# Supplementary material for: Transcriptomic Profile of Early Antral Follicles: Predictive Somatic Gene Markers of Oocyte Maturation Outcome
Source: Cells. 2025 May 12;14(10):704. doi: 10.3390/cells14100704 (PMC12110445; doi:10.3390/cells14100704)
Supplement: Supplementary file 1 [file cells-14-00704-s001.zip]

Archive with 14 entries (13 files):
- ADDITIONAL FILES Cells revised/
- ADDITIONAL FILES Cells revised/.DS_Store
- ADDITIONAL FILES Cells revised/Additional File S1.pdf
- ADDITIONAL FILES Cells revised/Additional File S10.pdf
- ADDITIONAL FILES Cells revised/Additional File S11.xlsx
- ADDITIONAL FILES Cells revised/Additional File S12.pdf
- ADDITIONAL FILES Cells revised/Additional File S2.pdf
- ADDITIONAL FILES Cells revised/Additional File S3.pdf
- ADDITIONAL FILES Cells revised/Additional File S4.pdf
- ADDITIONAL FILES Cells revised/Additional File S5rv.xlsx
- ADDITIONAL FILES Cells revised/Additional File S6.pdf
- ADDITIONAL FILES Cells revised/Additional File S7.xlsx
- ADDITIONAL FILES Cells revised/Additional File S8.xlsx
- ADDITIONAL FILES Cells revised/Additional File S9.pdf
