# Supplementary material for: Transcriptomic Profile of Early Antral Follicles: Predictive Somatic Gene Markers of Oocyte Maturation Outcome
Source: Cells. 2025 May 12;14(10):704. doi: 10.3390/cells14100704 (PMC12110445; doi:10.3390/cells14100704)
Supplement: Supplementary file 1 [file cells-14-00704-s001.zip › ADDITIONAL FILES Cells revised/Additional File S11.xlsx]

## Sheet: (1) Centrality indexes Net3
NETWORK 3
node_name	MCC	DMNC	MNC	Degree	EPC	BottleNeck	EcCentricity	Closeness	Radiality	Betweenness	Stress	ClusteringCoefficient
9940.ENSOARP00000021372	0	0	0	0	1	0	0	0	0	0	0	0
9940.ENSOARP00000009461	6	0.46346	3	3	4.119	1	0.03529	6.41667	0.62888	0	0	1
9940.ENSOARP00000004293	2	0.30779	2	2	3.086	1	0.03922	5.16667	0.54902	0	0	1
9940.ENSOARP00000008375	1	0	1	1	1.75	1	0.02059	2.91667	0.27451	0	0	0
9940.ENSOARP00000001582	0	0	0	0	1	0	0	0	0	0	0	0
9940.ENSOARP00000006159	0	0	0	0	1	0	0	0	0	0	0	0
9940.ENSOARP00000002593	1	0	1	1	2.184	1	0.02353	3.95	0.45752	0	0	0
9940.ENSOARP00000007601	0	0	0	0	1	0	0	0	0	0	0	0
9940.ENSOARP00000022787	0	0	0	0	1	0	0	0	0	0	0	0
9940.ENSOARP00000020203	5	0.30898	3	4	4.398	2	0.04706	7.16667	0.66738	23	34	0.33333
9940.ENSOARP00000015182	0	0	0	0	1	0	0	0	0	0	0	0
9940.ENSOARP00000019582	5	0.30898	3	4	2.79	7	0.04118	5	0.37059	18	20	0.33333
9940.ENSOARP00000006958	3	0.30779	2	3	3.738	3	0.04706	6.83333	0.66738	36	40	0.33333
9940.ENSOARP00000003800	0	0	0	0	1	0	0	0	0	0	0	0
9940.ENSOARP00000000616	2	0.30779	2	2	2.282	1	0.02745	3.66667	0.31569	0	0	1
9940.ENSOARP00000001705	1	0	1	1	1.341	1	0.02353	1	0.07059	0	0	0
9940.ENSOARP00000013197	0	0	0	0	1	0	0	0	0	0	0	0
9940.ENSOARP00000015331	0	0	0	0	1	0	0	0	0	0	0	0
9940.ENSOARP00000019138	0	0	0	0	1	0	0	0	0	0	0	0
9940.ENSOARP00000017317	2	0.30779	2	2	1.801	1	0.03529	2	0.07059	0	0	1
9940.ENSOARP00000010882	0	0	0	0	1	0	0	0	0	0	0	0
9940.ENSOARP00000009211	1	0	1	1	2.498	1	0.03529	4.66667	0.53904	0	0	0
9940.ENSOARP00000015899	0	0	0	0	1	0	0	0	0	0	0	0
9940.ENSOARP00000013951	0	0	0	0	1	0	0	0	0	0	0	0
9940.ENSOARP00000007131	0	0	0	0	1	0	0	0	0	0	0	0
9940.ENSOARP00000008783	7	0.46346	3	4	3.764	2	0.02941	6.08333	0.56209	16	22	0.5
9940.ENSOARP00000009173	0	0	0	0	1	0	0	0	0	0	0	0
9940.ENSOARP00000006124	0	0	0	0	1	0	0	0	0	0	0	0
9940.ENSOARP00000006324	8	0.37893	4	4	3.95	2	0.03922	6.33333	0.58824	9	18	0.66667
9940.ENSOARP00000003693	0	0	0	0	1	0	0	0	0	0	0	0
9940.ENSOARP00000008307	1	0	1	1	2.34	1	0.02941	4.41667	0.5098	0	0	0
9940.ENSOARP00000020552	0	0	0	0	1	0	0	0	0	0	0	0
9940.ENSOARP00000019174	0	0	0	0	1	0	0	0	0	0	0	0
9940.ENSOARP00000003734	14	0.38896	5	5	4.83	3	0.03529	7.58333	0.66738	8.66667	18	0.6
9940.ENSOARP00000019443	0	0	0	0	1	0	0	0	0	0	0	0
9940.ENSOARP00000012693	1	0	1	1	2.703	1	0.03529	5.25	0.59037	0	0	0
9940.ENSOARP00000021923	1	0	1	1	1.682	1	0.02824	3.86667	0.43636	0	0	0
9940.ENSOARP00000018477	0	0	0	0	1	0	0	0	0	0	0	0
9940.ENSOARP00000010198	3	0.30779	2	3	2.529	2	0.02745	4.33333	0.34314	10	12	0.33333
9940.ENSOARP00000018759	2	0.30779	2	2	1.788	1	0.03529	2	0.07059	0	0	1
9940.ENSOARP00000008350	0	0	0	0	1	0	0	0	0	0	0	0
9940.ENSOARP00000002298	0	0	0	0	1	0	0	0	0	0	0	0
9940.ENSOARP00000016809	11	0.32413	5	6	4.306	8	0.03922	7.33333	0.61438	32	42	0.33333
9940.ENSOARP00000004355	0	0	0	0	1	0	0	0	0	0	0	0
9940.ENSOARP00000004035	0	0	0	0	1	0	0	0	0	0	0	0
9940.ENSOARP00000020863	0	0	0	0	1	0	0	0	0	0	0	0
9940.ENSOARP00000001762	0	0	0	0	1	0	0	0	0	0	0	0
9940.ENSOARP00000007668	1	0	1	1	1.341	1	0.02353	1	0.07059	0	0	0
9940.ENSOARP00000021399	0	0	0	0	1	0	0	0	0	0	0	0
9940.ENSOARP00000001562	0	0	0	0	1	0	0	0	0	0	0	0
9940.ENSOARP00000019360	0	0	0	0	1	0	0	0	0	0	0	0
9940.ENSOARP00000003942	0	0	0	0	1	0	0	0	0	0	0	0
9940.ENSOARP00000007906	0	0	0	0	1	0	0	0	0	0	0	0
9940.ENSOARP00000014261	1	0	1	1	2.369	1	0.02824	4.7	0.5262	0	0	0
9940.ENSOARP00000000757	0	0	0	0	1	0	0	0	0	0	0	0
9940.ENSOARP00000012602	13	0.47366	4	5	4.665	2	0.03529	7.41667	0.65455	20.6667	26	0.5
9940.ENSOARP00000014784	1	0	1	1	1.497	1	0.02059	2.75	0.26078	0	0	0
9940.ENSOARP00000011198	4	0.30898	3	3	2.574	2	0.02745	4.33333	0.34314	2	4	0.66667
9940.ENSOARP00000012761	0	0	0	0	1	0	0	0	0	0	0	0
9940.ENSOARP00000007154	0	0	0	0	1	0	0	0	0	0	0	0
9940.ENSOARP00000022351	0	0	0	0	1	0	0	0	0	0	0	0
9940.ENSOARP00000007992	6	0.46346	3	3	4.133	1	0.03529	6.41667	0.62888	0	0	1
9940.ENSOARP00000004240	5	0.30898	3	4	3.857	3	0.03922	6.33333	0.58824	29	42	0.33333
9940.ENSOARP00000008444	0	0	0	0	1	0	0	0	0	0	0	0
9940.ENSOARP00000013846	17	0.33284	6	7	5.171	10	0.04706	8.83333	0.71872	55.6667	68	0.33333
9940.ENSOARP00000013604	1	0	1	1	1.659	1	0.02353	3.45	0.40523	0	0	0
9940.ENSOARP00000013606	0	0	0	0	1	0	0	0	0	0	0	0
9940.ENSOARP00000004684	0	0	0	0	1	0	0	0	0	0	0	0
9940.ENSOARP00000005259	0	0	0	0	1	0	0	0	0	0	0	0
9940.ENSOARP00000002345	0	0	0	0	1	0	0	0	0	0	0	0
9940.ENSOARP00000003314	0	0	0	0	1	0	0	0	0	0	0	0
9940.ENSOARP00000006789	2	0	1	2	2.034	2	0.02745	3.83333	0.32941	10	10	0
9940.ENSOARP00000022038	6	0.46346	3	3	3.667	1	0.02941	5.58333	0.54902	0	0	1
9940.ENSOARP00000006827	0	0	0	0	1	0	0	0	0	0	0	0
9940.ENSOARP00000003558	0	0	0	0	1	0	0	0	0	0	0	0
9940.ENSOARP00000003839	0	0	0	0	1	0	0	0	0	0	0	0
9940.ENSOARP00000019025	0	0	0	0	1	0	0	0	0	0	0	0
9940.ENSOARP00000000768	0	0	0	0	1	0	0	0	0	0	0	0
9940.ENSOARP00000015860	2	0.30779	2	2	1.783	1	0.03529	2	0.07059	0	0	1
9940.ENSOARP00000016950	0	0	0	0	1	0	0	0	0	0	0	0
9940.ENSOARP00000022756	0	0	0	0	1	0	0	0	0	0	0	0
9940.ENSOARP00000009426	2	0	1	2	2.445	2	0.02941	4.75	0.5098	16	22	0
9940.ENSOARP00000013328	0	0	0	0	1	0	0	0	0	0	0	0
9940.ENSOARP00000011982	2	0	1	2	2.45	2	0.03529	5.25	0.56471	20	22	0
9940.ENSOARP00000011223	0	0	0	0	1	0	0	0	0	0	0	0

## Sheet: (2) Top 10 Net 3MII-GVendpoint
node_name	MCC		node_name	DMNC		node_name	MNC		node_name	Degree		node_name	EPC		node_name	BottleNeck		node_name	EcCentricity		node_name	Closeness		node_name	Radiality		node_name	Betweenness		node_name	Stress		node_name	ClusteringCoefficient
9940.ENSOARP00000013846	17		9940.ENSOARP00000012602	0.4737		9940.ENSOARP00000013846	6		9940.ENSOARP00000013846	7		9940.ENSOARP00000013846	7553		9940.ENSOARP00000013846	10		9940.ENSOARP00000020203	0.04706		9940.ENSOARP00000013846	883333		9940.ENSOARP00000013846	0.71872		9940.ENSOARP00000013846	5566667		9940.ENSOARP00000013846	68		9940.ENSOARP00000009461	1
9940.ENSOARP00000003734	14		9940.ENSOARP00000009461	0.4635		9940.ENSOARP00000003734	5		9940.ENSOARP00000016809	6		9940.ENSOARP00000003734	7403		9940.ENSOARP00000016809	8		9940.ENSOARP00000006958	0.04706		9940.ENSOARP00000003734	758333		9940.ENSOARP00000020203	0.66738		9940.ENSOARP00000012602	2066667		9940.ENSOARP00000016809	42		9940.ENSOARP00000004293	1
9940.ENSOARP00000012602	13		9940.ENSOARP00000008783	0.4635		9940.ENSOARP00000016809	5		9940.ENSOARP00000003734	5		9940.ENSOARP00000012602	7203		9940.ENSOARP00000019582	7		9940.ENSOARP00000013846	0.04706		9940.ENSOARP00000012602	741667		9940.ENSOARP00000006958	0.66738		9940.ENSOARP00000003734	866667		9940.ENSOARP00000004240	42		9940.ENSOARP00000000616	1
9940.ENSOARP00000016809	11		9940.ENSOARP00000007992	0.4635		9940.ENSOARP00000006324	4		9940.ENSOARP00000012602	5		9940.ENSOARP00000009461	6888		9940.ENSOARP00000006958	3		9940.ENSOARP00000019582	0.04118		9940.ENSOARP00000016809	733333		9940.ENSOARP00000003734	0.66738		9940.ENSOARP00000006958	36		9940.ENSOARP00000006958	40		9940.ENSOARP00000017317	1
9940.ENSOARP00000006324	8		9940.ENSOARP00000000757	0.4635		9940.ENSOARP00000012602	4		9940.ENSOARP00000020203	4		9940.ENSOARP00000007992	6791		9940.ENSOARP00000003734	3		9940.ENSOARP00000004293	0.03922		9940.ENSOARP00000020203	716667		9940.ENSOARP00000012602	0.65455		9940.ENSOARP00000016809	32		9940.ENSOARP00000020203	34		9940.ENSOARP00000018759	1
9940.ENSOARP00000008783	7		9940.ENSOARP00000003734	0.389		9940.ENSOARP00000009461	3		9940.ENSOARP00000019582	4		9940.ENSOARP00000006958	6263		9940.ENSOARP00000004240	3		9940.ENSOARP00000006324	0.03922		9940.ENSOARP00000006958	683333		9940.ENSOARP00000009461	0.62888		9940.ENSOARP00000004240	29		9940.ENSOARP00000012602	26		9940.ENSOARP00000007992	1
9940.ENSOARP00000009461	6		9940.ENSOARP00000006324	0.3789		9940.ENSOARP00000020203	3		9940.ENSOARP00000008783	4		9940.ENSOARP00000016809	6116		9940.ENSOARP00000020203	2		9940.ENSOARP00000016809	0.03922		9940.ENSOARP00000009461	641667		9940.ENSOARP00000007992	0.62888		9940.ENSOARP00000020203	23		9940.ENSOARP00000008783	22		9940.ENSOARP00000000757	1
9940.ENSOARP00000007992	6		9940.ENSOARP00000013846	0.3328		9940.ENSOARP00000019582	3		9940.ENSOARP00000006324	4		9940.ENSOARP00000006324	5752		9940.ENSOARP00000008783	2		9940.ENSOARP00000004240	0.03922		9940.ENSOARP00000007992	641667		9940.ENSOARP00000016809	0.61438		9940.ENSOARP00000011982	20		9940.ENSOARP00000000757	22		9940.ENSOARP00000015860	1
9940.ENSOARP00000000757	6		9940.ENSOARP00000016809	0.3241		9940.ENSOARP00000008783	3		9940.ENSOARP00000004240	4		9940.ENSOARP00000004240	5628		9940.ENSOARP00000006324	2		9940.ENSOARP00000009461	0.03529		9940.ENSOARP00000006324	633333		9940.ENSOARP00000000757	0.59037		9940.ENSOARP00000019582	18		9940.ENSOARP00000011982	22		9940.ENSOARP00000006324	0.66667
9940.ENSOARP00000020203	5		9940.ENSOARP00000020203	0.309		9940.ENSOARP00000011198	3		9940.ENSOARP00000009461	3		9940.ENSOARP00000008783	5582		9940.ENSOARP00000010198	2		9940.ENSOARP00000017317	0.03529		9940.ENSOARP00000004240	633333		9940.ENSOARP00000006324	0.58824		9940.ENSOARP00000008783	16		9940.ENSOARP00000019582	20		9940.ENSOARP00000011198	0.66667
9940.ENSOARP00000019582	5		9940.ENSOARP00000019582	0.309		9940.ENSOARP00000007992	3		9940.ENSOARP00000006958	3		9940.ENSOARP00000022038	5568		9940.ENSOARP00000012602	2		9940.ENSOARP00000009211	0.03529		9940.ENSOARP00000008783	608333		9940.ENSOARP00000004240	0.58824		9940.ENSOARP00000009426	16		9940.ENSOARP00000006324	18		9940.ENSOARP00000003734	0.6
9940.ENSOARP00000004240	5		9940.ENSOARP00000011198	0.309		9940.ENSOARP00000004240	3		9940.ENSOARP00000010198	3		9940.ENSOARP00000004293	4901		9940.ENSOARP00000011198	2		9940.ENSOARP00000003734	0.03529		9940.ENSOARP00000022038	558333		9940.ENSOARP00000011982	0.56471		9940.ENSOARP00000010198	10		9940.ENSOARP00000003734	18		9940.ENSOARP00000008783	0.5
9940.ENSOARP00000011198	4		9940.ENSOARP00000004240	0.309		9940.ENSOARP00000022038	3		9940.ENSOARP00000011198	3		9940.ENSOARP00000012693	4601		9940.ENSOARP00000006789	2		9940.ENSOARP00000012693	0.03529		9940.ENSOARP00000004293	516667		9940.ENSOARP00000008783	0.56209		9940.ENSOARP00000006789	10		9940.ENSOARP00000010198	12		9940.ENSOARP00000012602	0.5
9940.ENSOARP00000006958	3		9940.ENSOARP00000004293	0.3078		9940.ENSOARP00000004293	2		9940.ENSOARP00000007992	3		9940.ENSOARP00000014261	4204		9940.ENSOARP00000009426	2		9940.ENSOARP00000018759	0.03529		9940.ENSOARP00000009211	466667		9940.ENSOARP00000004293	0.54902		9940.ENSOARP00000006324	9		9940.ENSOARP00000006789	10		9940.ENSOARP00000020203	0.33333
9940.ENSOARP00000010198	3		9940.ENSOARP00000006958	0.3078		9940.ENSOARP00000006958	2		9940.ENSOARP00000022038	3		9940.ENSOARP00000009211	4153		9940.ENSOARP00000011982	2		9940.ENSOARP00000012602	0.03529		9940.ENSOARP00000008307	441667		9940.ENSOARP00000022038	0.54902		9940.ENSOARP00000011198	2		9940.ENSOARP00000011198	4		9940.ENSOARP00000019582	0.33333
9940.ENSOARP00000004293	2		9940.ENSOARP00000000616	0.3078		9940.ENSOARP00000000616	2		9940.ENSOARP00000004293	2		9940.ENSOARP00000019582	4011		9940.ENSOARP00000009461	1		9940.ENSOARP00000007992	0.03529		9940.ENSOARP00000010198	433333		9940.ENSOARP00000009211	0.53904		9940.ENSOARP00000021372	0		9940.ENSOARP00000021372	0		9940.ENSOARP00000006958	0.33333
9940.ENSOARP00000000616	2		9940.ENSOARP00000017317	0.3078		9940.ENSOARP00000017317	2		9940.ENSOARP00000000616	2		9940.ENSOARP00000011198	3808		9940.ENSOARP00000004293	1		9940.ENSOARP00000015860	0.03529		9940.ENSOARP00000011198	433333		9940.ENSOARP00000014261	0.5262		9940.ENSOARP00000009461	0		9940.ENSOARP00000009461	0		9940.ENSOARP00000010198	0.33333
9940.ENSOARP00000017317	2		9940.ENSOARP00000010198	0.3078		9940.ENSOARP00000010198	2		9940.ENSOARP00000017317	2		9940.ENSOARP00000009426	3763		9940.ENSOARP00000008375	1		9940.ENSOARP00000011982	0.03529		9940.ENSOARP00000021923	386667		9940.ENSOARP00000008307	0.5098		9940.ENSOARP00000004293	0		9940.ENSOARP00000004293	0		9940.ENSOARP00000016809	0.33333
9940.ENSOARP00000018759	2		9940.ENSOARP00000018759	0.3078		9940.ENSOARP00000018759	2		9940.ENSOARP00000018759	2		9940.ENSOARP00000008307	3738		9940.ENSOARP00000002593	1		9940.ENSOARP00000008783	0.02941		9940.ENSOARP00000006789	383333		9940.ENSOARP00000009426	0.5098		9940.ENSOARP00000008375	0		9940.ENSOARP00000008375	0		9940.ENSOARP00000004240	0.33333
9940.ENSOARP00000006789	2		9940.ENSOARP00000015860	0.3078		9940.ENSOARP00000015860	2		9940.ENSOARP00000006789	2		9940.ENSOARP00000010198	3704		9940.ENSOARP00000000616	1		9940.ENSOARP00000008307	0.02941		9940.ENSOARP00000000616	366667		9940.ENSOARP00000002593	0.45752		9940.ENSOARP00000001582	0		9940.ENSOARP00000001582	0		9940.ENSOARP00000013846	0.33333
9940.ENSOARP00000015860	2		9940.ENSOARP00000021372	0		9940.ENSOARP00000008375	1		9940.ENSOARP00000015860	2		9940.ENSOARP00000000616	3456		9940.ENSOARP00000001705	1		9940.ENSOARP00000022038	0.02941		9940.ENSOARP00000008375	291667		9940.ENSOARP00000021923	0.43636		9940.ENSOARP00000006159	0		9940.ENSOARP00000006159	0		9940.ENSOARP00000021372	0
9940.ENSOARP00000009426	2		9940.ENSOARP00000008375	0		9940.ENSOARP00000002593	1		9940.ENSOARP00000009426	2		9940.ENSOARP00000002593	3449		9940.ENSOARP00000017317	1		9940.ENSOARP00000009426	0.02941		9940.ENSOARP00000012693	5.25		9940.ENSOARP00000013604	0.40523		9940.ENSOARP00000002593	0		9940.ENSOARP00000002593	0		9940.ENSOARP00000008375	0
9940.ENSOARP00000011982	2		9940.ENSOARP00000001582	0		9940.ENSOARP00000001705	1		9940.ENSOARP00000011982	2		9940.ENSOARP00000006789	3094		9940.ENSOARP00000009211	1		9940.ENSOARP00000021923	0.02824		9940.ENSOARP00000011982	5.25		9940.ENSOARP00000019582	0.37059		9940.ENSOARP00000007601	0		9940.ENSOARP00000007601	0		9940.ENSOARP00000001582	0
9940.ENSOARP00000008375	1		9940.ENSOARP00000006159	0		9940.ENSOARP00000009211	1		9940.ENSOARP00000008375	1		9940.ENSOARP00000021923	2817		9940.ENSOARP00000008307	1		9940.ENSOARP00000014261	0.02824		9940.ENSOARP00000019582	5		9940.ENSOARP00000010198	0.34314		9940.ENSOARP00000022787	0		9940.ENSOARP00000022787	0		9940.ENSOARP00000006159	0
9940.ENSOARP00000002593	1		9940.ENSOARP00000002593	0		9940.ENSOARP00000008307	1		9940.ENSOARP00000002593	1		9940.ENSOARP00000013604	2501		9940.ENSOARP00000012693	1		9940.ENSOARP00000000616	0.02745		9940.ENSOARP00000009426	4.75		9940.ENSOARP00000011198	0.34314		9940.ENSOARP00000015182	0		9940.ENSOARP00000015182	0		9940.ENSOARP00000002593	0
9940.ENSOARP00000001705	1		9940.ENSOARP00000007601	0		9940.ENSOARP00000012693	1		9940.ENSOARP00000001705	1		9940.ENSOARP00000008375	2447		9940.ENSOARP00000021923	1		9940.ENSOARP00000010198	0.02745		9940.ENSOARP00000014261	4.7		9940.ENSOARP00000006789	0.32941		9940.ENSOARP00000003800	0		9940.ENSOARP00000003800	0		9940.ENSOARP00000007601	0
9940.ENSOARP00000009211	1		9940.ENSOARP00000022787	0		9940.ENSOARP00000021923	1		9940.ENSOARP00000009211	1		9940.ENSOARP00000014784	2234		9940.ENSOARP00000018759	1		9940.ENSOARP00000011198	0.02745		9940.ENSOARP00000002593	3.95		9940.ENSOARP00000000616	0.31569		9940.ENSOARP00000000616	0		9940.ENSOARP00000000616	0		9940.ENSOARP00000022787	0
9940.ENSOARP00000008307	1		9940.ENSOARP00000015182	0		9940.ENSOARP00000007668	1		9940.ENSOARP00000008307	1		9940.ENSOARP00000015860	2222		9940.ENSOARP00000007668	1		9940.ENSOARP00000006789	0.02745		9940.ENSOARP00000013604	3.45		9940.ENSOARP00000008375	0.27451		9940.ENSOARP00000001705	0		9940.ENSOARP00000001705	0		9940.ENSOARP00000015182	0
9940.ENSOARP00000012693	1		9940.ENSOARP00000003800	0		9940.ENSOARP00000014261	1		9940.ENSOARP00000012693	1		9940.ENSOARP00000017317	2206		9940.ENSOARP00000014261	1		9940.ENSOARP00000002593	0.02353		9940.ENSOARP00000014784	2.75		9940.ENSOARP00000014784	0.26078		9940.ENSOARP00000013197	0		9940.ENSOARP00000013197	0		9940.ENSOARP00000003800	0
9940.ENSOARP00000021923	1		9940.ENSOARP00000001705	0		9940.ENSOARP00000014784	1		9940.ENSOARP00000021923	1		9940.ENSOARP00000018759	2206		9940.ENSOARP00000014784	1		9940.ENSOARP00000001705	0.02353		9940.ENSOARP00000017317	2		9940.ENSOARP00000001705	0.07059		9940.ENSOARP00000015331	0		9940.ENSOARP00000015331	0		9940.ENSOARP00000001705	0
9940.ENSOARP00000007668	1		9940.ENSOARP00000013197	0		9940.ENSOARP00000013604	1		9940.ENSOARP00000007668	1		9940.ENSOARP00000001705	1505		9940.ENSOARP00000007992	1		9940.ENSOARP00000007668	0.02353		9940.ENSOARP00000018759	2		9940.ENSOARP00000017317	0.07059		9940.ENSOARP00000019138	0		9940.ENSOARP00000019138	0		9940.ENSOARP00000013197	0
9940.ENSOARP00000014261	1		9940.ENSOARP00000015331	0		9940.ENSOARP00000006789	1		9940.ENSOARP00000014261	1		9940.ENSOARP00000007668	1505		9940.ENSOARP00000013604	1		9940.ENSOARP00000013604	0.02353		9940.ENSOARP00000015860	2		9940.ENSOARP00000018759	0.07059		9940.ENSOARP00000017317	0		9940.ENSOARP00000017317	0		9940.ENSOARP00000015331	0
9940.ENSOARP00000014784	1		9940.ENSOARP00000019138	0		9940.ENSOARP00000009426	1		9940.ENSOARP00000014784	1		9940.ENSOARP00000020203	6.91		9940.ENSOARP00000022038	1		9940.ENSOARP00000008375	0.02059		9940.ENSOARP00000001705	1		9940.ENSOARP00000007668	0.07059		9940.ENSOARP00000010882	0		9940.ENSOARP00000010882	0		9940.ENSOARP00000019138	0
9940.ENSOARP00000013604	1		9940.ENSOARP00000010882	0		9940.ENSOARP00000011982	1		9940.ENSOARP00000013604	1		9940.ENSOARP00000011982	4.21		9940.ENSOARP00000015860	1		9940.ENSOARP00000014784	0.02059		9940.ENSOARP00000007668	1		9940.ENSOARP00000015860	0.07059		9940.ENSOARP00000009211	0		9940.ENSOARP00000009211	0		9940.ENSOARP00000010882	0
9940.ENSOARP00000021372	0		9940.ENSOARP00000009211	0		9940.ENSOARP00000021372	0		9940.ENSOARP00000021372	0		9940.ENSOARP00000021372	1		9940.ENSOARP00000021372	0		9940.ENSOARP00000021372	0		9940.ENSOARP00000021372	0		9940.ENSOARP00000021372	0		9940.ENSOARP00000015899	0		9940.ENSOARP00000015899	0		9940.ENSOARP00000009211	0
9940.ENSOARP00000001582	0		9940.ENSOARP00000015899	0		9940.ENSOARP00000001582	0		9940.ENSOARP00000001582	0		9940.ENSOARP00000001582	1		9940.ENSOARP00000001582	0		9940.ENSOARP00000001582	0		9940.ENSOARP00000001582	0		9940.ENSOARP00000001582	0		9940.ENSOARP00000013951	0		9940.ENSOARP00000013951	0		9940.ENSOARP00000015899	0
9940.ENSOARP00000006159	0		9940.ENSOARP00000013951	0		9940.ENSOARP00000006159	0		9940.ENSOARP00000006159	0		9940.ENSOARP00000006159	1		9940.ENSOARP00000006159	0		9940.ENSOARP00000006159	0		9940.ENSOARP00000006159	0		9940.ENSOARP00000006159	0		9940.ENSOARP00000007131	0		9940.ENSOARP00000007131	0		9940.ENSOARP00000013951	0
9940.ENSOARP00000007601	0		9940.ENSOARP00000007131	0		9940.ENSOARP00000007601	0		9940.ENSOARP00000007601	0		9940.ENSOARP00000007601	1		9940.ENSOARP00000007601	0		9940.ENSOARP00000007601	0		9940.ENSOARP00000007601	0		9940.ENSOARP00000007601	0		9940.ENSOARP00000009173	0		9940.ENSOARP00000009173	0		9940.ENSOARP00000007131	0
9940.ENSOARP00000022787	0		9940.ENSOARP00000009173	0		9940.ENSOARP00000022787	0		9940.ENSOARP00000022787	0		9940.ENSOARP00000022787	1		9940.ENSOARP00000022787	0		9940.ENSOARP00000022787	0		9940.ENSOARP00000022787	0		9940.ENSOARP00000022787	0		9940.ENSOARP00000006124	0		9940.ENSOARP00000006124	0		9940.ENSOARP00000009173	0
9940.ENSOARP00000015182	0		9940.ENSOARP00000006124	0		9940.ENSOARP00000015182	0		9940.ENSOARP00000015182	0		9940.ENSOARP00000015182	1		9940.ENSOARP00000015182	0		9940.ENSOARP00000015182	0		9940.ENSOARP00000015182	0		9940.ENSOARP00000015182	0		9940.ENSOARP00000003693	0		9940.ENSOARP00000003693	0		9940.ENSOARP00000006124	0
9940.ENSOARP00000003800	0		9940.ENSOARP00000003693	0		9940.ENSOARP00000003800	0		9940.ENSOARP00000003800	0		9940.ENSOARP00000003800	1		9940.ENSOARP00000003800	0		9940.ENSOARP00000003800	0		9940.ENSOARP00000003800	0		9940.ENSOARP00000003800	0		9940.ENSOARP00000008307	0		9940.ENSOARP00000008307	0		9940.ENSOARP00000003693	0
9940.ENSOARP00000013197	0		9940.ENSOARP00000008307	0		9940.ENSOARP00000013197	0		9940.ENSOARP00000013197	0		9940.ENSOARP00000013197	1		9940.ENSOARP00000013197	0		9940.ENSOARP00000013197	0		9940.ENSOARP00000013197	0		9940.ENSOARP00000013197	0		9940.ENSOARP00000020552	0		9940.ENSOARP00000020552	0		9940.ENSOARP00000008307	0
9940.ENSOARP00000015331	0		9940.ENSOARP00000020552	0		9940.ENSOARP00000015331	0		9940.ENSOARP00000015331	0		9940.ENSOARP00000015331	1		9940.ENSOARP00000015331	0		9940.ENSOARP00000015331	0		9940.ENSOARP00000015331	0		9940.ENSOARP00000015331	0		9940.ENSOARP00000019174	0		9940.ENSOARP00000019174	0		9940.ENSOARP00000020552	0
9940.ENSOARP00000019138	0		9940.ENSOARP00000019174	0		9940.ENSOARP00000019138	0		9940.ENSOARP00000019138	0		9940.ENSOARP00000019138	1		9940.ENSOARP00000019138	0		9940.ENSOARP00000019138	0		9940.ENSOARP00000019138	0		9940.ENSOARP00000019138	0		9940.ENSOARP00000019443	0		9940.ENSOARP00000019443	0		9940.ENSOARP00000019174	0
9940.ENSOARP00000010882	0		9940.ENSOARP00000019443	0		9940.ENSOARP00000010882	0		9940.ENSOARP00000010882	0		9940.ENSOARP00000010882	1		9940.ENSOARP00000010882	0		9940.ENSOARP00000010882	0		9940.ENSOARP00000010882	0		9940.ENSOARP00000010882	0		9940.ENSOARP00000012693	0		9940.ENSOARP00000012693	0		9940.ENSOARP00000019443	0
9940.ENSOARP00000015899	0		9940.ENSOARP00000012693	0		9940.ENSOARP00000015899	0		9940.ENSOARP00000015899	0		9940.ENSOARP00000015899	1		9940.ENSOARP00000015899	0		9940.ENSOARP00000015899	0		9940.ENSOARP00000015899	0		9940.ENSOARP00000015899	0		9940.ENSOARP00000021923	0		9940.ENSOARP00000021923	0		9940.ENSOARP00000012693	0
9940.ENSOARP00000013951	0		9940.ENSOARP00000021923	0		9940.ENSOARP00000013951	0		9940.ENSOARP00000013951	0		9940.ENSOARP00000013951	1		9940.ENSOARP00000013951	0		9940.ENSOARP00000013951	0		9940.ENSOARP00000013951	0		9940.ENSOARP00000013951	0		9940.ENSOARP00000018477	0		9940.ENSOARP00000018477	0		9940.ENSOARP00000021923	0
9940.ENSOARP00000007131	0		9940.ENSOARP00000018477	0		9940.ENSOARP00000007131	0		9940.ENSOARP00000007131	0		9940.ENSOARP00000007131	1		9940.ENSOARP00000007131	0		9940.ENSOARP00000007131	0		9940.ENSOARP00000007131	0		9940.ENSOARP00000007131	0		9940.ENSOARP00000018759	0		9940.ENSOARP00000018759	0		9940.ENSOARP00000018477	0
9940.ENSOARP00000009173	0		9940.ENSOARP00000008350	0		9940.ENSOARP00000009173	0		9940.ENSOARP00000009173	0		9940.ENSOARP00000009173	1		9940.ENSOARP00000009173	0		9940.ENSOARP00000009173	0		9940.ENSOARP00000009173	0		9940.ENSOARP00000009173	0		9940.ENSOARP00000008350	0		9940.ENSOARP00000008350	0		9940.ENSOARP00000008350	0
9940.ENSOARP00000006124	0		9940.ENSOARP00000002298	0		9940.ENSOARP00000006124	0		9940.ENSOARP00000006124	0		9940.ENSOARP00000006124	1		9940.ENSOARP00000006124	0		9940.ENSOARP00000006124	0		9940.ENSOARP00000006124	0		9940.ENSOARP00000006124	0		9940.ENSOARP00000002298	0		9940.ENSOARP00000002298	0		9940.ENSOARP00000002298	0
9940.ENSOARP00000003693	0		9940.ENSOARP00000004355	0		9940.ENSOARP00000003693	0		9940.ENSOARP00000003693	0		9940.ENSOARP00000003693	1		9940.ENSOARP00000003693	0		9940.ENSOARP00000003693	0		9940.ENSOARP00000003693	0		9940.ENSOARP00000003693	0		9940.ENSOARP00000004355	0		9940.ENSOARP00000004355	0		9940.ENSOARP00000004355	0
9940.ENSOARP00000020552	0		9940.ENSOARP00000004035	0		9940.ENSOARP00000020552	0		9940.ENSOARP00000020552	0		9940.ENSOARP00000020552	1		9940.ENSOARP00000020552	0		9940.ENSOARP00000020552	0		9940.ENSOARP00000020552	0		9940.ENSOARP00000020552	0		9940.ENSOARP00000004035	0		9940.ENSOARP00000004035	0		9940.ENSOARP00000004035	0
9940.ENSOARP00000019174	0		9940.ENSOARP00000020863	0		9940.ENSOARP00000019174	0		9940.ENSOARP00000019174	0		9940.ENSOARP00000019174	1		9940.ENSOARP00000019174	0		9940.ENSOARP00000019174	0		9940.ENSOARP00000019174	0		9940.ENSOARP00000019174	0		9940.ENSOARP00000020863	0		9940.ENSOARP00000020863	0		9940.ENSOARP00000020863	0
9940.ENSOARP00000019443	0		9940.ENSOARP00000001762	0		9940.ENSOARP00000019443	0		9940.ENSOARP00000019443	0		9940.ENSOARP00000019443	1		9940.ENSOARP00000019443	0		9940.ENSOARP00000019443	0		9940.ENSOARP00000019443	0		9940.ENSOARP00000019443	0		9940.ENSOARP00000001762	0		9940.ENSOARP00000001762	0		9940.ENSOARP00000001762	0
9940.ENSOARP00000018477	0		9940.ENSOARP00000007668	0		9940.ENSOARP00000018477	0		9940.ENSOARP00000018477	0		9940.ENSOARP00000018477	1		9940.ENSOARP00000018477	0		9940.ENSOARP00000018477	0		9940.ENSOARP00000018477	0		9940.ENSOARP00000018477	0		9940.ENSOARP00000007668	0		9940.ENSOARP00000007668	0		9940.ENSOARP00000007668	0
9940.ENSOARP00000008350	0		9940.ENSOARP00000021399	0		9940.ENSOARP00000008350	0		9940.ENSOARP00000008350	0		9940.ENSOARP00000008350	1		9940.ENSOARP00000008350	0		9940.ENSOARP00000008350	0		9940.ENSOARP00000008350	0		9940.ENSOARP00000008350	0		9940.ENSOARP00000021399	0		9940.ENSOARP00000021399	0		9940.ENSOARP00000021399	0
9940.ENSOARP00000002298	0		9940.ENSOARP00000001562	0		9940.ENSOARP00000002298	0		9940.ENSOARP00000002298	0		9940.ENSOARP00000002298	1		9940.ENSOARP00000002298	0		9940.ENSOARP00000002298	0		9940.ENSOARP00000002298	0		9940.ENSOARP00000002298	0		9940.ENSOARP00000001562	0		9940.ENSOARP00000001562	0		9940.ENSOARP00000001562	0
9940.ENSOARP00000004355	0		9940.ENSOARP00000019360	0		9940.ENSOARP00000004355	0		9940.ENSOARP00000004355	0		9940.ENSOARP00000004355	1		9940.ENSOARP00000004355	0		9940.ENSOARP00000004355	0		9940.ENSOARP00000004355	0		9940.ENSOARP00000004355	0		9940.ENSOARP00000019360	0		9940.ENSOARP00000019360	0		9940.ENSOARP00000019360	0
9940.ENSOARP00000004035	0		9940.ENSOARP00000003942	0		9940.ENSOARP00000004035	0		9940.ENSOARP00000004035	0		9940.ENSOARP00000004035	1		9940.ENSOARP00000004035	0		9940.ENSOARP00000004035	0		9940.ENSOARP00000004035	0		9940.ENSOARP00000004035	0		9940.ENSOARP00000003942	0		9940.ENSOARP00000003942	0		9940.ENSOARP00000003942	0
9940.ENSOARP00000020863	0		9940.ENSOARP00000007906	0		9940.ENSOARP00000020863	0		9940.ENSOARP00000020863	0		9940.ENSOARP00000020863	1		9940.ENSOARP00000020863	0		9940.ENSOARP00000020863	0		9940.ENSOARP00000020863	0		9940.ENSOARP00000020863	0		9940.ENSOARP00000007906	0		9940.ENSOARP00000007906	0		9940.ENSOARP00000007906	0
9940.ENSOARP00000001762	0		9940.ENSOARP00000014261	0		9940.ENSOARP00000001762	0		9940.ENSOARP00000001762	0		9940.ENSOARP00000001762	1		9940.ENSOARP00000001762	0		9940.ENSOARP00000001762	0		9940.ENSOARP00000001762	0		9940.ENSOARP00000001762	0		9940.ENSOARP00000014261	0		9940.ENSOARP00000014261	0		9940.ENSOARP00000014261	0
9940.ENSOARP00000021399	0		9940.ENSOARP00000022038	0		9940.ENSOARP00000021399	0		9940.ENSOARP00000021399	0		9940.ENSOARP00000021399	1		9940.ENSOARP00000021399	0		9940.ENSOARP00000021399	0		9940.ENSOARP00000021399	0		9940.ENSOARP00000021399	0		9940.ENSOARP00000000757	0		9940.ENSOARP00000009426	0		9940.ENSOARP00000022038	0
9940.ENSOARP00000001562	0		9940.ENSOARP00000014784	0		9940.ENSOARP00000001562	0		9940.ENSOARP00000001562	0		9940.ENSOARP00000001562	1		9940.ENSOARP00000001562	0		9940.ENSOARP00000001562	0		9940.ENSOARP00000001562	0		9940.ENSOARP00000001562	0		9940.ENSOARP00000014784	0		9940.ENSOARP00000014784	0		9940.ENSOARP00000014784	0
9940.ENSOARP00000019360	0		9940.ENSOARP00000012761	0		9940.ENSOARP00000019360	0		9940.ENSOARP00000019360	0		9940.ENSOARP00000019360	1		9940.ENSOARP00000019360	0		9940.ENSOARP00000019360	0		9940.ENSOARP00000019360	0		9940.ENSOARP00000019360	0		9940.ENSOARP00000012761	0		9940.ENSOARP00000012761	0		9940.ENSOARP00000012761	0
9940.ENSOARP00000003942	0		9940.ENSOARP00000007154	0		9940.ENSOARP00000003942	0		9940.ENSOARP00000003942	0		9940.ENSOARP00000003942	1		9940.ENSOARP00000003942	0		9940.ENSOARP00000003942	0		9940.ENSOARP00000003942	0		9940.ENSOARP00000003942	0		9940.ENSOARP00000007154	0		9940.ENSOARP00000007154	0		9940.ENSOARP00000007154	0
9940.ENSOARP00000007906	0		9940.ENSOARP00000022351	0		9940.ENSOARP00000007906	0		9940.ENSOARP00000007906	0		9940.ENSOARP00000007906	1		9940.ENSOARP00000007906	0		9940.ENSOARP00000007906	0		9940.ENSOARP00000007906	0		9940.ENSOARP00000007906	0		9940.ENSOARP00000022351	0		9940.ENSOARP00000022351	0		9940.ENSOARP00000022351	0
9940.ENSOARP00000022038	0		9940.ENSOARP00000008444	0		9940.ENSOARP00000000757	0		9940.ENSOARP00000000757	0		9940.ENSOARP00000000757	1		9940.ENSOARP00000000757	0		9940.ENSOARP00000000757	0		9940.ENSOARP00000000757	0		9940.ENSOARP00000012693	0		9940.ENSOARP00000007992	0		9940.ENSOARP00000007992	0		9940.ENSOARP00000008444	0
9940.ENSOARP00000012761	0		9940.ENSOARP00000013604	0		9940.ENSOARP00000012761	0		9940.ENSOARP00000012761	0		9940.ENSOARP00000012761	1		9940.ENSOARP00000012761	0		9940.ENSOARP00000012761	0		9940.ENSOARP00000012761	0		9940.ENSOARP00000012761	0		9940.ENSOARP00000008444	0		9940.ENSOARP00000008444	0		9940.ENSOARP00000013604	0
9940.ENSOARP00000007154	0		9940.ENSOARP00000013606	0		9940.ENSOARP00000007154	0		9940.ENSOARP00000007154	0		9940.ENSOARP00000007154	1		9940.ENSOARP00000007154	0		9940.ENSOARP00000007154	0		9940.ENSOARP00000007154	0		9940.ENSOARP00000007154	0		9940.ENSOARP00000013604	0		9940.ENSOARP00000013604	0		9940.ENSOARP00000013606	0
9940.ENSOARP00000022351	0		9940.ENSOARP00000004684	0		9940.ENSOARP00000022351	0		9940.ENSOARP00000022351	0		9940.ENSOARP00000022351	1		9940.ENSOARP00000022351	0		9940.ENSOARP00000022351	0		9940.ENSOARP00000022351	0		9940.ENSOARP00000022351	0		9940.ENSOARP00000013606	0		9940.ENSOARP00000013606	0		9940.ENSOARP00000004684	0
9940.ENSOARP00000008444	0		9940.ENSOARP00000005259	0		9940.ENSOARP00000008444	0		9940.ENSOARP00000008444	0		9940.ENSOARP00000008444	1		9940.ENSOARP00000008444	0		9940.ENSOARP00000008444	0		9940.ENSOARP00000008444	0		9940.ENSOARP00000008444	0		9940.ENSOARP00000004684	0		9940.ENSOARP00000004684	0		9940.ENSOARP00000005259	0
9940.ENSOARP00000013606	0		9940.ENSOARP00000002345	0		9940.ENSOARP00000013606	0		9940.ENSOARP00000013606	0		9940.ENSOARP00000013606	1		9940.ENSOARP00000013606	0		9940.ENSOARP00000013606	0		9940.ENSOARP00000013606	0		9940.ENSOARP00000013606	0		9940.ENSOARP00000005259	0		9940.ENSOARP00000005259	0		9940.ENSOARP00000002345	0
9940.ENSOARP00000004684	0		9940.ENSOARP00000003314	0		9940.ENSOARP00000004684	0		9940.ENSOARP00000004684	0		9940.ENSOARP00000004684	1		9940.ENSOARP00000004684	0		9940.ENSOARP00000004684	0		9940.ENSOARP00000004684	0		9940.ENSOARP00000004684	0		9940.ENSOARP00000002345	0		9940.ENSOARP00000002345	0		9940.ENSOARP00000003314	0
9940.ENSOARP00000005259	0		9940.ENSOARP00000006789	0		9940.ENSOARP00000005259	0		9940.ENSOARP00000005259	0		9940.ENSOARP00000005259	1		9940.ENSOARP00000005259	0		9940.ENSOARP00000005259	0		9940.ENSOARP00000005259	0		9940.ENSOARP00000005259	0		9940.ENSOARP00000003314	0		9940.ENSOARP00000003314	0		9940.ENSOARP00000006789	0
9940.ENSOARP00000002345	0		9940.ENSOARP00000006827	0		9940.ENSOARP00000002345	0		9940.ENSOARP00000002345	0		9940.ENSOARP00000002345	1		9940.ENSOARP00000002345	0		9940.ENSOARP00000002345	0		9940.ENSOARP00000002345	0		9940.ENSOARP00000002345	0		9940.ENSOARP00000022038	0		9940.ENSOARP00000022038	0		9940.ENSOARP00000006827	0
9940.ENSOARP00000003314	0		9940.ENSOARP00000003558	0		9940.ENSOARP00000003314	0		9940.ENSOARP00000003314	0		9940.ENSOARP00000003314	1		9940.ENSOARP00000003314	0		9940.ENSOARP00000003314	0		9940.ENSOARP00000003314	0		9940.ENSOARP00000003314	0		9940.ENSOARP00000006827	0		9940.ENSOARP00000006827	0		9940.ENSOARP00000003558	0
9940.ENSOARP00000006827	0		9940.ENSOARP00000003839	0		9940.ENSOARP00000006827	0		9940.ENSOARP00000006827	0		9940.ENSOARP00000006827	1		9940.ENSOARP00000006827	0		9940.ENSOARP00000006827	0		9940.ENSOARP00000006827	0		9940.ENSOARP00000006827	0		9940.ENSOARP00000003558	0		9940.ENSOARP00000003558	0		9940.ENSOARP00000003839	0
9940.ENSOARP00000003558	0		9940.ENSOARP00000019025	0		9940.ENSOARP00000003558	0		9940.ENSOARP00000003558	0		9940.ENSOARP00000003558	1		9940.ENSOARP00000003558	0		9940.ENSOARP00000003558	0		9940.ENSOARP00000003558	0		9940.ENSOARP00000003558	0		9940.ENSOARP00000003839	0		9940.ENSOARP00000003839	0		9940.ENSOARP00000019025	0
9940.ENSOARP00000003839	0		9940.ENSOARP00000000768	0		9940.ENSOARP00000003839	0		9940.ENSOARP00000003839	0		9940.ENSOARP00000003839	1		9940.ENSOARP00000003839	0		9940.ENSOARP00000003839	0		9940.ENSOARP00000003839	0		9940.ENSOARP00000003839	0		9940.ENSOARP00000019025	0		9940.ENSOARP00000019025	0		9940.ENSOARP00000000768	0
9940.ENSOARP00000019025	0		9940.ENSOARP00000016950	0		9940.ENSOARP00000019025	0		9940.ENSOARP00000019025	0		9940.ENSOARP00000019025	1		9940.ENSOARP00000019025	0		9940.ENSOARP00000019025	0		9940.ENSOARP00000019025	0		9940.ENSOARP00000019025	0		9940.ENSOARP00000000768	0		9940.ENSOARP00000000768	0		9940.ENSOARP00000016950	0
9940.ENSOARP00000000768	0		9940.ENSOARP00000022756	0		9940.ENSOARP00000000768	0		9940.ENSOARP00000000768	0		9940.ENSOARP00000000768	1		9940.ENSOARP00000000768	0		9940.ENSOARP00000000768	0		9940.ENSOARP00000000768	0		9940.ENSOARP00000000768	0		9940.ENSOARP00000015860	0		9940.ENSOARP00000015860	0		9940.ENSOARP00000022756	0
9940.ENSOARP00000016950	0		9940.ENSOARP00000009426	0		9940.ENSOARP00000016950	0		9940.ENSOARP00000016950	0		9940.ENSOARP00000016950	1		9940.ENSOARP00000016950	0		9940.ENSOARP00000016950	0		9940.ENSOARP00000016950	0		9940.ENSOARP00000016950	0		9940.ENSOARP00000016950	0		9940.ENSOARP00000016950	0		9940.ENSOARP00000009426	0
9940.ENSOARP00000022756	0		9940.ENSOARP00000013328	0		9940.ENSOARP00000022756	0		9940.ENSOARP00000022756	0		9940.ENSOARP00000022756	1		9940.ENSOARP00000022756	0		9940.ENSOARP00000022756	0		9940.ENSOARP00000022756	0		9940.ENSOARP00000022756	0		9940.ENSOARP00000022756	0		9940.ENSOARP00000022756	0		9940.ENSOARP00000013328	0
9940.ENSOARP00000013328	0		9940.ENSOARP00000011982	0		9940.ENSOARP00000013328	0		9940.ENSOARP00000013328	0		9940.ENSOARP00000013328	1		9940.ENSOARP00000013328	0		9940.ENSOARP00000013328	0		9940.ENSOARP00000013328	0		9940.ENSOARP00000013328	0		9940.ENSOARP00000013328	0		9940.ENSOARP00000013328	0		9940.ENSOARP00000011982	0
9940.ENSOARP00000011223	0		9940.ENSOARP00000011223	0		9940.ENSOARP00000011223	0		9940.ENSOARP00000011223	0		9940.ENSOARP00000011223	1		9940.ENSOARP00000011223	0		9940.ENSOARP00000011223	0		9940.ENSOARP00000011223	0		9940.ENSOARP00000011223	0		9940.ENSOARP00000011223	0		9940.ENSOARP00000011223	0		9940.ENSOARP00000011223	0

## Sheet: (3) Venn Net 3 MII-GVendpoint
Number of centrality coefficents shared	Names	total	elements
11	BETWEENESS BOTTLENECK CLOSENESS DEGREE DNMC ECCENTRICITY EPC MCC MNC RADIALITY STRESS	2	9940.ENSOARP00000013846	HSPA5
			9940.ENSOARP00000016809	MAD2L1
10	BOTTLENECK CLOSENESS CLUSTERING COEF DEGREE DNMC ECCENTRICITY EPC MCC MNC RADIALITY	1	9940.ENSOARP00000006324	GMNN
	BETWEENESS BOTTLENECK CLOSENESS DEGREE DNMC ECCENTRICITY MCC MNC RADIALITY STRESS	1	9940.ENSOARP00000020203	HERPUD1
9	BETWEENESS BOTTLENECK CLOSENESS DEGREE DNMC EPC MCC MNC RADIALITY	1	9940.ENSOARP00000003734	DNAJB9
	CLOSENESS CLUSTERING COEF DEGREE DNMC ECCENTRICITY EPC MCC MNC RADIALITY	1	9940.ENSOARP00000009461	HSPA1A
	BETWEENESS CLOSENESS DEGREE DNMC EPC MCC MNC RADIALITY STRESS	1	9940.ENSOARP00000012602	HSPH1
8	BETWEENESS BOTTLENECK DEGREE DNMC EPC MCC MNC STRESS	1	9940.ENSOARP00000008783	PRIM1
7	BETWEENESS BOTTLENECK CLOSENESS DEGREE ECCENTRICITY EPC STRESS	1	9940.ENSOARP00000004240	FBXO5
	BETWEENESS BOTTLENECK CLOSENESS ECCENTRICITY EPC RADIALITY STRESS	1	9940.ENSOARP00000006958	DDIT3
	CLOSENESS CLUSTERING COEF DNMC EPC MCC RADIALITY	1	9940.ENSOARP00000007992	HSPA6
6	BETWEENESS BOTTLENECK DEGREE ECCENTRICITY MNC STRESS	1	9940.ENSOARP00000019582	PHF5A
	CLUSTERING COEF DNMC MCC RADIALITY STRESS	1	9940.ENSOARP00000000757	ITIH4
2	CLUSTERING COEF MNC	1	9940.ENSOARP00000011198
	CLUSTERING COEF ECCENTRICITY	2	9940.ENSOARP00000017317
			9940.ENSOARP00000004293
	BETWEENESS STRESS	1	9940.ENSOARP00000011982
1	BOTTLENECK	1	9940.ENSOARP00000010198
	CLUSTERING COEF	3	9940.ENSOARP00000015860
			9940.ENSOARP00000018759
			9940.ENSOARP00000000616
