# Supplementary material for: Transcriptomic Profile of Early Antral Follicles: Predictive Somatic Gene Markers of Oocyte Maturation Outcome
Source: Cells. 2025 May 12;14(10):704. doi: 10.3390/cells14100704 (PMC12110445; doi:10.3390/cells14100704)
Supplement: Supplementary file 1 [file cells-14-00704-s001.zip › ADDITIONAL FILES Cells revised/Additional File S5rv.xlsx]

## Sheet: NET 1_List of DEGs & clusters
Gene Symbol	Fold Change	P-val	Description	MCODE INCLUSION/EXCLUSION	OTHER INFO
				MCODE::Clusters	Gene Aliases	Recognized by STRING as
APOBEC3F	-2.72	3,47E-05	apolipoprotein B mRNA editing enzyme	Cluster 1
C12orf65	-2.62	5,27E-05	chromosome 12 open reading frame 65	Cluster 1
COX5B	-2.11	0.0001	cytochrome c oxidase subunit Vb	Cluster 1
COX6A1	-2.26	7,09E-05	cytochrome c oxidase subunit VIa polypeptide 1	Cluster 1
COX7A1	-2.92	1,95E-05	cytochrome c oxidase subunit VIIa polypeptide 1 (muscle)	Cluster 1
CYC1	-3.08	6,94E-06	cytochrome c-1	Cluster 1
DCK	-2.04	0.0026	deoxycytidine kinase	Cluster 1
DGUOK	-2.3	0.0005	deoxyguanosine kinase	Cluster 1
GATC	-3.06	6,67E-06	glutamyl-tRNA(Gln) amidotransferase, subunit C	Cluster 1
ATP5ME	-2.46	7,02E-05	ATP synthase subunit e, mitochondrial	Cluster 1
PRAMEF20	2.59	0.0002	PRAME family member 20	Cluster 1
COA6	-3.33	2,92E-06	cytochrome c oxidase assembly factor 6	Cluster 1
MRPL10	-2.54	2,40E-05	mitochondrial ribosomal protein L10	Cluster 1
MRPL13	-2.11	0.0005	mitochondrial ribosomal protein L13	Cluster 1
MRPL14	-2.13	0.0002	mitochondrial ribosomal protein L14	Cluster 1
MRPL22	-2.85	3,00E-05	mitochondrial ribosomal protein L22	Cluster 1
MRPL23	-2.01	0.0009	mitochondrial ribosomal protein L23	Cluster 1
MRPL3	-2.08	0.0017	mitochondrial ribosomal protein L3	Cluster 1
MRPL34	-3.11	4,94E-06	mitochondrial ribosomal protein L34	Cluster 1
MRPL35	-2.52	9,36E-05	mitochondrial ribosomal protein L35	Cluster 1
MRPL41	-2.18	0.0003	mitochondrial ribosomal protein L41	Cluster 1
MRPL46	-2.01	0.0005	mitochondrial ribosomal protein L46	Cluster 1
MRPL48	-2.4	0.0002	mitochondrial ribosomal protein L48	Cluster 1
MRPL49	-2.95	1,45E-05	mitochondrial ribosomal protein L49	Cluster 1
MRPL50	-2.36	0.0003	mitochondrial ribosomal protein L50	Cluster 1
MRPL51	-2.54	2,73E-05	mitochondrial ribosomal protein L51	Cluster 1
MRPL53	-2.33	0.0018	mitochondrial ribosomal protein L53	Cluster 1
MRPL55	-2.19	0.0001	mitochondrial ribosomal protein L55	Cluster 1
MRPL9	-2.26	0.0001	mitochondrial ribosomal protein L9	Cluster 1
MRPS12	-2.6	3,66E-05	mitochondrial ribosomal protein S12	Cluster 1
MRPS14	-2.39	0.0001	mitochondrial ribosomal protein S14	Cluster 1
MRPS16	-2.31	0.0001	mitochondrial ribosomal protein S16	Cluster 1
MRPS23	-2.52	8,13E-05	mitochondrial ribosomal protein S23	Cluster 1
MRPS25	-2.76	2,75E-05	mitochondrial ribosomal protein S25	Cluster 1
MRPS27	-2.13	0.0002	mitochondrial ribosomal protein S27	Cluster 1
MRPS34	-3	2,14E-05	mitochondrial ribosomal protein S34	Cluster 1
MRPS35	-2.29	0.0006	mitochondrial ribosomal protein S35	Cluster 1
MRPS5	-2.41	7,61E-05	mitochondrial ribosomal protein S5	Cluster 1
MRRF	-2	0.0018	mitochondrial ribosome recycling factor	Cluster 1
NDUFA11	-3.89	1,49E-06	NADH dehydrogenase (ubiquinone) 1 alpha subcomplex, 11, 14.7kDa	Cluster 1
NDUFA12	-2.68	1,74E-05	NADH:ubiquinone oxidoreductase subunit A12 (NDUFA12), mRNA	Cluster 1
NDUFA2	-2.08	0.0002	NADH dehydrogenase (ubiquinone) 1 alpha subcomplex, 2, 8kDa	Cluster 1
NDUFA3	-3.01	7,00E-06	NADH dehydrogenase (ubiquinone) 1 alpha subcomplex, 3, 9kDa	Cluster 1
NDUFA6	-2.23	9,37E-05	NADH dehydrogenase (ubiquinone) 1 alpha subcomplex, 6, 14kDa	Cluster 1
NDUFA7	-2.67	2,42E-05	NADH dehydrogenase (ubiquinone) 1 alpha subcomplex, 7, 14.5kDa	Cluster 1
NDUFA8	-2.41	3,90E-05	NADH dehydrogenase (ubiquinone) 1 alpha subcomplex, 8, 19kDa	Cluster 1
NDUFB10	-2.76	1,81E-05	NADH dehydrogenase (ubiquinone) 1 beta subcomplex, 10, 22kDa	Cluster 1
NDUFB11	-3.26	1,88E-05	NADH dehydrogenase (ubiquinone) 1 beta subcomplex, 11, 17.3kDa	Cluster 1
NDUFB2	-2.23	0.0001	NADH dehydrogenase (ubiquinone) 1 beta subcomplex, 2, 8kDa	Cluster 1
NDUFB5	-2.11	0.0003	NADH dehydrogenase (ubiquinone) 1 beta subcomplex, 5, 16kDa	Cluster 1
NDUFB7	-2.11	0.0003	NADH dehydrogenase (ubiquinone) 1 beta subcomplex, 7, 18kDa	Cluster 1
NDUFC2	-2.03	0.0002	NADH dehydrogenase (ubiquinone) 1, subcomplex unknown, 2, 14.5kDa	Cluster 1
NDUFS3	-2.26	8,17E-05	NADH dehydrogenase (ubiquinone) Fe-S protein 3, 30kDa (NADH-coenzyme Q reductase)	Cluster 1
NDUFS4	-2.3	0.0001	NADH dehydrogenase (ubiquinone) Fe-S protein 4, 18kDa (NADH-coenzyme Q reductase)	Cluster 1
NDUFS7	-2.66	8,40E-05	NADH dehydrogenase (ubiquinone) Fe-S protein 7, 20kDa (NADH-coenzyme Q reductase)	Cluster 1
NDUFV1	-3.55	3,42E-06	NADH dehydrogenase (ubiquinone) flavoprotein 1, 51kDa	Cluster 1
NME4	-6.8	8,22E-08	NME/NM23 nucleoside diphosphate kinase 4	Cluster 1
PEBP1	-4.02	2,53E-05	phosphatidylethanolamine binding protein 1	Cluster 1
RPL10	-2.06	0.0002	Ribosomal protein L10 (RPL10), mRNA	Cluster 1
SDHC	-2.49	7,92E-05	succinate dehydrogenase complex, subunit C, integral membrane protein, 15kDa	Cluster 1
SDHD	2.43	5,05E-05	succinate dehydrogenase complex subunit D (SDHD), transcript variant X2, mRNA	Cluster 1
TUFM	-2.17	0.0007	Tu translation elongation factor, mitochondrial	Cluster 1
UQCRC1	-2.03	0.0003	ubiquinol-cytochrome c reductase core protein I	Cluster 1
UQCRQ	-2.13	0.0003	ubiquinol-cytochrome c reductase complex III subunit VII	Cluster 1
MRPL2	-3.08	2,31E-05	mitochondrial ribosomal protein L2	Cluster 1
RPL10L	3.57	8,25E-05	large ribosomal subunit protein uL16-like (LOC132657867), misc_RNA	Cluster 1
AP4E1	2.99	0.0003	adaptor related protein complex 4 subunit epsilon 1 (AP4E1), mRNA	Cluster 10
BGN	-3.42	3,90E-06	biglycan	Cluster 10
CAV1	-2.54	2,85E-05	caveolin 1 (CAV1), mRNA	Cluster 10
CLTB	-2.38	6,40E-05	clathrin, light chain B	Cluster 10
CNN2	-2.27	0.0002	calponin 2	Cluster 10
COL6A3	2.73	0.0004	collagen, type VI, alpha 3	Cluster 10
CTSC	2.18	0.0007	cathepsin C	Cluster 10
CTSF	-2.54	0.0002	cathepsin F	Cluster 10
CTSL	3.81	1,52E-05	cathepsin L	Cluster 10
DNAJB1	-4.33	8,28E-06	DnaJ (Hsp40) homolog, subfamily B, member 1	Cluster 10
DNAJB13	2.11	0.0003	DnaJ heat shock protein family (Hsp40) member B13 (DNAJB13), mRNA	Cluster 10
DNAJB4	-2.66	3,27E-05	DnaJ (Hsp40) homolog, subfamily B, member 4	Cluster 10
DNAJC6	4.64	8,83E-07	DnaJ (Hsp40) homolog, subfamily C, member 6	Cluster 10
FBLN5	-3.21	1,59E-05	fibulin 5	Cluster 10
HYOU1	-2.26	0.0001	hypoxia up-regulated 1	Cluster 10
IGFBP2	-2.14	0.0002	insulin like growth factor binding protein 2 (IGFBP2), mRNA	Cluster 10
ITGAV	2.81	7,24E-05	integrin alpha V	Cluster 10
LGMN	-2.58	3,07E-05	legumain	Cluster 10
LOX	3.32	8,31E-05	lysyl oxidase	Cluster 10
MYL12A	-2.88	2,79E-05	myosin light chain 12A	Cluster 10
MYL4	2.13	0.001	myosin, light chain 4, alkali; atrial, embryonic	Cluster 10
MYL9	-6.17	9,94E-08	myosin, light chain 9, regulatory	Cluster 10
NEB	2.29	6,75E-05	nebulin	Cluster 10
OCLN	-2.11	0.0002	occludin	Cluster 10
PIK3C2A	2.1	0.0005	phosphatidylinositol-4-phosphate 3-kinase, catalytic subunit type 2 alpha	Cluster 10
PSAP	-2.18	0.0002	prosaposin	Cluster 10
PTX3	4.24	7,40E-07	pentraxin 3, long	Cluster 10
SNX2	-2.13	0.003	sorting nexin 2	Cluster 10
SORT1	-2.12	0.0007	sortilin 1	Cluster 10
STAT1	-2.41	5,31E-05	signal transducer and activator of transcription 1, 91kDa	Cluster 10
TAGLN	-3.31	2,39E-05	transgelin	Cluster 10
TGFB1	2.58	4,88E-05	transforming growth factor beta 1	Cluster 10
THBS1	5.46	4,97E-06	thrombospondin 1	Cluster 10
TNNI3	-11.67	1,23E-08	troponin I type 3 (cardiac)	Cluster 10
TRAP1	-2.2	0.0002	TNF receptor-associated protein 1	Cluster 10
AURKB	-3.1	2,56E-05	aurora kinase B	Cluster 2
BLM	-2.25	0.0032	Bloom syndrome, RecQ helicase-like	Cluster 2
BUB1	-2.09	0.0013	BUB1 mitotic checkpoint serine/threonine kinase	Cluster 2
CCNA2	-2.14	0.0006	cyclin A2	Cluster 2
CCNB2	-2.35	0.0023	cyclin B2	Cluster 2
CDC20	-2.78	4,01E-05	cell division cycle 20	Cluster 2
CENPW	-3.93	1,61E-06	centromere protein W	Cluster 2
CHEK1	-3.55	6,47E-06	checkpoint kinase 1	Cluster 2
DTL	-4.25	3,43E-05	denticleless E3 ubiquitin protein ligase homolog (Drosophila)	Cluster 2
GUF1	-2.44	0.0001	GUF1 GTPase homolog (S. cerevisiae)	Cluster 2
HDDC3	-2.08	0.0004	HD domain containing 3	Cluster 2
ISG15	-3.91	2,20E-05	ISG15 ubiquitin-like modifier	Cluster 2
KIF23	-2.42	0.0004	kinesin family member 23	Cluster 2
KNTC1	-2.02	0.0004	kinetochore associated 1	Cluster 2
MAD2L1	-3.85	1,54E-05	MAD2 mitotic arrest deficient-like 1 (yeast)	Cluster 2
MCM3	-3.56	4,29E-06	minichromosome maintenance complex component 3	Cluster 2
MCM5	-4.79	1,27E-06	minichromosome maintenance complex component 5	Cluster 2
MCM6	-2.15	0.0001	minichromosome maintenance complex component 6	Cluster 2
NUF2	-2.85	0.0001	NUF2, NDC80 kinetochore complex component	Cluster 2
NUSAP1	-3.64	2,35E-05	nucleolar and spindle associated protein 1	Cluster 2
ORC3	-2.26	0.0004	origin recognition complex subunit 3	Cluster 2
ORC5	-2.55	0.0004	origin recognition complex subunit 5	Cluster 2
PARPBP	-2.1	0.0006	PARP1 binding protein	Cluster 2
POLA2	-2.01	0.0005	polymerase (DNA directed), alpha 2, accessory subunit	Cluster 2
POLD2	-2.41	6,07E-05	polymerase (DNA directed), delta 2, accessory subunit	Cluster 2
POLE2	-2.48	8,96E-05	polymerase (DNA directed), epsilon 2, accessory subunit	Cluster 2
POLR2F	-2.25	7,61E-05	polymerase (RNA) II (DNA directed) polypeptide F	Cluster 2
RBX1	-2	0.0016	ring-box 1, E3 ubiquitin protein ligase	Cluster 2
RNASEH2A	-2.2	0.0005	ribonuclease H2, subunit A	Cluster 2
RPA2	-2.44	0.0001	replication protein A2	Cluster 2
RPA3	-2.85	3,08E-05	replication protein A3, 14kDa;	Cluster 2
TIPIN	-2.33	8,00E-05	TIMELESS interacting protein	Cluster 2
TTK	-2.76	6,99E-05	TTK protein kinase	Cluster 2
UBL4A	-2.5	5,15E-05	ubiquitin-like 4A	Cluster 2
WDHD1	-2.06	0.0004	WD repeat and HMG-box DNA binding protein 1	Cluster 2
RRM1	-2.39	0.0001	ribonucleotide reductase M1	Cluster 2
ACAA1	-2.49	6,21E-05	acetyl-CoA acyltransferase 1	Cluster 3
ACADSB	-5.75	2,47E-07	acyl-CoA dehydrogenase, short/branched chain	Cluster 3
ANAPC10	-2.21	0.0001	anaphase promoting complex subunit 10	Cluster 3
ANAPC11	-4.09	3,86E-05	anaphase promoting complex subunit 11	Cluster 3
ANAPC13	-3.13	6,85E-06	anaphase promoting complex subunit 13	Cluster 3
ANAPC16	-2.15	0.0002	anaphase promoting complex subunit 16	Cluster 3
ANAPC5	-2.87	1,37E-05	anaphase promoting complex subunit 5	Cluster 3
CDK2	-2.5	0.0005	cyclin-dependent kinase 2	Cluster 3
CENPH	-2.89	8,35E-06	centromere protein H	Cluster 3
CENPP	-2.55	7,62E-05	centromere protein P	Cluster 3
CENPQ	-2.48	8,10E-05	centromere protein Q	Cluster 3
CENPU	-2.48	8,64E-05	centromere protein U	Cluster 3
CH25H	-2.55	5,62E-05	cholesterol 25-hydroxylase	Cluster 3
CKAP5	-2.29	0.0002	cytoskeleton associated protein 5	Cluster 3
CWC15	-2.05	0.0002	CWC15 spliceosome-associated protein	Cluster 3
CYP51A1	-3.68	2,75E-05	cytochrome P450, family 51, subfamily A, polypeptide 1	Cluster 3
CYP7A1	-3.42	4,88E-06	Cytochrome P450, family 7, subfamily A, polypeptide 1	Cluster 3
DHCR24	-3.95	2,00E-06	24-dehydrocholesterol reductase	Cluster 3
DHCR7	-3.12	8,57E-06	7-dehydrocholesterol reductase	Cluster 3
DOCK4	5.5	1,90E-06	dedicator of cytokinesis 4	Cluster 3
DSN1	-2.58	7,52E-05	DSN1, MIS12 kinetochore complex component	Cluster 3
ECH1	-3.2	6,18E-06	enoyl CoA hydratase 1, peroxisomal	Cluster 3
ECI1	-2.3	0.0005	enoyl-CoA delta isomerase 1 (ECI1), transcript variant X1, mRNA	Cluster 3
EEF1G	-2.58	4,23E-05	eukaryotic translation elongation factor 1 gamma	Cluster 3
ERCC3	-2.31	0.0002	excision repair cross-complementation group 3	Cluster 3
ESCO2	-2.48	0.0002	establishment of sister chromatid cohesion N-acetyltransferase 2	Cluster 3
FDFT1	-3.08	3,60E-05	farnesyl-diphosphate farnesyltransferase 1	Cluster 3
GCDH	-2.35	0.0001	glutaryl-CoA dehydrogenase	Cluster 3
GMNN	-3.18	7,05E-06	geminin, DNA replication inhibitor	Cluster 3
GTF2H5	-2.92	1,82E-05	general transcription factor IIH, polypeptide 5	Cluster 3
HFM1	-2	0.0029	HFM1, ATP-dependent DNA helicase homolog	Cluster 3
HMGCR	-2.07	0.0002	3-hydroxy-3-methylglutaryl-CoA reductase	Cluster 3
HMGCS1	-2.23	0.0003	3-hydroxy-3-methylglutaryl-CoA synthase 1 (soluble)	Cluster 3
HMGCS2	-2.26	0.0007	3-hydroxy-3-methylglutaryl-CoA synthase 2 (mitochondrial)	Cluster 3
IDI1	-3.89	1,36E-06	isopentenyl-diphosphate Delta-isomerase 1; isopentenyl-diphosphate delta isomerase 1	Cluster 3
INSIG1	-2.28	7,91E-05	insulin induced gene 1	Cluster 3
IVD	-2.07	0.0002	isovaleryl-CoA dehydrogenase	Cluster 3
H4C14	-2.06	0.0003	core nucleosome a.k.a histone H4	Cluster 3
LSM2	-2.42	0.0002	LSM2 homolog, U6 small nuclear RNA and mRNA degradation associated	Cluster 3
LSM3	-3.6	1,64E-06	LSM3 homolog, U6 small nuclear RNA associated (S. cerevisiae)	Cluster 3
LSS	-2.24	0.0002	lanosterol synthase (2,3-oxidosqualene-lanosterol cyclase)	Cluster 3
MAD2L2	-2.12	0.0002	MAD2 mitotic arrest deficient-like 2 (yeast)	Cluster 3
MCM2	-2.18	0.0004	minichromosome maintenance complex component 2	Cluster 3
MCM4	-3.05	0.0001	minichromosome maintenance complex component 4	Cluster 3
MED21	-2.04	0.0003	mediator complex subunit 21	Cluster 3
MED31	-2.4	0.0007	mediator complex subunit 31	Cluster 3
MIS18A	-2.13	0.0058	MIS18 kinetochore protein A	Cluster 3
MSMO1	-6.2	1,95E-06	methylsterol monooxygenase 1	Cluster 3
MVD	-2.26	0.0002	mevalonate (diphospho) decarboxylase	Cluster 3
NAA38	-2.59	3,27E-05	N(alpha)-acetyltransferase 38, NatC auxiliary subunit	Cluster 3
NCBP2	-2.69	8,52E-05	nuclear cap binding protein subunit 2	Cluster 3
NHP2	-2.11	0.0002	NHP2 ribonucleoprotein	Cluster 3
NSDHL	-2.96	8,41E-06	NAD(P) dependent steroid dehydrogenase-like	Cluster 3
POLR2D	-2.91	0.0006	polymerase (RNA) II (DNA directed) polypeptide D	Cluster 3
POLR2E	-3.04	5,45E-06	polymerase (RNA) II (DNA directed) polypeptide E, 25kDa	Cluster 3
POLR2J	-2.07	0.0003	polymerase (RNA) II (DNA directed) polypeptide J, 13.3kDa	Cluster 3
POLR3K	-4.33	6,33E-07	polymerase (RNA) III (DNA directed) polypeptide K, 12.3 kDa	Cluster 3
PRPF19	-2.64	3,00E-05	pre-mRNA processing factor 19	Cluster 3
RAD51	-2.67	0.0002	RAD51 recombinase	Cluster 3
RMI2	-4.85	1,38E-06	RecQ mediated genome instability 2	Cluster 3
RPP38	2.03	0.0003	ribonuclease P/MRP 38kDa subunit	Cluster 3
SCP2	-2.14	0.0025	sterol carrier protein 2	Cluster 3
SIGMAR1	-2.71	2,16E-05	sigma non-opioid intracellular receptor 1	Cluster 3
SPC24	-2.21	0.0002	SPC24, NDC80 kinetochore complex component	Cluster 3
SQLE	-2.68	3,05E-05	squalene epoxidase	Cluster 3
TCEA2	-2.13	0.0009	transcription elongation factor A (SII), 2	Cluster 3
TCEA3	-5.21	8,36E-06	transcription elongation factor A (SII), 3	Cluster 3
TFB1M	-2.04	0.0011	transcription factor B1, mitochondrial	Cluster 3
TM7SF2	-3.44	6,34E-06	transmembrane 7 superfamily member 2	Cluster 3
TXN2	-3.56	2,34E-06	thioredoxin 2	Cluster 3
UBE2T	-2.36	0.0009	ubiquitin-conjugating enzyme E2T; ubiquitin-conjugating enzyme E2T (putative)	Cluster 3
LOC101108868	-2.01	0.0116	histone H4	Cluster 3
LOC101110417	-2.84	0.0009	ergosterol biosynthetic protein 28	Cluster 3		W5NUU6_SHEEP
LOC101120877	-2.89	1,08E-05	histone H3	Cluster 3
LSM5	-2.44	4,16E-05	LSM5 homolog, U6 small nuclear RNA and mRNA degradation associated	Cluster 3
LOC101120997	-2.52	0.0002	anaphase-promoting complex subunit 15	Cluster 3	ANAPC15	W5Q599_SHEEP
ACAD9	-2.46	4,67E-05	acyl-CoA dehydrogenase family, member 9	Cluster 4
ACO2	-2.28	9,13E-05	aconitase 2, mitochondrial	Cluster 4
ARL3	-2.39	8,12E-05	ADP-ribosylation factor like GTPase 3	Cluster 4
ARL6IP1	-2.44	0.0002	ADP-ribosylation factor like GTPase 6 interacting protein 1	Cluster 4
CDCA2	-2.13	0.0014	cell division cycle associated 2	Cluster 4
CDCA3	-2.28	0.0013	cell division cycle associated 3	Cluster 4
CDCA8	-2.09	0.0014	cell division cycle associated 8	Cluster 4
CDKN3	-2.86	1,50E-05	cyclin-dependent kinase inhibitor 3	Cluster 4
CENPK	-3.21	3,21E-05	centromere protein K	Cluster 4
CENPN	-2.77	2,66E-05	centromere protein N	Cluster 4
CKAP2	-2.04	0.0028	cytoskeleton associated protein 2	Cluster 4
FBXO5	-3.21	0.0001	F-box protein 5	Cluster 4
FEN1	-2.4	0.0036	flap structure-specific endonuclease 1	Cluster 4
FRRS1L	-2.87	1,24E-05	ferric-chelate reductase 1-like	Cluster 4
GANAB	-2.08	0.0002	glucosidase, alpha; neutral AB	Cluster 4
HIBCH	-3.28	9,67E-06	3-hydroxyisobutyryl-CoA hydrolase	Cluster 4
HMMR	-3.55	9,75E-05	hyaluronan-mediated motility receptor (RHAMM)	Cluster 4
IFI44L	-2.66	0.0005	interferon-induced protein 44-like	Cluster 4
KIF4A	-2.23	0.0052	kinesin family member 4A (KIF4A), transcript variant X4, mRNA	Cluster 4
LYRM7	-2.57	4,29E-05	LYR motif containing 7	Cluster 4
MALSU1	-2.6	0.0002	mitochondrial assembly of ribosomal large subunit 1	Cluster 4
MAPK9	-2.21	0.0007	mitogen-activated protein kinase 9	Cluster 4
MELK	-2.52	0.0002	maternal embryonic leucine zipper kinase	Cluster 4
NCAPG	-2.59	2,94E-05	non-SMC condensin I complex subunit G	Cluster 4
NDC80	-2.81	8,83E-05	NDC80 kinetochore complex component	Cluster 4
NDUFAF1	-2.06	0.0005	NADH dehydrogenase (ubiquinone) complex I, assembly factor 1	Cluster 4
NDUFAF2	-2.69	0.0002	NADH dehydrogenase (ubiquinone) complex I, assembly factor 2	Cluster 4
NDUFAF3	-2.81	1,10E-05	NADH dehydrogenase (ubiquinone) complex I, assembly factor 3	Cluster 4
NDUFAF7	-2.62	0.0001	NADH dehydrogenase (ubiquinone) complex I, assembly factor 7	Cluster 4
PLK4	-2.35	0.0002	polo-like kinase 4	Cluster 4
POLR2C	-2.45	0.0002	polymerase (RNA) II (DNA directed) polypeptide C, 33kDa	Cluster 4
PPP1R15A	-5.44	1,02E-05	protein phosphatase 1, regulatory subunit 15A	Cluster 4
PRIM1	-4.58	1,33E-05	primase, DNA, polypeptide 1 (49kDa)	Cluster 4
PRIM2	-2.19	0.0001	DNA primase subunit 2 (PRIM2), transcript variant X2, mRNA	Cluster 4
PTTG1	-2.17	0.0001	pituitary tumor-transforming 1	Cluster 4
RACGAP1	-2.16	0.0003	Rac GTPase activating protein 1	Cluster 4
REV3L	2.46	0.0006	REV3-like, polymerase (DNA directed), zeta, catalytic subunit	Cluster 4
RFC2	-3.84	2,94E-06	replication factor C subunit 2	Cluster 4
RFC4	-3.66	1,72E-05	replication factor C (activator 1) 4, 37kDa	Cluster 4
RFC5	-2.03	0.0003	replication factor C subunit 5	Cluster 4
RPS15	-2.22	0.0012	ribosomal protein S15	Cluster 4
SDHA	-2.72	2,30E-05	succinate dehydrogenase complex subunit A, flavoprotein (Fp)	Cluster 4
SIL1	-2.09	0.0001	SIL1 nucleotide exchange factor	Cluster 4
SKA1	-2.55	3,08E-05	spindle and kinetochore associated complex subunit 1	Cluster 4
SPC25	-2.56	0.0004	SPC25, NDC80 kinetochore complex component	Cluster 4
TSFM	-2.05	0.001	Ts translation elongation factor, mitochondrial	Cluster 4
UBE2C	-2.57	0.0001	ubiquitin-conjugating enzyme E2C	Cluster 4
PCNA	-3.24	8,62E-06	proliferating cell nuclear antigen	Cluster 4
ATP5G1	-4.84	3,31E-06	ATP synthase, H+ transporting, mitochondrial Fo complex subunit C1 (subunit 9)	Cluster 4	ATP5MC1
ADSS1	-2.55	0.0001	adenylosuccinate synthase 1	Cluster 5
ATIC	-2.07	0.0003	5-aminoimidazole-4-carboxamide ribonucleotide formyltransferase/IMP cyclohydrolase	Cluster 5
BRCC3	-2.28	0.0013	BRCA1/BRCA2-containing complex, subunit 3	Cluster 5
CCND2	-2.14	0.0006	cyclin D2	Cluster 5
CCNE2	-2.43	0.0002	cyclin E2	Cluster 5
CDC25A	-2.12	0.0026	cell division cycle 25A	Cluster 5
CYP1B1	2.53	0.0003	cytochrome P450 1B1 (LOC101119706)	Cluster 5
E2F4	-2.04	0.0005	E2F transcription factor 4, p107/p130-binding	Cluster 5
EIF3G	-2.23	7,56E-05	eukaryotic translation initiation factor 3, subunit G	Cluster 5
EIF3K	-2.26	0.0002	eukaryotic translation initiation factor 3, subunit K	Cluster 5
ENTPD6	-2.26	0.0004	ectonucleoside triphosphate diphosphohydrolase 6 (putative)	Cluster 5
EPHX1	-2.7	3,23E-05	epoxide hydrolase 1, microsomal (xenobiotic)	Cluster 5
EXOSC5	-2.42	0.0011	exosome component 5	Cluster 5
EXOSC7	-2.2	0.0004	exosome component 7	Cluster 5
EXOSC8	-2.12	0.0004	exosome component 8	Cluster 5
FGF13	-2.44	5,03E-05	fibroblast growth factor 13 (FGF13), transcript variant X3, mRNA	Cluster 5
GMPR	-2.17	0.0018	guanosine monophosphate reductase	Cluster 5
GMPR2	-2.05	0.0002	guanosine monophosphate reductase 2	Cluster 5
GSTA1	-23.7	9,86E-09	glutathione S-transferase alpha 1	Cluster 5
GSTA4	-2.11	0.0003	glutathione S-transferase alpha 4	Cluster 5
GSTK1	-3.37	5,31E-06	glutathione S-transferase kappa 1	Cluster 5
HDAC5	-2.48	9,95E-05	histone deacetylase 5; uncharacterized LOC105616384	Cluster 5
IMP4	-2.02	0.0009	IMP4, U3 small nucleolar ribonucleoprotein	Cluster 5
IMPDH2	-3.12	7,74E-06	IMP (inosine 5-monophosphate) dehydrogenase 2	Cluster 5
ITPA	-2.63	0.0001	inosine triphosphatase (nucleoside triphosphate pyrophosphatase)	Cluster 5
GSTM1	-3.8	1,79E-06	glutathione S-transferase Mu 1	Cluster 5
C1GALT1C1L	2.4	4,64E-05	C1GALT1-specific chaperone 1-like	Cluster 5
H2AC19	-3.23	4,54E-05	histone H2A type 2-A	Cluster 5
MCCC1	-2.37	8,76E-05	methylcrotonoyl-CoA carboxylase 1	Cluster 5
MGST2	-2.53	2,91E-05	microsomal glutathione S-transferase 2	Cluster 5
MGST3	-2.43	0.0003	microsomal glutathione S-transferase 3	Cluster 5
MIS18BP1	-2.25	9,78E-05	MIS18 binding protein 1	Cluster 5
NELFA	2.23	0.0004	negative elongation factor complex member A (NELFA), transcript variant X2, mRNA	Cluster 5
NT5C3A	-3.57	2,49E-05	5-nucleotidase, cytosolic IIIA	Cluster 5
NUDT14	-2.59	0.0002	nudix (nucleoside diphosphate linked moiety X)-type motif 14	Cluster 5
NUDT16	-2.14	0.0006	nudix (nucleoside diphosphate linked moiety X)-type motif 16	Cluster 5
NUDT2	-3.54	2,18E-05	nudix (nucleoside diphosphate linked moiety X)-type motif 2	Cluster 5
NUDT5	-2.35	0.0002	nudix hydrolase 5	Cluster 5
PDGFRA	2.32	0.0018	platelet-derived growth factor receptor, alpha polypeptide	Cluster 5
PPA2	-2.08	0.0002	pyrophosphatase (inorganic) 2	Cluster 5
PSMA1	-2.11	0.0006	proteasome (prosome, macropain) subunit, alpha type, 1	Cluster 5
PSMB10	-2.97	7,43E-06	proteasome (prosome, macropain) subunit, beta type, 10	Cluster 5
PSMB3	-2.35	0.0001	proteasome (prosome, macropain) subunit, beta type, 3	Cluster 5
PSMB5	-2.81	0.0002	proteasome (prosome, macropain) subunit, beta type, 5	Cluster 5
PSMB6	-2.38	0.0006	proteasome (prosome, macropain) subunit, beta type, 6	Cluster 5
PSMB9	-3.15	4,74E-06	proteasome (prosome, macropain) subunit, beta type, 9	Cluster 5
PSMD13	-3.07	9,42E-06	proteasome (prosome, macropain) 26S subunit, non-ATPase, 13	Cluster 5
SKP1	-2.13	0.0002	S-phase kinase-associated protein 1	Cluster 5
STAT3	2.07	0.0002	signal transducer and activator of transcription 3 (acute-phase response factor)	Cluster 5
TALDO1	-3.37	2,01E-05	transaldolase 1	Cluster 5
TIMP1	12.45	8,88E-09	TIMP metallopeptidase inhibitor 1	Cluster 5
TIMP2	-2.73	5,91E-05	TIMP metallopeptidase inhibitor 2	Cluster 5
WDR46	-2.01	0.0005	WD repeat domain 46	Cluster 5
XRN1	2.13	0.0004	5-3 exoribonuclease 1	Cluster 5
H2BC1	-2.29	0.0003	histone H2B type 1	Cluster 5
H2AC12	-3.92	8,91E-06	histone H2A type 1-D	Cluster 5
H2AC1	-4.47	8,84E-07	histone H2A type 1	Cluster 5
CDK5	-4.71	6,83E-07	cyclin-dependent kinase 5	Cluster 5
H2AC21	-4.06	1,73E-06	histone H2A type 2-B	Cluster 5	LOC101122904
CCN2	3.86	1,97E-05	cellular communication network factor	Cluster 5	CTGF
H2BC3	-3.86	4,03E-06	histone H2B type 1-B	Cluster 5	LOC101113632
H2BC18	-2.6	8,62E-05	histone H2B type 2-F	Cluster 5	LOC101120455
ACSF2	-3.19	4,30E-06	acyl-CoA synthetase family member 2	Cluster 6
ACSS2	-2.01	0.0003	acyl-CoA synthetase short-chain family member 2	Cluster 6
AS3MT	-4.35	5,14E-07	arsenite methyltransferase	Cluster 6
BYSL	-2.43	5,20E-05	bystin-like	Cluster 6
CDYL2	2.13	0.0027	chromodomain Y like 2 (CDYL2), transcript variant X1, mRNA	Cluster 6
DDX39A	-2.28	0.0001	DEAD (Asp-Glu-Ala-Asp) box polypeptide 39A	Cluster 6
ECHDC1	-2.21	0.0005	ethylmalonyl-CoA decarboxylase 1	Cluster 6
ECI2	-2.08	0.0004	enoyl-CoA delta isomerase 2	Cluster 6
EHHADH	-5	8,02E-07	enoyl-CoA, hydratase/3-hydroxyacyl CoA dehydrogenase	Cluster 6
GAS2L3	-2.24	0.0001	growth arrest-specific 2 like 3	Cluster 6
HADH	-2.91	9,03E-06	hydroxyacyl-CoA dehydrogenase	Cluster 6
HELLS	-3.45	8,02E-06	helicase, lymphoid-specific	Cluster 6
LSM4	-2.12	0.001	LSM4 homolog, U6 small nuclear RNA and mRNA degradation associated	Cluster 6
MCAT	-2.01	0.0003	malonyl CoA:ACP acyltransferase (mitochondrial)	Cluster 6
MED10	-2.32	6,02E-05	mediator complex subunit 10	Cluster 6
MED29	-2.03	0.0004	mediator complex subunit 29	Cluster 6
NASP	-2.39	7,62E-05	nuclear autoantigenic sperm protein (histone-binding)	Cluster 6
PCCB	-4.21	8,82E-06	propionyl-CoA carboxylase beta subunit	Cluster 6
PEX13	-2.38	0.0056	peroxisomal biogenesis factor 13	Cluster 6
PHF5A	-2.99	0.0001	PHD finger protein 5A	Cluster 6
RGS22	-2.3	0.0001	regulator of G-protein signaling 22	Cluster 6
RUVBL1	-2.73	2,44E-05	RuvB-like AAA ATPase 1	Cluster 6
SF3A2	-2.05	0.0003	splicing factor 3a, subunit 2, 66kDa	Cluster 6
SF3B4	-2.17	0.0007	splicing factor 3b, subunit 4, 49kDa	Cluster 6
SNRPA	-2.29	9,23E-05	small nuclear ribonucleoprotein polypeptide A	Cluster 6
SNRPD2	-2.43	0.0003	small nuclear ribonucleoprotein D2 polypeptide (SNRPD2), mRNA	Cluster 6
TXNL4B	-3.05	4,85E-05	thioredoxin-like 4B	Cluster 6
XRCC5	-2.58	0.0001	X-ray repair complementing defective repair in Chinese hamster cells 5 (double-strand-break rejoining)	Cluster 6
H2AFY2	-2.19	0.0005	H2A histone family, member Y2	Cluster 6	MACROH2A2
H2BC20	-2.76	1,79E-05	histone H2A type 2-C	Cluster 6	LOC101122645
AAMDC	-2.04	0.0002	adipogenesis associated, Mth938 domain containing	Cluster 7
ACTA2	-4.02	0.0007	actin, alpha 2, smooth muscle, aorta	Cluster 7
AHI1	2	0.0045	Abelson helper integration site 1	Cluster 7
ALDH18A1	-2.19	0.0004	aldehyde dehydrogenase 18 family, member A1	Cluster 7
ANKRD45	-2.38	0.0003	ankyrin repeat domain 45	Cluster 7
ASNS	-2.5	6,72E-05	asparagine synthetase (glutamine-hydrolyzing)	Cluster 7
ASPA	2.47	0.0001	aspartoacylase (ASPA), transcript variant X2, mRNA	Cluster 7
ASRGL1	-2.73	0.0003	asparaginase like 1	Cluster 7
B9D1	-3.76	5,83E-06	B9 protein domain 1	Cluster 7
BMP2	2.76	4,13E-05	bone morphogenetic protein 2	Cluster 7
CD44	6.41	1,04E-07	CD44 molecule (Indian blood group)	Cluster 7
CD9	3.22	2,13E-05	CD9 molecule	Cluster 7
CETN2	-2.11	0.0002	centrin 2	Cluster 7
CLEC2L	-2.5	0.0006	C-type lectin domain family 2, member L	Cluster 7
COL12A1	2.08	0.009	collagen, type XII, alpha 1	Cluster 7
COL5A1	2.25	0.0093	collagen type V alpha 1 chain (COL5A1), transcript variant X2, mRNA	Cluster 7
CXCR4	3.07	0.0001	chemokine (C-X-C motif) receptor 4	Cluster 7
DDOST	-2.58	3,46E-05	dolichyl-diphosphooligosaccharide--protein glycosyltransferase subunit (non-catalytic)	Cluster 7
DERA	-2.82	0.0003	deoxyribose-phosphate aldolase (putative)	Cluster 7
ELOB	-2.85	1,07E-05	elongin-B (LOC101110527), mRNA	Cluster 7
EMC1	-2.06	0.0003	ER membrane protein complex subunit 1	Cluster 7
EMC10	-2.22	0.0002	ER membrane protein complex subunit 10 (EMC10), transcript variant X2, mRNA	Cluster 7
EMC3	-2.18	0.0006	ER membrane protein complex subunit 3	Cluster 7
EMC4	-2.28	0.0003	ER membrane protein complex subunit 4	Cluster 7
EMC7	-2.06	0.0005	ER membrane protein complex subunit 7	Cluster 7
EMC8	-2.37	0.0006	ER membrane protein complex subunit 8	Cluster 7
FGF1	-2.08	0.0017	fibroblast growth factor 1 (acidic)	Cluster 7
FOS	-10.62	2,81E-07	FBJ murine osteosarcoma viral oncogene homolog	Cluster 7
G6PC3	-2.08	0.0004	glucose 6 phosphatase, catalytic, 3	Cluster 7
GHR	2.47	0.0001	growth hormone receptor	Cluster 7
HSPA1A	-5.1	7,68E-07	heat shock 70kDa protein 1A	Cluster 7
HSPA4L	-2.29	0.0002	heat shock 70kDa protein 4-like	Cluster 7
HSPA5	-3.14	7,47E-06	heat shock 70kDa protein 5 (glucose-regulated protein, 78kDa)	Cluster 7
IGFBP3	3.13	1,03E-05	insulin-like growth factor binding protein 3	Cluster 7
ITGA2	7.55	3,66E-08	integrin, alpha 2 (CD49B, alpha 2 subunit of VLA-2 receptor)	Cluster 7
ITGA5	2.44	0.0004	integrin, alpha 5 (fibronectin receptor, alpha polypeptide)	Cluster 7
JAK3	-4.3	3,16E-06	Janus kinase 3	Cluster 7
JUN	-4.34	9,72E-06	jun proto-oncogene	Cluster 7
LAMA3	2.36	0.0338	laminin, alpha 3	Cluster 7
LAMC2	2.18	0.0261	laminin, gamma 2	Cluster 7
MAGEH1	-2.21	0.0006	MAGE family member H1	Cluster 7
MET	2.02	0.0004	MET proto-oncogene, receptor tyrosine kinase	Cluster 7
MLH3	2.08	0.0003	mutL homolog 3 (MLH3), transcript variant X9, mRNA	Cluster 7
MMP1	73.12	2,24E-08	matrix metallopeptidase 1; interstitial collagenase	Cluster 7
MMP13	21.18	3,37E-06	matrix metallopeptidase 13; matrix metallopeptidase 13 (collagenase 3)	Cluster 7
MMP9	2.46	3,01E-05	matrix metallopeptidase 9	Cluster 7
NABP2	-2.09	0.0002	nucleic acid binding protein 2	Cluster 7
NID1	-2.39	0.0006	nidogen 1	Cluster 7
NUP85	-2.82	1,71E-05	nucleoporin 85kDa	Cluster 7
PAMR1	2.06	0.001	peptidase domain containing associated with muscle regeneration 1	Cluster 7
PARP1	-2.69	1,67E-05	poly(ADP-ribose) polymerase 1	Cluster 7
PDE6D	-2.18	0.0002	phosphodiesterase 6D, cGMP-specific, rod, delta	Cluster 7
PGD	-2.61	4,74E-05	phosphogluconate dehydrogenase	Cluster 7
PGM5	3.08	6,49E-05	phosphoglucomutase 5 (PGM5), transcript variant X1, mRNA	Cluster 7
PLAU	2.24	7,31E-05	plasminogen activator, urokinase	Cluster 7
PLAUR	3.87	1,46E-06	plasminogen activator, urokinase receptor	Cluster 7
PMS1	2.16	0.0002	PMS1 homolog 1, mismatch repair system component (PMS1	Cluster 7
POSTN	15.25	5,01E-09	periostin, osteoblast specific factor	Cluster 7
RPIA	-2.75	8,31E-05	ribose 5-phosphate isomerase A	Cluster 7
SKP2	-2.24	0.0003	S-phase kinase-associated protein 2, E3 ubiquitin protein ligase	Cluster 7
SLC25A13	-2.06	0.0007	solute carrier family 25 (aspartate/glutamate carrier), member 13	Cluster 7
SMAD7	2.49	3,77E-05	SMAD family member 7	Cluster 7
SPP1	51.92	3,67E-10	Secreted Phosphoprotein 1	Cluster 7
TCTN1	-4.17	1,22E-06	tectonic family member 1	Cluster 7
TCTN2	-3.08	1,36E-05	tectonic family member 2	Cluster 7
TERF1	-2.62	5,62E-05	telomeric repeat binding factor (NIMA-interacting) 1	Cluster 7
THBS2	2.89	6,65E-05	thrombospondin 2	Cluster 7
THBS4	6.1	2,92E-05	thrombospondin 4	Cluster 7
TIMM21	-2.83	2,63E-05	translocase of inner mitochondrial membrane 21 homolog (yeast)	Cluster 7
TIMP3	-2.13	0.0002	TIMP metallopeptidase inhibitor 3	Cluster 7
TKT	-2.52	2,55E-05	transketolase	Cluster 7
TMEM17	-2.87	0.0011	transmembrane protein 17	Cluster 7
TMEM216	-3.82	3,45E-05	transmembrane protein 216	Cluster 7
TMEM237	-2.38	0.0008	transmembrane protein 237	Cluster 7
TUBB	-2.02	0.0004	tubulin, beta class I	Cluster 7
TXNRD1	2.21	0.0002	thioredoxin reductase 1	Cluster 7
UBE2M	-2.01	0.0004	ubiquitin-conjugating enzyme E2M	Cluster 7
ADAMTS5	2.85	9,85E-06	ADAM metallopeptidase with thrombospondin type 1 motif, 5	Cluster 8
B3GLCT	-2.81	2,18E-05	beta 3-glucosyltransferase	Cluster 8
BCKDHA	-2.27	0.0001	branched chain keto acid dehydrogenase E1, alpha polypeptide	Cluster 8
CD81	-2.5	4,48E-05	CD81 molecule	Cluster 8
CPT2	-2.78	0.0001	carnitine palmitoyltransferase 2	Cluster 8
DDX58	-3.77	1,26E-06	DEAD (Asp-Glu-Ala-Asp) box polypeptide 58	Cluster 8
EGFR	2.63	0.0001	epidermal growth factor receptor	Cluster 8
FN1	4.3	4,69E-05	fibronectin 1	Cluster 8
GOT2	-2.38	0.0003	glutamic-oxaloacetic transaminase 2, mitochondrial	Cluster 8
HGF	3.4	3,41E-06	hepatocyte growth factor (hepapoietin A; scatter factor)	Cluster 8
HIBADH	-2.56	5,34E-05	3-hydroxyisobutyrate dehydrogenase	Cluster 8
IDH2	-3.4	8,29E-06	isocitrate dehydrogenase 2 (NADP+), mitochondrial	Cluster 8
IFNAR1	2.89	1,50E-05	interferon (alpha, beta and omega) receptor 1	Cluster 8
IL18	-2	0.0006	interleukin 18	Cluster 8
IRF1	-2.81	4,55E-05	interferon regulatory factor 1	Cluster 8
ITGA6	-4.94	1,31E-05	integrin alpha 6	Cluster 8
JAG1	3.57	2,42E-05	jagged 1	Cluster 8
LDHA	9.77	1,36E-08	L-lactate dehydrogenase A chain; lactate dehydrogenase A	Cluster 8
IL6	2.25	0.0013	Interleukin 6	Cluster 8
MMP12	3.26	0.0015	matrix metallopeptidase 12	Cluster 8
MMP14	2.23	0.0007	matrix metallopeptidase 14 (membrane-inserted)	Cluster 8
MX1	-5.09	4,76E-06	MX dynamin-like GTPase 1	Cluster 8
NIT2	-2.08	0.0002	nitrilase family, member 2	Cluster 8
PECAM1	2.74	0.0002	platelet/endothelial cell adhesion molecule 1	Cluster 8
PFKL	2.13	0.0001	phosphofructokinase, liver	Cluster 8
PFKM	-2.21	0.0003	phosphofructokinase, muscle	Cluster 8
POLR2G	-2.32	8,36E-05	polymerase (RNA) II (DNA directed) polypeptide G	Cluster 8
SERPINE1	12.15	5,66E-09	serpin peptidase inhibitor, clade E (nexin, plasminogen activator inhibitor type 1), member 1	Cluster 8
STAT2	-2.99	6,16E-06	signal transducer and activator of transcription 2	Cluster 8
VEGFA	5.51	2,79E-07	vascular endothelial growth factor A	Cluster 8
OAS1	-5.35	5,84E-06	2-5-oligoadenylate synthetase 14	Cluster 8
ADRA1A	2.15	0.0003	adrenoceptor alpha 1A	Cluster 9
ADRA1D	3.4	6,37E-06	adrenoceptor alpha 1D	Cluster 9
AP5S1	-2.33	0.0001	adaptor-related protein complex 5, sigma 1 subunit	Cluster 9
ERMAP	2.11	0.0007	erythroblast membrane-associated protein (Scianna blood group)	Cluster 9
IGF2	2.06	0.0002	insulin-like growth factor 2	Cluster 9
KCNN3	-2.34	9,19E-05	potassium channel, calcium activated intermediate/small conductance subfamily N alpha, member 3; potassium intermediate/small conductance calcium-activated channel, subfamily N, member 3	Cluster 9
RHCG	8.27	2,31E-06	Rh family, C glycoprotein	Cluster 9
SLC1A6	-3.03	1,07E-05	solute carrier family 1 (high affinity aspartate/glutamate transporter), member 6	Cluster 9
SLC2A3	8.25	3,42E-08	solute carrier family 2 (facilitated glucose transporter), member 3	Cluster 9
SLC38A1	2.55	0.0002	solute carrier family 38, member 1	Cluster 9
SLC38A2	2	0.0007	solute carrier family 38, member 2	Cluster 9
SLC3A1	2.14	0.0004	solute carrier family 3 member 1 (SLC3A1), mRNA	Cluster 9
SLC43A2	3.44	5,08E-06	solute carrier family 43 (amino acid system L transporter), member 2	Cluster 9
SLC7A8	2.29	0.0001	solute carrier family 7 (amino acid transporter light chain, L system), member 8	Cluster 9
CD3G	-3.56	3,44E-06	CD3g molecule, gamma (CD3-TCR complex)	not recognized by Cytoscape
A2M	2.14	0.0046	alpha-2-macroglobulin	unclustered
AADAC	-2.14	0.0011	arylacetamide deacetylase	not recognized by Cytoscape
AAED1	-2.39	0.0002	AhpC/TSA antioxidant enzyme domain containing 1	not recognized by Cytoscape
ABCA1	2.95	4,02E-05	ATP binding cassette subfamily A member 1	unclustered
ABCC9	4.85	4,08E-07	ATP binding cassette subfamily C member 9	unclustered
ABCG2	-3.2	9,19E-05	ATP-binding cassette, sub-family G (WHITE), member 2 (Junior blood group)	unclustered
ABHD10	-3.44	2,37E-05	abhydrolase domain containing 10	unclustered
ABHD11	-4.57	1,15E-06	abhydrolase domain containing 11	unclustered
ABHD14B	-2.36	8,90E-05	abhydrolase domain containing 14B	unclustered
ABHD16A	-2.1	0.0002	abhydrolase domain containing 16A	unclustered
ABI3BP	-3.77	0.0005	ABI family, member 3 (NESH) binding protein	unclustered
ABT1	-2.06	0.0011	activator of basal transcription 1	unclustered
ACAT2	-2.11	0.0004	acetyl-CoA acetyltransferase 2	unclustered
ACER3	-2.82	3,06E-05	alkaline ceramidase 3	unclustered
ACKR3	2.38	0.0004	atypical chemokine receptor 3	unclustered
ACOT13	-2.91	2,57E-05	acyl-CoA thioesterase 13	unclustered
ACOT4	-2.27	0.0004	acyl-CoA thioesterase 4	unclustered
ACP2	-2.1	0.0001	acid phosphatase 2, lysosomal	unclustered
ACRC	-2.01	0.0003	acidic repeat containing	unclustered
ACSBG1	-4.12	1,28E-05	acyl-CoA synthetase bubblegum family member 1	unclustered
ACSL4	3.79	1,48E-05	acyl-CoA synthetase long-chain family member 4	unclustered
ACTR6	-2.3	0.0014	ARP6 actin-related protein 6 homolog (yeast)	unclustered
ACVR1B	2.32	0.0007	activin A receptor, type IB	unclustered
ACYP1	-3.78	7,11E-06	acylphosphatase 1, erythrocyte (common) type	unclustered
ACYP2	-3.27	0.0002	acylphosphatase 2, muscle type	unclustered
ADAMTS15	2.19	0.0001	ADAM metallopeptidase with thrombospondin type 1 motif, 15	unclustered
ADAMTS6	2.3	0.0006	ADAM metallopeptidase with thrombospondin type 1 motif, 6	unclustered
ADAMTS9	3.56	0.0003	ADAM metallopeptidase with thrombospondin type 1 motif 9	unclustered
ADGRG1	-5.51	7,25E-06	adhesion G protein-coupled receptor G1	unclustered
ADGRG6	-2.95	0.0003	adhesion G protein-coupled receptor G6	unclustered
ADHFE1	-2.11	0.0008	alcohol dehydrogenase, iron containing 1	unclustered
ADI1	-2.68	3,03E-05	acireductone dioxygenase 1	unclustered
ADM	4.16	1,03E-06	adrenomedullin	unclustered
AGTR1	-3.39	2,93E-06	angiotensin II receptor, type 1	unclustered
AGTR2	9.37	8,17E-07	angiotensin II receptor, type 2	unclustered
AGTRAP	-2.06	0.0004	angiotensin II receptor-associated protein	unclustered
AHCY	-2.1	0.0016	adenosylhomocysteinase	unclustered
AHCYL2	3.55	0.0083	adenosylhomocysteinase like 2 (AHCYL2), transcript variant X6, mRNA	unclustered
AIG1	-3.46	9,45E-05	androgen-induced 1	unclustered
AIMP2	-2.88	7,63E-05	aminoacyl tRNA synthetase complex-interacting multifunctional protein 2	unclustered
AK3	-4.35	3,01E-06	adenylate kinase 3	unclustered
AK4	3.63	1,19E-05	adenylate kinase 4	unclustered
AKAP13	2.07	0.0036	A-kinase anchoring protein 13 (AKAP13), transcript variant X12, mRNA	unclustered
AKAP5	-2.13	0.0035	A kinase (PRKA) anchor protein 5	unclustered
AKAP7	-2.3	0.0006	A kinase (PRKA) anchor protein 7	unclustered
AKR1B1	-8.22	8,00E-08	aldo-keto reductase family 1, member B1 (aldose reductase)	unclustered
ALAD	-3.38	3,28E-06	aminolevulinate dehydratase	unclustered
ALAS1	-2.38	5,62E-05	5-aminolevulinate synthase 1	unclustered
ALDH1A1	-2.26	0.0002	aldehyde dehydrogenase 1 family, member A1	unclustered
ALDH5A1	-3.62	9,31E-06	aldehyde dehydrogenase 5 family, member A1	unclustered
ALDH7A1	-2.31	0.0002	aldehyde dehydrogenase 7 family, member A1	unclustered
ALG11	-2.07	0.0013	ALG11, alpha-1,2-mannosyltransferase	unclustered
ALG12	-2.48	9,52E-05	ALG12, alpha-1,6-mannosyltransferase	unclustered
ALG14	-2.42	8,58E-05	ALG14, UDP-N-acetylglucosaminyltransferase subunit	unclustered
ALG6	-3.08	4,69E-05	ALG6, alpha-1,3-glucosyltransferase	unclustered
ALG8	-2.44	0.0002	ALG8, alpha-1,3-glucosyltransferase	unclustered
ALKBH7	-2.41	6,71E-05	alkB, alkylation repair homolog 7 (E. coli)	unclustered
ALPL	-8.01	4,27E-08	alkaline phosphatase, liver/bone/kidney	unclustered
ALYREF	-2.35	0.0002	Aly/REF export factor	unclustered
AMMECR1	11.57	6,55E-09	Alport syndrome, mental retardation, midface hypoplasia and elliptocytosis chromosomal region gene 1	unclustered
AMPH	-2.89	4,67E-05	amphiphysin	unclustered
ANGEL2	-2.35	5,43E-05	angel homolog 2 (Drosophila)	unclustered
ANGPT4	-2.12	0.0003	angiopoietin 4	unclustered
ANGPTL5	-5.34	8,38E-07	angiopoietin-like 5	unclustered
ANGPTL6	-2.88	3,04E-05	angiopoietin like 6	unclustered
ANKH	3.37	0.0011	ANKH inorganic pyrophosphate transport regulator	unclustered
ANKRD1	2.12	0.0005	ankyrin repeat domain 1 (cardiac muscle)	unclustered
ANKRD12	2.23	0.0003	ankyrin repeat domain 12	unclustered
ANKRD28	2.41	3,68E-05	ankyrin repeat domain 28	unclustered
ANKRD37	3.61	2,87E-06	ankyrin repeat domain 37	unclustered
ANKRD46	2.09	0.0002	ankyrin repeat domain 46 (ANKRD46), transcript variant X3, misc_RNA	unclustered
ANO6	2.04	0.0009	anoctamin 6	unclustered
ANP32A	-2.03	0.001	acidic nuclear phosphoprotein 32 family member A (ANP32A), transcript variant X1, mRNA	unclustered
ANXA2	2.38	9,09E-05	annexin A2	unclustered
AP2S1	-2.03	0.0003	adaptor-related protein complex 2, sigma 1 subunit	unclustered
AP4S1	-2.33	0.0008	adaptor-related protein complex 4, sigma 1 subunit	unclustered
APCDD1	-2.65	9,48E-05	adenomatosis polyposis coli down-regulated 1	unclustered
APEH	-2.18	0.0002	acylaminoacyl-peptide hydrolase	unclustered
APH1A	-2.38	0.0002	APH1A gamma secretase subunit	unclustered
APIP	-2.01	0.0035	APAF1 interacting protein	unclustered
APLN	2.84	2,31E-05	apelin	unclustered
APMAP	-2.37	0.0002	adipocyte plasma membrane associated protein	unclustered
APOA1	-2.72	2,62E-05	apolipoprotein A-I	unclustered
APOA1BP	-2.19	0.0002	apolipoprotein A-I binding protein	unclustered
APOC4	2.22	8,05E-05	apolipoprotein C-IV	unclustered
APOE	-2.15	0.0003	apolipoprotein E	unclustered
APOO	-2.18	0.0001	apolipoprotein O	unclustered
APOOL	-2.44	0.0014	apolipoprotein O-like	unclustered
ARAP2	2.55	0.0002	ArfGAP with RhoGAP domain, ankyrin repeat and PH domain 2	unclustered
ARF6	-2.03	0.0009	ADP-ribosylation factor 6	unclustered
ARHGAP19	-2.08	0.0004	Rho GTPase activating protein 19	unclustered
ARHGAP24	2.03	0.0095	Rho GTPase activating protein 24 (ARHGAP24), transcript variant X7, mRNA	unclustered
ARHGAP28	2.58	0.0001	Rho GTPase activating protein 28	unclustered
ARHGEF12	2.39	5,68E-05	Rho guanine nucleotide exchange factor (GEF) 12	unclustered
ARHGEF25	-2.07	0.0017	Rho guanine nucleotide exchange factor (GEF) 25	unclustered
ARHGEF39	-2.12	0.001	Rho guanine nucleotide exchange factor 39	unclustered
ARID5B	2.41	4,47E-05	AT rich interactive domain 5B (MRF1-like)	unclustered
ARL2	-2.28	0.0001	ADP-ribosylation factor like GTPase 2	unclustered
ARL4A	-2.53	3,29E-05	ADP-ribosylation factor like GTPase 4A	unclustered
ARL4C	2.39	0.0001	ADP-ribosylation factor like GTPase 4C	unclustered
ARL6IP5	-2.12	0.0023	ADP-ribosylation factor-like 6 interacting protein 5	unclustered
ARMCX2	-3.09	1,63E-05	armadillo repeat containing, X-linked 2	unclustered
ARMT1	-3.51	6,13E-06	acidic residue methyltransferase 1	unclustered
ARNTL	2.14	0.0007	aryl hydrocarbon receptor nuclear translocator-like	unclustered
ARNTL2	4.41	1,18E-06	aryl hydrocarbon receptor nuclear translocator-like 2	unclustered
ARRDC3	5.44	2,52E-07	arrestin domain containing 3	unclustered
ARSB	-2.32	6,60E-05	arylsulfatase B	unclustered
ASB9	-4.88	2,50E-06	ankyrin repeat and SOCS box containing 9	unclustered
ASGR2	2.54	0.0005	asialoglycoprotein receptor 2	unclustered
ASNA1	-2.65	8,57E-05	arsA arsenite transporter, ATP-binding, homolog 1 (bacterial)	unclustered
ASPSCR1	-2.31	0.0009	ASPSCR1 tether for SLC2A4, UBX domain containing	unclustered
ATF3	-3.93	1,87E-06	activating transcription factor 3	unclustered
ATF7IP2	-3.87	6,31E-06	activating transcription factor 7 interacting protein 2	unclustered
ATG10	-2.47	4,69E-05	autophagy related 10	unclustered
ATOX1	-3.54	2,04E-06	antioxidant 1 copper chaperone	unclustered
ATP11C	2.49	0.0001	ATPase phospholipid transporting 11C (ATP11C), transcript variant X16, mRNA	unclustered
ATP13A3	2.02	0.0004	ATPase type 13A3	unclustered
ATP1A2	-2.34	7,32E-05	ATPase, Na+/K+ transporting, alpha 2 polypeptide	unclustered
ATP1B1	2.23	0.0002	ATPase, Na+/K+ transporting, beta 1 polypeptide	unclustered
ATP2B1	2.18	0.0013	ATPase, Ca++ transporting, plasma membrane 1	unclustered
ATP5B	-2.03	0.0007	ATP synthase, H+ transporting, mitochondrial F1 complex, beta polypeptide	unclustered
ATP5D	-3.36	7,67E-06	ATP synthase, H+ transporting, mitochondrial F1 complex, delta subunit	not recognized by Cytoscape
ATP5G2	-2.14	0.0002	ATP synthase, H+ transporting, mitochondrial Fo complex subunit C2 (subunit 9)	not recognized by Cytoscape
ATP5S	-2.92	0.0001	ATP synthase, H+ transporting, mitochondrial Fo complex, subunit s (factor B)	unclustered
ATP6V0B	-2.52	0.0012	ATPase, H+ transporting, lysosomal 21kDa, V0 subunit b	unclustered
ATP8A1	-2.64	2,79E-05	ATPase, aminophospholipid transporter (APLT), class I, type 8A, member 1	unclustered
ATPAF1	-3.49	4,52E-06	ATP synthase mitochondrial F1 complex assembly factor 1	not recognized by Cytoscape
ATPIF1	-2.1	0.0002	ATPase inhibitory factor 1	not recognized by Cytoscape
ATRAID	-2.18	0.0001	all-trans retinoic acid-induced differentiation factor	unclustered
AUNIP	2.59	0.0003	aurora kinase A and ninein interacting protein (AUNIP), mRNA	unclustered
AUTS2	2.91	0.0005	activator of transcription and developmental regulator AUTS2	unclustered
AVEN	-2	0.0012	apoptosis, caspase activation inhibitor	unclustered
AWAT2	2.01	0.0003	acyl-CoA wax alcohol acyltransferase 2	unclustered
B3GALNT1	-2.45	0.0011	beta-1,3-N-acetylgalactosaminyltransferase 1 (globoside blood group)	unclustered
B3GALNT2	-2.16	0.0002	beta-1,3-N-acetylgalactosaminyltransferase 2	unclustered
B4GALT5	2.3	0.0001	UDP-Gal:betaGlcNAc beta 1,4- galactosyltransferase, polypeptide 5	unclustered
B4GALT7	-2.51	3,45E-05	xylosylprotein beta 1,4-galactosyltransferase, polypeptide 7	unclustered
B4GAT1	-4.92	4,60E-07	beta-1,4-glucuronyltransferase 1	unclustered
BACE1	-3.1	5,12E-06	beta-site APP-cleaving enzyme 1	unclustered
BACH1	2.21	8,41E-05	BTB and CNC homology 1, basic leucine zipper transcription factor 1	unclustered
BAD	-2.23	0.0002	BCL2-associated agonist of cell death	unclustered
BANF1	-2.27	6,77E-05	barrier to autointegration factor 1	unclustered
BAZ1A	2.85	7,32E-05	bromodomain adjacent to zinc finger domain, 1A	unclustered
BBOX1	-2.24	0.0007	butyrobetaine (gamma), 2-oxoglutarate dioxygenase (gamma-butyrobetaine hydroxylase) 1	unclustered
BBS2	-2.04	0.0003	Bardet-Biedl syndrome 2	unclustered
BBS5	-2.69	5,01E-05	Bardet-Biedl syndrome 5	unclustered
BCAP29	-2.31	0.0002	B-cell receptor-associated protein 29	unclustered
BCAP31	-3.53	6,41E-06	B-cell receptor-associated protein 31	unclustered
BCAT2	-3.73	2,04E-05	branched chain amino-acid transaminase 2, mitochondrial	unclustered
BCCIP	-2.11	0.0002	BRCA2 and CDKN1A interacting protein	unclustered
BCHE	-3.96	1,46E-05	butyrylcholinesterase	unclustered
BCL2L11	2.36	4,55E-05	BCL2-like 11 (apoptosis facilitator)	unclustered
BCL2L2	2.94	4,36E-05	bcl-2-like protein 1 (LOC105610887), mRNA	unclustered
BCL3	2.23	0.0007	B-cell CLL/lymphoma 3	unclustered
BCL6B	2.1	0.0004	B-cell CLL/lymphoma 6, member B	unclustered
BDH2	-2.52	2,46E-05	3-hydroxybutyrate dehydrogenase, type 2	unclustered
BET1L	-2.31	0.0015	Bet1 golgi vesicular membrane trafficking protein-like	unclustered
BEX2	-2.68	2,34E-05	rain expressed X-linked 2 (BEX2), mRNA	unclustered
BEX4	-2.97	9,32E-06	brain expressed X-linked 4	unclustered
BEX5	-4.12	1,15E-05	brain expressed X-linked 5	unclustered
BHLHE22	2.41	0.0002	basic helix-loop-helix family, member e22	not recognized by Cytoscape
BHLHE40	2.43	0.0002	basic helix-loop-helix family, member e40	unclustered
BIN3	-2.14	0.0001	bridging integrator 3	unclustered
BLOC1S1	-2.44	0.0001	biogenesis of lysosomal organelles complex-1, subunit 1	unclustered
BMF	2.59	0.0001	Bcl2 modifying factor	unclustered
BMP1	-2.15	0.0001	bone morphogenetic protein 1	unclustered
BNIP3	4.59	1,04E-06	BCL2/adenovirus E1B 19kDa interacting protein 3	unclustered
BOLA-DRA	-3.91	0.0014	major histocompatibility complex, class II, DR alpha	not recognized by Cytoscape
BORCS7	-2.66	2,93E-05	BLOC-1 related complex subunit 7	unclustered
BPHL	-2.7	1,93E-05	biphenyl hydrolase-like (serine hydrolase)	not recognized by Cytoscape
BPNT1	-3.19	0.0004	3(2), 5-bisphosphate nucleotidase 1	unclustered
BRI3BP	-2.32	0.0003	BRI3 binding protein	unclustered
BRK1	-2.51	0.0001	BRICK1, SCAR/WAVE actin-nucleating complex subunit	unclustered
BSCL2	-2.16	0.0001	Berardinelli-Seip congenital lipodystrophy 2 (seipin)	unclustered
BSG	-3.32	5,13E-06	basigin (Ok blood group)	unclustered
BSP5	2.12	0.0021	binder of sperm 5	unclustered
BSP5L	2.12	0.0021	binder of sperm 5-like	unclustered
BTBD3	3.75	0.0002	BTB (POZ) domain containing 3	unclustered
BTD	-2.47	3,33E-05	biotinidase	unclustered
BTG2	-4.7	3,33E-07	BTG family, member 2	unclustered
BZW1	2.45	6,19E-05	basic leucine zipper and W2 domains 1	unclustered
C10orf10	3.82	1,71E-06	chromosome 10 open reading frame 10	unclustered
C11orf49	-3.07	7,63E-06	chromosome 11 open reading frame 49	unclustered
C12orf57	-2.02	0.0003	chromosome 12 open reading frame 57	unclustered
C14orf1	-2.15	0.0003	chromosome 14 open reading frame 1	not recognized by Cytoscape
C15H11orf71	-2.4	0.0001	chromosome 15 open reading frame, human C11orf71	not recognized by Cytoscape
C15orf38-AP3S2	-2.51	7,42E-05	C15orf38-AP3S2 readthrough	not recognized by Cytoscape
C15orf61	-2.96	6,82E-06	chromosome 15 open reading frame 61	not recognized by Cytoscape
C17H4orf29	2.25	9,70E-05	chromosome 17 open reading frame, human C4orf29	not recognized by Cytoscape
C17H4orf46	-2.24	0.0001	chromosome 17 open reading frame, human C4orf46	not recognized by Cytoscape
C17orf49	-2.73	1,54E-05	chromosome 17 open reading frame 49	not recognized by Cytoscape
C17orf67	2.63	4,50E-05	chromosome 17 open reading frame 67	unclustered
C1H1orf123	-2.96	6,95E-06	chromosome 1 open reading frame, human C1orf123; chromosome 3 open reading frame, human C1orf123	not recognized by Cytoscape
C1H1orf210	2.25	0.0003	chromosome 1 open reading frame, human C1orf210; chromosome 3 open reading frame, human C1orf210	not recognized by Cytoscape
C1H1orf43	-2.69	3,62E-05	chromosome 1 open reading frame, human C1orf43; chromosome 3 open reading frame, human C1orf43	unclustered
C1H3orf33	-3.68	1,52E-06	chromosome 1 open reading frame, human C3orf33	not recognized by Cytoscape
C1H3orf58	-2.18	0.0005	chromosome 1 open reading frame, human C3orf58	not recognized by Cytoscape
C1orf115	-2.6	0.0002	chromosome 1 open reading frame 115	unclustered
C1QTNF1	2.6	4,48E-05	C1q and tumor necrosis factor related protein 1	unclustered
C21H14orf2	-2.03	0.0003	chromosome 21 open reading frame, human C14orf2	not recognized by Cytoscape
C24H16orf13	-2.39	0.0001	chromosome 24 open reading frame, human C16orf13; chromosome 25 open reading frame, human C16orf13	not recognized by Cytoscape
C24H16orf82	2.16	0.0021	chromosome 24 open reading frame, human C16orf82; chromosome 25 open reading frame, human C16orf82	unclustered
C24H16orf91	-2.41	0.0024	chromosome 24 open reading frame, human C16orf91; chromosome 25 open reading frame, human C16orf91	not recognized by Cytoscape
C25H10orf35	-2.29	9,65E-05	chromosome 25 open reading frame, human C10orf35	not recognized by Cytoscape
C25H10orf54	-3.09	8,51E-06	chromosome 25 open reading frame, human C10orf54; chromosome 28 open reading frame, human C10orf54	not recognized by Cytoscape
C2H2orf69	-2.94	5,09E-05	chromosome 2 open reading frame, human C2orf69	not recognized by Cytoscape
C2H4orf27	-2.97	6,77E-05	chromosome 2 open reading frame, human C4orf27; chromosome 8 open reading frame, human C4orf27	not recognized by Cytoscape
C3orf70	-2.04	0.0002	chromosome 3 open reading frame 70	unclustered
C4H7orf55	-3.79	1,72E-06	chromosome 4 open reading frame, human C7orf55	unclustered
C4orf47	-2.1	0.0001	chromosome 4 open reading frame 47	unclustered
C5H5orf15	-2.22	0.0002	chromosome 5 open reading frame, human C5orf15; chromosome 7 open reading frame, human C5orf15	not recognized by Cytoscape
C5H5orf63	-2.69	4,17E-05	chromosome 5 open reading frame, human C5orf63; chromosome 7 open reading frame, human C5orf63	unclustered
C6H4orf19	2.43	0.0001	chromosome 6 open reading frame, human C4orf19	unclustered
C7H14orf37	-2.82	4,97E-05	chromosome 7 open reading frame, human C14orf37; chromosome 10 open reading frame, human C14orf37	not recognized by Cytoscape
C8orf76	-2.19	0.0001	chromosome 8 open reading frame 76	not recognized by Cytoscape
C8orf82	-2.52	3,59E-05	chromosome 8 open reading frame 82	unclustered
CA5A	-11.06	1,98E-07	carbonic anhydrase VA, mitochondrial	unclustered
CA8	-3.12	0.001	carbonic anhydrase VIII	unclustered
CABYR	2.44	4,58E-05	calcium binding tyrosine-(Y)-phosphorylation regulated	unclustered
CACHD1	-2.3	8,13E-05	cache domain containing 1	unclustered
CADPS	-2.6	4,53E-05	Ca++-dependent secretion activator	not recognized by Cytoscape
CADPS2	-2.69	5,49E-05	Ca++-dependent secretion activator 2	unclustered
CALM3	-2.42	0.0003	calmodulin 3 (CALM3), mRNA	unclustered
CALML4	-2.06	0.0002	calmodulin-like 4	unclustered
CAMLG	-2.03	0.0046	calcium modulating ligand	unclustered
CAP1	-2.57	0.0003	CAP, adenylate cyclase-associated protein 1 (yeast)	unclustered
CAPG	2.04	0.0002	capping protein (actin filament), gelsolin-like	unclustered
CAPRIN2	-2.28	0.0002	caprin family member 2	unclustered
CARHSP1	-2.17	0.0001	calcium regulated heat stable protein 1, 24kDa	unclustered
CARS2	-2.21	0.0002	cysteinyl-tRNA synthetase 2, mitochondrial (putative)	unclustered
CAT	-2.5	5,81E-05	catalase (CAT), transcript variant X3, mRNA	unclustered
CATHL2	2.4	0.0001	cathelicidin 2	unclustered
CATHL3	2.33	0.0007	BAC7.5 protein	unclustered
CBLB	2.63	0.0005	Cbl proto-oncogene B, E3 ubiquitin protein ligase	unclustered
CBWD2	-2.41	0.0012	COBW domain containing 5	not recognized by Cytoscape
CBY1	-2.32	7,78E-05	chibby homolog 1 (Drosophila)	unclustered
CCBE1	2.19	0.0001	collagen and calcium binding EGF domains 1 (CCBE1), transcript variant X2, mRNA	unclustered
CCBL1	-2.92	7,64E-06	cysteine conjugate-beta lyase, cytoplasmic	not recognized by Cytoscape
CCDC125	-2.1	0.0002	coiled-coil domain containing 125	unclustered
CCDC167	-3	1,83E-05	coiled-coil domain containing 167	unclustered
CCDC18	-2.45	3,85E-05	coiled-coil domain containing 18	unclustered
CCDC3	-10.18	2,89E-08	coiled-coil domain containing 3	unclustered
CCDC30	-2.06	0.0011	coiled-coil domain containing 30	unclustered
CCDC34	-2.62	2,63E-05	coiled-coil domain containing 34	unclustered
CCDC62	-3	9,13E-06	coiled-coil domain containing 62	unclustered
CCDC64	-2.99	1,67E-05	coiled-coil domain containing 64	not recognized by Cytoscape
CCL25	-6.56	4,57E-07	chemokine (C-C motif) ligand 25	unclustered
CCL7	5.99	9,66E-06	chemokine (C-C motif) ligand 7	not recognized by Cytoscape
CCL8	2.43	0.0004	chemokine (C-C motif) ligand 8	unclustered
CCND3	2.65	6,57E-05	cyclin D3 (CCND3), transcript variant X7, mRNA	unclustered
CCNG1	-2.08	0.0005	cyclin G1	unclustered
CCNL1	-2.27	8,30E-05	cyclin L1	unclustered
CCR1	2.03	0.0002	C-C chemokine receptor type 1; chemokine (C-C motif) receptor 1	unclustered
CCR3	-2.98	0.0004	chemokine (C-C motif) receptor 3	unclustered
CCS	-2.67	4,16E-05	copper chaperone for superoxide dismutase	unclustered
CCT6A	2.55	0.0006	haperonin containing TCP1 subunit 6A (CCT6A), mRNA	unclustered
CCZ1	-2.16	0.0001	CCZ1 homolog, vacuolar protein trafficking and biogenesis associated	unclustered
CD300C	2.43	7,44E-05	CD300c molecule	unclustered
CD300E	2.04	0.0007	CD300e molecule	unclustered
CD300LB	2.48	0.0002	CMRF35-like molecule 7; CD300 molecule-like family member b	not recognized by Cytoscape
CD320	-3.22	7,43E-06	CD320 molecule	unclustered
CD3G	-3.56	3,44E-06	CD3g molecule, gamma (CD3-TCR complex)	unclustered
CD46	3.89	1,37E-06	CD46 molecule, complement regulatory protein	unclustered
CD82	-3.96	1,66E-06	Tetraspanin.	unclustered
CDA	2.5	3,80E-05	cytidine deaminase	unclustered
CDC14A	-2.47	9,56E-05	cell division cycle 14A	unclustered
CDCA5	-2.38	0.0005	cell division cycle associated 5	not recognized by Cytoscape
CDCA7	-2.5	0.0008	cell division cycle associated 7	unclustered
CDCA7L	-3.19	1,44E-05	cell division cycle associated 7-like	unclustered
CDCP1	2.07	0.0003	CUB domain containing protein 1	unclustered
CDH10	-2.29	0.0006	cadherin 10, type 2 (T2-cadherin)	unclustered
CDH11	-2.76	0.0001	cadherin 11, type 2, OB-cadherin (osteoblast)	unclustered
CDH12	-2.68	0.0002	cadherin 12, type 2 (N-cadherin 2)	unclustered
CDH3	-2.16	0.0002	cadherin 3, type 1, P-cadherin (placental)	unclustered
CDH6	2.86	0.0003	cadherin 6, type 2, K-cadherin (fetal kidney)	unclustered
CDK20	-3.44	1,05E-05	cyclin-dependent kinase 20	unclustered
CDK2AP1	-2.35	0.0001	cyclin-dependent kinase 2 associated protein 1	unclustered
CDK4	-2.4	8,67E-05	cyclin-dependent kinase 4	unclustered
CDKN1A	3.22	2,88E-05	cyclin-dependent kinase inhibitor 1A (p21, Cip1)	unclustered
CDKN2AIP	-4.72	1,20E-06	CDKN2A interacting protein	unclustered
CDKN2AIPNL	-2.19	0.0001	CDKN2A interacting protein N-terminal like	unclustered
CDKN2C	-3.47	5,35E-06	cyclin-dependent kinase inhibitor 2C (p18, inhibits CDK4)	unclustered
CDKN2D	-2.7	0.0007	cyclin-dependent kinase inhibitor 2D (p19, inhibits CDK4)	unclustered
CDO1	-5.24	7,13E-07	cysteine dioxygenase type 1	unclustered
CDPF1	-2.81	4,25E-05	cysteine-rich, DPF motif domain containing 1	unclustered
CDR2	2.04	0.0006	cerebellar degeneration related protein 2 (CDR2), mRNA	unclustered
CECR5	-2.33	5,19E-05	cat eye syndrome chromosome region, candidate 5	unclustered
CENPO	-2.18	0.0003	centromere protein O	unclustered
CENPV	-4.65	4,72E-07	PREDICTED: Ovis aries centromere protein V (CENPV), transcript variant X1, mRNA	unclustered
CEP41	-2.31	0.0003	centrosomal protein 41kDa	unclustered
CEP43	-2.97	2,62E-05	centrosomal protein 43 (CEP43), transcript variant X2, mRNA	not recognized by Cytoscape
CEP44	-2.53	0.0001	centrosomal protein 44kDa	unclustered
CEP57L1	-2.7	2,80E-05	centrosomal protein 57kDa-like 1	unclustered
CEP70	-2.64	0.0002	centrosomal protein 70kDa	unclustered
CEP83	-2.02	0.0009	centrosomal protein 83kDa	unclustered
CEP85	-2.16	0.0006	centrosomal protein 85kDa	unclustered
CEPT1	-2.47	0.0004	choline/ethanolamine phosphotransferase 1	unclustered
CERS4	-2.5	9,79E-05	ceramide synthase 4	unclustered
CERS6	-2	0.0007	ceramide synthase 6	unclustered
CETN3	-2.39	7,76E-05	centrin 3	unclustered
CFAP20	-2.22	0.0001	cilia and flagella associated protein 20	unclustered
CFD	2.23	0.0037	complement factor D (CFD), mRNA	unclustered
CHAC1	-2.12	0.0003	ChaC glutathione-specific gamma-glutamylcyclotransferase 1	unclustered
CHCHD10	-3.1	4,03E-05	coiled-coil-helix-coiled-coil-helix domain containing 10	unclustered
CHCHD5	-2.49	0.0004	coiled-coil-helix-coiled-coil-helix domain containing 5	unclustered
CHGA	-2.78	4,25E-05	chromogranin A (parathyroid secretory protein 1)	unclustered
CHI3L1	8.29	8,68E-06	chitinase 3-like 1 (cartilage glycoprotein-39)	unclustered
CHID1	-2.93	1,82E-05	chitinase domain containing 1	not recognized by Cytoscape
CHKA	-2.52	4,27E-05	choline kinase alpha	unclustered
CHKB	-3.11	7,40E-06	choline kinase beta	unclustered
CHL1	2.91	1,51E-05	cell adhesion molecule L1-like	unclustered
CHMP7	-3.76	1,02E-05	charged multivesicular body protein 7	unclustered
CHN1	-3.18	1,75E-05	chimerin 1	unclustered
CHN2	2.41	0.0055	chimerin 2	unclustered
CHODL	-2.75	6,30E-05	chondrolectin	unclustered
CHPT1	-3.1	8,13E-06	choline phosphotransferase 1	unclustered
CHRAC1	-3.87	4,87E-06	chromatin accessibility complex 1	unclustered
CHRDL1	-3.14	2,03E-05	chordin-like 1	unclustered
CHRM5	2.04	0.0008	cholinergic receptor, muscarinic 5	unclustered
CHRNA2	-2.93	0.0012	cholinergic receptor, nicotinic alpha 2	unclustered
CHRNA6	2.04	0.0003	cholinergic receptor, nicotinic alpha 6	unclustered
CHST14	-2.4	7,24E-05	carbohydrate (N-acetylgalactosamine 4-0) sulfotransferase 14	unclustered
CHST15	2.02	0.0003	carbohydrate (N-acetylgalactosamine 4-sulfate 6-O) sulfotransferase 15	unclustered
CIB2	-2.08	0.0004	calcium and integrin binding family member 2	unclustered
CIRBP	-2.06	0.0002	cold inducible RNA binding protein	unclustered
CISD1	-2.37	9,55E-05	CDGSH iron sulfur domain 1	unclustered
CITED1	-4.88	8,61E-07	Cbp/p300-interacting transactivator, with Glu/Asp rich carboxy-terminal domain, 1	unclustered
CKS1B	-2.3	7,66E-05	CDC28 protein kinase regulatory subunit 1B	unclustered
CLCA1	25.07	2,52E-08	calcium-activated chloride channel regulator 1 ( (LOC101116002)	not recognized by Cytoscape
CLCC1	-2.08	0.0021	chloride channel CLIC-like 1	unclustered
CLEC1A	-2.24	0.0002	C-type lectin domain family 1, member A	unclustered
CLEC3B	-5.57	2,71E-07	C-type lectin domain family 3, member B	unclustered
CLIC4	2.2	0.0004	chloride intracellular channel 4	unclustered
CLU	2.97	6,89E-05	clusterin	not recognized by Cytoscape
CLYBL	-2.16	0.0001	citrate lyase beta like	unclustered
CMBL	-6.38	1,07E-06	carboxymethylenebutenolidase homolog (Pseudomonas)	unclustered
CMC1	-2.01	0.0003	C-x(9)-C motif containing 1	unclustered
CMTM5	-2.49	8,25E-05	CKLF-like MARVEL transmembrane domain containing 5	unclustered
CMTM7	-2.15	0.0001	CKLF-like MARVEL transmembrane domain containing 7	unclustered
CNBP	-2.4	0.0002	CCHC-type zinc finger, nucleic acid binding protein	unclustered
CNGA3	2.47	5,77E-05	cyclic nucleotide gated channel alpha 3	unclustered
CNN3	-2.1	0.0003	calponin 3, acidic	unclustered
CNPY4	-2.51	0.0004	canopy FGF signaling regulator 4	unclustered
CNRIP1	-2.27	0.0001	cannabinoid receptor interacting protein 1	unclustered
COA1	-2.43	0.0001	cytochrome c oxidase assembly factor 1 homolog; cytochrome C oxidase assembly factor 1 homolog (S. cerevisiae)	not recognized by Cytoscape
COA5	-2.19	0.0001	cytochrome c oxidase assembly factor 5	unclustered
COCH	-7.54	8,06E-08	cochlin	unclustered
COG8	-2.21	0.0002	component of oligomeric golgi complex 8	unclustered
COLEC12	2.02	0.0066	collectin sub-family member 12	unclustered
COLGALT1	-2.47	6,87E-05	collagen beta(1-O)galactosyltransferase 1 (COLGALT1), transcript variant X2, mRNA	unclustered
COLGALT2	-2.21	0.0002	collagen beta(1-O)galactosyltransferase 2	unclustered
COMMD10	-2.4	0.0002	COMM domain containing 10	unclustered
COMMD4	-3.84	1,90E-06	COMM domain containing 4	unclustered
COMMD8	-2.88	2,38E-05	COMM domain containing 8	unclustered
COPE	-2.1	0.0001	coatomer protein complex, subunit epsilon	unclustered
COPG2	-3.07	0.0002	coatomer protein complex, subunit gamma 2	unclustered
COPRS	-2.58	0.0001	coordinator of PRMT5, differentiation stimulator	unclustered
COPZ1	-2.29	0.0001	coatomer protein complex subunit zeta 1	unclustered
COQ2	-3.35	8,09E-06	coenzyme Q2 4-hydroxybenzoate polyprenyltransferase	unclustered
COQ3	-2.34	0.0002	coenzyme Q3 methyltransferase	unclustered
COQ5	-2.37	0.0003	coenzyme Q5 homolog, methyltransferase (S. cerevisiae)	unclustered
COQ6	-3.19	0.0001	coenzyme Q6 monooxygenase	unclustered
COQ7	-2.6	2,51E-05	coenzyme Q7 homolog, ubiquinone (yeast)	unclustered
COR9	2.16	0.0001	olfactory receptor-like protein COR9 (LOC101110565), mRNA	not recognized by Cytoscape
CORIN	-4.21	2,14E-06	corin, serine peptidase	unclustered
COX11	-2.33	8,44E-05	COX11 cytochrome c oxidase assembly homolog (yeast)	unclustered
COX14	-2.26	6,74E-05	cytochrome c oxidase assembly protein COX14;	unclustered
COX15	-3.05	3,20E-05	cytochrome c oxidase assembly homolog 15 (yeast)	unclustered
COX16	-2.82	0.0006	COX16 cytochrome c oxidase assembly homolog (S. cerevisiae)	unclustered
CPE	-7.33	2,04E-07	carboxypeptidase E	unclustered
CPED1	-2	0.0015	cadherin-like and PC-esterase domain containing 1	unclustered
CPQ	-6.31	1,53E-06	Ovis aries carboxypeptidase Q (CPQ)	unclustered
CRCP	-2.65	2,57E-05	CGRP receptor component	unclustered
CREB3L3	-2.14	0.0013	cAMP responsive element binding protein 3 like 3	unclustered
CRELD2	-2.69	0.0001	cysteine rich with EGF-like domains 2	unclustered
CRISP2	-2.16	0.0004	cysteine-rich secretory protein 2	unclustered
CRISP3	-2.82	1,45E-05	cysteine-rich secretory protein 3	unclustered
CRISPLD1	-2.73	2,00E-05	cysteine-rich secretory protein LCCL domain containing 1	unclustered
CRLF3	2.22	0.001	cytokine receptor-like factor 3	unclustered
CRTAP	-2.79	1,13E-05	cartilage associated protein	unclustered
CRYZ	-2.41	0.0006	crystallin zeta	unclustered
CSGALNACT1	2.11	0.0002	chondroitin sulfate N-acetylgalactosaminyltransferase 1	unclustered
CSRNP3	-2.23	0.0003	cysteine-serine-rich nuclear protein 3	unclustered
CTNS	-3.13	6,93E-06	cystinosin, lysosomal cystine transporter	unclustered
CTSO	-2.21	0.001	cathepsin O	unclustered
CTSS	-2.14	0.0075	cathepsin S	unclustered
CUEDC2	-2.25	9,55E-05	CUE domain containing 2	unclustered
CXCL3	-3.04	0.0003	chemokine (C-X-C motif) ligand 3	not recognized by Cytoscape
CXCL5	2.03	0.0006	chemokine (C-X-C motif) ligand 5	not recognized by Cytoscape
CXHXorf56	-2.49	8,03E-05	chromosome X open reading frame, human CXorf56	not recognized by Cytoscape
CXorf23	2.12	0.0012	chromosome X open reading frame 23	not recognized by Cytoscape
CXXC5	-2.25	0.0002	CXXC finger protein 5	not recognized by Cytoscape
CYB5R3	-2.64	2,18E-05	cytochrome b5 reductase 3	unclustered
CYBRD1	-2.84	0.0001	cytochrome b reductase 1	unclustered
CYM	-2.72	0.0002	preprochymosin; chymosin	unclustered
CYP17	-12.09	6,01E-09	steroid 17-alpha-hydroxylase/17,20 lyase	unclustered
CYP19	-4.41	0.0002	cytochrome P450, family 19 (CYP19), mRNA	unclustered
CYP27A1	-2.68	1,69E-05	sterol 26-hydroxylase, mitochondrial; cytochrome P450, family 27, subfamily A, polypeptide 1	unclustered
CYR61	-2.47	4,57E-05	cysteine-rich, angiogenic inducer, 61	not recognized by Cytoscape
CYYR1	-2.59	6,84E-05	cysteine/tyrosine-rich 1	unclustered
DAB2	2.44	8,96E-05	Dab, mitogen-responsive phosphoprotein, homolog 2 (Drosophila)	unclustered
DACT1	-2.15	0.0004	dishevelled binding antagonist of beta catenin 1 (DACT1), mRNA	unclustered
DAG1	-2.05	0.0002	dystroglycan 1 (dystrophin-associated glycoprotein 1)	unclustered
DBP	-2.32	0.0002	D site of albumin promoter (albumin D-box) binding protein	unclustered
DCAF4	-2.36	0.0002	DDB1 and CUL4 associated factor 4	unclustered
DCPS	-2.6	0.0002	decapping enzyme, scavenger	unclustered
DCTD	-2.42	0.0001	dCMP deaminase	unclustered
DCTN3	-2.23	0.0002	dynactin 3 (p22)	unclustered
DCTPP1	-2.35	0.0004	dCTP pyrophosphatase 1	unclustered
DDX10	-2.45	0.0008	DEAD (Asp-Glu-Ala-Asp) box polypeptide 10	unclustered
DDX20	-2.04	0.0007	DEAD (Asp-Glu-Ala-Asp) box polypeptide 20	unclustered
DECR1	-4.84	5,61E-06	2,4-dienoyl-CoA reductase 1, mitochondrial	unclustered
DEFB112	-4.63	0.0011	defensin, beta 112	unclustered
DENND4C	2.96	3,23E-05	DENN/MADD domain containing 4C	unclustered
DFNA5	-3.37	4,84E-06	deafness, autosomal dominant 5	not recognized by Cytoscape
DGAT1	-2.24	0.0001	diacylglycerol O-acyltransferase 1	unclustered
DHFR	-3.69	4,99E-05	dihydrofolate reductase	unclustered
DHPS	-2.14	0.0001	deoxyhypusine synthase	unclustered
DHRS1	-3.25	0.0001	dehydrogenase/reductase (SDR family) member 1	unclustered
DHRS4	-2.05	0.0002	dehydrogenase/reductase SDR family member 4; dehydrogenase/reductase (SDR family) member 4	not recognized by Cytoscape
DHTKD1	-2.84	4,71E-05	dehydrogenase E1 and transketolase domain containing 1	unclustered
DIAPH2	2.63	8,99E-05	diaphanous related formin 2 (DIAPH2), transcript variant X7, misc_RNA	unclustered
DIO2	3.53	2,76E-06	deiodinase, iodothyronine, type II	unclustered
DIP2C	2.11	0.001	DIP2 disco-interacting protein 2 homolog C (Drosophila)	unclustered
DKKL1	-2.57	7,99E-05	dickkopf-like 1	unclustered
DLG5	3.27	2,34E-05	discs, large homolog 5 (Drosophila)	unclustered
DLK2	2.09	0.0002	delta-like 2 homolog (Drosophila)	unclustered
DNAJB7	2.11	0.0005	DnaJ heat shock protein family (Hsp40) member B7 (DNAJB7)	unclustered
DNAJC9	-2.29	0.0008	DnaJ (Hsp40) homolog, subfamily C, member 9	unclustered
DNLZ	-3.99	3,16E-06	DNL-type zinc finger	unclustered
DNPEP	-3.15	4,49E-06	aspartyl aminopeptidase	unclustered
DNPH1	-2.07	0.0003	2-deoxynucleoside 5-phosphate N-hydrolase 1	unclustered
DNTTIP1	-2.16	0.0001	deoxynucleotidyltransferase, terminal, interacting protein 1	unclustered
DOHH	-2.07	0.0002	deoxyhypusine hydroxylase/monooxygenase	unclustered
DOLPP1	-2.64	0.0002	dolichyldiphosphatase 1	unclustered
DPCD	-2.59	3,65E-05	deleted in primary ciliary dyskinesia homolog (mouse)	unclustered
DPEP2	-2.09	0.001	dipeptidase 2	unclustered
DPH6	-2.67	7,85E-05	diphthamine biosynthesis 6	unclustered
DPM3	-2.16	0.0003	dolichyl-phosphate mannosyltransferase polypeptide 3	unclustered
DPP10	-4.39	3,14E-05	dipeptidyl-peptidase 10 (inactive)	unclustered
DPP3	-2.15	0.0004	dipeptidyl-peptidase 3	unclustered
DPYSL3	-2.02	0.0005	dihydropyrimidinase-like 3	unclustered
DRG2	-2.39	7,40E-05	developmentally regulated GTP binding protein 2	unclustered
DSE	-3.05	6,34E-05	dermatan sulfate epimerase	unclustered
DTNBP1	-2.87	1,36E-05	dystrobrevin binding protein 1	unclustered
DTWD1	-2.03	0.0006	DTW domain containing 1	unclustered
DTX3	-2.48	4,08E-05	deltex 3, E3 ubiquitin ligase	unclustered
DTYMK	-3.79	2,27E-06	deoxythymidylate kinase	unclustered
DUSP1	-2.67	1,65E-05	dual specificity phosphatase 1	unclustered
DUSP12	-2.21	9,49E-05	dual specificity phosphatase 12	unclustered
DYNLL1	-2.37	5,88E-05	dynein, light chain, LC8-type 1	unclustered
DYNLRB2	-2.03	0.0004	dynein, light chain, roadblock-type 2	unclustered
DYX1C1	-2.17	0.0002	dyslexia susceptibility 1 candidate 1	not recognized by Cytoscape
DZIP3	-2.69	8,30E-05	DAZ interacting zinc finger protein 3	unclustered
EBAG9	-2.43	0.0003	estrogen receptor binding site associated, antigen, 9	unclustered
EBPL	-2.21	0.0016	emopamil binding protein-like	unclustered
ECHS1	-4.1	2,14E-06	enoyl CoA hydratase, short chain, 1, mitochondrial	unclustered
ECM2	-5.38	1,68E-06	extracellular matrix protein 2, female organ and adipocyte specific	unclustered
EDA	-2.27	0.0024	ectodysplasin A	unclustered
EDEM2	-2.11	0.0002	ER degradation enhancer, mannosidase alpha-like 2	unclustered
EEF1B2	-2.05	0.0003	eukaryotic translation elongation factor 1 beta 2	unclustered
EFCAB11	-2.19	0.0001	EF-hand calcium binding domain 11	unclustered
EFCAB7	-2.11	0.0036	EF-hand calcium binding domain 7	unclustered
EFEMP1	12.41	8,74E-07	EGF containing fibulin-like extracellular matrix protein 1	unclustered
EFHD1	-7.65	1,25E-07	EF-hand domain family, member D1	unclustered
EFR3B	-2.36	9,04E-05	EFR3 homolog B (S. cerevisiae)	unclustered
EGFLAM	-2.67	4,44E-05	EGF-like, fibronectin type III and laminin G domains	unclustered
EGLN3	6.87	5,02E-07	egl-9 family hypoxia-inducible factor 3	unclustered
EGR2	-2.53	2,72E-05	early growth response 2	unclustered
EIF2B3	-2.82	0.0007	eukaryotic translation initiation factor 2B subunit gamma	unclustered
ELAVL1	-2.18	0.0005	ELAV like RNA binding protein 1	unclustered
ELF1	4.05	2,43E-06	E74-like factor 1 (ets domain transcription factor)	unclustered
ELMOD1	-2.01	0.0017	ELMO/CED-12 domain containing 1	unclustered
ELMOD2	-2.1	0.0028	ELMO/CED-12 domain containing 2	unclustered
ELOVL5	2.09	0.0002	ELOVL fatty acid elongase 5	unclustered
ELOVL6	-4.32	5,59E-05	ELOVL fatty acid elongase 6	unclustered
ELP3	-2.65	4,18E-05	elongator acetyltransferase complex subunit 3	unclustered
ELP5	-2.89	7,46E-05	elongator acetyltransferase complex subunit 5	unclustered
EMB	-3.48	3,38E-05	embigin	unclustered
EMD	-2.02	0.0005	emerin	unclustered
EML4	2.21	0.0004	echinoderm microtubule associated protein like 4;	unclustered
ENAH	2.74	8,94E-05	enabled homolog (Drosophila)	unclustered
ENPEP	-3.07	1,84E-05	glutamyl aminopeptidase (aminopeptidase A)	unclustered
ENPP4	-2.59	0.0012	ectonucleotide pyrophosphatase/phosphodiesterase 4 (putative)	unclustered
ENPP5	-4.36	2,07E-06	ectonucleotide pyrophosphatase/phosphodiesterase 5 (putative)	unclustered
ENPP6	-4.46	1,30E-06	ectonucleotide pyrophosphatase/phosphodiesterase 6	unclustered
ENSA	-2.47	0.0004	endosulfine alpha	unclustered
ENTPD1	-3.37	7,04E-06	ectonucleoside triphosphate diphosphohydrolase 1	unclustered
EP4A	2.2	0.0002	EP4a protein	unclustered
EPB41L2	-2.13	0.0001	erythrocyte membrane protein band 4.1-like 2	unclustered
EPB41L4A	-2.2	0.0007	erythrocyte membrane protein band 4.1 like 4A	unclustered
EPDR1	-6.21	1,09E-07	ependymin related 1	unclustered
EPGN	2.08	0.0002	epithelial mitogen (EPGN), transcript variant X2, mRNA	unclustered
EPHX2	-2.93	0.0001	epoxide hydrolase 2, cytoplasmic	unclustered
EPS8	2.41	0.0005	epidermal growth factor receptor pathway substrate 8	unclustered
ERAL1	-2.2	0.0012	Era-like 12S mitochondrial rRNA chaperone 1	unclustered
ERAP2	-4.32	3,01E-06	endoplasmic reticulum aminopeptidase 2	unclustered
ERC1	2.29	7,82E-05	ELKS/RAB6-interacting/CAST family member 1	unclustered
EREG	2.02	0.0009	epiregulin	unclustered
ERH	-2.17	0.0001	enhancer of rudimentary homolog (Drosophila)	unclustered
ERI3	-3.79	4,88E-06	ERI1 exoribonuclease family member 3	unclustered
ERLIN1	-2.03	0.0005	ER lipid raft associated 1	unclustered
ERO1L	5.98	2,65E-05	ERO1-like (S. cerevisiae)	not recognized by Cytoscape
ERP29	-3.17	6,11E-06	endoplasmic reticulum protein 29	unclustered
ERRFI1	8.66	2,51E-07	ERBB receptor feedback inhibitor 1	unclustered
ESM1	5.69	2,42E-07	endothelial cell-specific molecule 1	unclustered
ETFA	-2.14	0.0002	electron-transfer-flavoprotein, alpha polypeptide	not recognized by Cytoscape
ETFDH	-2.14	0.0004	electron transfer flavoprotein dehydrogenase (ETFDH), transcript variant X2, mRNA	unclustered
ETHE1	-2.4	6,69E-05	ethylmalonic encephalopathy 1	unclustered
ETNK2	-8.98	4,82E-08	ethanolamine kinase 2	unclustered
EXO5	-2.61	5,47E-05	exonuclease 5	unclustered
EXOC3L1	-2.26	0.0001	exocyst complex component 3-like 1	unclustered
EXTL2	-2.96	2,00E-05	exostosin-like glycosyltransferase 2	unclustered
F11R	-2.39	0.0002	F11 receptor	unclustered
F2RL1	2.74	7,42E-05	coagulation factor II (thrombin) receptor-like 1	unclustered
F2RL2	2.11	0.0008	coagulation factor II (thrombin) receptor-like 2	unclustered
F3	2.38	0.002	coagulation factor III (thromboplastin, tissue factor)	unclustered
FABP5	4.77	5,01E-07	Ovis aries fatty acid binding protein 5 (FABP5), mRNA	unclustered
FADS1	-2.37	0.0003	fatty acid desaturase 1	unclustered
FADS2	-4.19	7,85E-06	fatty acid desaturase 2	unclustered
FAH	-2.03	0.0015	fumarylacetoacetate hydrolase (fumarylacetoacetase)	unclustered
FAHD2A	-3.59	2,65E-06	fumarylacetoacetate hydrolase domain containing 2A	unclustered
FAM105A	-4.32	1,60E-06	family with sequence similarity 105, member A	not recognized by Cytoscape
FAM114A2	-2.14	0.0005	family with sequence similarity 114, member A2	unclustered
FAM127B	-3.09	1,03E-05	family with sequence similarity 127, member B	not recognized by Cytoscape
FAM129A	2.69	0.0003	family with sequence similarity 129, member A	not recognized by Cytoscape
FAM13A	3.97	1,29E-06	family with sequence similarity 13, member A	unclustered
FAM171B	-2.89	3,40E-05	family with sequence similarity 171, member B	unclustered
FAM173A	-2.88	1,09E-05	family with sequence similarity 173, member A	not recognized by Cytoscape
FAM173B	-2.4	6,18E-05	family with sequence similarity 173, member B	not recognized by Cytoscape
FAM198B	-2.56	0.0004	family with sequence similarity 198, member B	not recognized by Cytoscape
FAM206A	-2.74	2,07E-05	family with sequence similarity 206, member A	not recognized by Cytoscape
FAM213A	-4.06	3,20E-06	family with sequence similarity 213, member A	not recognized by Cytoscape
FAM222B	2.13	0.0005	family with sequence similarity 222 member B (FAM222B), transcript variant X4, mRNA	unclustered
FAM229B	-2.27	0.0002	family with sequence similarity 229, member B	unclustered
FAM46A	3.51	4,48E-05	family with sequence similarity 46, member A	not recognized by Cytoscape
FAM49A	-7.76	2,62E-07	family with sequence similarity 49, member A	unclustered
FAM58A	-2.36	0.0002	family with sequence similarity 58, member A	not recognized by Cytoscape
FAM63A	-2.81	4,95E-05	family with sequence similarity 63, member A	not recognized by Cytoscape
FAM83D	-2.47	0.0005	family with sequence similarity 83, member D	unclustered
FAM8A1	2.58	0.0002	family with sequence similarity 8, member A1	unclustered
FANCD2	-2.17	0.0012	Fanconi anemia, complementation group D2	unclustered
FANCI	-2.52	0.0004	Fanconi anemia complementation group I	unclustered
FANCL	-2.06	0.0007	Fanconi anemia, complementation group L	unclustered
FAP	4.52	7,30E-06	fibroblast activation protein, alpha	unclustered
FAT1	3.63	4,63E-06	FAT atypical cadherin 1	unclustered
FBN2	-2.17	0.0041	fibrillin 2 (FBN2), mRNA	unclustered
FBXL15	-2.73	0.0001	F-box and leucine-rich repeat protein 15	unclustered
FBXL4	-2.69	1,66E-05	F-box and leucine-rich repeat protein 4	unclustered
FBXO28	2	0.0008	F-box protein 28	unclustered
FCGRT	-3.65	1,67E-06	Fc fragment of IgG, receptor, transporter, alpha	unclustered
FDPS	-2.45	0.0001	farnesyl diphosphate synthase (FDPS), transcript variant X1, mRNA	not recognized by Cytoscape
FECH	-2.39	4,05E-05	ferrochelatase	unclustered
FEZ1	-4.67	3,43E-07	fasciculation and elongation protein zeta 1	unclustered
FFAR1	2.07	0.0009	free fatty acid receptor 1	unclustered
FGF23	4.06	3,13E-06	fibroblast growth factor 23	unclustered
FGFRL1	-2.11	0.0008	fibroblast growth factor receptor-like 1	unclustered
FHIT	-8.14	1,30E-07	fragile histidine triad	not recognized by Cytoscape
FHL2	-2.68	0.0005	four and a half LIM domains 2	unclustered
FITM2	-2.41	0.0005	fat storage-inducing transmembrane protein 2	unclustered
FKBP4	-2.55	5,20E-05	FK506 binding protein 4, 59kDa	unclustered
FKBP9	-2.12	0.0003	FK506 binding protein 9, 63 kDa	unclustered
FLVCR2	-2.7	0.0002	feline leukemia virus subgroup C cellular receptor family, member 2; feline leukemia virus subgroup C receptor-related protein 2	unclustered
FN3KRP	-3.28	1,37E-05	fructosamine 3 kinase related protein	unclustered
FNBP1	3.48	5,78E-05	formin binding protein 1 (FNBP1), transcript variant X20, mRNA	unclustered
FNBP1L	3.67	4,11E-06	formin binding protein 1-like	unclustered
FNDC3B	2.82	1,45E-05	fibronectin type III domain containing 3B	unclustered
FNIP2	2.44	0.0001	folliculin interacting protein 2 (FNIP2), transcript variant X4, mRNA	unclustered
FOLH1	4.2	1,80E-05	folate hydrolase 1 (FOLH1), transcript variant X3, mRNA	unclustered
FOSL2	2.1	0.0008	FOS-like antigen 2	unclustered
FOXL2	-3.67	2,44E-05	forkhead box L2	unclustered
FPGS	-2.43	3,55E-05	folylpolyglutamate synthase	unclustered
FRA10AC1	-2.21	0.0002	fragile site, folic acid type, rare, fra(10)(q23.3) or fra(10)(q24.2) candidate 1	unclustered
FRMD4A	-2.15	0.0006	FERM domain containing 4A	unclustered
FRMD4B	2.79	1,06E-05	FERM domain containing 4B	unclustered
FRZB	-6.27	1,93E-07	frizzled-related protein	unclustered
FSHR	-2.91	0.0002	follicle stimulating hormone receptor	unclustered
FST	-9.51	4,13E-07	follistatin	unclustered
FTO	-2.01	0.0004	fat mass and obesity associated	unclustered
FTSJ1	-2.81	1,42E-05	FtsJ RNA 2'-O-methyltransferase 1 (FTSJ1)	unclustered
FUBI	2.95	0.0001	ubiquitin-like protein FUBI (LOC114114864), mRNA	unclustered
FUCA1	-2.12	0.002	fucosidase, alpha-L- 1, tissue	unclustered
FUCA2	-2.52	0.0002	fucosidase, alpha-L- 2, plasma	unclustered
FUOM	-2.87	4,36E-05	fucose mutarotase	unclustered
FURIN	2.16	0.0001	furin (paired basic amino acid cleaving enzyme)	unclustered
FUS	-2.4	0.0006	FUS RNA binding protein (FUS), transcript variant X1, mRNA	unclustered
FUZ	-2.11	0.0004	fuzzy planar cell polarity protein	unclustered
FXN	-3.19	2,23E-05	frataxin	unclustered
FXYD1	-3.74	1,37E-05	FXYD domain containing ion transport regulator 1	unclustered
FXYD5	2.06	0.0007	FXYD domain containing ion transport regulator 5	unclustered
GABRG1	-2.84	9,06E-05	gamma-aminobutyric acid (GABA) A receptor, gamma 1	unclustered
GADD45B	-5.9	3,07E-07	growth arrest and DNA-damage-inducible, beta	unclustered
GADD45G	-6.46	1,91E-07	growth arrest and DNA-damage-inducible, gamma	unclustered
GALT	-2.8	2,94E-05	galactose-1-phosphate uridylyltransferase	unclustered
GAMT	-5.06	6,98E-07	guanidinoacetate N-methyltransferase	unclustered
GAS1	2.33	0.0002	growth arrest-specific 1	unclustered
GAST	2.77	7,91E-05	gastrin	unclustered
GATA4	-2.12	0.0001	GATA binding protein 4	unclustered
GATB	-2.04	0.0004	glutamyl-tRNA(Gln) amidotransferase, subunit B	unclustered
GATD3	-2.78	8,92E-05	glutamine amidotransferase class 1 domain containing 3 (GATD3)	not recognized by Cytoscape
GBA	-2.48	4,66E-05	glucosidase, beta, acid	unclustered
GCG	26.87	1,34E-06	glucagon	unclustered
GCOM1	-5.23	2,12E-06	GRINL1A complex locus 1	not recognized by Cytoscape
GCSH	-2.09	0.0002	glycine cleavage system protein H (GCSH), mRNA	not recognized by Cytoscape
GEMIN2	-2.5	0.0001	gem (nuclear organelle) associated protein 2	unclustered
GEMIN6	-2.48	0.0002	gem nuclear organelle associated protein 6	unclustered
GFER	-2.09	0.0004	growth factor, augmenter of liver regeneration	unclustered
GFPT2	5.2	2,00E-07	glutamine-fructose-6-phosphate transaminase 2	unclustered
GFRA3	-2.72	5,08E-05	GDNF family receptor alpha 3	unclustered
GGCT	-2.93	6,55E-05	gamma-glutamylcyclotransferase	unclustered
GGH	-3.09	2,56E-05	gamma-glutamyl hydrolase (GGH), mRNA	unclustered
GGTA1	8.36	1,57E-07	glycoprotein, alpha-galactosyltransferase 2, pseudogene; alpha-galactosyltransferase 1 (glycoprotein)	unclustered
GINS1	-2.07	0.0019	GINS complex subunit 1 (Psf1 homolog); DNA replication complex GINS protein PSF1-like	unclustered
GJA4	2.57	0.0004	gap junction protein alpha 4	unclustered
GJB1	2.2	0.0008	gap junction protein beta 1 (GJB1), transcript variant X9, mRNA	unclustered
GLB1	-2.33	0.0058	galactosidase, beta 1	unclustered
GLB1L	-2.78	1,59E-05	galactosidase, beta 1-like	unclustered
GLIS3	2.14	0.001	GLIS family zinc finger 3	unclustered
GLO1	-2.52	0.0001	glyoxalase I	unclustered
GLTSCR2	-2.94	1,78E-05	glioma tumor suppressor candidate region gene 2	not recognized by Cytoscape
GLYCTK	3.29	0.0004	glycerate kinase (GLYCTK), transcript variant X2, mRNA	unclustered
GM2A	-2.36	4,60E-05	GM2 ganglioside activator	unclustered
GMDS	-2.29	6,13E-05	GDP-mannose 4,6-dehydratase	unclustered
GNA14	-2.62	2,06E-05	guanine nucleotide binding protein (G protein), alpha 14	unclustered
GNAO1	-2.67	5,36E-05	guanine nucleotide binding protein (G protein), alpha activating activity polypeptide O	unclustered
GNB2	-2.06	0.0002	guanine nucleotide binding protein (G protein), beta polypeptide 2	unclustered
GNG11	-4.5	9,42E-07	guanine nucleotide binding protein (G protein), gamma 11	unclustered
GNPDA2	-2.33	8,79E-05	glucosamine-6-phosphate deaminase 2	unclustered
GOT1	-2.37	0.0007	glutamic-oxaloacetic transaminase 1, soluble	unclustered
GOT1L1	2.1	0.0003	glutamic-oxaloacetic transaminase 1-like 1	unclustered
GPALPP1	-2.35	0.0004	GPALPP motifs containing 1	unclustered
GPC3	-4.43	5,82E-07	glypican 3	unclustered
GPC6	2.41	0.0002	glypican 6	unclustered
GPD1L	-3.19	3,07E-05	glycerol-3-phosphate dehydrogenase 1-like	unclustered
GPN3	-2.63	0.0003	GPN-loop GTPase 3	unclustered
GPS1	-2.67	6,13E-05	G protein pathway suppressor 1	unclustered
GPX7	-2.18	0.0001	glutathione peroxidase 7	unclustered
GPX8	-2.33	0.0006	glutathione peroxidase 8 (putative)	unclustered
GRASP	-2.76	8,09E-05	GRP1 (general receptor for phosphoinositides 1)-associated scaffold protein	unclustered
GRB7	-2.04	0.0002	growth factor receptor bound protein 7	unclustered
GREM1	2.11	0.0002	gremlin 1, DAN family BMP antagonist	not recognized by Cytoscape
GRHPR	-2.51	3,93E-05	glyoxylate reductase/hydroxypyruvate reductase	unclustered
GRIA3	3.26	1,38E-05	glutamate receptor, ionotropic, AMPA 3	unclustered
GRM8	-2.58	5,02E-05	glutamate receptor, metabotropic 8	unclustered
GRPEL1	-2.25	0.0004	GrpE-like 1, mitochondrial (E. coli)	unclustered
GSPT2	-2.16	0.0025	G1 to S phase transition 2	unclustered
GSTA2	-5.73	3,71E-05	glutathione S-transferase alpha 2	unclustered
GSTO1	-4.07	5,62E-06	glutathione S-transferase omega-1	not recognized by Cytoscape
GSTT1	-4.24	2,00E-06	glutathione S-transferase theta-1	not recognized by Cytoscape
GSTT2	-6.4	4,77E-07	glutathione S-transferase theta 2	not recognized by Cytoscape
GTDC1	-2.29	7,41E-05	glycosyltransferase-like domain containing 1	unclustered
GTF3C6	-2.52	0.0001	general transcription factor IIIC, polypeptide 6, alpha 35kDa	unclustered
GTL2	2.57	0.0003	uncharacterized LOC101123329	not recognized by Cytoscape
GTPBP8	-2.2	0.0009	GTP-binding protein 8 (putative)	unclustered
GUCA2B	2.05	0.0046	guanylate cyclase activator 2B (uroguanylin)	unclustered
GUK1	-2.66	7,81E-05	guanylate kinase 1	unclustered
GXYLT2	2.64	9,19E-05	glucoside xylosyltransferase 2	unclustered
GYLTL1B	-2.41	5,17E-05	glycosyltransferase-like 1B	not recognized by Cytoscape
H1-10	-2.94	1,24E-05	histone H1.10 (LOC101106288), mRNA	unclustered
HACD4	2.63	0.0007	3-hydroxyacyl-CoA dehydratase 4	unclustered
HAS2	3.05	1,52E-05	hyaluronan synthase 2	unclustered
HAUS4	-2.19	0.0003	HAUS augmin like complex subunit 4	not recognized by Cytoscape
HAX1	-2.27	0.0003	HCLS1 associated protein X-1	unclustered
HEBP1	-3.09	3,26E-05	heme binding protein 1	unclustered
HECTD2	2.12	0.0017	HECT domain containing E3 ubiquitin protein ligase 2	unclustered
HELQ	-2.65	0.0005	helicase, POLQ-like	unclustered
HEMK1	-2.47	5,08E-05	HemK methyltransferase family member 1	unclustered
HERC1	4.84	4,88E-05	HECT and RLD domain containing E3 ubiquitin protein ligase family member 1 (HERC1)	unclustered
HERC6	-2.14	0.0003	HECT and RLD domain containing E3 ubiquitin protein ligase family member 6	unclustered
HES1	-2.22	0.0004	hes family bHLH transcription factor 1	unclustered
HEXA	-2.25	0.0002	hexosaminidase A (alpha polypeptide)	unclustered
HHIP	-7	1,30E-07	hedgehog interacting protein	unclustered
HHIPL1	-3.38	6,66E-06	HHIP-like 1	unclustered
HIATL1	-2.02	0.0007	hippocampus abundant transcript-like 1	unclustered
HIGD2A	-4.7	7,77E-07	HIG1 hypoxia inducible domain family, member 2A	unclustered
HILPDA	-3.29	7,03E-06	hypoxia inducible lipid droplet-associated	not recognized by Cytoscape
HINT1	-2.04	0.0002	histidine triad nucleotide binding protein 1	unclustered
HINT2	-3.2	4,74E-06	histidine triad nucleotide binding protein 2	unclustered
HIPK2	9.89	3,26E-08	homeodomain interacting protein kinase 2	unclustered
HIST1H1A	-2.41	0.001	histone cluster 1, H1a	not recognized by Cytoscape
HIST1H1B	-3.42	7,68E-06	histone cluster 1, H1b	not recognized by Cytoscape
HIST1H2AA	-3.95	8,41E-06	histone cluster 1, H2aa	not recognized by Cytoscape
HIST1H2AH	-4.75	4,02E-06	histone cluster 1, H2ah	not recognized by Cytoscape
HIST1H2AM	-3.55	1,55E-05	histone cluster 1, H2am	not recognized by Cytoscape
HIST1H2BA	-2.18	0.0418	histone cluster 1, H2ba	not recognized by Cytoscape
HIST2H2BE	-3.28	3,96E-05	histone cluster 2, H2be	not recognized by Cytoscape
HIST2H3A	-3	9,36E-06	histone cluster 2, H3a	not recognized by Cytoscape
HIST4H4	-2.98	0.0001	histone cluster 4, H4	not recognized by Cytoscape
HIVEP2	3.75	4,32E-05	human immunodeficiency virus type I enhancer binding protein 2	unclustered
HK2	4.31	7,49E-07	hexokinase 2	unclustered
HLA-C	-4.98	1,72E-06	major histocompatibility complex, class I, C	not recognized by Cytoscape
HLA-DQA1	-4.9	6,42E-06	histocompatibility complex, class II, DQ alpha, type 1 (OVAR-DQA1), mRNA	not recognized by Cytoscape
HMBS	-2.29	9,07E-05	hydroxymethylbilane synthase	unclustered
HMG20B	-2.01	0.0002	high mobility group 20B	unclustered
HMGB3	-2.35	5,37E-05	high mobility group box 3	unclustered
HMGN2	-2.18	0.0002	high mobility group nucleosomal binding domain 2	unclustered
HMOX1	-2.28	9,98E-05	heme oxygenase (decycling) 1	unclustered
HNMT	-3.51	6,94E-06	histamine N-methyltransferase	unclustered
HNRNPA0	-2.62	0.0005	heterogeneous nuclear ribonucleoprotein A0	unclustered
HOPX	-3.08	3,77E-05	HOP homeobox	unclustered
HP	2.12	0.0018	haptoglobin	unclustered
HPCA	2.02	0.0014	hippocalcin	unclustered
HPCAL1	2.17	0.0002	hippocalcin-like 1	unclustered
HPSE	-3.43	6,35E-06	heparanase	unclustered
HS3ST1	-3.9	2,20E-06	heparan sulfate (glucosamine) 3-O-sulfotransferase 1	unclustered
HS6ST2	-2.11	0.0007	heparan sulfate 6-O-sulfotransferase 2	unclustered
HSBP1	-2.03	0.0002	heat shock factor binding protein 1	not recognized by Cytoscape
HSCB	-2.25	0.0002	HscB mitochondrial iron-sulfur cluster co-chaperone	unclustered
HSD17B1	-22.68	2,32E-09	hydroxysteroid (17-beta) dehydrogenase 1	unclustered
HSD17B10	-3.91	1,05E-06	hydroxysteroid (17-beta) dehydrogenase 10	unclustered
HSD17B12	-2.43	0.0001	hydroxysteroid (17-beta) dehydrogenase 12	unclustered
HSD17B8	-2.99	8,92E-06	hydroxysteroid (17-beta) dehydrogenase 8	unclustered
HSD3B7	-2.04	0.0003	hydroxy-delta-5-steroid dehydrogenase, 3 beta- and steroid delta-isomerase 7	unclustered
HTATSF1	-3	6,48E-06	HIV-1 Tat specific factor 1	unclustered
HTRA1	3.68	1,14E-05	HtrA serine peptidase 1	unclustered
HTRA3	4.33	0.0001	HtrA serine peptidase 3	unclustered
HYAL2	-2.65	0.0001	hyaluronoglucosaminidase 2	unclustered
IAH1	-3	0.0001	isoamyl acetate-hydrolyzing esterase 1 homolog (S. cerevisiae)	unclustered
IBSP	7.46	3,35E-06	integrin-binding sialoprotein	unclustered
ICT1	-2.05	0.0002	immature colon carcinoma transcript 1	not recognized by Cytoscape
ID3	-2.37	5,31E-05	inhibitor of DNA binding 3, dominant negative helix-loop-helix protein	unclustered
IDH3A	-3	0.0003	isocitrate dehydrogenase 3 (NAD+) alpha	unclustered
IER2	-3.37	3,31E-06	immediate early response 2	not recognized by Cytoscape
IFI16	-3.03	0.0036	interferon, gamma-inducible protein 16	not recognized by Cytoscape
IFI30	-2.27	0.0037	interferon, gamma-inducible protein 30	unclustered
IFI44	-2.36	0.0003	interferon-induced protein 44	unclustered
IFI6	-3.25	6,45E-05	interferon, alpha-inducible protein 6	unclustered
IFIT1	-6.49	1,46E-06	interferon-induced protein with tetratricopeptide repeats 1	unclustered
IFITM5	-3.76	3,71E-06	interferon induced transmembrane protein 5	unclustered
IFNT6	2	0.0004	trophoblast protein-1 p12 (IFNT6), mRNA	not recognized by Cytoscape
IFT52	-2.04	0.0002	intraflagellar transport 52	unclustered
IFT88	-2.15	0.0007	intraflagellar transport 88	unclustered
IGFBP1	8.3	8,12E-08	insulin like growth factor binding protein 1	unclustered
IGKV2-24	2.32	0.0006	immunoglobulin kappa variable 2-24	not recognized by Cytoscape
IGSF11	-3.72	4,78E-06	immunoglobulin superfamily, member 11	unclustered
IHH	-4.05	6,00E-06	indian hedgehog	unclustered
IKZF5	-2.23	0.0005	IKAROS family zinc finger 5 (Pegasus)	unclustered
IL17RB	-6.48	7,55E-08	interleukin 17 receptor B	unclustered
IL17RD	-2.04	0.0002	interleukin 17 receptor D	unclustered
IL18R1	2.3	0.0006	interleukin 18 receptor 1	unclustered
IL1R1	8.82	6,25E-06	interleukin 1 receptor, type I	unclustered
IL1RAP	2.62	0.0002	interleukin 1 receptor accessory protein	unclustered
IL1RL1	15.98	1,48E-08	interleukin 1 receptor-like 1	unclustered
IL27	4.04	5,16E-05	interleukin 27 (IL27), mRNA	unclustered
IL6ST	3.39	6,56E-06	interleukin 6 signal transducer	unclustered
ILVBL	-2.8	2,17E-05	ilvB (bacterial acetolactate synthase)-like	unclustered
IMMP2L	-3.01	1,12E-05	IMP2 inner mitochondrial membrane peptidase-like (S. cerevisiae)	unclustered
IMP3	-2.95	1,10E-05	IMP3, U3 small nucleolar ribonucleoprotein	unclustered
ING2	-4.4	1,87E-05	inhibitor of growth family member 2	unclustered
ING4	-2.13	0.0001	inhibitor of growth family member 4	unclustered
INHA	-18.64	2,03E-08	inhibin alpha	unclustered
IQCG	-2.67	0.0001	IQ motif containing G	unclustered
IRAK1BP1	-3.95	2,85E-05	interleukin 1 receptor associated kinase 1 binding protein 1	unclustered
IRAK4	2.13	0.0002	interleukin 1 receptor associated kinase 4	unclustered
IRS1	2.08	0.0002	insulin receptor substrate 1	unclustered
ISOC1	-2.27	0.0001	isochorismatase domain containing 1 (ISOC1), mRNA	unclustered
ISYNA1	-10.37	3,19E-08	inositol-3-phosphate synthase 1	unclustered
ITFG3	-2.16	0.0004	integrin alpha FG-GAP repeat containing 3	unclustered
ITIH4	7.57	6,38E-08	inter-alpha-trypsin inhibitor heavy chain family, member 4	unclustered
ITIH5	2.75	0.0003	inter-alpha-trypsin inhibitor heavy chain family, member 5	unclustered
ITM2C	-2.76	1,79E-05	integral membrane protein 2C	unclustered
ITPR2	-2.16	0.0007	inositol 1,4,5-trisphosphate receptor, type 2	unclustered
JAM3	-2.6	1,97E-05	junctional adhesion molecule 3	unclustered
JARID2	2.71	1,47E-05	jumonji and AT-rich interaction domain containing 2 (JARID2)	unclustered
JAZF1	-2.15	0.0013	JAZF zinc finger 1	unclustered
JOSD1	-2.12	0.0002	Josephin domain containing 1	unclustered
JPH1	3.47	3,08E-06	junctophilin 1	unclustered
KALRN	2.08	0.0007	kalirin, RhoGEF kinase	unclustered
KANSL2	-2.08	0.0003	KAT8 regulatory NSL complex subunit 2	unclustered
KCNAB1	-5.21	1,40E-06	potassium channel, voltage gated subfamily A regulatory beta subunit 1; potassium voltage-gated channel, shaker-related subfamily, beta member 1	unclustered
KCND1	2.11	0.0001	potassium voltage-gated channel subfamily D member 1	unclustered
KCNE1	2.31	0.0004	potassium channel, voltage gated subfamily E regulatory beta subunit 1; potassium voltage-gated channel, Isk-related family, member 1	unclustered
KCNIP1	-5.79	3,69E-06	Kv channel interacting protein 1	unclustered
KCNMB4	-3.47	1,45E-05	potassium channel subfamily M regulatory beta subunit 4	unclustered
KDELC1	-2.08	0.0006	KDEL (Lys-Asp-Glu-Leu) containing 1	not recognized by Cytoscape
KDELC2	-2.22	0.0002	KDEL motif-containing protein 2; KDEL (Lys-Asp-Glu-Leu) containing 2	not recognized by Cytoscape
KDM3A	2.49	6,68E-05	lysine (K)-specific demethylase 3A	unclustered
KDM7A	3.2	1,25E-05	lysine (K)-specific demethylase 7A	unclustered
KDP5	3.22	4,60E-05	trophoblast Kunitz domain protein 1	not recognized by Cytoscape
KIAA0101	-5.51	9,00E-07	KIAA0101	not recognized by Cytoscape
KIAA1467	-2.06	0.0005	KIAA1467 ortholog	not recognized by Cytoscape
KIF16B	2.25	7,36E-05	kinesin family member 16B (KIF16B), transcript variant X5, mRNA	unclustered
KIR3DP1	2.63	1,92E-05	putative killer cell immunoglobulin-like receptor like protein KIR3DP1	unclustered
KPTN	-2.85	1,77E-05	kaptin (actin binding protein)	unclustered
KRT18	7.92	6,13E-08	keratin 18, type I; keratin 18	unclustered
KRT8	14.81	3,27E-08	keratin 8, type II	unclustered
KRT84	2.2	0.0005	keratin 84, type II	unclustered
KRTAP1-1	2.02	0.0007	keratin associated protein 1-1	not recognized by Cytoscape
KRTAP11-1	2.25	0.0002	keratin-associated protein 11-1; keratin associated protein 11-1	unclustered
KRTAP26-1	2.03	0.0003	keratin associated protein 26-1	not recognized by Cytoscape
KRTAP6-2	2.47	3,13E-05	keratin-associated protein 6-2-like (LOC121818042), mRNA	not recognized by Cytoscape
LACTB	-3.72	8,18E-06	lactamase, beta	unclustered
LACTB2	-2.34	0.0001	lactamase, beta 2	unclustered
LAGE3	-2.15	0.0003	L antigen family, member 3	unclustered
LAMTOR2	-2.68	1,50E-05	late endosomal/lysosomal adaptor, MAPK and MTOR activator 2	unclustered
LAMTOR3	-2.12	0.0006	late endosomal/lysosomal adaptor, MAPK and MTOR activator 3	unclustered
LANCL1	-2.34	0.0004	LanC lantibiotic synthetase component C-like 1 (bacterial)	unclustered
LARP4B	2.62	3,60E-05	La ribonucleoprotein 4B (LARP4B), transcript variant X12, mRNA	unclustered
LARP7	-2.1	0.001	La ribonucleoprotein domain family, member 7	unclustered
LBHD1	-2.19	0.0003	LBH domain containing 1	unclustered
LDLRAD3	-2.62	3,14E-05	low density lipoprotein receptor class A domain containing 3 (LDLRAD3)	unclustered
LDOC1	-2.05	0.0003	leucine zipper, down-regulated in cancer 1	not recognized by Cytoscape
LEF1	2.64	5,17E-05	lymphoid enhancer-binding factor 1	unclustered
LENG1	-2.66	9,26E-05	leukocyte receptor cluster (LRC) member 1	unclustered
LEPR	5.65	5,33E-06	leptin receptor	unclustered
LETMD1	-2.41	0.0001	LETM1 domain containing 1	unclustered
LGALS15	2.14	0.0008	lectin, galactoside-binding, soluble, 15 (LGALS15), mRNA	unclustered
LGALS3	4.69	3,11E-05	lectin, galactoside-binding, soluble, 3	unclustered
LGALS3BP	-3.28	7,26E-06	lectin, galactoside-binding, soluble, 3 binding protein	unclustered
LHPP	-2.33	0.0005	phospholysine phosphohistidine inorganic pyrophosphate phosphatase	unclustered
LIAS	-3.1	5,43E-06	lipoic acid synthetase	unclustered
LINS1	-2.04	0.0014	lines homolog 1	not recognized by Cytoscape
LIPT1	-2.2	0.0019	lipoyltransferase 1	unclustered
LMAN2	-2.3	0.0002	lectin, mannose-binding 2	unclustered
LMCD1	-2.55	0.0002	LIM and cysteine-rich domains 1	unclustered
LMLN	-2.22	0.0001	leishmanolysin-like (metallopeptidase M8 family)	unclustered
LMNB1	-2.97	0.0002	lamin B1	unclustered
LMO4	-2.07	0.0004	LIM domain only 4	unclustered
LOC100141215	2.14	0.0004	sphingomyelin phosphodiesterase 3	not recognized by Cytoscape
LOC101101917	2.18	0.0003	olfactory receptor 52D1-like	unclustered
LOC101101998	-12.27	1,19E-08	septin-4	not recognized by Cytoscape
LOC101102169	-2.22	0.001	zinc finger protein 30 homolog;	unclustered
LOC101102195	2.12	0.0001	proteolipid protein 2-like	not recognized by Cytoscape
LOC101102272	-2.91	0.0003	histone H2B type 1-J	unclustered
LOC101102348	2.22	0.0002	pregnancy-associated glycoprotein 1-like	not recognized by Cytoscape
LOC101102419	2.06	0.0012	olfactory receptor 52H1-like	unclustered
LOC101102421	2.03	0.0002	olfactory receptor 51B4-like	unclustered
LOC101102492	2.3	0.0001	trace amine-associated receptor 6	unclustered
LOC101102509	2.94	1,91E-05	killer cell immunoglobulin-like receptor 3DS1	unclustered
LOC101102642	3.06	7,92E-05	zinc finger protein 709 (LOC101102642), transcript variant X5, mRNA	unclustered
LOC101102649	2.78	0.0003	olfactory receptor 49-like	unclustered
LOC101103181	2.06	0.0002	olfactory receptor 9Q2	unclustered
LOC101103215	-2.27	0.0002	SCAN domain-containing protein 1-like	unclustered
LOC101103247	-3.36	2,93E-06	uncharacterized LOC101103247	unclustered
LOC101103358	3.24	5,50E-06	putative olfactory receptor 10D4	unclustered
LOC101103400	-2.4	0.0001	high mobility group protein B2 pseudogene	unclustered
LOC101103584	-5.25	1,31E-06	cystatin SC	unclustered
LOC101103603	2.69	1,53E-05	pregnancy-associated glycoprotein 4-like	unclustered
LOC101103605	2.06	0.0003	putative olfactory receptor 10D4	unclustered
LOC101103658	2	0.0005	CMRF35-like molecule 5 (LOC101103658), transcript variant X1, mRNA	unclustered
LOC101103880	2.35	0.0002	T cell receptor delta variable 1 (LOC101103880), mRNA	unclustered
LOC101103944	2	0.0003	olfactory receptor 5AC1-like (LOC101103944), mRNA	unclustered
LOC101104012	-2.33	0.0008	centrin-4	unclustered
LOC101104320	2.03	0.0064	ligand-dependent nuclear receptor corepressor-like protein	unclustered
LOC101104356	2.38	0.0003	olfactory receptor 10N1-like (LOC101104356), mRNA	unclustered
LOC101104359	2.11	0.0023	olfactory receptor 5AC1-like	unclustered
LOC101104501	2.24	0.0001	heterogeneous nuclear ribonucleoprotein A1-like (LOC101104501), mRNA	unclustered
LOC101104511	-2.2	9,11E-05	diphthamide biosynthesis protein 1	unclustered
LOC101104536	-3.9	3,37E-06	uncharacterized LOC101104536	unclustered
LOC101104571	2.04	0.0006	olfactory receptor 2A2-like	unclustered
LOC101104739	2.14	0.0002	olfactory receptor 8S1-like	unclustered
LOC101104822	2.12	0.0004	olfactory receptor 2A2-like	unclustered
LOC101104866	-3.62	5,03E-05	BOLA class I histocompatibility antigen, alpha chain BL3-6-like	not recognized by Cytoscape
LOC101104934	2.37	0.0002	olfactory receptor 5B3-like	not recognized by Cytoscape
LOC101105023	2.34	0.0001	olfactory receptor 10Z1-like; olfactory receptor 10T2	unclustered
LOC101105038	3.99	1,30E-05	pregnancy-associated glycoprotein 1-like	not recognized by Cytoscape
LOC101105099	2.18	0.0031	vomeronasal type-1 receptor 4-like	not recognized by Cytoscape
LOC101105179	-2.08	0.0002	cytochrome c oxidase subunit 4 isoform 1, mitochondrial	not recognized by Cytoscape
LOC101105497	2.45	0.0002	olfactory receptor 7A17-like	not recognized by Cytoscape
LOC101105525	2.17	0.0007	olfactory receptor 10Z1-like	not recognized by Cytoscape
LOC101105567	2.25	0.0005	olfactory receptor 2A1/2A42-like	not recognized by Cytoscape
LOC101105575	2.71	1,98E-05	olfactory receptor 4K14-like	not recognized by Cytoscape
LOC101105715	2.08	0.0003	olfactory receptor 11A1-like	not recognized by Cytoscape
LOC101105776	2.8	1,55E-05	olfactory receptor 481	unclustered
LOC101105787	-2.69	1,42E-05	uncharacterized LOC101105787	unclustered
LOC101105867	-2.81	3,72E-05	uncharacterized LOC101105867	not recognized by Cytoscape
LOC101105891	2.63	0.0002	olfactory receptor 13F1	not recognized by Cytoscape
LOC101105903	2.11	0.003	olfactory receptor 6C4-like	unclustered
LOC101105923	3.62	3,35E-06	T-lymphoma invasion and metastasis-inducing protein 2	not recognized by Cytoscape
LOC101105974	2.67	0.0015	olfactory receptor 5H2-like	unclustered
LOC101106108	2.06	0.0002	olfactory receptor 2AT4-like	not recognized by Cytoscape
LOC101106169	2.67	0.0018	olfactory receptor 2M2-like	unclustered
LOC101106201	2.04	0.0005	olfactory receptor 51V1-like	unclustered
LOC101106357	2.11	0.0028	vomeronasal type-1 receptor 4-like	unclustered
LOC101106361	2.41	0.0021	olfactory receptor 2AT4-like	unclustered
LOC101106380	2.06	0.0007	putative olfactory receptor 10D3	not recognized by Cytoscape
LOC101106484	2.18	0.0001	olfactory receptor 12-like	not recognized by Cytoscape
LOC101106515	2.15	0.0001	olfactory receptor 10AD1-like	not recognized by Cytoscape
LOC101106720	-3.25	1,28E-05	glutathione S-transferase A1-like	unclustered
LOC101106722	-2.4	0.0001	high mobility group protein B2	not recognized by Cytoscape
LOC101106723	2.92	1,46E-05	olfactory receptor 8A1	not recognized by Cytoscape
LOC101106764	2.51	0.0002	olfactory receptor 10AD1-like	not recognized by Cytoscape
LOC101106775	2.11	0.0003	olfactory receptor 4E1	not recognized by Cytoscape
LOC101106894	2.28	0.0001	olfactory receptor 8G2-like	not recognized by Cytoscape
LOC101107036	-2.75	0.0001	calponin-2 pseudogene	not recognized by Cytoscape
LOC101107147	2.16	0.0001	bifunctional methylenetetrahydrofolate dehydrogenase/cyclohydrolase, mitochondrial-like	not recognized by Cytoscape
LOC101107278	2.38	0.0002	olfactory receptor-like protein OLF4	unclustered
LOC101107387	2.4	0.0003	2-acylglycerol O-acyltransferase 2-like	unclustered
LOC101107617	2.67	9,16E-05	keratin-associated protein 16-1	not recognized by Cytoscape
LOC101107724	2.42	4,14E-05	olfactory receptor 5-like	unclustered
LOC101107805	2.51	3,48E-05	olfactory receptor 3A2	not recognized by Cytoscape
LOC101108081	-2.41	4,05E-05	RING finger and transmembrane domain-containing protein 2	unclustered
LOC101108205	2.36	0.0009	TATA-box-binding protein-like (LOC101108205), mRNA	not recognized by Cytoscape
LOC101108324	2.21	9,48E-05	olfactory receptor 3A2-like	unclustered
LOC101108348	-4.01	1,23E-05	histone H2A type 1	not recognized by Cytoscape
LOC101108569	2.05	0.0004	olfactory receptor-like protein OLF4 (LOC101108569), mRNA	not recognized by Cytoscape
LOC101108590	2.09	0.0003	prostaglandin F synthase 1-like	not recognized by Cytoscape
LOC101108611	-2.88	3,07E-05	histone H2B type 1	not recognized by Cytoscape
LOC101108679	2.21	9,10E-05	phospholipase A2 inhibitor and Ly6/PLAUR domain-containing protein-like	not recognized by Cytoscape
LOC101108727	2.18	0.0003	melanoma-associated antigen 10-like	not recognized by Cytoscape
LOC101108746	2.03	0.0003	olfactory receptor 2G2-like	unclustered
LOC101108747	2.07	0.0011	olfactory receptor 18-like	not recognized by Cytoscape
LOC101108778	-3.03	8,06E-06	cytochrome b-c1 complex subunit 9	not recognized by Cytoscape
LOC101108922	2.06	0.001	olfactory receptor 4F3/4F16/4F29-like	unclustered
LOC101108945	2.25	0.0035	endogenous retrovirus group K member 9 Env polyprotein-like	not recognized by Cytoscape
LOC101108953	2.88	0.0054	cAMP-specific 3,5-cyclic phosphodiesterase 4D	not recognized by Cytoscape
LOC101109129	-2.19	0.0025	histone H4	not recognized by Cytoscape
LOC101109521	2.02	0.0003	melanoma-associated antigen 10-like	not recognized by Cytoscape
LOC101109644	2.38	0.0003	olfactory receptor 8K3-like	unclustered
LOC101109652	-3.2	4,41E-05	histone H1.4-like	not recognized by Cytoscape
LOC101109680	-2.25	9,67E-05	transitional endoplasmic reticulum ATPase	not recognized by Cytoscape
LOC101109735	2.02	0.0005	olfactory receptor 10A3-like	not recognized by Cytoscape
LOC101109750	2.51	2,99E-05	olfactory receptor 143-like	not recognized by Cytoscape
LOC101109878	2.57	5,03E-05	olfactory receptor-like protein OLF4; olfactory receptor 7A10-like	not recognized by Cytoscape
LOC101109881	-2.78	1,38E-05	CDGSH iron-sulfur domain-containing protein 1-like	not recognized by Cytoscape
LOC101109974	2.22	0.0067	olfactory receptor 4F3/4F16/4F29-like (LOC101109974), mRNA	not recognized by Cytoscape
LOC101109996	2.07	0.0005	olfactory receptor 10A3	unclustered
LOC101110185	-2.14	0.0002	histone H2B type 1	unclustered
LOC101110242	2.12	0.0001	olfactory receptor 4F3/4F16/4F29-like	not recognized by Cytoscape
LOC101110259	2.07	0.0002	trophoblast Kunitz domain protein 1-like	not recognized by Cytoscape
LOC101110457	-3.68	4,46E-06	histone H2B type 1	not recognized by Cytoscape
LOC101110500	2	0.0028	olfactory receptor 9A4	not recognized by Cytoscape
LOC101110524	2.21	8,60E-05	WAP four-disulfide core domain protein 18-like	unclustered
LOC101110617	2.58	7,13E-05	olfactory receptor 51L1-like	unclustered
LOC101110855	-2.54	8,36E-05	secreted and transmembrane protein 1-like; secreted and transmembrane 1-like	unclustered
LOC101110891	2.21	0.0025	olfactory receptor 10K1-like	unclustered
LOC101110904	2.21	0.0002	phosphoinositide 3-kinase regulatory subunit 4-like (LOC101110904), mRNA	not recognized by Cytoscape
LOC101110974	-3.69	1,99E-06	histone H2B type 1-M	not recognized by Cytoscape
LOC101111096	2.41	0.0003	olfactory receptor 7E178-like (LOC101111096), mRNA	not recognized by Cytoscape
LOC101111453	2.38	9,09E-05	olfactory receptor 56-like	unclustered
LOC101111669	-2.52	4,53E-05	histone H2A type 1-C	not recognized by Cytoscape
LOC101111827	3.54	2,07E-06	cationic amino acid transporter 3-like	not recognized by Cytoscape
LOC101111842	2.2	8,74E-05	olfactory receptor 8G2-like	unclustered
LOC101111902	2.45	3,25E-05	olfactory receptor 51I2-like	not recognized by Cytoscape
LOC101111964	2.22	0.0024	olfactory receptor 2V2-like	not recognized by Cytoscape
LOC101112097	2.24	0.0017	olfactory receptor 8G1-like	not recognized by Cytoscape
LOC101112158	2.53	0.0001	olfactory receptor 51I2-like	not recognized by Cytoscape
LOC101112402	2.24	0.0091	interleukin-8-like	not recognized by Cytoscape
LOC101112606	-2.03	0.0036	histone H4	not recognized by Cytoscape
LOC101112657	2.34	0.0018	keratin, high-sulfur matrix protein, IIIA3	unclustered
LOC101112694	2.02	0.0008	eukaryotic translation initiation factor 3 subunit C (LOC101112694)	not recognized by Cytoscape
LOC101113073	2.19	0.0014	epididymal secretory protein E3-beta	not recognized by Cytoscape
LOC101113096	2.57	3,58E-05	olfactory receptor 51D1	not recognized by Cytoscape
LOC101113108	-2.86	4,80E-05	histone H2A type 1	unclustered
LOC101113264	2.52	7,34E-05	AFG3-like protein 1 (LOC101113264), transcript variant X4, mRNA	not recognized by Cytoscape
LOC101113374	2.36	0.0042	olfactory receptor 8B3-like	not recognized by Cytoscape
LOC101113420	2.18	0.0002	keratin-associated protein 4-7-like	not recognized by Cytoscape
LOC101113771	2.31	0.0001	C-C motif chemokine 3-like (LOC101113771), transcript variant X1, mRNA	not recognized by Cytoscape
LOC101113788	2.64	0.0001	olfactory receptor 10A5-like	unclustered
LOC101113865	2.66	5,17E-05	keratin-associated protein 4-8-like	not recognized by Cytoscape
LOC101113965	-3.11	0.0002	ubiquitin D-like	not recognized by Cytoscape
LOC101114032	2.08	0.0003	uncharacterized LOC101114032	not recognized by Cytoscape
LOC101114082	6.09	2,38E-06	annexin A8	unclustered
LOC101114148	2.22	0.0002	olfactory receptor 8B3-like	not recognized by Cytoscape
LOC101114305	2.41	0.0001	olfactory receptor 1038-like	unclustered
LOC101114331	2.1	0.0014	dolichyl-diphosphooligosaccharide--protein glycosyltransferase subunit 4-like	not recognized by Cytoscape
LOC101114473	2.08	0.0002	olfactory receptor 11A1-like	unclustered
LOC101114537	2.68	4,13E-05	keratin-associated protein 4-9-like	not recognized by Cytoscape
LOC101114582	-2.03	0.0002	superoxide dismutase [Cu-Zn]-like	not recognized by Cytoscape
LOC101115217	-2.66	9,28E-05	zinc finger CCHC domain-containing protein 9-like (LOC101115217), mRNA	not recognized by Cytoscape
LOC101115400	2.41	0.0002	putative RNA polymerase II subunit A C-terminal domain phosphatase SSU72-like protein 1	not recognized by Cytoscape
LOC101115448	2.07	0.0003	olfactory receptor 1361-like	unclustered
LOC101115576	2.39	5,52E-05	serpin A3-5	not recognized by Cytoscape
LOC101115634	2.97	5,82E-05	keratin-associated protein 9-2	not recognized by Cytoscape
LOC101115773	-2.31	6,08E-05	acyl carrier protein, mitochondrial	not recognized by Cytoscape
LOC101115952	2.28	0.0001	olfactory receptor 10P1-like (LOC101115952), mRNA	unclustered
LOC101116026	-3.54	5,09E-06	protein CutA homolog	not recognized by Cytoscape
LOC101116068	2.38	4,22E-05	keratin-associated protein 9-9-like	not recognized by Cytoscape
LOC101116187	2.42	0.0002	olfactory receptor 8A1-like	unclustered
LOC101116438	2.15	0.0001	olfactory receptor 8A1-like	unclustered
LOC101116576	2.71	2,61E-05	sentrin-specific protease 8-like	not recognized by Cytoscape
LOC101116631	-2.43	0.0001	eukaryotic initiation factor 4A-II pseudogene	not recognized by Cytoscape
LOC101116764	2.13	0.0007	putative olfactory receptor 51H1	unclustered
LOC101116769	2.09	0.0002	myeloid-associated differentiation marker-like	not recognized by Cytoscape
LOC101116772	2.56	4,66E-05	olfactory receptor 2J3-like	not recognized by Cytoscape
LOC101116946	2.5	5,99E-05	olfactory receptor 8A1-like	not recognized by Cytoscape
LOC101117088	-2.05	0.0013	proteasome subunit beta type-6-like (LOC101117088), mRNA	not recognized by Cytoscape
LOC101117112	-5.32	1,99E-05	interferon alpha-inducible protein 27-like protein 1	unclustered
LOC101117229	2.38	0.0064	2-acylglycerol O-acyltransferase 3 (LOC101117229), mRNA	not recognized by Cytoscape
LOC101117389	-2.03	0.0144	X-ray repair cross-complementing protein 6 pseudogene	not recognized by Cytoscape
LOC101117441	8.97	2,14E-08	uncharacterized LOC101117441	not recognized by Cytoscape
LOC101117545	-2.51	0.0003	RNA-binding protein 4B	not recognized by Cytoscape
LOC101117573	2.07	0.0002	olfactory receptor 2G3-like	not recognized by Cytoscape
LOC101117587	3.34	0.0003	epididymis-specific alpha-mannosidase-like (LOC101117587), transcript variant X1, mRNA	not recognized by Cytoscape
LOC101117657	-3.17	4,70E-06	methyltransferase-like protein 7A	unclustered
LOC101117786	3.39	0.0006	vitamin D 25-hydroxylase (LOC101117786), transcript variant X6, mRNA	not recognized by Cytoscape
LOC101117868	2.25	0.0002	cationic amino acid transporter 3-like (LOC101117868), transcript variant X7, mRNA	not recognized by Cytoscape
LOC101117874	2.21	0.0001	putative olfactory receptor 52P1	not recognized by Cytoscape
LOC101117927	2.33	4,92E-05	olfactory receptor 10H2-like	not recognized by Cytoscape
LOC101118100	-2.6	3,54E-05	histone H2A.V	not recognized by Cytoscape
LOC101118478	-2.21	0.0038	thioredoxin-related transmembrane protein 1-like (LOC101118478), mRNA	not recognized by Cytoscape
LOC101118592	2.27	0.0004	probable histone-lysine N-methyltransferase PRDM7	not recognized by Cytoscape
LOC101118739	-2.92	4,22E-05	uncharacterized LOC101118739	not recognized by Cytoscape
LOC101118951	2.05	0.0004	olfactory receptor 10H1-like (LOC101118951), mRNA	not recognized by Cytoscape
LOC101118999	-2.32	0.0001	histone H2B type 1-N	not recognized by Cytoscape
LOC101119034	2.82	0.0001	olfactory receptor 50-like	not recognized by Cytoscape
LOC101119313	2.13	0.0002	olfactory receptor 11G2-like	not recognized by Cytoscape
LOC101119404	2.15	0.0001	olfactory receptor 1D2-like	unclustered
LOC101119544	2.2	0.0003	olfactory receptor 12-like	not recognized by Cytoscape
LOC101119566	2.23	0.0001	olfactory receptor 4F6-like; olfactory receptor, family 4, subfamily F, member 6-like	unclustered
LOC101119588	2.65	9,62E-05	myeloid-associated differentiation marker-like (LOC101119588), mRNA	not recognized by Cytoscape
LOC101119639	2.15	0.0003	olfactory receptor 2L8-like	not recognized by Cytoscape
LOC101119653	3.51	2,62E-05	olfactory receptor-like protein DTMT	unclustered
LOC101119670	2.56	3,01E-05	olfactory receptor 52H1	unclustered
LOC101119847	2.22	0.0002	olfactory receptor 51I2-like	unclustered
LOC101119916	4.08	1,46E-06	olfactory receptor 1E2-like; olfactory receptor 1E5-like	not recognized by Cytoscape
LOC101119941	-2.66	0.0001	histone H2B type 1-like	not recognized by Cytoscape
LOC101119959	2.24	0.0015	spermatid nuclear transition protein 3-like	unclustered
LOC101119986	2.16	0.0021	olfactory receptor 10H4-like	not recognized by Cytoscape
LOC101120019	-2	0.0009	large ribosomal subunit protein uL1-like (LOC101120019), mRNA	not recognized by Cytoscape
LOC101120029	-2.43	0.0002	HRAS-like suppressor 3	not recognized by Cytoscape
LOC101120061	2.48	0.0016	olfactory receptor 5W2-like	not recognized by Cytoscape
LOC101120085	2.56	9,80E-05	olfactory receptor 4F3/4F16/4F29-like	unclustered
LOC101120200	-3.43	1,30E-05	histone H2A type 1	not recognized by Cytoscape
LOC101120282	2.3	7,14E-05	olfactory receptor 2B6-like	unclustered
LOC101120309	2.05	0.0293	olfactory receptor 5W2-like	unclustered
LOC101120326	-2.1	0.0003	tubulin alpha-1B chain (LOC101120326), mRNA	not recognized by Cytoscape
LOC101120360	2.11	0.0002	myeloid-associated differentiation marker-like	unclustered
LOC101120421	5.4	3,36E-06	olfactory receptor-like protein DTMT	not recognized by Cytoscape
LOC101120437	2.4	4,29E-05	olfactory receptor 56A3-like	not recognized by Cytoscape
LOC101120447	-3.05	1,70E-05	histone H2A type 1-H	not recognized by Cytoscape
LOC101120521	2.07	0.0006	olfactory receptor 4B1-like	not recognized by Cytoscape
LOC101120558	2.04	0.0028	olfactory receptor 5D13-like	unclustered
LOC101120599	2.15	0.0038	actin-binding protein WASF2-like (LOC101120599), mRNA	not recognized by Cytoscape
LOC101120702	-3.05	1,70E-05	histone H2A type 1	not recognized by Cytoscape
LOC101120776	2.39	7,13E-05	olfactory receptor 4B1-like	not recognized by Cytoscape
LOC101120840	2.03	0.0009	olfactory receptor 11G2-like	not recognized by Cytoscape
LOC101120858	2.27	0.0001	secretoglobin family 2B member 20-like	not recognized by Cytoscape
LOC101120929	2.41	3,95E-05	olfactory receptor 1E5-like	unclustered
LOC101120969	2.06	0.0002	trichohyalin (LOC101120969), mRNA	not recognized by Cytoscape
LOC101121048	2.08	0.0002	olfactory receptor 10C1-like	unclustered
LOC101121098	3.67	7,94E-06	olfactory receptor 4F3/4F16/4F29-like	not recognized by Cytoscape
LOC101121190	-2.18	0.0003	39S ribosomal protein L41, mitochondrial-like	unclustered
LOC101121216	3.19	0.0264	serum amyloid A-3 protein (LOC101121216), mRNA	unclustered
LOC101121262	2.61	3,02E-05	tyrosine-protein kinase ABL1-like	not recognized by Cytoscape
LOC101121310	2.09	0.0002	olfactory receptor 6N1-like	unclustered
LOC101121338	2.16	0.0001	olfactory receptor 1L3-like	not recognized by Cytoscape
LOC101121364	-2.01	0.001	heat shock cognate 71 kDa protein-like (LOC101121364), mRNA	not recognized by Cytoscape
LOC101121555	2.24	0.0003	olfactory receptor 2J3-like	not recognized by Cytoscape
LOC101121777	-4.29	3,43E-06	transmembrane protease serine 11E-like	not recognized by Cytoscape
LOC101121798	2.06	0.0004	olfactory receptor 4C5-like	not recognized by Cytoscape
LOC101121887	2.66	0.0005	myeloid-associated differentiation marker-like	not recognized by Cytoscape
LOC101121923	2.1	0.0006	cationic amino acid transporter 3-like	not recognized by Cytoscape
LOC101122175	2.19	0.0061	olfactory receptor 1J4-like	not recognized by Cytoscape
LOC101122255	2.18	0.0003	histone H2B-like	not recognized by Cytoscape
LOC101122409	-2.24	0.0108	lipid phosphate phosphatase-related protein type 1	not recognized by Cytoscape
LOC101122578	2.12	0.0018	uncharacterized protein CXorf66 homolog	unclustered
LOC101122633	2.07	0.0004	myeloid-associated differentiation marker-like	not recognized by Cytoscape
LOC101122736	2.08	0.0172	olfactory receptor 10G4-like	not recognized by Cytoscape
LOC101122800	2.13	0.0002	olfactory receptor 4D1-like	not recognized by Cytoscape
LOC101122813	2.03	0.0002	olfactory receptor 4B1-like	not recognized by Cytoscape
LOC101122871	2.55	0.0001	kelch repeat and BTB domain-containing protein 6	not recognized by Cytoscape
LOC101123324	3.53	3,48E-06	olfactory receptor 4C45-like	not recognized by Cytoscape
LOC101123328	2.03	0.0029	cytochrome c-like (LOC101123328), mRNA	not recognized by Cytoscape
LOC101123424	2.29	0.0002	olfactory receptor 8B3-like	not recognized by Cytoscape
LOC101123603	-2	0.0003	F-box/WD repeat-containing protein 12-like	not recognized by Cytoscape
LOC105374463	-2.16	0.0002	uncharacterized LOC105374463	not recognized by Cytoscape
LOC105601878	3.43	2,45E-06	olfactory receptor 5I1-like	not recognized by Cytoscape
LOC105601879	4.49	0.0003	PRAME family member 12-like	not recognized by Cytoscape
LOC105601922	2.03	0.0069	olfactory receptor 5AK2-like	not recognized by Cytoscape
LOC105602420	2.25	0.002	olfactory receptor 52H1-like	not recognized by Cytoscape
LOC105602835	2.12	0.0002	uncharacterized LOC105602835	not recognized by Cytoscape
LOC105603020	2.18	0.0002	uncharacterized LOC105603020	not recognized by Cytoscape
LOC105603128	2.21	0.0004	uncharacterized LOC105603128 (LOC105603128), ncRNA	not recognized by Cytoscape
LOC105603383	2.01	0.0004	zinc finger protein 621-like (LOC105603383), transcript variant X3, mRNA	unclustered
LOC105603801	2.17	0.0081	putative olfactory receptor 2B8	not recognized by Cytoscape
LOC105603804	2.74	0.0034	putative olfactory receptor 2B8	not recognized by Cytoscape
LOC105603936	2.86	7,77E-05	olfactory receptor 2G6-like	unclustered
LOC105603938	2.08	0.0003	putative olfactory receptor 2B8	not recognized by Cytoscape
LOC105604748	2.49	5,68E-05	keratin-associated protein 10-3-like;	not recognized by Cytoscape
LOC105604874	2.15	0.0005	mucin-3B-like	not recognized by Cytoscape
LOC105604933	2.05	0.0003	ral guanine nucleotide dissociation stimulator-like	not recognized by Cytoscape
LOC105604974	2.54	0.0002	uncharacterized LOC105604974	not recognized by Cytoscape
LOC105605068	3.01	2,18E-05	disintegrin and metalloproteinase domain-containing protein 21-like	not recognized by Cytoscape
LOC105605321	2.04	0.0002	uncharacterized LOC105605321 (LOC105605321), transcript variant X9, ncRNA	not recognized by Cytoscape
LOC105605343	5.21	3,13E-05	uncharacterized LOC105605343	not recognized by Cytoscape
LOC105605488	3.06	0.0004	uncharacterized LOC105605488	not recognized by Cytoscape
LOC105605737	2.12	0.0006	T-cell receptor alpha chain V region PHDS58-like	not recognized by Cytoscape
LOC105605829	3.1	0.0002	zinc finger protein 133-like; uncharacterized LOC105616697	not recognized by Cytoscape
LOC105605833	2.38	0.0004	cationic amino acid transporter 3-like	not recognized by Cytoscape
LOC105607505	-2.6	0.0009	uncharacterized protein C1orf43 homolog	not recognized by Cytoscape
LOC105608034	3.2	0.0027	uncharacterized LOC105608034 (LOC105608034), transcript variant X3	not recognized by Cytoscape
LOC105608320	3.19	4,63E-05	interferon omega-1-like	not recognized by Cytoscape
LOC105608796	2.12	0.0004	uncharacterized LOC105608796	not recognized by Cytoscape
LOC105609437	4.36	7,24E-05	heterogeneous nuclear ribonucleoproteins A2/B1-like (LOC105609437), mRNA	not recognized by Cytoscape
LOC105609617	-2.15	0.0023	GTP-binding nuclear protein Ran-like	not recognized by Cytoscape
LOC105610478	2.43	0.0003	uncharacterized LOC105610478	not recognized by Cytoscape
LOC105611550	-4.61	4,56E-07	PREDICTED: Ovis aries aflatoxin B1 aldehyde reductase member 3 (LOC105611550), partial mRNA	not recognized by Cytoscape
LOC105611709	2.02	0.0003	uncharacterized LOC105611709 (LOC105611709), ncRNA	not recognized by Cytoscape
LOC105611919	2.25	0.0002	uncharacterized LOC105611919 (LOC105611919), transcript variant X6, ncRNA	not recognized by Cytoscape
LOC105612482	2.17	0.0001	olfactory receptor 13-like	not recognized by Cytoscape
LOC105613588	2	0.004	olfactory receptor 4A47-like (LOC105613588), mRNA	not recognized by Cytoscape
LOC105614242	2.41	7,03E-05	olfactory receptor 139	not recognized by Cytoscape
LOC105615294	2.16	0.0005	uncharacterized LOC105615294	not recognized by Cytoscape
LOC105615513	2.38	0.0018	cell wall protein DAN4-like	not recognized by Cytoscape
LOC105615645	2.2	0.0003	olfactory receptor 6E1-like (LOC105615645), mRNA	unclustered
LOC105615690	2.14	0.0003	uncharacterized LOC105615690 (LOC105615690), ncRNA	not recognized by Cytoscape
LOC105616076	2.42	6,86E-05	uncharacterized LOC105616076 (LOC105616076), ncRNA	not recognized by Cytoscape
LOC105616872	2.08	0.0019	major allergen I polypeptide chain 1-like	not recognized by Cytoscape
LOC106990623	2.12	0.0009	olfactory receptor 5M9-like (LOC106990623), transcript variant X1, mRNA	not recognized by Cytoscape
LOC106990697	2.5	0.0012	olfactory receptor 10AG1-like (LOC106990697), mRNA	not recognized by Cytoscape
LOC114108601	2.24	0.0009	arge ribosomal subunit protein uL16-like (LOC114108601), mRNA	not recognized by Cytoscape
LOC114108699	2.31	6,77E-05	transcription elongation factor A N-terminal and central domain-containing protein-like (LOC114108699	not recognized by Cytoscape
LOC114108841	2.63	0.0003	immunoglobulin lambda-1 light chain (LOC114108841), transcript variant X11, mRNA	not recognized by Cytoscape
LOC114108990	2.27	0.0001	liprin-alpha-1-like (LOC114108990), transcript variant X2, mRNA	not recognized by Cytoscape
LOC114110140	-2.24	0.0002	interferon-induced transmembrane protein 1-like (LOC114110140), mRNA	not recognized by Cytoscape
LOC114110319	2.28	0.001	olfactory receptor 5D18 (LOC114110319), mRNA	not recognized by Cytoscape
LOC114110613	3.79	0.0002	peptidyl-prolyl cis-trans isomerase FKBP3-like (LOC114110613), mRNA	not recognized by Cytoscape
LOC114110673	7.97	1,61E-07	PREDICTED: Ovis aries hemoglobin subunit alpha-1 (LOC114110673), mRNA	not recognized by Cytoscape
LOC114111578	2.04	0.0009	ferritin heavy chain-like (LOC114111578), mRNA	not recognized by Cytoscape
LOC114112247	4.3	0.0002	ubiquitin carboxyl-terminal hydrolase 17-like protein 6	not recognized by Cytoscape
LOC114112786	2.04	0.0003	uncharacterized LOC114112786 (LOC114112786), ncRNA	not recognized by Cytoscape
LOC114112800	2.09	0.0029	olfactory receptor 13C7-like (LOC114112800), transcript variant X2, mRNA	not recognized by Cytoscape
LOC114112920	2.17	0.0003	keratin-associated protein 12-1-like (LOC114112920), mRNA	not recognized by Cytoscape
LOC114113269	2.06	0.0003	keratin-associated protein 21-1 (LOC114113269), mRNA	not recognized by Cytoscape
LOC114113596	-2.08	0.0002	glycine cleavage system H protein, mitochondrial (LOC114113596), mRNA	not recognized by Cytoscape
LOC114114832	2.47	0.0014	taurochenodeoxycholic 6 alpha-hydroxylase-like	not recognized by Cytoscape
LOC114115276	2.16	0.0002	ncharacterized LOC114115276 (LOC114115276), ncRNA	not recognized by Cytoscape
LOC114116130	2.06	0.0006	retinoic acid early transcript 1E (LOC114116130), transcript variant X4, mRNA	not recognized by Cytoscape
LOC114116351	2.07	0.0028	WW domain binding protein 1-like (LOC114116351), mRNA	not recognized by Cytoscape
LOC114116720	2.18	0.0004	large ribosomal subunit protein uL22-like (LOC114116720), mRNA	not recognized by Cytoscape
LOC114117237	2.24	0.0007	ribose-phosphate pyrophosphokinase 1-like (LOC114117237)	not recognized by Cytoscape
LOC114118318	2.28	0.0002	olfactory receptor 5W2-like (LOC114118318), mRNA	not recognized by Cytoscape
LOC121816021	2.04	0.0004	uncharacterized LOC121816021 (LOC121816021), transcript variant X7, ncRNA	not recognized by Cytoscape
LOC121816108	2.14	0.0017	proline-rich protein 36-like (LOC121816108), mRNA	not recognized by Cytoscape
LOC121816241	3.65	0.0004	uncharacterized LOC121816241 (LOC121816241), ncRNA	not recognized by Cytoscape
LOC121816247	2.18	0.0002	uncharacterized LOC121816247 (LOC121816247), ncRNA	not recognized by Cytoscape
LOC121816563	2.12	0.0002	Solute carrier family 2, facilitated glucose transporter member 3-like (LOC121816563)	not recognized by Cytoscape
LOC121816650	2.21	0.0003	uncharacterized LOC121816650 (LOC121816650), ncRNA	not recognized by Cytoscape
LOC121816923	2.72	0.0019	uncharacterized LOC121816923 (LOC121816923), ncRNA	not recognized by Cytoscape
LOC121817855	2.1	0.0002	fatty acid-binding protein, brain-like (LOC121817855), mRNA	not recognized by Cytoscape
LOC121817962	3.33	3,94E-06	PREDICTED: Ovis aries uncharacterized LOC121817962 (LOC121817962), ncRNA	not recognized by Cytoscape
LOC121818523	-2.53	3,11E-05	uncharacterized LOC121818523 (LOC121818523), ncRNA	not recognized by Cytoscape
LOC121818589	3.09	2,93E-05	uncharacterized LOC121818589 (LOC121818589), transcript variant X1, ncRNA	not recognized by Cytoscape
LOC121818846	2.47	4,89E-05	uncharacterized LOC121818846 (LOC121818846), transcript variant X2, ncRNA	not recognized by Cytoscape
LOC121819124	2.28	8,74E-05	uncharacterized LOC121819124 (LOC121819124), transcript variant X2, ncRNA	not recognized by Cytoscape
LOC121819225	2.13	0.0002	uncharacterized LOC121819225 (LOC121819225), transcript variant X2, ncRNA	not recognized by Cytoscape
LOC121819865	2.33	0.004	uncharacterized LOC121819865 (LOC121819865), mRNA	not recognized by Cytoscape
LOC121819931	2.52	0.0004	uncharacterized LOC121819931 (LOC121819931), ncRNA	not recognized by Cytoscape
LOC121820340	3.32	6,89E-06	uncharacterized LOC121820340 (LOC121820340), transcript variant X6, ncRNA	not recognized by Cytoscape
LOC121820351	2.55	7,08E-05	uncharacterized LOC121820351 (LOC121820351), ncRNA	not recognized by Cytoscape
LOC132657149	2.34	0.0002	uncharacterized LOC132657149 (LOC132657149), ncRNA	not recognized by Cytoscape
LOC132657328	2.37	6,93E-05	uncharacterized LOC132657328 (C), ncRNA	not recognized by Cytoscape
LOC132657617	2.23	9,85E-05	uncharacterized LOC132657617 (LOC132657617), ncRNA	not recognized by Cytoscape
LOC132657775	2.17	0.0004	craniofacial development protein 2-like (LOC132657775), mRNA	not recognized by Cytoscape
LOC132657813	2.52	3,50E-05	uncharacterized LOC132657813 (LOC132657813), transcript variant X2, ncRNA	not recognized by Cytoscape
LOC132657924	3.32	4,70E-05	uncharacterized LOC132657924 (LOC132657924), ncRNA	not recognized by Cytoscape
LOC132658091	2.37	4,29E-05	uncharacterized LOC132658091 (LOC132658091), ncRNA	not recognized by Cytoscape
LOC132658117	2.08	0.0002	craniofacial development protein 2-like (LOC132658117), transcript variant X6, mRNA	not recognized by Cytoscape
LOC132658154	2.09	0.0005	ncharacterized LOC132658154 (LOC132658154), ncRNA	not recognized by Cytoscape
LOC132658243	3.15	0.0004	uncharacterized LOC132658243 (LOC132658243), mRNA	not recognized by Cytoscape
LOC132658289	2.01	0.0039	uncharacterized LOC132658289 (LOC132658289), ncRNA	not recognized by Cytoscape
LOC132658310	3.1	3,49E-05	uncharacterized LOC132658310 (LOC132658310), ncRNA	not recognized by Cytoscape
LOC132658352	2.47	3,90E-05	uncharacterized LOC132658352 (LOC132658352), ncRNA	not recognized by Cytoscape
LOC132658414	2.21	9,07E-05	uncharacterized LOC132658414 (LOC132658414), ncRNA	not recognized by Cytoscape
LOC132658603	2.31	0.0005	uncharacterized LOC132658603 (LOC132658603), ncRNA	not recognized by Cytoscape
LOC132658793	2.63	3,68E-05	uncharacterized LOC132658793 (LOC132658793), ncRNA	not recognized by Cytoscape
LOC132658860	2.02	0.0007	LOC132658860 (LOC132658860), transcript variant X7, ncRNA	not recognized by Cytoscape
LOC132659149	2.3	5,67E-05	uncharacterized LOC132659149 (LOC132659149), ncRNA	not recognized by Cytoscape
LOC132659186	2.22	0.0007	uncharacterized LOC132659186 (LOC132659186), ncRNA	not recognized by Cytoscape
LOC132659345	2.81	1,57E-05	uncharacterized LOC132659345 (LOC132659345), ncRNA	not recognized by Cytoscape
LOC132659400	2.05	0.002	uncharacterized LOC132659400 (LOC132659400), transcript variant X2, ncRNA	not recognized by Cytoscape
LOC132659467	2.4	0.0002	uncharacterized LOC132659467 (LOC132659467), transcript variant X1, misc_RNA	not recognized by Cytoscape
LOC132659509	2.5	5,36E-05	uncharacterized LOC132659509 (LOC132659509), ncRNA	not recognized by Cytoscape
LOC132659531	2.32	0.0001	uncharacterized LOC132659531 (LOC132659531), ncRNA	not recognized by Cytoscape
LOC132659772	2.31	0.0001	uncharacterized LOC132659772 (LOC132659772), ncRNA	not recognized by Cytoscape
LOC132659772	2.97	2,28E-05	ncharacterized LOC132659772 (LOC132659772), ncRNA	not recognized by Cytoscape
LOC132659799	2.12	0.0004	uncharacterized LOC132659799 (LOC132659799), ncRNA	not recognized by Cytoscape
LOC132659866	2.72	9,69E-05	uncharacterized LOC132659866 (LOC132659866), ncRNA	not recognized by Cytoscape
LOC132660172	2.55	0.0023	uncharacterized LOC132660172 (LOC132660172), ncRNA	not recognized by Cytoscape
LOC443035	5.52	0.0002	spermatid transition protein 3 (LOC443035), mRNA	unclustered
LOC443104	2.59	0.0002	tubulin alpha-1B chain	not recognized by Cytoscape
LOC443320	-4.81	0.0003	lysozyme C-1-like	unclustered
LOC511531	-2.11	0.0003	interferon-induced guanylate-binding protein 1	not recognized by Cytoscape
LOC518464	2.02	0.0008	olfactory receptor 52B4	not recognized by Cytoscape
LOC527248	2.15	0.0002	olfactory receptor 24	not recognized by Cytoscape
LOC783845	2.14	0.0011	olfactory receptor 11H4	not recognized by Cytoscape
LOC786846	3.03	6,80E-06	olfactory receptor 1361	not recognized by Cytoscape
LOC81691	-2.15	0.0006	exonuclease NEF-sp	not recognized by Cytoscape
LOH12CR1	-2.46	0.0002	loss of heterozygosity, 12, chromosomal region 1	not recognized by Cytoscape
LOXL2	2.2	0.0001	lysyl oxidase-like 2	unclustered
LRCH1	2.08	0.0003	leucine-rich repeats and calponin homology (CH) domain containing 1	unclustered
LRP12	2.39	0.0016	LDL receptor related protein 12	unclustered
LRRC1	-2.32	0.0003	leucine rich repeat containing 1	unclustered
LRRC17	-4.58	2,03E-06	leucine rich repeat containing 17	unclustered
LRRC2	-4.81	2,99E-06	leucine rich repeat containing 2	unclustered
LRRC28	-2.18	0.0084	leucine rich repeat containing 28	unclustered
LRRC41	-2.49	0.0002	leucine rich repeat containing 41	unclustered
LRRC66	2.19	9,38E-05	leucine rich repeat containing 66	unclustered
LRRC8B	2.06	0.0002	leucine rich repeat containing 8 VRAC subunit B (LRRC8B), transcript variant X9, mRNA	unclustered
LRRN1	-3.87	2,11E-05	leucine rich repeat neuronal 1	unclustered
LRRN2	-2.07	0.0002	leucine rich repeat neuronal 2	unclustered
LXN	2.75	1,29E-05	latexin	unclustered
LY6H	2.39	0.0015	lymphocyte antigen 6 complex, locus H	unclustered
LYPLAL1	-2.88	9,77E-06	lysophospholipase-like 1	unclustered
LYRM1	-5.03	2,00E-06	LYR motif containing 1	unclustered
LYRM2	-2.5	8,77E-05	LYR motif containing 2	unclustered
LYRM4	-3.09	1,28E-05	LYR motif containing 4	not recognized by Cytoscape
LYRM5	-2.33	0.0012	LYR motif containing 5	not recognized by Cytoscape
LYZ2	-2.64	0.0002	lysozyme C-2	not recognized by Cytoscape
LZIC	-2.24	0.0001	leucine zipper and CTNNBIP1 domain containing	unclustered
MACROD1	-4.3	6,48E-07	PREDICTED: Ovis aries mono-ADP ribosylhydrolase 1 (MACROD1), transcript variant X5, mRNA	unclustered
MAEA	-2.51	2,91E-05	macrophage erythroblast attacher	unclustered
MAF	2.43	8,03E-05	v-maf avian musculoaponeurotic fibrosarcoma oncogene homolog	unclustered
MAGEA12	2.5	0.0002	MAGE family member A12	not recognized by Cytoscape
MAGED2	-2.7	0.0002	melanoma-associated antigen D2; melanoma antigen family D, 2	unclustered
MAGEF1	-2.66	0.0001	MAGE family member F1	unclustered
MAGI3	2.8	3,80E-05	membrane associated guanylate kinase, WW and PDZ domain containing 3	unclustered
MAGOHB	-2.45	0.0024	mago-nashi homolog B (Drosophila)	unclustered
MAL2	-4.5	0.002	mal, T-cell differentiation protein 2	unclustered
MAN1A1	3.35	1,62E-05	mannosidase alpha class 1A member 1 (MAN1A1), mRNA	unclustered
MANBAL	-2.54	4,78E-05	mannosidase, beta A, lysosomal-like	unclustered
MANEA	-3.04	6,82E-05	mannosidase, endo-alpha	unclustered
MANF	-3.04	1,38E-05	mesencephalic astrocyte-derived neurotrophic factor	unclustered
MAOB	4	9,92E-06	monoamine oxidase B	unclustered
MAP1B	2.04	0.0019	microtubule associated protein 1B	unclustered
MAP1LC3A	-2.26	0.0003	microtubule-associated protein 1 light chain 3 alpha	unclustered
MAP1LC3C	6.61	5,83E-07	microtubule associated protein 1 light chain 3 gamma	unclustered
MAP3K20	2.29	0.0008	mitogen-activated protein kinase kinase kinase MLT; sterile alpha motif and leucine zipper containing kinase AZK	unclustered
MAP6D1	2.03	0.0005	MAP6 domain containing 1	unclustered
MAPK6	2.47	5,26E-05	mitogen-activated protein kinase 6	unclustered
MAPKBP1	2.28	8,83E-05	mitogen-activated protein kinase binding protein 1	unclustered
MARC2	-2.23	0.0002	mitochondrial amidoxime reducing component 2	unclustered
MB21D1	-2.87	8,30E-05	Mab-21 domain containing 1	not recognized by Cytoscape
MBD2	2.2	0.0002	methyl-CpG binding domain protein 2	unclustered
MBIP	-2.58	0.0001	MAP3K12 binding inhibitory protein 1	unclustered
MBLAC2	-2.14	0.001	metallo-beta-lactamase domain containing 2	unclustered
MC3R	2.15	0.0004	melanocortin 3 receptor	unclustered
MC5R	2.51	3,60E-05	melanocortin 5 receptor	unclustered
MCEE	-3	0.0001	methylmalonyl CoA epimerase	unclustered
MCP1	2.05	0.0002	mast cell proteinase-1 (MCP1), mRNA	unclustered
MCRIP2	-2.76	3,73E-05	MAPK regulated corepressor interacting protein 2 (MCRIP2), transcript variant X4, mRNA	not recognized by Cytoscape
MCRS1	-2.06	0.0002	microspherule protein 1	unclustered
MDH1	-2.14	0.0004	malate dehydrogenase 1, NAD (soluble)	unclustered
MDH2	-2.24	7,88E-05	malate dehydrogenase 2	unclustered
MDK	-3.63	4,05E-06	midkine (MDK), transcript variant X2, mRNA	unclustered
MDM4	2.17	0.0018	MDM4, p53 regulator	unclustered
ME2	2.01	0.0091	malic enzyme 2, NAD(+)-dependent, mitochondrial	unclustered
MEA1	-2.54	3,31E-05	male-enhanced antigen 1	unclustered
MED13	2.67	6,02E-05	mediator complex subunit 13	unclustered
MED13L	2.67	7,76E-05	mediator complex subunit 13-like	unclustered
MESDC2	-2.05	0.0023	mesoderm development candidate 2	not recognized by Cytoscape
MEST	-3.83	1,45E-06	mesoderm specific transcript	unclustered
METTL12	-5.31	5,53E-07	methyltransferase like 12	not recognized by Cytoscape
METTL5	-2.02	0.0002	methyltransferase like 5	unclustered
METTL8	-2.03	0.0004	methyltransferase like 8	unclustered
MFAP2	-2.12	0.0002	microfibrillar-associated protein 2	unclustered
MFAP4	-2.2	0.0024	microfibrillar associated protein 4	unclustered
MFAP5	2.33	0.0002	microfibrillar associated protein 5	unclustered
MFSD2A	-4.04	3,67E-06	major facilitator superfamily domain containing 2A	unclustered
MGARP	-3.55	2,28E-06	mitochondria-localized glutamic acid-rich protein	unclustered
MGAT4C	-2.61	0.0005	MGAT4 family, member C	unclustered
MGME1	-2.52	5,31E-05	mitochondrial genome maintenance exonuclease 1	unclustered
MICAL1	2.07	0.0002	microtubule associated monooxygenase, calponin and LIM domain containing 1	unclustered
MID1	3.38	4,13E-06	midline 1	unclustered
MID1IP1	-2.26	0.0005	MID1 interacting protein 1	unclustered
MIEN1	-2.91	0.0003	migration and invasion enhancer 1	unclustered
MIF4GD	-2.28	0.0005	MIF4G domain containing	unclustered
MINA	-2.14	0.0005	MYC induced nuclear antigen	not recognized by Cytoscape
MINOS1	-2.14	0.0001	MICOS complex subunit MIC10; mitochondrial inner membrane organizing system 1	not recognized by Cytoscape
MIPOL1	-2.66	0.0002	mirror-image polydactyly 1	unclustered
MKRN1	-2.9	0.0001	makorin ring finger protein 1	unclustered
MKX	-2.38	0.0005	mohawk homeobox	unclustered
MLF1	-3.17	2,27E-05	myeloid leukemia factor 1	unclustered
MLF2	-2.33	6,68E-05	myeloid leukemia factor 2	unclustered
MLNR	2.1	0.0007	motilin receptor	unclustered
MMAB	-2.76	2,65E-05	methylmalonic aciduria (cobalamin deficiency) cblB type	unclustered
MMD	2.88	0.002	monocyte to macrophage differentiation-associated	unclustered
MME	2.15	0.0004	membrane metallo-endopeptidase	unclustered
MMP16	-2.3	0.0032	matrix metallopeptidase 16 (membrane-inserted)	unclustered
MND1	-2.7	5,26E-05	meiotic nuclear divisions 1	unclustered
MNS1	-2.44	6,39E-05	meiosis-specific nuclear structural 1	unclustered
MOB1B	2.58	0.0026	MOB kinase activator 1B (MOB1B), transcript variant X4, mRNA	unclustered
MOB3B	-2.79	2,72E-05	MOB kinase activator 3B	unclustered
MOGS	-2.2	0.0002	mannosyl-oligosaccharide glucosidase	unclustered
MOV10	-2.06	0.0005	Mov10 RISC complex RNA helicase	unclustered
MPC1	-4.12	2,29E-06	mitochondrial pyruvate carrier 1	unclustered
MPC2	-3.15	0.0003	mitochondrial pyruvate carrier 2	unclustered
MPDU1	-2.33	0.0017	mannose-P-dolichol utilization defect 1	unclustered
MPHOSPH6	-3.45	1,69E-05	M-phase phosphoprotein 6	unclustered
MPZL2	-5.99	2,78E-06	myelin protein zero-like 2	unclustered
MRC2	-2.59	2,19E-05	mannose receptor, C type 2	unclustered
MRPS17	-2.51	5,11E-05	28S ribosomal protein S17, mitochondrial; mitochondrial ribosomal protein S17	unclustered
MRPS28	-2.09	0.0007	mitochondrial ribosomal protein S28	unclustered
MSMB	7.7	1,90E-05	microseminoprotein, beta-	unclustered
MSRB1	-2.57	5,11E-05	methionine sulfoxide reductase B1	unclustered
MSRB2	-2.54	7,83E-05	methionine sulfoxide reductase B2	unclustered
MT1A	9.66	4,13E-08	metallothionein-1A	not recognized by Cytoscape
MT2A	7.33	1,49E-07	metallothionein-2; metallothionein 2A	not recognized by Cytoscape
MTDH	2.07	0.0002	metadherin	unclustered
MTFP1	-2.41	0.0002	mitochondrial fission process 1	unclustered
MTFR1L	-2.67	2,26E-05	mitochondrial fission regulator 1-like	unclustered
MTFR2	-2.15	0.0025	mitochondrial fission regulator 2	unclustered
MTHFD1	-3.03	2,87E-05	methylenetetrahydrofolate dehydrogenase (NADP+ dependent) 1, methenyltetrahydrofolate cyclohydrolase, formyltetrahydrofolate synthetase	unclustered
MTHFS	-3.19	9,15E-05	5,10-methenyltetrahydrofolate synthetase (5-formyltetrahydrofolate cyclo-ligase)	not recognized by Cytoscape
MTMR7	-2.06	0.0015	myotubularin related protein 7	unclustered
MTSS1	-2.59	4,17E-05	metastasis suppressor 1	unclustered
MTX1	-2.14	0.0003	metaxin 1	unclustered
MUT	-2.19	0.0013	methylmalonyl-CoA mutase	not recognized by Cytoscape
MVB12A	-2.62	1,87E-05	multivesicular body subunit 12A	unclustered
MXRA7	-2.09	0.0003	matrix-remodelling associated 7	unclustered
MYCBP2	2.38	0.0001	MYC binding protein 2, E3 ubiquitin protein ligase	unclustered
MYDGF	-2.2	0.0001	myeloid-derived growth factor	unclustered
MYH11	-4.26	6,31E-06	myosin, heavy chain 11, smooth muscle	unclustered
MYL6B	-7.65	8,69E-08	myosin, light chain 6B, alkali, smooth muscle and non-muscle	unclustered
MYLIP	-4.17	6,56E-07	myosin regulatory light chain interacting protein	unclustered
MYLK	-2.1	0.0009	myosin light chain kinase	unclustered
MYRFL	2.46	0.0002	myelin regulatory factor like (MYRFL), transcript variant X3, mRNA	unclustered
NAALAD2	-2.27	8,39E-05	N-acetylated alpha-linked acidic dipeptidase 2	unclustered
NADK2	-2.24	0.0004	NAD kinase 2, mitochondrial	unclustered
NAGA	-2.52	0.0002	N-acetylgalactosaminidase, alpha-	unclustered
NAGK	-2.08	0.0003	N-acetylglucosamine kinase	unclustered
NAGLU	-2.98	6,61E-06	N-acetylglucosaminidase, alpha	unclustered
NALCN	-3.2	5,07E-06	sodium leak channel, non-selective (NALCN), mRNA	unclustered
NAP1L3	-3.49	6,29E-05	nucleosome assembly protein 1 like 3 (NAP1L3), mRNA	unclustered
NAT1	-3.13	8,82E-05	N-acetyltransferase 1 (arylamine N-acetyltransferase)	not recognized by Cytoscape
NAT9	-3.17	2,07E-05	N-acetyltransferase 9 (GCN5-related, putative)	unclustered
NAV2	3.31	0.0003	neuron navigator 2 (NAV2), transcript variant X11, misc_RNA	unclustered
NCAPH2	-2.17	0.0017	non-SMC condensin II complex, subunit H2	unclustered
NCR3	-2.15	0.0002	natural cytotoxicity triggering receptor 3	unclustered
NDFIP1	-2.81	1,80E-05	Nedd4 family interacting protein 1	unclustered
NDFIP2	2.38	0.002	Nedd4 family interacting protein 2	unclustered
NDN	-2.24	7,46E-05	necdin, MAGE family member	not recognized by Cytoscape
NDNF	3.26	0.002	neuron-derived neurotrophic factor	unclustered
NDNL2	-4.28	1,17E-06	necdin-like 2	not recognized by Cytoscape
NDRG1	5.41	3,31E-07	N-myc downstream regulated 1	unclustered
NDRG3	-2.26	0.0012	NDRG family member 3	unclustered
NDRG4	-2.29	0.0003	NDRG family member 4	unclustered
NDUFA4L2	17.02	4,00E-08	NADH dehydrogenase (ubiquinone) 1 alpha subcomplex, 4-like 2	unclustered
NDUFC1	-2.72	2,42E-05	NADH dehydrogenase (ubiquinone) 1, subcomplex unknown, 1, 6kDa	unclustered
NDUFS6	-2.66	0.0003	NADH dehydrogenase (ubiquinone) Fe-S protein 6, 13kDa (NADH-coenzyme Q reductase)	unclustered
NECTIN2	-2.54	5,22E-05	nectin cell adhesion molecule 2 (NECTIN2), transcript variant X2, mRNA	unclustered
NEFM	3.91	0.0055	neurofilament, medium polypeptide	unclustered
NENF	-3.7	1,68E-06	neudesin neurotrophic factor	unclustered
NFE2L3	-2.33	0.0003	nuclear factor, erythroid 2-like 3	unclustered
NFIA	-2.14	0.0008	nuclear factor I/A	unclustered
NFU1	-2.6	2,40E-05	NFU1 iron-sulfur cluster scaffold	unclustered
NGFRAP1	-2.78	1,15E-05	nerve growth factor receptor (TNFRSF16) associated protein 1	not recognized by Cytoscape
NGRN	-2.07	0.0002	neugrin, neurite outgrowth associated	unclustered
NIBAN2	2.63	1,73E-05	niban apoptosis regulator 2 (NIBAN2), mRNA	unclustered
NINJ1	-3.2	2,28E-05	ninjurin 1	unclustered
NINJ2	-2.34	7,61E-05	ninjurin 2	unclustered
NIPSNAP1	-3.21	5,26E-06	nipsnap homolog 1 (C. elegans)	unclustered
NIT1	-3.12	9,49E-06	nitrilase 1	unclustered
NKAIN3	-4.75	1,09E-06	Na+/K+ transporting ATPase interacting 3	unclustered
NKD1	-3.58	6,65E-06	naked cuticle homolog 1 (Drosophila)	unclustered
NKIRAS2	-2.38	0.0002	NFKB inhibitor interacting Ras-like 2	unclustered
NMB	-2.55	2,89E-05	neuromedin B	unclustered
NNAT	-2.78	0.0002	neuronatin	unclustered
NPAS2	-2.05	0.0002	neuronal PAS domain protein 2	unclustered
NPBWR2	2.04	0.0004	neuropeptides B/W receptor 2	unclustered
NPEPPS	2.69	7,53E-05	aminopeptidase puromycin sensitive	unclustered
NPNT	2.38	0.0002	nephronectin	unclustered
NPY1R	2.05	0.0008	neuropeptide Y receptor Y1	unclustered
NR2C2AP	-2.1	0.0007	nuclear receptor 2C2-associated protein	unclustered
NR4A1	-5.47	1,39E-06	nuclear receptor subfamily 4, group A, member 1	unclustered
NR4A2	-2.93	1,68E-05	nuclear receptor subfamily 4, group A, member 2	unclustered
NRM	-2.19	0.0006	nurim (nuclear envelope membrane protein)	unclustered
NRROS	2.22	0.0005	negative regulator of reactive oxygen species	unclustered
NSL1	-2.87	1,03E-05	NSL1, MIS12 kinetochore complex component	unclustered
NSMAF	2.6	8,06E-05	neutral sphingomyelinase (N-SMase) activation associated factor	unclustered
NSMCE1	-2.45	6,70E-05	non-SMC element 1 homolog (S. cerevisiae); uncharacterized LOC105606137	unclustered
NSMCE4A	-2.27	0.0001	NSE4 homolog A, SMC5-SMC6 complex component	unclustered
NSUN3	-2.44	4,94E-05	NOP2/Sun domain family, member 3	unclustered
NSUN5	-2.15	0.0005	NOP2/Sun domain family, member 5	unclustered
NSUN7	-2.18	0.0009	NOP2/Sun domain family, member 7	unclustered
NT5DC1	-2.42	8,22E-05	5-nucleotidase domain containing 1	unclustered
NTPCR	-2.12	0.0004	nucleoside-triphosphatase, cancer-related	unclustered
NUCB1	-2.12	0.0002	nucleobindin 1	unclustered
NUDT12	-2.13	0.0001	nudix hydrolase 12	unclustered
NUP205	-2.32	9,49E-05	nucleoporin 205kDa	unclustered
NUP62CL	-3.08	1,31E-05	nucleoporin 62kDa C-terminal like	unclustered
NXPH3	2	0.0002	neurexophilin 3	unclustered
NXT1	-3.03	8,99E-05	nuclear transport factor 2-like export factor 1	not recognized by Cytoscape
OAF	2.55	4,79E-05	out at first homolog	unclustered
OBFC1	-3.17	4,44E-06	oligonucleotide/oligosaccharide-binding fold containing 1	not recognized by Cytoscape
OCIAD2	2.71	0.0006	OCIA domain containing 2	unclustered
ODF2L	2.37	0.0002	outer dense fiber of sperm tails 2-like	unclustered
OGN	-4.34	9,62E-05	osteoglycin	unclustered
OLFML1	-2.23	0.0003	olfactomedin like 1	unclustered
OLFML2B	2.12	0.0001	olfactomedin-like 2B	unclustered
OLFML3	-5.42	3,90E-07	olfactomedin like 3	unclustered
OR10H3	3.62	1,10E-05	olfactory receptor, family 10, subfamily H, member 3	not recognized by Cytoscape
OR1D5	2.04	0.0008	olfactory receptor, family 1, subfamily D, member 5	not recognized by Cytoscape
OR1E2	5.55	6,92E-07	olfactory receptor, family 1, subfamily E, member 2	not recognized by Cytoscape
OR1L8	2.4	0.0002	olfactory receptor, family 1, subfamily L, member 8	not recognized by Cytoscape
OR2AG1	2.51	0.0003	olfactory receptor, family 2, subfamily AG, member 1 (gene/pseudogene)	not recognized by Cytoscape
OR2S2	2.12	0.0006	olfactory receptor, family 2, subfamily S, member 2 (gene/pseudogene)	not recognized by Cytoscape
OR2T3	2.32	0.0004	olfactory receptor, family 2, subfamily T, member 3	not recognized by Cytoscape
OR2T34	2.1	0.0004	olfactory receptor, family 2, subfamily T, member 34	not recognized by Cytoscape
OR4C15	2.53	2,81E-05	olfactory receptor 4C15-like (LOC101106652), mRNA	not recognized by Cytoscape
OR4D6	2.06	0.0004	olfactory receptor, family 4, subfamily D, member 6	unclustered
OR52J3	2.49	0.0002	olfactory receptor, family 52, subfamily J, member 3	not recognized by Cytoscape
OR5B12	2.07	0.0052	olfactory receptor, family 5, subfamily B, member 12	not recognized by Cytoscape
OR5B3	2.2	0.0015	olfactory receptor, family 5, subfamily B, member 3	not recognized by Cytoscape
OR5R1	2.14	0.0106	olfactory receptor, family 5, subfamily R, member 1 (gene/pseudogene)	unclustered
OSBPL6	2.21	9,99E-05	oxysterol binding protein-like 6	unclustered
OSER1	-2.05	0.0003	oxidative stress responsive serine-rich 1	unclustered
OSGEPL1	-2.1	0.0005	O-sialoglycoprotein endopeptidase-like 1	unclustered
OSMR	6.53	8,27E-07	oncostatin M receptor	unclustered
OTOS	-4.07	2,02E-06	otospiralin	unclustered
OTUD1	-4.94	1,09E-05	OTU deubiquitinase 1 (OTUD1), mRNA	unclustered
OTX2	2.69	0.0002	homeobox protein OTX2 (LOC101106129), mRNA	unclustered
OVAR	-2.03	0.0013	MHC class I antigen (OVAR), mRNA	unclustered
OVGP1	2.08	0.0004	oviduct-specific glycoprotein-like; oviductal glycoprotein 1, 120kDa	unclustered
OXNAD1	-2.53	0.0006	oxidoreductase NAD-binding domain containing 1	unclustered
P2RY1	3.32	1,21E-05	purinergic receptor P2Y, G-protein coupled, 1	unclustered
P2RY14	-2.03	0.0013	purinergic receptor P2Y, G-protein coupled, 14	unclustered
P3H4	-2.25	0.0003	prolyl 3-hydroxylase family member 4 (non-enzymatic)	unclustered
P4HA1	5	6,04E-07	prolyl 4-hydroxylase, alpha polypeptide I	unclustered
P4HTM	-2.53	0.0008	prolyl 4-hydroxylase, transmembrane (endoplasmic reticulum)	unclustered
PABPC1L2B	-2.12	0.0006	poly(A) binding protein, cytoplasmic 1-like 2B	not recognized by Cytoscape
PABPC4	-2.14	0.0003	poly(A) binding protein, cytoplasmic 4 (inducible form)	unclustered
PACRG	2.44	8,31E-05	parkin coregulated (PACRG), transcript variant X2, mRNA	unclustered
PACRGL	-2.15	0.0001	PARK2 co-regulated like	unclustered
PADI2	2.05	0.0002	peptidyl arginine deiminase, type II	unclustered
PAG11	2.2	0.0007	pregnancy-associated glycoprotein 11	not recognized by Cytoscape
PAG5	2.04	0.0006	pregnancy-associated glycoprotein 5	unclustered
PAK1	-2.21	0.0006	p21 protein (Cdc42/Rac)-activated kinase 1	unclustered
PAM16	-2.07	0.0002	presequence translocase-associated motor 16 homolog (S. cerevisiae)	unclustered
PAPSS2	-2.39	0.0003	3-phosphoadenosine 5-phosphosulfate synthase 2	unclustered
PARP12	-2.08	0.0002	poly (ADP-ribose) polymerase family, member 12	unclustered
PCBD1	-2.22	0.0001	pterin-4 alpha-carbinolamine dehydratase/dimerization cofactor of hepatocyte nuclear factor 1 alpha	unclustered
PCDH11X	-2.19	0.0004	protocadherin 11 X-linked	unclustered
PCDH18	-4.4	2,39E-06	protocadherin 18	unclustered
PCED1B	-2.16	0.0002	PC-esterase domain containing 1B	unclustered
PCYOX1	-2.01	0.01	prenylcysteine oxidase 1	unclustered
PCYOX1L	-2.34	4,86E-05	prenylcysteine oxidase 1 like	unclustered
PCYT2	-2.01	0.0003	phosphate cytidylyltransferase 2, ethanolamine	unclustered
PDCL	-2.02	0.0012	phosducin like	unclustered
PDE1B	2.93	9,09E-06	phosphodiesterase 1B, calmodulin-dependent	unclustered
PDE4B	2.26	0.0005	phosphodiesterase 4B, cAMP-specific	unclustered
PDE5A	2.17	0.0002	phosphodiesterase 5A, cGMP-specific	unclustered
PDE7B	-2.01	0.0003	phosphodiesterase 7B	unclustered
PDE8B	-3.12	4,53E-06	phosphodiesterase 8B (PDE8B)	unclustered
PDIA4	-2.93	9,66E-06	protein disulfide isomerase family A, member 4	unclustered
PDIA5	-2.12	0.0006	protein disulfide isomerase family A, member 5	unclustered
PDK1	3.49	2,24E-06	pyruvate dehydrogenase kinase, isozyme 1	unclustered
PDK3	-3.12	4,12E-05	pyruvate dehydrogenase kinase 3 (PDK3), transcript variant X1, mRNA	unclustered
PDK4	2.93	9,78E-05	pyruvate dehydrogenase kinase, isozyme 4	unclustered
PDLIM3	-3.19	2,77E-05	PDZ and LIM domain 3	unclustered
PDSS1	-2.94	9,96E-06	prenyl (decaprenyl) diphosphate synthase, subunit 1	unclustered
PDYN	2.23	0.0004	prodynorphin	unclustered
PDZD11	-3.15	4,08E-05	PDZ domain containing 11	unclustered
PDZD9	2.02	0.0063	PDZ domain containing 9	unclustered
PDZRN4	-2.52	2,85E-05	PDZ domain containing ring finger 4 (PDZRN4), transcript variant X1, mRNA	unclustered
PECR	-2.93	0.0003	peroxisomal trans-2-enoyl-CoA reductase	unclustered
PEF1	-3.12	3,08E-05	penta-EF-hand domain containing 1	unclustered
PEMT	-2.23	0.0001	phosphatidylethanolamine N-methyltransferase	unclustered
PEPD	-2.47	5,28E-05	peptidase D (PEPD), transcript variant X1, mRNA	unclustered
PEX16	-3.09	1,00E-05	peroxisomal biogenesis factor 16	unclustered
PEX7	-3.27	0.0001	peroxisomal biogenesis factor 7	unclustered
PFDN1	-2.16	0.0009	prefoldin subunit 1	unclustered
PGRMC1	-3.91	1,78E-06	progesterone receptor membrane component 1	unclustered
PHB	-2.76	0.0001	prohibitin	unclustered
PHEX	-4.15	2,25E-05	phosphate regulating endopeptidase homolog, X-linked	unclustered
PHF13	-2.14	0.0006	PHD finger protein 13	unclustered
PHGDH	-7.23	1,74E-07	phosphoglycerate dehydrogenase	unclustered
PHLDA1	2.43	4,78E-05	pleckstrin homology-like domain, family A, member 1	unclustered
PHOSPHO2	-3.06	1,95E-05	phosphatase, orphan 2	unclustered
PHYH	2.39	0.0018	phytanoyl-CoA 2-hydroxylase	unclustered
PI15	7.98	7,80E-07	peptidase inhibitor 15	unclustered
PIEZO2	2.4	7,94E-05	piezo type mechanosensitive ion channel component 2 (PIEZO2),	unclustered
PIGB	-3.08	8,09E-05	phosphatidylinositol glycan anchor biosynthesis class B	unclustered
PIGF	-2.47	0.0002	phosphatidylinositol glycan anchor biosynthesis class F	unclustered
PIGK	-2.78	0.0004	phosphatidylinositol glycan anchor biosynthesis, class K	unclustered
PIGL	-2.33	6,71E-05	phosphatidylinositol glycan anchor biosynthesis, class L	unclustered
PIGP	-3.54	3,37E-06	phosphatidylinositol glycan anchor biosynthesis class P	unclustered
PIGS	-4.32	2,97E-06	phosphatidylinositol glycan anchor biosynthesis class S	unclustered
PIH1D2	-2.34	0.0002	PIH1 domain containing 2	unclustered
PIN1	-3.07	5,95E-06	peptidylprolyl cis/trans isomerase, NIMA-interacting 1	unclustered
PIP5K1B	-2.48	0.0001	phosphatidylinositol-4-phosphate 5-kinase, type I, beta	unclustered
PIR	2.63	0.0001	pirin (iron-binding nuclear protein)	unclustered
PITPNM2	2.07	0.0002	phosphatidylinositol transfer protein membrane associated 2	unclustered
PITX1	4.98	3,04E-07	paired-like homeodomain 1	unclustered
PKDCC	-3.51	8,16E-06	protein kinase domain containing, cytoplasmic	unclustered
PKIG	-5.23	3,74E-07	protein kinase (cAMP-dependent, catalytic) inhibitor gamma	unclustered
PLA2G12A	-2.59	5,60E-05	phospholipase A2, group XIIA	unclustered
PLA2G2F	2.75	5,35E-05	phospholipase A2, group IIF	unclustered
PLEK	-2.11	0.0025	pleckstrin	unclustered
PLEKHJ1	-4.03	1,31E-06	pleckstrin homology domain containing, family J member 1	not recognized by Cytoscape
PLIN2	11.77	1,27E-07	perilipin 2	unclustered
PLN	-2.45	0.0002	phospholamban	unclustered
PLOD2	6.48	3,58E-07	procollagen-lysine, 2-oxoglutarate 5-dioxygenase 2	unclustered
PLTP	-2.1	0.0002	phospholipid transfer protein	unclustered
PLXNA4	3.12	2,38E-05	plexin A4	unclustered
PMF1-BGLAP	-2.16	0.0001	PMF1-BGLAP readthrough	not recognized by Cytoscape
PMM1	-8.31	4,90E-08	phosphomannomutase 1	unclustered
PMP22	-2.67	2,26E-05	peripheral myelin protein 22	unclustered
POFUT1	-2.09	0.0002	protein O-fucosyltransferase 1	unclustered
POGK	-2.05	0.0002	pogo transposable element with KRAB domain	unclustered
POLDIP2	-2.17	0.0001	polymerase (DNA-directed), delta interacting protein 2	unclustered
POLDIP3	-2.12	0.0002	polymerase (DNA-directed), delta interacting protein 3	unclustered
POLR1D	-2.56	3,03E-05	polymerase (RNA) I polypeptide D	unclustered
POLR1E	-2.24	0.0003	polymerase (RNA) I polypeptide E, 53kDa	unclustered
POMGNT1	-2.36	5,76E-05	protein O-linked mannose N-acetylglucosaminyltransferase 1 (beta 1,2-)	unclustered
POP4	-2.03	0.0007	POP4 homolog, ribonuclease P/MRP subunit	unclustered
POP5	-2.31	8,86E-05	POP5 homolog, ribonuclease P/MRP subunit	unclustered
POP7	-2.01	0.0004	POP7 homolog, ribonuclease P/MRP subunit	unclustered
POPDC3	-2.61	5,52E-05	popeye domain containing 3	not recognized by Cytoscape
POT1	-2.19	0.0035	protection of telomeres 1	unclustered
PPAP2B	2.34	6,98E-05	phosphatidic acid phosphatase type 2B	not recognized by Cytoscape
PPCDC	-2.14	0.0006	phosphopantothenoylcysteine decarboxylase	unclustered
PPCS	-2.6	0.0002	phosphopantothenoylcysteine synthetase	unclustered
PPFIBP1	2.03	0.0003	PTPRF interacting protein, binding protein 1 (liprin beta 1)	unclustered
PPIAL4G	-2.13	0.0003	peptidylprolyl isomerase A (cyclophilin A)-like 4G	not recognized by Cytoscape
PPIE	-2.04	0.0003	peptidylprolyl isomerase E (cyclophilin E)	unclustered
PPIF	-2.22	0.0008	peptidylprolyl isomerase F	unclustered
PPM1K	-7.06	1,53E-07	protein phosphatase, Mg2+/Mn2+ dependent, 1K	unclustered
PPP1R1A	-5.09	1,05E-06	protein phosphatase 1, regulatory (inhibitor) subunit 1A	unclustered
PPP1R35	-2.16	0.0003	protein phosphatase 1 regulatory subunit 35 (PPP1R35), mRNA	unclustered
PPP2CB	2.81	1,73E-05	protein phosphatase 2 catalytic subunit beta (PPP2CB), mRNA	unclustered
PPP2R5C	2.04	0.0003	protein phosphatase 2, regulatory subunit B, gamma	unclustered
PPP3CC	-2.39	5,08E-05	protein phosphatase 3, catalytic subunit, gamma isozyme	unclustered
PPP4R1	2.72	6,46E-05	protein phosphatase 4, regulatory subunit 1	unclustered
PPP4R4	4.45	9,35E-07	protein phosphatase 4, regulatory subunit 4	unclustered
PPP5C	-2.63	1,69E-05	protein phosphatase 5, catalytic subunit	unclustered
PPT1	-4.38	1,35E-06	palmitoyl-protein thioesterase 1	unclustered
PPT2	-2.52	0.0001	palmitoyl-protein thioesterase 2	unclustered
PRCP	-2.16	0.0001	prolylcarboxypeptidase	unclustered
PRDX3	-2.02	0.0008	peroxiredoxin 3	unclustered
[truncated: 528 more rows]

## Sheet: NET 2_List of DEGs & clusters
Gene Symbol	Fold Change	P-val	Description	MCODE INCLUSION/EXCLUSION	OTHER INFO
				MCODE::Clusters	Gene Aliases	Recognized by STRING as
14892027	-2.34	0.0018	CHEK1	checkpoint kinase 1	Cluster 1
14826098	-4.27	1.14e-05	DDX58	DEAD (Asp-Glu-Ala-Asp) box polypeptide 58	Cluster 1
14824331	-3.11	0.0009	DTL	denticleless E3 ubiquitin protein ligase homolog (Drosophila)	Cluster 1
14843262	2.22	0.0009	ENO1	enolase 1, (alpha)	Cluster 1
14722897	-2.05	0.0018	FRRS1L	ferric-chelate reductase 1-like	Cluster 1
14782696	-2.67	0.0162	G6PD	glucose-6-phosphate dehydrogenase	Cluster 1
14737309	2.47	0.0003	GBE1	glucan (1,4-alpha-), branching enzyme 1	Cluster 1
14808421	2.11	0.0017	GOT1L1	glutamic-oxaloacetic transaminase 1-like 1	Cluster 1
14844161	-2.09	0.0177	GOT2	glutamic-oxaloacetic transaminase 2, mitochondrial	Cluster 1
14886433	-2.33	0.0212	H2BC21	histone H2B type 2-E-like	Cluster 1
14775207	-2.66	0.0061	H4C14	core nucleosome a.k.a histone H4	Cluster 1	LOC101105290
14775391	-2.41	0.0029	H4C4	histone H4	Cluster 1
14814819	-2.04	0.0022	HELLS	helicase, lymphoid-specific	Cluster 1
14708966	-2.49	0.0002	HIBCH	3-hydroxyisobutyryl-CoA hydrolase	Cluster 1
14721035	7.01	1.45e-05	HK2	hexokinase 2	Cluster 1
14807213	-2.51	0.0005	IDH1	isocitrate dehydrogenase 1 (NADP+), soluble	Cluster 1
14746854	-2.93	0.0006	IDH2	isocitrate dehydrogenase 2 (NADP+), mitochondrial	Cluster 1
14788114	-2	0.0024	IFI35	interferon-induced protein 35	Cluster 1
14791421	-2.19	0.0411	IFI44L	interferon-induced protein 44-like	Cluster 1
14767178	-3.7	0.0002	IFI6	interferon, alpha-inducible protein 6	Cluster 1
14832151	-5.21	3.93e-05	IFIT1	interferon-induced protein with tetratricopeptide repeats 1	Cluster 1
14875667	2.47	0.0003	IFNAR1	interferon (alpha, beta and omega) receptor 1	Cluster 1
14853286	2.54	0.0024	IL6	interleukin 6	Cluster 1
14836766	-2.21	0.0085	IRF1	interferon regulatory factor 1	Cluster 1
14770247	-2.2	0.005	IRF9	interferon regulatory factor 9	Cluster 1
14881982	-2.97	0.0009	ISG15	ISG15 ubiquitin-like modifier	Cluster 1
14854828	16.39	9.54e-08	LDHA	L-lactate dehydrogenase A chain; lactate dehydrogenase A	Cluster 1
14727817	-2.23	0.0027	MAPK9	mitogen-activated protein kinase 9	Cluster 1
14810223	-3.01	0.0006	MCM3	minichromosome maintenance complex component 3	Cluster 1
14754455	-2.54	0.0061	MCM4	minichromosome maintenance complex component 4	Cluster 1
14860822	-3.15	0.0005	MCM5	minichromosome maintenance complex component 5	Cluster 1
14814119	-2.17	0.0024	MRPL2	mitochondrial ribosomal protein L2	Cluster 1
14756139	-2.2	0.0006	MRPL34	mitochondrial ribosomal protein L34	Cluster 1
14866611	-2.05	0.0054	MRPL41	mitochondrial ribosomal protein L41	Cluster 1
14834569	3.57	7.62e-05	MRPL45	mitochondrial ribosomal protein L45	Cluster 1
14721748	-2.42	0.0011	MRPL49	mitochondrial ribosomal protein L49	Cluster 1
14825554	-2.4	0.003	MRPS27	mitochondrial ribosomal protein S27	Cluster 1
14883524	-5.2	9.58e-06	MX1	MX dynamin-like GTPase 1	Cluster 1
14749153	-4.33	6.46e-05	OAS1	2-5-oligoadenylate synthetase 1, 40/46kDa	Cluster 1
14714173	2.62	0.0009	PFKL	phosphofructokinase, liver	Cluster 1
14730498	-2.54	0.0013	PGD	phosphogluconate dehydrogenase	Cluster 1
14780630	3.05	0.0001	PGK1	phosphoglycerate kinase 1	Cluster 1
14742166	2.06	0.0053	PGK2	phosphoglycerate kinase 2	Cluster 1
14754884	-2.17	0.0025	PGM2	phosphoglucomutase 2	Cluster 1
14847561	2.36	0.0021	PGM5	phosphoglucomutase 5 (PGM5), transcript variant X1, mRNA	Cluster 1
14850915	-2.44	0.0009	RAD51	RAD51 recombinase	Cluster 1
14876847	-2.22	0.0021	RFC2	replication factor C subunit 2	Cluster 1
14839320	-2.18	0.003	RRM1	ribonucleotide reductase M1	Cluster 1
14759995	-2.23	0.0005	SDHA	succinate dehydrogenase complex subunit A, flavoprotein (Fp)	Cluster 1
14885521	2.17	0.001	SHMT2	serine hydroxymethyltransferase 2 (mitochondrial)	Cluster 1
14807740	-2.71	0.0003	STAT1	signal transducer and activator of transcription 1, 91kDa	Cluster 1
14802416	-2.88	0.0044	STAT2	signal transducer and activator of transcription 2	Cluster 1
14832044	-2.38	0.0016	TALDO1	transaldolase 1	Cluster 1
14731208	-2.43	0.0003	TLR3	toll-like receptor 3	Cluster 1
14869661	-2	0.0017	ACADL	acyl-CoA dehydrogenase, long chain	Cluster 2
14738694	-2.62	0.0002	ACADSB	acyl-CoA dehydrogenase, short/branched chain	Cluster 2
14795101	-2.15	0.0131	ACLY	ATP citrate lyase	Cluster 2
14775790	-2.03	0.0015	ALDH6A1	aldehyde dehydrogenase 6 family, member A1	Cluster 2
14719963	2.92	0.0002	CCN2	cellular communication network factor	Cluster 2	CTGF
14790550	4.07	3.7e-05	CD44	CD44 molecule (Indian blood group)	Cluster 2
14820932	-2.09	0.0017	GOT1	glutamic-oxaloacetic transaminase 1, soluble	Cluster 2
14831868	106.96	6.21e-07	MMP1	matrix metallopeptidase 1; interstitial collagenase	Cluster 2
14831846	3.33	0.0016	MMP12	matrix metallopeptidase 12	Cluster 2
14831835	15.63	3.48e-05	MMP13	matrix metallopeptidase 13; matrix metallopeptidase 13 (collagenase 3)	Cluster 2
14831857	2.01	0.0017	MMP3	matrix metallopeptidase 3	Cluster 2
14740499	2.16	0.0033	MMP9	matrix metallopeptidase 9	Cluster 2
14759417	3.08	5.29e-05	PLAU	plasminogen activator, urokinase	Cluster 2
14891722	10.44	4.95e-07	POSTN	periostin, osteoblast specific factor	Cluster 2
14738599	14.83	7.67e-06	RUNX2	runt-related transcription factor 2	Cluster 2
14743453	8.45	5.02e-05	SERPINE1	serpin peptidase inhibitor, clade E (nexin, plasminogen activator inhibitor type 1), member 1	Cluster 2
14818334	38.49	1.27e-08	SPP1	Secreted Phosphoprotein 1	Cluster 2
14848808	2.23	0.0009	TGFB1	transforming growth factor beta 1	Cluster 2
14850755	3.64	0.0015	THBS1	thrombospondin 1	Cluster 2
14793298	11.64	1.96e-07	TIMP1	TIMP metallopeptidase inhibitor 1	Cluster 2
14748370	-2.7	0.0007	TIMP2	TIMP metallopeptidase inhibitor 2	Cluster 2
14775102	-3.96	3.67e-05	ALDH5A1	aldehyde dehydrogenase 5 family, member A1	Cluster 3
14777276	-2.41	0.0003	AS3MT	arsenite methyltransferase	Cluster 3
14781079	-2.07	0.0012	CH25H	cholesterol 25-hydroxylase	Cluster 3
14764370	-3.37	3.18e-05	CYP7A1	cytochrome P450, family 7, subfamily A, polypeptide 1	Cluster 3
14724381	-2.09	0.0075	DERA	deoxyribose-phosphate aldolase (putative)	Cluster 3
14727004	-4.2	0.0007	DHCR24	24-dehydrocholesterol reductase	Cluster 3
14733457	-3.81	1.96e-05	EHHADH	enoyl-CoA, hydratase/3-hydroxyacyl CoA dehydrogenase	Cluster 3
14852021	-2.6	0.0019	ERG28	ergosterol biosynthetic protein 28	Cluster 3	LOC101110417
14823710	-2.5	0.0012	FDFT1	farnesyl-diphosphate farnesyltransferase 1	Cluster 3
14768977	-2.18	0.0034	G6PC3	glucose 6 phosphatase, catalytic, 3	Cluster 3
14782370	-2.02	0.0019	GCDH	glutaryl-CoA dehydrogenase	Cluster 3
14755219	2.08	0.0012	GLUD1	glutamate dehydrogenase 1	Cluster 3
14878401	-2.63	0.0009	HMGCS2	3-hydroxy-3-methylglutaryl-CoA synthase 2 (mitochondrial)	Cluster 3
14809251	-2.26	0.0005	LSS	lanosterol synthase (2,3-oxidosqualene-lanosterol cyclase)	Cluster 3
14780405	-2.04	0.0045	MCCC2	methylcrotonoyl-CoA carboxylase 2 (beta)	Cluster 3
14770780	-3.02	0.0001	MRPS25	mitochondrial ribosomal protein S25	Cluster 3
14802140	-2.25	0.001	MRPS34	mitochondrial ribosomal protein S34	Cluster 3
14874323	-2.35	0.0005	NDUFA11	NADH dehydrogenase (ubiquinone) 1 alpha subcomplex, 11, 14.7kDa	Cluster 3
14859054	-2.17	0.0016	NDUFA3	NADH dehydrogenase (ubiquinone) 1 alpha subcomplex, 3, 9kDa	Cluster 3
14851357	-2.07	0.0237	NDUFAF1	NADH dehydrogenase (ubiquinone) complex I, assembly factor 1	Cluster 3
14738471	-2.14	0.0008	NDUFAF3	NADH dehydrogenase (ubiquinone) complex I, assembly factor 3	Cluster 3
14800051	-2.22	0.0022	NDUFAF5	NADH dehydrogenase (ubiquinone) complex I, assembly factor 5	Cluster 3
14807881	-2.04	0.0031	NDUFAF7	NADH dehydrogenase (ubiquinone) complex I, assembly factor 7	Cluster 3
14774357	-4.29	0.0001	NME4	NME/NM23 nucleoside diphosphate kinase 4	Cluster 3
14828082	-2.2	0.0014	NSDHL	NAD(P) dependent steroid dehydrogenase-like	Cluster 3
14795216	-2.75	0.0002	PCCB	propionyl-CoA carboxylase beta subunit	Cluster 3
14738894	-3.16	0.0002	PEBP1	phosphatidylethanolamine binding protein 1	Cluster 3
14780943	-2.67	0.0007	RGS22	regulator of G-protein signaling 22	Cluster 3
14817027	2.11	0.0018	RNF125	ring finger protein 125, E3 ubiquitin protein ligase	Cluster 3
14738182	-2.17	0.0011	RPIA	ribose 5-phosphate isomerase A	Cluster 3
14824894	2.12	0.0052	RPL3	ribosomal protein L3 (RPL3), mRNA	Cluster 3
14872991	2.14	0.0051	RPS4X	ribosomal protein S4 X-linked (RPS4X), mRNA	Cluster 3
14840358	-2.61	0.0007	SIGMAR1	sigma non-opioid intracellular receptor 1	Cluster 3
14721737	-3.05	6.29e-05	TM7SF2	transmembrane 7 superfamily member 2	Cluster 3
14792503	-2.22	0.0009	CDC7	cell division cycle 7	Cluster 4
14778810	-2.33	0.0008	ECHDC1	ethylmalonyl-CoA decarboxylase 1	Cluster 4
14881354	-2.32	0.0005	ECI2	enoyl-CoA delta isomerase 2	Cluster 4
14775395	-5	0.0038	H2AC1	histone H2A type 1	Cluster 4
14826652	-4.46	0.0031	H2AC12	histone cluster 1, H2ah	Cluster 4	HIST1H2AH
14886776	-3.32	0.001	H2AC19	histone H2A type 2-A	Cluster 4
14886439	-2.94	0.0039	H2AC20	histone H2A type 2-C	Cluster 4	LOC101122645
14886782	-4.97	0.0003	H2AC21	histone H2A type 2-B	Cluster 4	LOC101122904
14795353	-3.64	0.0011	H2AC7	histone H2A type 1-D	Cluster 4
14865273	-2.12	0.0027	H2AFY2	H2A histone family, member Y2	Cluster 4	MACROH2A2
14795312	-2.3	0.0211	H2BC1	histone H2B type 1	Cluster 4
14795355	-2.36	0.0254	H2BC15	histone cluster 1, H2bn	Cluster 4	HIST1H2BN
14886772	-3.54	0.004	H2BC18	histone H2B type 2-F	Cluster 4	LOC101120455
14775383	-3.61	0.0005	H2BC3	histone H2B type 1-B	Cluster 4	LOC101113632
14852718	-2.1	0.0012	ORC3	origin recognition complex subunit 3	Cluster 4
14827935	-2.3	0.0004	ORC5	origin recognition complex subunit 5	Cluster 4
14787412	6.09	2.02e-06	PDK1	pyruvate dehydrogenase kinase, isozyme 1	Cluster 4
14721489	3.45	0.0003	SLC2A1	solute carrier family 2 (facilitated glucose transporter), member 1	Cluster 4
14826440	-2.04	0.0022	SLF1	SMC5-SMC6 complex localization factor 1	Cluster 4
14736536	-2.37	0.0005	TP53	tumor protein p53	Cluster 4
14837172	-2.28	0.001	APMAP	adipocyte plasma membrane associated protein	Cluster 5
14747662	-2.08	0.001	APOBEC3F	apolipoprotein B mRNA editing enzyme, apolipoprotein B mRNA editing enzyme, catalytic polypeptide-like 3B	Cluster 5
14804634	-2.68	0.0005	ATP5G1	ATP synthase, H+ transporting, mitochondrial Fo complex subunit C1 (subunit 9)	Cluster 5	ATP5MC1
14842755	-2.11	0.0012	ATP5ME	ATP synthase subunit e, mitochondrial	Cluster 5
14854715	2.02	0.0012	C20H6orf15	chromosome 20 open reading frame, human C6orf15; chromosome 23 open reading frame, human C6orf15	Cluster 5
14849579	6.51	3.26e-06	CDA	cytidine deaminase	Cluster 5
14732201	-2.57	0.0018	CDK20	cyclin-dependent kinase 20	Cluster 5
14847002	-3.01	9.55e-05	COQ2	coenzyme Q2 4-hydroxybenzoate polyprenyltransferase	Cluster 5
14858526	-2.17	0.0019	DHFR	dihydrofolate reductase	Cluster 5
14844918	-2.31	0.0013	DTYMK	deoxythymidylate kinase	Cluster 5
14870723	-2.13	0.0009	ELOB	elongin-B (LOC101110527), mRNA	Cluster 5
14719899	-2.29	0.0005	EPHX1	epoxide hydrolase 1, microsomal (xenobiotic)	Cluster 5
14787149	-2.62	0.0005	FPGS	folylpolyglutamate synthase	Cluster 5
14887315	-2.15	0.0012	GATC	glutamyl-tRNA(Gln) amidotransferase, subunit C	Cluster 5
14739900	-2.02	0.002	GLO1	glyoxalase I	Cluster 5
14821328	-2.02	0.0018	GRHPR	glyoxylate reductase/hydroxypyruvate reductase	Cluster 5
14717788	-10.21	5.66e-06	GSTA1	glutathione S-transferase alpha 1	Cluster 5
14717778	-2.05	0.0012	GSTA4	glutathione S-transferase alpha 4	Cluster 5
14811958	-2.26	0.0013	GSTK1	glutathione S-transferase kappa 1	Cluster 5
14809429	-3.31	4.99e-05	GSTM1	glutathione S-transferase Mu 1	Cluster 5
14777378	-3.13	0.0002	GSTO1	glutathione S-transferase omega-1	Cluster 5
14741809	-2.07	0.0023	MTFMT	mitochondrial methionyl-tRNA formyltransferase	Cluster 5
14889204	-2.68	0.001	MTHFD1	methylenetetrahydrofolate dehydrogenase (NADP+ dependent) 1, methenyltetrahydrofolate cyclohydrolase, formyltetrahydrofolate synthetase	Cluster 5
14823327	-2.06	0.0024	MTR	5-methyltetrahydrofolate-homocysteine methyltransferase	Cluster 5
14798878	2.02	0.0024	NAMPT	nicotinamide phosphoribosyltransferase	Cluster 5
14762266	2.41	0.0006	NT5C2	5'-nucleotidase, cytosolic II (NT5C2), transcript variant X12, mRNA	Cluster 5
14795131	-2.46	0.0034	NT5C3B	5-nucleotidase, cytosolic IIIB	Cluster 5
14750182	-2.19	0.0017	PMPCA	peptidase (mitochondrial processing) alpha	Cluster 5
14833719	-2.2	0.0007	PNPT1	polyribonucleotide nucleotidyltransferase 1	Cluster 5
14719650	-2.74	0.0003	PPP1R15A	protein phosphatase 1, regulatory subunit 15A	Cluster 5
14861410	-2.71	0.0001	SORD	sorbitol dehydrogenase	Cluster 5
14856497	-2.39	0.0005	TCEA3	transcription elongation factor A (SII), 3	Cluster 5
14780690	4.74	1.13e-05	UPP1	uridine phosphorylase 1 (UPP1), transcript variant X2, mRNA	Cluster 5
14794831	-2.61	0.0005	ACSF2	acyl-CoA synthetase family member 2	Cluster 6
14755092	-2.42	0.0105	AGPAT1	1-acylglycerol-3-phosphate O-acyltransferase 1	Cluster 6
14726806	-2.16	0.0017	AGPAT5	1-acylglycerol-3-phosphate O-acyltransferase 5	Cluster 6
14728910	-2.1	0.0135	AP1B1	adaptor-related protein complex 1, beta 1 subunit	Cluster 6
14727485	-2.2	0.0127	AP1M1	adaptor-related protein complex 1, mu 1 subunit	Cluster 6
14817473	-2.07	0.0045	AP4E1	adaptor-related protein complex 4, epsilon 1 subunit	Cluster 6
14817828	-2.15	0.0014	BAD	BCL2-associated agonist of cell death	Cluster 6
14772717	-2.03	0.0071	BCL2L1	BCL2-like 1	Cluster 6
14865549	2.14	0.0014	BCL2L11	BCL2-like 11 (apoptosis facilitator)	Cluster 6
14717725	-2.38	0.0136	CALM3	calmodulin 3 (CALM3), mRNA	Cluster 6
14877236	-4.65	2.82e-05	CCL25	chemokine (C-C motif) ligand 25	Cluster 6
14729044	2.07	0.0049	CCL8	chemokine (C-C motif) ligand 8	Cluster 6
14846683	-2.85	0.0005	CCR3	chemokine (C-C motif) receptor 3	Cluster 6
14740528	-2.35	0.0016	CTSA	cathepsin A	Cluster 6
14773849	-2.81	0.0002	CTSF	cathepsin F	Cluster 6
14843147	3.31	0.0175	CTSL	cathepsin L	Cluster 6
14894251	4.78	1.53e-05	CXCR4	chemokine (C-X-C motif) receptor 4	Cluster 6
14715878	2.07	0.0059	CXCR5	chemokine (C-X-C motif) receptor 5	Cluster 6
14803625	3.34	0.0002	DNAJC6	DnaJ (Hsp40) homolog, subfamily C, member 6	Cluster 6
14758747	2.43	0.0005	DPP4	dipeptidyl-peptidase 4	Cluster 6
14779587	-2.13	0.0014	GOSR2	golgi SNAP receptor complex member 2	Cluster 6
14726019	-2.38	0.0015	GPAM	glycerol-3-phosphate acyltransferase, mitochondrial	Cluster 6
14793404	-2.88	0.0002	GPD1L	glycerol-3-phosphate dehydrogenase 1-like	Cluster 6
14783991	-2.21	0.0008	HSD17B10	hydroxysteroid (17-beta) dehydrogenase 10	Cluster 6
14727237	-2.27	0.0008	KITLG	KIT ligand	Cluster 6
14757254	-2.1	0.001	LCLAT1	lysocardiolipin acyltransferase 1	Cluster 6
14791009	-2.38	0.0009	LGMN	legumain	Cluster 6
14866840	-2.6	0.0003	LHPP	phospholysine phosphohistidine inorganic pyrophosphate phosphatase	Cluster 6
14721176	2.34	0.0011	MET	MET proto-oncogene, receptor tyrosine kinase	Cluster 6
14802090	-2.13	0.0019	NDUFB10	NADH dehydrogenase (ubiquinone) 1 beta subcomplex, 10, 22kDa	Cluster 6
14866746	-2.64	0.0002	NDUFV1	NADH dehydrogenase (ubiquinone) flavoprotein 1, 51kDa	Cluster 6
14795759	-2.04	0.0033	PPIL1	peptidylprolyl isomerase (cyclophilin)-like 1	Cluster 6
14726696	-2.42	0.0028	PSAP	prosaposin	Cluster 6
14774013	-2.67	0.0047	RAB1B	RAB1B, member RAS oncogene family	Cluster 6
14815381	2.28	0.0092	RGS21	regulator of G-protein signaling 21	Cluster 6
14872651	4.35	0.0006	RGS4	regulator of G-protein signaling 4	Cluster 6
14790741	-2.29	0.0015	RGS7	regulator of G-protein signaling 7	Cluster 6
14835566	2.86	0.0002	RYR1	ryanodine receptor 1-like (LOC132658813)	Cluster 6
14762247	2.47	0.0035	SCFD1	sec1 family domain containing 1 (SCFD1),transcript variant X1	Cluster 6
14886798	-2	0.0237	SF3B4	splicing factor 3b, subunit 4, 49kDa	Cluster 6
14877197	-2.42	0.0004	SLC25A13	solute carrier family 25 (aspartate/glutamate carrier), member 13	Cluster 6
14758257	-2.58	0.0003	SNAPIN	SNAP-associated protein	Cluster 6
14719596	-2.02	0.0244	SNRNP70	small nuclear ribonucleoprotein U1 subunit 70 (SNRNP70), transcript variant X2, mRNA	Cluster 6
14864595	-2.47	0.004	SNRPA	small nuclear ribonucleoprotein polypeptide A	Cluster 6
14864303	-2.45	0.0006	SORT1	sortilin 1	Cluster 6
14761975	-2.01	0.0019	TIMM17B	translocase of inner mitochondrial membrane 17 homolog B (yeast)	Cluster 6
14736563	-2.22	0.0006	TRAPPC1	trafficking protein particle complex 1	Cluster 6
14860629	-2.04	0.0015	TRAPPC5	trafficking protein particle complex 5	Cluster 6
14860255	2.04	0.0013	TRDN	triadin (TRDN), transcript variant X50, mRNA	Cluster 6
14743445	2.51	0.0008	VGF		Cluster 6
14775112	-2.8	0.0002	ACOT13	acyl-CoA thioesterase 13	not recognized by Cytoscape
14755248	4.8	8.87e-05	ADIRF	adipogenesis regulatory factor	not recognized by Cytoscape
14802885	-2.35	0.0006	ATPAF1	ATP synthase mitochondrial F1 complex assembly factor 1	not recognized by Cytoscape
14777827	2.55	0.0031	BCL2L2	bcl-2-like protein 1 (LOC105610887), mRNA	not recognized by Cytoscape
14784761	2.12	0.0058	BOSTAUV1R404	vomeronasal 1 receptor bosTauV1R404	not recognized by Cytoscape
14746303	2.05	0.0035	BSP1	binder of sperm 1	not recognized by Cytoscape
14800736	5.6	3.4e-06	C10orf10	chromosome 10 open reading frame 10	not recognized by Cytoscape
14774929	-2.32	0.0008	C14orf1	chromosome 14 open reading frame 1	not recognized by Cytoscape
14746844	-2.43	0.0003	C15orf38-AP3S2	C15orf38-AP3S2 readthrough	not recognized by Cytoscape
14726710	-2.45	0.0067	C25H10orf54	chromosome 25 open reading frame, human C10orf54; chromosome 28 open reading frame, human C10orf54	not recognized by Cytoscape
14845776	2.06	0.0013	C2H9orf153	chromosome 2 open reading frame, human C9orf153; chromosome 8 open reading frame, human C9orf153	not recognized by Cytoscape
14857377	-2.14	0.0071	C4H7orf55	chromosome 4 open reading frame, human C7orf55	not recognized by Cytoscape
14753076	-2.66	0.0002	C7H14orf37	chromosome 7 open reading frame, human C14orf37; chromosome 10 open reading frame, human C14orf37	not recognized by Cytoscape
14748863	-2.51	0.0099	CCDC64	coiled-coil domain containing 64	not recognized by Cytoscape
14722365	2.21	0.0013	CCL17	chemokine (C-C motif) ligand 17	not recognized by Cytoscape
14729036	3.62	3.77e-05	CCL7	chemokine (C-C motif) ligand 7	not recognized by Cytoscape
14765101	2.15	0.0073	CD300LB	CMRF35-like molecule 7; CD300 molecule-like family member b	not recognized by Cytoscape
14849356	3.05	0.0001	CD46	CD46 molecule, complement regulatory protein	not recognized by Cytoscape
14873270	2.14	0.0114	CD5L	CD5 molecule-like	not recognized by Cytoscape
14863129	-2.26	0.0007	CECR5	cat eye syndrome chromosome region, candidate 5	not recognized by Cytoscape
14840069	-3	0.0002	CENPV	PREDICTED: Ovis aries centromere protein V (CENPV), transcript variant X1, mRNA	not recognized by Cytoscape
14789279	-2.92	0.0002	CEP43	centrosomal protein 43 (CEP43), transcript variant X2, mRNA	not recognized by Cytoscape
14800522	-2.47	0.0003	CHID1	chitinase domain containing 1	not recognized by Cytoscape
14828762	8.76	5.42e-07	CLCA1	calcium-activated chloride channel regulator 1 ( (LOC101116002)	not recognized by Cytoscape
14742750	2.42	0.0003	CLU	clusterin	not recognized by Cytoscape
14836463	2.01	0.0014	CMA1	chymase 1, mast cell	not recognized by Cytoscape
14773030	2.29	0.0023	COR9	olfactory receptor-like protein COR9 (LOC101110565), mRNA	not recognized by Cytoscape
14748037	-2.31	0.0029	COX19	uncharacterized LOC101120042; COX19 cytochrome c oxidase assembly homolog (S. cerevisiae)	not recognized by Cytoscape
14817701	2.54	0.0423	COX7B2	cytochrome c oxidase subunit VIIb2	not recognized by Cytoscape
14784299	-2.06	0.0036	CPSF3L	cleavage and polyadenylation specific factor 3-like	not recognized by Cytoscape
14715489	-2.14	0.0033	CXXC5	CXXC finger protein 5	not recognized by Cytoscape
14772391	-2.58	0.0004	CYB5R4	cytochrome b5 reductase 4	not recognized by Cytoscape
14765418	2.01	0.0017	DEFB105B	defensin, beta 105B	not recognized by Cytoscape
14765422	2.18	0.0014	DEFB107B	defensin, beta 107B	not recognized by Cytoscape
14840098	-2.37	0.0004	DFNA5	deafness, autosomal dominant 5	not recognized by Cytoscape
14713584	-2.07	0.0032	DYX1C1	dyslexia susceptibility 1 candidate 1	not recognized by Cytoscape
14845388	2.22	0.0056	EDDM3A	epididymal protein 3A	not recognized by Cytoscape
14741713	18.94	6.28e-08	ERO1L	ERO1-like (S. cerevisiae)	not recognized by Cytoscape
14893540	-2.56	0.0045	EXOC3L4	exocyst complex component 3-like 4	not recognized by Cytoscape
14834642	-3.49	0.0001	FAM105A	family with sequence similarity 105, member A	not recognized by Cytoscape
14889596	-2.95	0.0038	FAM127B	family with sequence similarity 127, member B	not recognized by Cytoscape
14742795	-2.48	0.0014	FAM133A	family with sequence similarity 133 member A (FAM133A), transcript variant X9, mRNA	not recognized by Cytoscape
14852390	2.09	0.0009	FAM151A	family with sequence similarity 151 member A (FAM151A), mRNA	not recognized by Cytoscape
14837430	-2.01	0.0022	FAM173B	family with sequence similarity 173, member B	not recognized by Cytoscape
14828390	-2.4	0.0011	FAM198B	family with sequence similarity 198, member B	not recognized by Cytoscape
14722979	-2.39	0.0005	FAM206A	family with sequence similarity 206, member A	not recognized by Cytoscape
14733596	-3.51	4.73e-05	FAM213A	family with sequence similarity 213, member A	not recognized by Cytoscape
14744277	3.18	0.0018	FAM46A	family with sequence similarity 46, member A	not recognized by Cytoscape
14886927	-2.19	0.0069	FAM63A	family with sequence similarity 63, member A	not recognized by Cytoscape
14726785	-2.24	0.0008	FBXL15	F-box and leucine-rich repeat protein 15	not recognized by Cytoscape
14753856	-2.5	0.0002	FDPS	farnesyl diphosphate synthase (FDPS), transcript variant X1, mRNA	not recognized by Cytoscape
14742797	-5.95	4.17e-06	FHIT	fragile histidine triad	not recognized by Cytoscape
14724249	2.25	0.0034	FUBI	ubiquitin-like protein FUBI (LOC114114864), mRNA	not recognized by Cytoscape
14850388	-2.17	0.0014	GATD3	glutamine amidotransferase class 1 domain containing 3 (GATD3)	not recognized by Cytoscape
14816671	-2.22	0.0012	GCOM1	GRINL1A complex locus 1	not recognized by Cytoscape
14810545	6.72	3.47e-06	GGTA1	glycoprotein, alpha-galactosyltransferase 2, pseudogene;	not recognized by Cytoscape
14743532	2.42	0.0164	GIMAP7	GTPase IMAP family member 7-like; GTPase, IMAP family member 7	not recognized by Cytoscape
14717796	-3.65	0.0005	GSTA2	glutathione S-transferase alpha 2	not recognized by Cytoscape
14737266	-2.08	0.0028	GYLTL1B	glycosyltransferase-like 1B	not recognized by Cytoscape
14725669	43.5	1.04e-08	HBA1	Hemoglobin Subunit Alpha 1	not recognized by Cytoscape
14775376	-3.47	0.003	HIST1H1A	histone cluster 1, H1a	not recognized by Cytoscape
14795357	-5.73	0.0034	HIST1H1B	histone cluster 1, H1b	not recognized by Cytoscape
14775221	-4.67	0.0014	HIST1H2AA	histone cluster 1, H2aa	not recognized by Cytoscape
14795318	-3.71	0.0009	HIST1H2AM	histone cluster 1, H2am	not recognized by Cytoscape
14886437	-3.28	0.0024	HIST2H3A	histone cluster 2, H3a	not recognized by Cytoscape
14724327	-2.88	0.0381	HIST4H4	histone cluster 4, H4	not recognized by Cytoscape
14766954	-2.27	0.0032	HMGN2	high mobility group nucleosomal binding domain 2	not recognized by Cytoscape
14802074	-2.15	0.0067	HN1L	hematological and neurological expressed 1-like	not recognized by Cytoscape
14782334	-3.48	0.0001	IER2	immediate early response 2	not recognized by Cytoscape
14894289	2.18	0.0063	IFNT6	trophoblast protein-1 p12 (IFNT6), mRNA	not recognized by Cytoscape
14738212	2.3	0.0053	IGKV2-24	immunoglobulin kappa variable 2-24	not recognized by Cytoscape
14758073	-2.3	0.0005	IMP3	IMP3, U3 small nucleolar ribonucleoprotein	not recognized by Cytoscape
14744503	-2.32	0.0005	ISPD	isoprenoid synthase domain containing	not recognized by Cytoscape
14725661	-2.3	0.0018	ITFG3	integrin alpha FG-GAP repeat containing 3	not recognized by Cytoscape
14771455	-2.64	0.0004	KIAA0101	KIAA0101	not recognized by Cytoscape
14825863	2.11	0.0113	KIAA0226L	KIAA0226-like ortholog	not recognized by Cytoscape
14739863	-2.2	0.0011	KLHL9	kelch-like family member 9	not recognized by Cytoscape
14720872	2.13	0.0022	KRT19	keratin 19 (KRT19), mRNA	not recognized by Cytoscape
14757483	2.57	0.0018	KRTAP6-2	keratin-associated protein 6-2-like (LOC121818042), mRNA	not recognized by Cytoscape
14738207	2.01	0.0043	LOC100037688	kappa light chain	not recognized by Cytoscape
14870345	2.11	0.001	LOC100141215	sphingomyelin phosphodiesterase 3	not recognized by Cytoscape
14746100	-4.48	2.62e-05	LOC101101998	septin-4	not recognized by Cytoscape
14739883	2.3	0.0005	LOC101102226	olfactory receptor 8S1-like	not recognized by Cytoscape
14826638	-2.8	0.02	LOC101102272	histone H2B type 1-J	not recognized by Cytoscape
14778257	2.08	0.0087	LOC101102314	olfactory receptor 4K2	not recognized by Cytoscape
14747763	2.22	0.0349	LOC101102350	olfactory receptor 148-like	not recognized by Cytoscape
14815711	2.39	0.0009	LOC101102421	olfactory receptor 51B4-like	not recognized by Cytoscape
14733001	2.7	0.0077	LOC101102482	olfactory receptor 1I1-like	not recognized by Cytoscape
14778492	2.57	0.0013	LOC101102509	killer cell immunoglobulin-like receptor 3DS1	not recognized by Cytoscape
14778893	2.43	0.0004	LOC101102512	olfactory receptor 8J2-like	not recognized by Cytoscape
14720038	2.75	0.0005	LOC101102642	zinc finger protein 709 (LOC101102642), transcript variant X5, mRNA	not recognized by Cytoscape
14770026	2.88	0.0014	LOC101102649	olfactory receptor 49-like	not recognized by Cytoscape
14778857	2.52	0.0076	LOC101103010	olfactory receptor 5AL1-like	not recognized by Cytoscape
14763758	-2.32	0.0011	LOC101103247	uncharacterized LOC101103247	not recognized by Cytoscape
14747772	3.42	0.001	LOC101103358	putative olfactory receptor 10D4	not recognized by Cytoscape
14838713	2.6	0.0025	LOC101103547	guanylate-binding protein 6-like (LOC101103547), transcript variant X2, mRNA	not recognized by Cytoscape
14775405	-3.09	0.0203	LOC101103767	histone H4	not recognized by Cytoscape
14831753	3.17	5.9e-05	LOC101103880	T cell receptor delta variable 1 (LOC101103880), mRNA	not recognized by Cytoscape
14865484	2.2	0.0075	LOC101103944	olfactory receptor 5AC1-like (LOC101103944), mRNA	not recognized by Cytoscape
14733028	2.06	0.0056	LOC101103976	olfactory receptor 7A17-like	not recognized by Cytoscape
14778198	2.1	0.0024	LOC101104071	olfactory receptor 4K13	not recognized by Cytoscape
14815797	2.48	0.0007	LOC101104175	olfactory receptor 51L1-like	not recognized by Cytoscape
14793469	2.3	0.0036	LOC101104190	pregnancy-associated glycoprotein 4-like	not recognized by Cytoscape
14856733	2.43	0.0117	LOC101104202	olfactory receptor 5AC1-like	not recognized by Cytoscape
14890699	2.15	0.0008	LOC101104268	olfactory receptor 1019	not recognized by Cytoscape
14747831	2.79	0.0063	LOC101104356	olfactory receptor 10N1-like (LOC101104356), mRNA	not recognized by Cytoscape
14856723	2.9	0.0003	LOC101104359	olfactory receptor 5AC1-like	not recognized by Cytoscape
14733030	2.24	0.0298	LOC101104488	olfactory receptor-like protein OLF4	not recognized by Cytoscape
14775225	-4.9	0.0025	LOC101104536	uncharacterized LOC101104536	not recognized by Cytoscape
14722843	2.85	0.0059	LOC101104571	olfactory receptor 2A2-like	not recognized by Cytoscape
14747833	2.05	0.0213	LOC101104617	olfactory receptor 148-like	not recognized by Cytoscape
14856727	2.48	0.0003	LOC101104620	olfactory receptor 5AC1-like	not recognized by Cytoscape
14714390	2.21	0.0113	LOC101104659	olfactory receptor 7G1-like	not recognized by Cytoscape
14711867	2.67	0.0047	LOC101104739	olfactory receptor 8S1-like	not recognized by Cytoscape
14710540	2.3	0.0159	LOC101104757	trace amine-associated receptor 2	not recognized by Cytoscape
14722841	2.16	0.0255	LOC101104822	olfactory receptor 2A2-like	not recognized by Cytoscape
14866362	2.04	0.0023	LOC101104934	olfactory receptor 5B3-like	not recognized by Cytoscape
14832229	3.03	0.0015	LOC101105038	pregnancy-associated glycoprotein 1-like	not recognized by Cytoscape
14778236	2.58	0.0208	LOC101105081	olfactory receptor 4K13-like	not recognized by Cytoscape
14857579	2.01	0.0164	LOC101105099	vomeronasal type-1 receptor 4-like	not recognized by Cytoscape
14711869	2.36	0.002	LOC101105237	olfactory receptor 13C9-like	not recognized by Cytoscape
14797921	2.31	0.0019	LOC101105497	olfactory receptor 7A17-like	not recognized by Cytoscape
14778232	2.57	0.0008	LOC101105575	olfactory receptor 4K14-like	not recognized by Cytoscape
14866360	2.09	0.006	LOC101105687	olfactory receptor 5B3-like	not recognized by Cytoscape
14775196	-3.29	0.0091	LOC101105787	uncharacterized LOC101105787	not recognized by Cytoscape
14778196	2.62	0.0093	LOC101105825	olfactory receptor 4F6-like	not recognized by Cytoscape
14825706	-2.03	0.0032	LOC101105867	uncharacterized LOC101105867	not recognized by Cytoscape
14821791	4.31	2.43e-05	LOC101105923	T-lymphoma invasion and metastasis-inducing protein 2	not recognized by Cytoscape
14815726	2.06	0.0094	LOC101105945	hemoglobin subunit epsilon-2-like	not recognized by Cytoscape
14710741	2.06	0.0155	LOC101106283	olfactory receptor 1052-like	not recognized by Cytoscape
14816136	2	0.0124	LOC101106457	olfactory receptor 52E4-like	not recognized by Cytoscape
14710747	2.13	0.0313	LOC101106544	olfactory receptor 8H1-like	not recognized by Cytoscape
14865425	2.21	0.0034	LOC101106652	olfactory receptor 4C15-like (LOC101106652), mRNA	not recognized by Cytoscape
14891903	2.66	0.0059	LOC101106723	olfactory receptor 8A1	not recognized by Cytoscape
14711886	2.91	0.0002	LOC101106764	olfactory receptor 10AD1-like	not recognized by Cytoscape
14858059	2.04	0.0088	LOC101106990	olfactory receptor 12-like	not recognized by Cytoscape
14784268	-3.1	0.0001	LOC101107036	calponin-2 pseudogene	not recognized by Cytoscape
14710751	2.45	0.0005	LOC101107043	olfactory receptor 8H1-like	not recognized by Cytoscape
14721787	2.16	0.0022	LOC101107147	bifunctional methylenetetrahydrofolate dehydrogenase/cyclohydrolase, mitochondrial-like	not recognized by Cytoscape
14866374	2.05	0.0024	LOC101107222	olfactory receptor 5B3-like	not recognized by Cytoscape
14710753	2.17	0.0018	LOC101107306	olfactory receptor 5T3-like	not recognized by Cytoscape
14728960	2.73	0.0006	LOC101107617	keratin-associated protein 16-1	not recognized by Cytoscape
14802806	2.05	0.011	LOC101107645	olfactory receptor 2A12-like	not recognized by Cytoscape
14885898	2.51	0.0029	LOC101107805	olfactory receptor 3A2	not recognized by Cytoscape
14875905	2.03	0.0064	LOC101107809	dihydrodiol dehydrogenase 3-like	not recognized by Cytoscape
14843303	-2.43	0.002	LOC101108081	RING finger and transmembrane domain-containing protein 2	not recognized by Cytoscape
14873415	2.55	0.0013	LOC101108205	TATA-box-binding protein-like (LOC101108205), mRNA	not recognized by Cytoscape
14824625	-2.07	0.001	LOC101108497	fatty acid desaturase 2-like	not recognized by Cytoscape
14775232	-3.3	0.0138	LOC101108611	histone H2B type 1	not recognized by Cytoscape
14871924	2.13	0.0018	LOC101108679	phospholipase A2 inhibitor and Ly6/PLAUR domain-containing protein-like	not recognized by Cytoscape
14772083	2.3	0.0084	LOC101109271	olfactory receptor 7E178-like (LOC101109271), mRNA	not recognized by Cytoscape
14772090	2.12	0.0255	LOC101109537	olfactory receptor 18-like	not recognized by Cytoscape
14731892	2.16	0.0117	LOC101109735	olfactory receptor 10A3-like	not recognized by Cytoscape
14817872	-4.53	0.0002	LOC101109747	mamu class II histocompatibility antigen, DR alpha chain-like; major histocompatibility complex, class II, DR alpha	not recognized by Cytoscape
14747858	2.79	0.0005	LOC101109750	olfactory receptor 143-like	not recognized by Cytoscape
14732103	2.13	0.0018	LOC101109974	olfactory receptor 4F3/4F16/4F29-like (LOC101109974), mRNA	not recognized by Cytoscape
14732101	2.63	0.0006	LOC101110242	olfactory receptor 4F3/4F16/4F29-like	not recognized by Cytoscape
14787975	2.08	0.0139	LOC101110259	trophoblast Kunitz domain protein 1-like	not recognized by Cytoscape
14754861	2.02	0.0146	LOC101110328	olfactory receptor 7E24-like	not recognized by Cytoscape
14816144	2.75	0.002	LOC101110360	olfactory receptor 52B2-like	not recognized by Cytoscape
14774165	2.54	0.0006	LOC101110500	olfactory receptor 9A4	not recognized by Cytoscape
14775215	-2.34	0.0316	LOC101110711	histone H2B type 1	not recognized by Cytoscape
14804220	2.54	0.0008	LOC101110904	phosphoinositide 3-kinase regulatory subunit 4-like (LOC101110904), mRNA	not recognized by Cytoscape
14775213	-3.19	0.0061	LOC101110974	histone H2B type 1-M	not recognized by Cytoscape
14754865	2.89	0.0004	LOC101111096	olfactory receptor 7E178-like (LOC101111096), mRNA	not recognized by Cytoscape
14778851	2.86	0.0001	LOC101111227	olfactory receptor 1052	not recognized by Cytoscape
14841939	2.57	0.0025	LOC101111453	olfactory receptor 56-like	not recognized by Cytoscape
14747816	2.14	0.0039	LOC101111589	olfactory receptor 8G2-like	not recognized by Cytoscape
14775209	-3	0.0043	LOC101111669	histone H2A type 1-C	not recognized by Cytoscape
14786402	2.66	0.0008	LOC101111902	olfactory receptor 51I2-like	not recognized by Cytoscape
14778876	2.22	0.0041	LOC101112001	olfactory receptor 8J3-like	not recognized by Cytoscape
14747820	2.93	0.0013	LOC101112097	olfactory receptor 8G1-like	not recognized by Cytoscape
14786400	2.49	0.0008	LOC101112158	olfactory receptor 51I2-like	not recognized by Cytoscape
14773051	2.76	0.0028	LOC101112374	olfactory receptor 4P4-like	not recognized by Cytoscape
14836280	2.13	0.0173	LOC101112886	melanoma-associated antigen B1-like	not recognized by Cytoscape
14775381	-3.62	0.0067	LOC101113108	histone H2A type 1	not recognized by Cytoscape
14747873	3.3	6.47e-05	LOC101113374	olfactory receptor 8B3-like	not recognized by Cytoscape
14881272	2.44	0.0026	LOC101113420	keratin-associated protein 4-7-like; tein 4-8-like	not recognized by Cytoscape
14857092	2.51	0.0015	LOC101113494	olfactory receptor 7A17-like	not recognized by Cytoscape
14875862	2.11	0.0022	LOC101113741	granzyme H-like	not recognized by Cytoscape
14838589	2.04	0.0012	LOC101113771	C-C motif chemokine 3-like (LOC101113771), transcript variant X1, mRNA	not recognized by Cytoscape
14881278	2.62	0.0005	LOC101113865	keratin-associated protein 4-8-like	not recognized by Cytoscape
14802267	-2.81	0.0012	LOC101113965	ubiquitin D-like	not recognized by Cytoscape
14714112	2.55	0.0005	LOC101114294	phosphoglycerate mutase 1-like	not recognized by Cytoscape
14778855	2.24	0.0008	LOC101114305	olfactory receptor 1038-like	not recognized by Cytoscape
14881275	2.61	0.0005	LOC101114537	keratin-associated protein 4-9-like	not recognized by Cytoscape
14805215	2.02	0.02	LOC101114807	olfactory receptor 2D3-like	not recognized by Cytoscape
14815940	2.21	0.0021	LOC101114946	putative olfactory receptor 1F2	not recognized by Cytoscape
14817375	2.08	0.0029	LOC101115277	olfactory receptor 5V1-like	not recognized by Cytoscape
14828786	2.29	0.0091	LOC101115328	calcium-activated chloride channel regulator 1 (LOC101115328), mRNA	not recognized by Cytoscape
14817367	2.42	0.0389	LOC101115539	olfactory receptor 5F1-like	not recognized by Cytoscape
14890703	2.31	0.0162	LOC101115570	olfactory receptor 5M10-like	not recognized by Cytoscape
14881171	2.9	0.0007	LOC101115634	keratin-associated protein 9-2	not recognized by Cytoscape
14817371	2.7	0.0057	LOC101115794	olfactory receptor 14A16	not recognized by Cytoscape
14886778	-2.33	0.0212	LOC101116011	histone H2B type 2-E-like	not recognized by Cytoscape
14811322	-2.46	0.0005	LOC101116026	protein CutA homolog	not recognized by Cytoscape
14728965	2.59	0.0011	LOC101116068	keratin-associated protein 9-9-like	not recognized by Cytoscape
14824402	2.11	0.0038	LOC101116254	olfactory receptor 51T1	not recognized by Cytoscape
14745501	2.73	0.0003	LOC101116576	sentrin-specific protease 8-like	not recognized by Cytoscape
14888515	2.57	0.0105	LOC101116772	olfactory receptor 2J3-like	not recognized by Cytoscape
14891905	2.64	0.0019	LOC101116946	olfactory receptor 8A1-like	not recognized by Cytoscape
14888378	-2.43	0.0197	LOC101116973	zinc transporter ZIP14-like	not recognized by Cytoscape
14806317	2.3	0.0016	LOC101116977	olfactory receptor 6C2-like	not recognized by Cytoscape
14821453	2.84	0.0009	LOC101116981	olfactory receptor 9K2-like	not recognized by Cytoscape
14756480	2.29	0.0038	LOC101117077	olfactory receptor 11L1-like	not recognized by Cytoscape
14743435	2.15	0.0194	LOC101117229	2-acylglycerol O-acyltransferase 3 (LOC101117229), mRNA	not recognized by Cytoscape
14747228	9.52	3.56e-07	LOC101117441	uncharacterized LOC101117441	not recognized by Cytoscape
14743559	2	0.0024	LOC101117573	olfactory receptor 2G3-like	not recognized by Cytoscape
14857110	3.35	0.0015	LOC101117587	epididymis-specific alpha-mannosidase-like (LOC101117587), transcript variant X1, mRNA	not recognized by Cytoscape
14894463	2.93	0.0068	LOC101117786	vitamin D 25-hydroxylase (LOC101117786), transcript variant X6, mRNA	not recognized by Cytoscape
14762835	2.03	0.0023	LOC101117874	putative olfactory receptor 52P1	not recognized by Cytoscape
14843634	-2.15	0.0028	LOC101118019	PWWP domain-containing protein MUM1	not recognized by Cytoscape
14884704	2.44	0.0003	LOC101118056	myeloid-associated differentiation marker-like	not recognized by Cytoscape
14828950	2.12	0.048	LOC101118132	putative olfactory receptor 5AK3 (LOC101118132), mRNA	not recognized by Cytoscape
14778250	2.38	0.0052	LOC101118278	olfactory receptor 4K1	not recognized by Cytoscape
14720031	2.47	0.0007	LOC101118451	trace amine-associated receptor 7a-like	not recognized by Cytoscape
14782687	2.42	0.0009	LOC101118592	probable histone-lysine N-methyltransferase PRDM7	not recognized by Cytoscape
14795360	-3.44	0.0041	LOC101118739	uncharacterized LOC101118739	not recognized by Cytoscape
14756441	2.27	0.0021	LOC101118872	olfactory receptor 2T8-like	not recognized by Cytoscape
14795949	3.13	0.0013	LOC101118874	UDP-glucuronosyltransferase 2C1-like	not recognized by Cytoscape
14848972	2.58	0.0008	LOC101118951	olfactory receptor 10H1-like (LOC101118951), mRNA	not recognized by Cytoscape
14795316	-2.63	0.0146	LOC101118999	histone H2B type 1-N	not recognized by Cytoscape
14743302	2.78	0.0079	LOC101119034	olfactory receptor 50-like	not recognized by Cytoscape
14795944	2.08	0.0249	LOC101119136	UDP-glucuronosyltransferase 2C1-like;	not recognized by Cytoscape
14889788	2.65	0.0033	LOC101119640	UDP-glucuronosyltransferase 2A1	not recognized by Cytoscape
14731712	3.29	0.0003	LOC101119916	olfactory receptor 1E2-like	not recognized by Cytoscape
14727449	2.17	0.0028	LOC101119986	olfactory receptor 10H4-like	not recognized by Cytoscape
14811696	-2.41	0.0005	LOC101120029	HRAS-like suppressor 3	not recognized by Cytoscape
14878687	2.72	0.0009	LOC101120061	olfactory receptor 5W2-like	not recognized by Cytoscape
14878689	2.6	0.0267	LOC101120309	olfactory receptor 5W2-like	not recognized by Cytoscape
14810495	2.51	0.0035	LOC101120318	olfactory receptor 1L8-like	not recognized by Cytoscape
14739572	2.75	0.0029	LOC101120345	peptidyl-prolyl cis-trans isomerase A-like	not recognized by Cytoscape
14870520	2.55	0.0008	LOC101120366	phosphoglycerate mutase 1-like (LOC101120366), mRNA	not recognized by Cytoscape
14731717	5.22	1.35e-05	LOC101120421	olfactory receptor-like protein DTMT	not recognized by Cytoscape
14788246	2.03	0.0018	LOC101120521	olfactory receptor 4B1-like	not recognized by Cytoscape
14795310	-3.27	0.0011	LOC101120702	histone H2A type 1	not recognized by Cytoscape
14788251	2.23	0.0049	LOC101120776	olfactory receptor 4B1-like	not recognized by Cytoscape
14778280	2.76	0.0004	LOC101120840	olfactory receptor 11G2-like	not recognized by Cytoscape
14855143	2.02	0.0098	LOC101120858	secretoglobin family 2B member 20-like	not recognized by Cytoscape
14884668	2	0.0027	LOC101120869	myeloid-associated differentiation marker-like	not recognized by Cytoscape
14886747	2.01	0.0098	LOC101120969	trichohyalin (LOC101120969), mRNA	not recognized by Cytoscape
14732117	2.12	0.0073	LOC101121098	olfactory receptor 4F3/4F16/4F29-like	not recognized by Cytoscape
14835902	2.1	0.026	LOC101121118	olfactory receptor 52K1-like	not recognized by Cytoscape
14826475	2.44	0.0004	LOC101121262	tyrosine-protein kinase ABL1-like	not recognized by Cytoscape
14810503	2.58	0.0007	LOC101121338	olfactory receptor 1L3-like	not recognized by Cytoscape
14778216	2.42	0.043	LOC101121354	olfactory receptor 11H6-like	not recognized by Cytoscape
14854875	2.16	0.0019	LOC101121725	olfactory receptor 4D5	not recognized by Cytoscape
14788244	2.08	0.0044	LOC101121800	olfactory receptor 4B1	not recognized by Cytoscape
14778212	2.03	0.0041	LOC101121860	olfactory receptor 11H6-like	not recognized by Cytoscape
14884682	2.68	0.0057	LOC101121887	myeloid-associated differentiation marker-like	not recognized by Cytoscape
14854804	2.48	0.0145	LOC101122146	olfactory receptor 6M1-like	not recognized by Cytoscape
14766041	2.16	0.0064	LOC101122255	histone H2B-like	not recognized by Cytoscape
14868867	2.11	0.0038	LOC101122274	protocadherin alpha-C2 (LOC101122274), transcript variant X8, mRNA	not recognized by Cytoscape
14847489	2.13	0.0041	LOC101122532	olfactory receptor 4D1 (LOC101122532), mRNA	not recognized by Cytoscape
14854786	2.25	0.0161	LOC101122736	olfactory receptor 10G4-like	not recognized by Cytoscape
14723900	2	0.0175	LOC101122776	olfactory receptor 8S1-like	not recognized by Cytoscape
14788262	2.17	0.005	LOC101122813	olfactory receptor 4B1-like	not recognized by Cytoscape
14788269	3.91	7.63e-05	LOC101123324	olfactory receptor 4C45-like	not recognized by Cytoscape
14854873	3.17	0.0026	LOC101123424	olfactory receptor 8B3-like	not recognized by Cytoscape
14732209	-2.03	0.0117	LOC101123603	F-box/WD repeat-containing protein 12-like	not recognized by Cytoscape
14820975	2.06	0.0052	LOC101904981	heterogeneous nuclear ribonucleoproteins A2/B1-like	not recognized by Cytoscape
14892214	2.12	0.003	LOC104976250	prostate and testis expressed protein 2-like	not recognized by Cytoscape
14836318	2.1	0.0022	LOC105601844	cytochrome P450 1A1	not recognized by Cytoscape
14841971	2.88	0.0002	LOC105601878	olfactory receptor 5I1-like	not recognized by Cytoscape
14800944	2.14	0.0495	LOC105601879	PRAME family member 12-like	not recognized by Cytoscape
14815682	2.23	0.0133	LOC105602420	olfactory receptor 52H1-like	not recognized by Cytoscape
14754241	2.18	0.0017	LOC105602904	uncharacterized LOC105602904	not recognized by Cytoscape
14795362	-2.3	0.0194	LOC105603795	histone H4	not recognized by Cytoscape
14795374	2.23	0.0342	LOC105603798	putative olfactory receptor 2W6	not recognized by Cytoscape
14795381	2.32	0.0061	LOC105603802	putative olfactory receptor 2B8	not recognized by Cytoscape
14795326	3.22	0.001	LOC105603938	putative olfactory receptor 2B8	not recognized by Cytoscape
14841976	2.18	0.0031	LOC105604375	olfactory receptor-like protein OLF2	not recognized by Cytoscape
14714223	2.39	0.0005	LOC105604748	keratin-associated protein 10-3-like	not recognized by Cytoscape
14798214	2.23	0.001	LOC105604874	mucin-3B-like	not recognized by Cytoscape
14804233	2.1	0.0035	LOC105604974	uncharacterized LOC105604974	not recognized by Cytoscape
14791214	3.21	0.0001	LOC105605068	disintegrin and metalloproteinase domain-containing protein 21-like	not recognized by Cytoscape
14763507	2.11	0.007	LOC105605069	uncharacterized LOC105605069	not recognized by Cytoscape
14843742	2.25	0.0047	LOC105605321	uncharacterized LOC105605321 (LOC105605321), transcript variant X9, ncRNA	not recognized by Cytoscape
14873924	3.66	0.0005	LOC105605343	uncharacterized LOC105605343	not recognized by Cytoscape
14793308	3.02	0.0014	LOC105605488	uncharacterized LOC105605488	not recognized by Cytoscape
14870027	2.67	0.0011	LOC105605829	zinc finger protein 133-like; uncharacterized LOC105616697	not recognized by Cytoscape
14880604	3.24	0.0003	LOC105605833	cationic amino acid transporter 3-like	not recognized by Cytoscape
14793047	2.26	0.0007	LOC105606087	uncharacterized LOC105606087	not recognized by Cytoscape
14801506	2.04	0.0015	LOC105606221	uncharacterized LOC105606221	not recognized by Cytoscape
14871362	2.01	0.0057	LOC105606553	uncharacterized LOC105606553	not recognized by Cytoscape
14729127	2.25	0.0036	LOC105607111	ankyrin repeat domain-containing protein 26-like	not recognized by Cytoscape
14776088	-2.03	0.0013	LOC105607505	uncharacterized protein C1orf43 homolog	not recognized by Cytoscape
14831154	-3.92	5.5e-05	LOC105608034	uncharacterized LOC105608034 (LOC105608034), transcript variant X3	not recognized by Cytoscape
14739865	3.35	0.0008	LOC105608320	interferon omega-1-like	not recognized by Cytoscape
14708980	2.25	0.0021	LOC105608796	uncharacterized LOC105608796	not recognized by Cytoscape
14730723	3.67	0.0011	LOC105609437	heterogeneous nuclear ribonucleoproteins A2/B1-like (LOC105609437), mRNA	not recognized by Cytoscape
14872529	2.09	0.002	LOC105609963	uncharacterized LOC105609963	not recognized by Cytoscape
14789479	2.44	0.0058	LOC105610478	uncharacterized LOC105610478	not recognized by Cytoscape
14894469	2.71	0.0018	LOC105610887	bcl-2-like protein 1 (LOC105610887), mRNA	not recognized by Cytoscape
14805156	2.47	0.0008	LOC105611919	uncharacterized LOC105611919 (LOC105611919), transcript variant X6, ncRNA	not recognized by Cytoscape
14722836	2.15	0.013	LOC105612482	olfactory receptor 13-like	not recognized by Cytoscape
14852094	2.29	0.0012	LOC105612852	bifunctional methylenetetrahydrofolate dehydrogenase/cyclohydrolase, mitochondrial pseudogene	not recognized by Cytoscape
14821229	2.12	0.0018	LOC105613401	trophoblast Kunitz domain protein 1-like	not recognized by Cytoscape
14765639	2.14	0.0213	LOC105614185	disintegrin and metalloproteinase domain-containing protein 21-like	not recognized by Cytoscape
14731691	2.4	0.0006	LOC105614242	olfactory receptor 139;	not recognized by Cytoscape
14776997	3.05	0.0001	LOC105614386	EGF-like module-containing mucin-like hormone receptor-like 3	not recognized by Cytoscape
14715078	2.45	0.0024	LOC105615513	cell wall protein DAN4-like	not recognized by Cytoscape
14830364	2.51	0.0005	LOC105616076	uncharacterized LOC105616076 (LOC105616076), ncRNA	not recognized by Cytoscape
14855137	2.78	0.0023	LOC105616872	major allergen I polypeptide chain 1-like	not recognized by Cytoscape
14724450	2.18	0.0081	LOC106990623	olfactory receptor 5M9-like (LOC106990623), transcript variant X1, mRNA	not recognized by Cytoscape
14727757	2.02	0.0259	LOC106990697	olfactory receptor 10AG1-like (LOC106990697), mRNA	not recognized by Cytoscape
14867023	2.27	0.0012	LOC114108699	transcription elongation factor A N-terminal and central domain-containing protein-like (LOC114108699	not recognized by Cytoscape
14836881	2.53	0.0004	LOC114108841	immunoglobulin lambda-1 light chain (LOC114108841), transcript variant X11, mRNA	not recognized by Cytoscape
14879957	2.53	0.0008	LOC114108990	liprin-alpha-1-like (LOC114108990), transcript variant X2, mRNA	not recognized by Cytoscape
14802270	2.57	0.0002	LOC114109559	putative olfactory receptor 2I1 (LOC114109559), mRNA	not recognized by Cytoscape
14747803	2.45	0.0153	LOC114110081	putative olfactory receptor 8G2 (LOC114110081), mRNA	not recognized by Cytoscape
14739329	3.13	0.0015	LOC114110613	peptidyl-prolyl cis-trans isomerase FKBP3-like (LOC114110613), mRNA	not recognized by Cytoscape
14732142	3.97	0.0003	LOC114112247	ubiquitin carboxyl-terminal hydrolase 17-like protein 6	not recognized by Cytoscape
14883455	2.36	0.0022	LOC114112920	keratin-associated protein 12-1-like (LOC114112920), mRNA	not recognized by Cytoscape
14757481	2.63	0.0029	LOC114113269	keratin-associated protein 21-1 (LOC114113269), mRNA	not recognized by Cytoscape
14839464	2.12	0.0031	LOC114113396	keratin-associated protein 15-1 (LOC114113396), mRNA	not recognized by Cytoscape
14828658	2.07	0.0023	LOC114113596	glycine cleavage system H protein, mitochondrial (LOC114113596), mRNA	not recognized by Cytoscape
14802849	2.47	0.0006	LOC114114832	taurochenodeoxycholic 6 alpha-hydroxylase-like	not recognized by Cytoscape
14893601	2.25	0.0009	LOC114116130	retinoic acid early transcript 1E (LOC114116130), transcript variant X4, mRNA	not recognized by Cytoscape
14724727	2.17	0.0041	LOC114116134	UL16-binding protein 3-like (LOC114116134), mRNA	not recognized by Cytoscape
14859389	2.27	0.0075	LOC114117237	ribose-phosphate pyrophosphokinase 1-like (LOC114117237)	not recognized by Cytoscape
14847108	2.17	0.0019	LOC114117576	CD5 antigen-like (LOC114117576), mRNA	not recognized by Cytoscape
14723248	2.36	0.0016	LOC114118318	olfactory receptor 5W2-like (LOC114118318), mRNA	not recognized by Cytoscape
14850718	2.99	0.006	LOC121816241	uncharacterized LOC121816241 (LOC121816241), ncRNA	not recognized by Cytoscape
14846267	2.05	0.002	LOC121816650	uncharacterized LOC121816650 (LOC121816650), ncRNA	not recognized by Cytoscape
14876595	2.34	0.0111	LOC121816923	uncharacterized LOC121816923 (LOC121816923), ncRNA	not recognized by Cytoscape
14798279	2.04	0.0128	LOC121817543	uncharacterized LOC121817543 (LOC121817543), ncRNA	not recognized by Cytoscape
14833885	2.62	0.0003	LOC121817962	PREDICTED: Ovis aries uncharacterized LOC121817962 (LOC121817962), ncRNA	not recognized by Cytoscape
14861846	-2.26	0.0013	LOC121818523	uncharacterized LOC121818523 (LOC121818523), ncRNA	not recognized by Cytoscape
14853022	2.88	0.0007	LOC121818589	uncharacterized LOC121818589 (LOC121818589), transcript variant X1, ncRNA	not recognized by Cytoscape
14894457	2.02	0.0024	LOC121818846	uncharacterized LOC121818846 (LOC121818846), transcript variant X2, ncRNA	not recognized by Cytoscape
14754950	2.19	0.0016	LOC121819225	uncharacterized LOC121819225 (LOC121819225), transcript variant X2, ncRNA	not recognized by Cytoscape
14834079	2.28	0.019	LOC121819865	uncharacterized LOC121819865 (LOC121819865), mRNA	not recognized by Cytoscape
14783473	2.77	0.0005	LOC121819931	uncharacterized LOC121819931 (LOC121819931), ncRNA	not recognized by Cytoscape
14737791	2.24	0.0016	LOC121820289	ferritin light chain (LOC121820289), mRNA	not recognized by Cytoscape
14793276	2.33	0.001	LOC121820340	uncharacterized LOC121820340 (LOC121820340), transcript variant X6, ncRNA	not recognized by Cytoscape
14805159	2.29	0.0008	LOC121820351	uncharacterized LOC121820351 (LOC121820351), ncRNA	not recognized by Cytoscape
14817427	2.67	0.0007	LOC132657149	uncharacterized LOC132657149 (LOC132657149), ncRNA	not recognized by Cytoscape
14883711	2.31	0.0034	LOC132657328	uncharacterized LOC132657328 (C), ncRNA	not recognized by Cytoscape
14778763	2.23	0.0019	LOC132657775	craniofacial development protein 2-like (LOC132657775), mRNA	not recognized by Cytoscape
14892117	2.77	0.0002	LOC132657867	large ribosomal subunit protein uL16-like (LOC132657867), misc_RNA	not recognized by Cytoscape
14712935	3.17	0.0003	LOC132657924	uncharacterized LOC132657924 (LOC132657924), ncRNA	not recognized by Cytoscape
14785156	2.43	0.0007	LOC132658091	uncharacterized LOC132658091 (LOC132658091), ncRNA	not recognized by Cytoscape
14742193	2.08	0.0035	LOC132658117	craniofacial development protein 2-like (LOC132658117), transcript variant X6, mRNA	not recognized by Cytoscape
14746335	2.41	0.0057	LOC132658243	uncharacterized LOC132658243 (LOC132658243), mRNA	not recognized by Cytoscape
14741895	2.3	0.0095	LOC132658289	uncharacterized LOC132658289 (LOC132658289), ncRNA	not recognized by Cytoscape
14869547	2.5	0.0002	LOC132658310	uncharacterized LOC132658310 (LOC132658310), ncRNA	not recognized by Cytoscape
14722043	2.03	0.0031	LOC132658352	uncharacterized LOC132658352 (LOC132658352), ncRNA	not recognized by Cytoscape
14719940	2.24	0.0086	LOC132658603	uncharacterized LOC132658603 (LOC132658603), ncRNA	not recognized by Cytoscape
14741972	2.11	0.0038	LOC132658793	uncharacterized LOC132658793 (LOC132658793), ncRNA	not recognized by Cytoscape
14848116	2.06	0.0016	LOC132659149	uncharacterized LOC132659149 (LOC132659149), ncRNA	not recognized by Cytoscape
14876565	2	0.0081	LOC132659186	uncharacterized LOC132659186 (LOC132659186), ncRNA	not recognized by Cytoscape
14814902	2.2	0.0016	LOC132659345	uncharacterized LOC132659345 (LOC132659345), ncRNA	not recognized by Cytoscape
14778105	2.05	0.0044	LOC132659467	uncharacterized LOC132659467 (LOC132659467), transcript variant X1, misc_RNA	not recognized by Cytoscape
14874389	2.69	0.0024	LOC132659509	uncharacterized LOC132659509 (LOC132659509), ncRNA	not recognized by Cytoscape
14729455	2.31	0.0005	LOC132659531	uncharacterized LOC132659531 (LOC132659531), ncRNA	not recognized by Cytoscape
14837391	2.55	0.0011	LOC132659772	uncharacterized LOC132659772 (LOC132659772), ncRNA	not recognized by Cytoscape
14729438	2.03	0.0023	LOC132659799	uncharacterized LOC132659799 (LOC132659799), ncRNA	not recognized by Cytoscape
14855430	2.11	0.0061	LOC132660172	uncharacterized LOC132660172 (LOC132660172), ncRNA	not recognized by Cytoscape
14739885	2.01	0.002	LOC507383	olfactory receptor 8S1-like; olfactory receptor 8S1	not recognized by Cytoscape
14788883	2.06	0.0061	LOC518623	glycine N-acyltransferase-like; glycine-N-acyltransferase-like	not recognized by Cytoscape
14771286	2.04	0.0013	LOC528515	olfactory receptor 52E1-like; olfactory receptor 52E1	not recognized by Cytoscape
14778259	2.02	0.0304	LOC531304	olfactory receptor 4K2-like; olfactory receptor 4K2	not recognized by Cytoscape
14747875	2.11	0.0236	LOC781509	olfactory receptor 145	not recognized by Cytoscape
14762005	2.09	0.0044	LOC783845	olfactory receptor 11H4	not recognized by Cytoscape
14802213	2.82	0.0023	LOC786846	olfactory receptor 1361-like; olfactory receptor 1361	not recognized by Cytoscape
14848974	2.08	0.0016	LOC787433	olfactory receptor 10H1	not recognized by Cytoscape
14821458	2.35	0.001	LOC788438	olfactory receptor 12	not recognized by Cytoscape
14772850	-2.26	0.0015	LOH12CR1	loss of heterozygosity, 12, chromosomal region 1	not recognized by Cytoscape
14881372	-2.32	0.0006	LYRM4	LYR motif containing 4	not recognized by Cytoscape
14791773	-2.93	0.002	LYZ2	lysozyme 3a precursor; lysozyme C-2; lysozyme 2a precursor	not recognized by Cytoscape
14817811	-3.34	0.0002	MACROD1	PREDICTED: Ovis aries mono-ADP ribosylhydrolase 1 (MACROD1), transcript variant X5, mRNA	not recognized by Cytoscape
14828080	2.47	0.0008	MAGEA12	MAGE family member A12	not recognized by Cytoscape
14842004	2.3	0.0094	MALRD1	MAM and LDL receptor class A domain containing 1 (MALRD1), transcript variant X3, mRNA	not recognized by Cytoscape
14853045	-2.51	0.0004	MB21D1	Mab-21 domain containing 1	not recognized by Cytoscape
14806607	-2.44	0.0035	MESDC2	mesoderm development candidate 2	not recognized by Cytoscape
14749082	-2.39	0.0004	METTL12	methyltransferase like 12	not recognized by Cytoscape
14747225	11.63	3.09e-07	MT1A	metallothionein-1A	not recognized by Cytoscape
14747230	8.01	1.22e-06	MT2A	metallothionein-2; metallothionein 2A	not recognized by Cytoscape
14725692	-2.07	0.0012	MTHFS	5,10-methenyltetrahydrofolate synthetase (5-formyltetrahydrofolate cyclo-ligase)	not recognized by Cytoscape
14806140	-3.51	4.68e-05	MYL6B	myosin, light chain 6B, alkali, smooth muscle and non-muscle	not recognized by Cytoscape
14839384	-2.98	0.0002	NAT1	N-acetyltransferase 1 (arylamine N-acetyltransferase)	not recognized by Cytoscape
14806522	-3.15	8.9e-05	NDNL2	necdin-like 2	not recognized by Cytoscape
14845836	-2.18	0.0042	NDUFS6	NADH dehydrogenase (ubiquinone) Fe-S protein 6, 13kDa (NADH-coenzyme Q reductase)	not recognized by Cytoscape
14733380	-2.18	0.001	NUP62CL	nucleoporin 62kDa C-terminal like	not recognized by Cytoscape
14777476	-3	0.0002	OBFC1	oligonucleotide/oligosaccharide-binding fold containing 1	not recognized by Cytoscape
14727447	3.12	0.0002	OR10H3	olfactory receptor, family 10, subfamily H, member 3	not recognized by Cytoscape
14745911	2.3	0.0005	OR10J1	olfactory receptor, family 10, subfamily J, member 1	not recognized by Cytoscape
14844979	2.68	0.009	OR10K1	olfactory receptor, family 10, subfamily K, member 1	not recognized by Cytoscape
14829431	2.01	0.0028	OR1B1	olfactory receptor, family 1, subfamily B, member 1 (gene/pseudogene)	not recognized by Cytoscape
14731719	5.57	6.66e-06	OR1E2	olfactory receptor, family 1, subfamily E, member 2	not recognized by Cytoscape
14756472	2.08	0.027	OR2T4	olfactory receptor, family 2, subfamily T, member 4	not recognized by Cytoscape
14756435	2.46	0.006	OR2T8	olfactory receptor, family 2, subfamily T, member 8	not recognized by Cytoscape
14788298	2.58	0.0033	OR4C15	olfactory receptor 4C15-like (LOC101106652), mRNA	not recognized by Cytoscape
14823182	2.54	0.0003	OR4D9	olfactory receptor, family 4, subfamily D, member 9	not recognized by Cytoscape
14787828	2.16	0.0011	OR51F2	olfactory receptor 51F2; olfactory receptor, family 51, subfamily F, member 2	not recognized by Cytoscape
14824389	2.83	0.0016	OR52J3	olfactory receptor, family 52, subfamily J, member 3	not recognized by Cytoscape
14788898	2.41	0.0042	OR5B12	olfactory receptor, family 5, subfamily B, member 12	not recognized by Cytoscape
14856741	2.08	0.0032	OR5H2	olfactory receptor, family 5, subfamily H, member 2	not recognized by Cytoscape
14856735	2.37	0.0065	OR5H6	olfactory receptor, family 5, subfamily H, member 6 (gene/pseudogene)	not recognized by Cytoscape
14812156	2.27	0.0058	OR5P2	olfactory receptor, family 5, subfamily P, member 2	not recognized by Cytoscape
14772081	2.15	0.0097	OR7D2	olfactory receptor 7D2; olfactory receptor, family 7, subfamily D, member 2	not recognized by Cytoscape
14892119	2.27	0.0156	OR8B3	olfactory receptor, family 8, subfamily B, member 3	not recognized by Cytoscape
14890701	2.1	0.0122	OR9G9	olfactory receptor, family 9, subfamily G, member 9	not recognized by Cytoscape
14894335	-4.66	2.61e-05	OVAR-DQA1	histocompatibility complex, class II, DQ alpha, type 1 (OVAR-DQA1), mRNA	not recognized by Cytoscape
14762127	2.13	0.0055	P2RY4	pyrimidinergic receptor P2Y, G-protein coupled, 4	not recognized by Cytoscape
14753920	2.17	0.0106	PAG3	pregnancy-associated glycoprotein 3;	not recognized by Cytoscape
14737862	-2.14	0.0221	PCDHGC5	protocadherin gamma subfamily C, 5	not recognized by Cytoscape
14868584	-2.17	0.0049	POPDC3	popeye domain containing 3; blood vessel epicardial substance	not recognized by Cytoscape
14802028	2.22	0.0013	PPAP2B	phosphatidic acid phosphatase type 2B	not recognized by Cytoscape
14871438	3.07	0.003	PSG6	pregnancy-associated glycoprotein 6-like (LOC101106045), transcript variant X1, mRNA	not recognized by Cytoscape
14760496	-2.07	0.003	PYGO2	pygopus family PHD finger 2	not recognized by Cytoscape
14749741	-2.22	0.0039	RHOC	ras homolog family member C	not recognized by Cytoscape
14852662	2.16	0.0029	SDHD	succinate dehydrogenase complex subunit D (SDHD), transcript variant X2, mRNA	not recognized by Cytoscape
14730323	2.15	0.0017	SLC35E4	solute carrier family 35, member E4	not recognized by Cytoscape
14731277	2.41	0.0045	SPADH2	spermadhesin 2	not recognized by Cytoscape
14843170	2.67	0.0039	SPN	Sialophorin (SPN), transcript variant X3, mRNA	not recognized by Cytoscape
14894381	3.74	0.0002	SPRR2E	small proline-rich protein type II (PRD-SPRRII), mRNA	not recognized by Cytoscape
14836995	-3.08	0.0002	STRA13	stimulated by retinoic acid 13	not recognized by Cytoscape
14709787	2.27	0.0038	TINCR		not recognized by Cytoscape
14811351	-2.58	0.0009	TMEM243	transmembrane protein 243, mitochondrial; uncharacterized LOC101103550	not recognized by Cytoscape
14784382	-2.75	0.0005	TMEM261	transmembrane protein 261	not recognized by Cytoscape
14745632	3.79	0.0002	TMEM45A	transmembrane protein 45A	not recognized by Cytoscape
14777226	-2.16	0.0007	TMEM55B	transmembrane protein 55B	not recognized by Cytoscape
14733777	-3.07	8.41e-05	TMEM56	transmembrane protein 56	not recognized by Cytoscape
14893518	3.06	0.0003	TRB	OTCR1 T-cell receptor beta chain mRNA, partial cds	not recognized by Cytoscape
14745188	2.04	0.0011	TXNDC2	thioredoxin domain containing 2 (spermatozoa)	not recognized by Cytoscape
14745951	2.38	0.0136	UGT1A3	UDP glucuronosyltransferase 1 family, polypeptide A3 (UGT1A3), mRNA	not recognized by Cytoscape
14816879	-2.39	0.0005	USP18	ubiquitin specific peptidase 18	not recognized by Cytoscape
14763087	-2.75	0.0006	VPS25	vacuolar protein sorting 25 homolog (S. cerevisiae)	not recognized by Cytoscape
14818467	-4.03	2.68e-05	WBSCR22	Williams Beuren syndrome chromosome region 22	not recognized by Cytoscape
14820885	2.07	0.0019	WDR86	WD repeat domain 86 (WDR86), transcript variant X8, mRNA	not recognized by Cytoscape
14747507	2.09	0.0021	ZBTB16	zinc finger and BTB domain containing 16	not recognized by Cytoscape
14859995	2.05	0.0021	ZFP92	ZFP92 zinc finger protein	not recognized by Cytoscape
14853774	2.45	0.0004	ZNF699	zinc finger protein 699 (LOC101109964), mRNA	not recognized by Cytoscape
14735102	2.37	0.0034	ZNF709	zinc finger protein 709 (LOC101102642), transcript variant X5, mRNA	not recognized by Cytoscape
14884907	2.27	0.0008	ABCC9	ATP binding cassette subfamily C member 9	unclustered
14818427	-3.11	0.0005	ABCG2	ATP-binding cassette, sub-family G (WHITE), member 2 (Junior blood group)	unclustered
14796170	-2.14	0.0014	ABHD10	abhydrolase domain containing 10	unclustered
14818494	-2.89	0.0001	ABHD11	abhydrolase domain containing 11	unclustered
14795710	-2.23	0.003	ABHD14B	abhydrolase domain containing 14B	unclustered
14848396	-2.04	0.0011	ABI2	abl-interactor 2	unclustered
14745531	-2	0.0263	ABI3BP	ABI family, member 3 (NESH) binding protein	unclustered
14757831	-2.04	0.0353	ABR	active BCR-related	unclustered
14839512	2.2	0.0029	ABRACL	ABRA C-terminal like	unclustered
14848008	-2.47	0.0005	ACAD9	acyl-CoA dehydrogenase family, member 9	unclustered
14871541	-2.02	0.0015	ACER3	alkaline ceramidase 3	unclustered
14726386	3.3	0.0003	ACKR3	atypical chemokine receptor 3	unclustered
14739210	-2.13	0.0048	ACO2	aconitase 2, mitochondrial	unclustered
14775590	-2.54	0.0013	ACOT4	acyl-CoA thioesterase 4	unclustered
14855760	-2.35	0.0019	ACP2	acid phosphatase 2, lysosomal	unclustered
14817261	-2.6	0.0012	ACSBG1	acyl-CoA synthetase bubblegum family member 1	unclustered
14835441	3.04	0.0002	ACSL4	acyl-CoA synthetase long-chain family member 4	unclustered
14719815	-3.05	0.0009	ACTA2	actin, alpha 2, smooth muscle, aorta	unclustered
14726964	-2.08	0.0099	ACTR1A	ARP1 actin-related protein 1 homolog A, centractin alpha (yeast)	unclustered
14818599	-2.08	0.0009	ACTR5	ARP5 actin-related protein 5 homolog (yeast)	unclustered
14781344	2.13	0.0009	ADAMTS5	ADAM metallopeptidase with thrombospondin type 1 motif, 5	unclustered
14804236	2.29	0.0079	ADAMTS9	ADAM metallopeptidase with thrombospondin type 1 motif 9	unclustered
14722396	-3.99	0.0002	ADGRG1	adhesion G protein-coupled receptor G1	unclustered
14753250	-2.48	0.0007	ADGRG6	adhesion G protein-coupled receptor G6	unclustered
14745615	2.05	0.0017	ADGRG7	adhesion G protein-coupled receptor G7	unclustered
14811252	-3.16	0.0002	ADI1	acireductone dioxygenase 1	unclustered
14791560	7.14	3.3e-06	ADM	adrenomedullin	unclustered
14796525	2.35	0.0021	ADRA1A	adrenoceptor alpha 1A	unclustered
14893008	2.75	0.0003	ADRA1D	adrenoceptor alpha 1D	unclustered
14827525	2.07	0.007	ADTRP	androgen-dependent TFPI-regulating protein	unclustered
14852176	-2.2	0.0007	AGTR1	angiotensin II receptor, type 1	unclustered
14722329	7.37	1.17e-06	AGTR2	angiotensin II receptor, type 2	unclustered
14776488	-2.29	0.0006	AGTRAP	angiotensin II receptor-associated protein	unclustered
14876059	2.2	0.0281	AHSG	alpha-2-HS-glycoprotein	unclustered
14753275	-2.23	0.0035	AIG1	androgen-induced 1	unclustered
14778935	-2.03	0.0016	AIMP2	aminoacyl tRNA synthetase complex-interacting multifunctional protein 2	unclustered
14760825	2.09	0.0013	AIPL1	aryl hydrocarbon receptor interacting protein like 1 (AIPL1), transcript variant X2, mRNA	unclustered
14859769	-2.94	7.96e-05	AK3	adenylate kinase 3	unclustered
14803644	5.09	2.25e-05	AK4	adenylate kinase 4	unclustered
14743751	2.39	0.0015	AK7	adenylate kinase 7	unclustered
14889229	-2.35	0.0017	AKAP5	A kinase (PRKA) anchor protein 5	unclustered
14888844	-4.15	4.53e-05	AKR1B1	aldo-keto reductase family 1, member B1 (aldose reductase)	unclustered
14814544	-2.07	0.0123	AKT2	v-akt murine thymoma viral oncogene homolog 2	unclustered
14849480	-2.35	0.0003	ALAD	aminolevulinate dehydratase	unclustered
14721625	-2.31	0.001	ALDH1A1	aldehyde dehydrogenase 1 family, member A1	unclustered
14762189	-2.34	0.0009	ALG6	ALG6, alpha-1,3-glucosyltransferase	unclustered
14807826	-2.12	0.0017	ALG8	ALG8, alpha-1,3-glucosyltransferase	unclustered
14874357	-2.19	0.0016	ALKBH7	alkB, alkylation repair homolog 7 (E. coli)	unclustered
14811117	2.05	0.0036	ALLC	allantoicase	unclustered
14736568	2.02	0.0012	ALOX12B	arachidonate 12-lipoxygenase, 12R type	unclustered
14746650	-2.32	0.0106	ALPK3	alpha-kinase 3	unclustered
14754164	-11.79	1.25e-05	ALPL	alkaline phosphatase, liver/bone/kidney	unclustered
14747198	-2.09	0.0081	AMFR	autocrine motility factor receptor, E3 ubiquitin protein ligase	unclustered
14836669	3.2	0.0005	AMIGO2	adhesion molecule with Ig-like domain 2	unclustered
14835459	4.49	7.98e-06	AMMECR1	Alport syndrome, mental retardation, midface hypoplasia and elliptocytosis chromosomal region gene 1	unclustered
14709410	-2.36	0.0004	ANAPC10	anaphase promoting complex subunit 10	unclustered
14862606	-2.31	0.0042	ANAPC13	anaphase promoting complex subunit 13	unclustered
14873501	-2.59	0.0004	ANAPC5	anaphase promoting complex subunit 5	unclustered
14873714	-2.19	0.0008	ANAPC7	anaphase promoting complex subunit 7	unclustered
14718032	-2.34	0.0007	ANGEL2	angel homolog 2 (Drosophila)	unclustered
14889923	-2.65	0.0007	ANGPT4	angiopoietin 4	unclustered
14818499	-3.82	0.0004	ANGPTL5	angiopoietin-like 5	unclustered
14853581	-2.29	0.0005	ANGPTL6	angiopoietin like 6	unclustered
14834622	2.09	0.0012	ANKH	ANKH inorganic pyrophosphate transport regulator	unclustered
14817381	2.28	0.0085	ANKRD1	ankyrin repeat domain 1 (cardiac muscle)	unclustered
14731223	9.32	4.03e-06	ANKRD37	ankyrin repeat domain 37	unclustered
14842687	2.02	0.0012	ANKRD44	ankyrin repeat domain 44	unclustered
14893233	-2.1	0.0014	AP5S1	adaptor-related protein complex 5, sigma 1 subunit	Unclustered
14737010	-2.43	0.0048	APCDD1	adenomatosis polyposis coli down-regulated 1	Unclustered
14868923	-2.16	0.0023	APEH	acylaminoacyl-peptide hydrolase	Unclustered
14721295	2.5	0.0007	APLN	apelin	Unclustered
14753652	-4.19	4.14e-05	APOA1	apolipoprotein A-I	Unclustered
14745065	2.31	0.0005	APOC4	apolipoprotein C-IV	Unclustered
14713563	-2.08	0.0221	AR	androgen receptor	Unclustered
14790365	4.15	0.0003	ARG2	arginase 2	Unclustered
14726396	2.1	0.0057	ARHGAP24	Rho GTPase activating protein 24 (ARHGAP24), transcript variant X7, mRNA	Unclustered
14732563	-2.01	0.0034	ARHGEF39	Rho guanine nucleotide exchange factor 39	Unclustered
14721699	-2.04	0.0048	ARL2	ADP-ribosylation factor like GTPase 2	Unclustered
14713524	-2.37	0.0005	ARMC8	armadillo repeat containing 8	Unclustered
14853237	2.24	0.0015	ARNTL	aryl hydrocarbon receptor nuclear translocator-like	Unclustered
14841713	3.41	6.69e-05	ARNTL2	aryl hydrocarbon receptor nuclear translocator-like 2	Unclustered
14793489	4.41	1.55e-05	ARRDC3	arrestin domain containing 3	Unclustered
14835317	-2.83	0.002	ARSB	arylsulfatase B	Unclustered
14851953	-2.89	0.0001	ASB9	ankyrin repeat and SOCS box containing 9	Unclustered
14723925	2.63	0.0005	ASGR2	asialoglycoprotein receptor 2	Unclustered
14808580	-2.17	0.0088	ASH2L	ash2 (absent, small, or homeotic)-like (Drosophila)	Unclustered
14765061	2.06	0.0026	ASIC5	acid sensing (proton gated) ion channel family member 5	Unclustered
14782422	-2.51	0.0005	ASNA1	arsA arsenite transporter, ATP-binding, homolog 1 (bacterial)	unclustered
14811365	2.2	0.001	ASPA	aspartoacylase (ASPA), transcript variant X2, mRNA	Unclustered
14709413	-2.16	0.0023	ASPSCR1		Unclustered
14876976	-2.45	0.0022	ASRGL1	asparaginase like 1	Unclustered
14724442	-2.01	0.0117	ATF7IP	activating transcription factor 7 interacting protein	Unclustered
14774484	-3.55	2.94e-05	ATF7IP2	activating transcription factor 7 interacting protein 2	Unclustered
14858564	-2.49	0.001	ATG10	autophagy related 10	Unclustered
14757512	-2.25	0.0008	ATOX1	antioxidant 1 copper chaperone	Unclustered
14742804	2.42	0.0017	ATP11C	ATPase phospholipid transporting 11C (ATP11C), transcript variant X16, mRNA	Unclustered
14755964	-2.37	0.0011	ATP1A2	ATPase, Na+/K+ transporting, alpha 2 polypeptide	Unclustered
14805161	2.01	0.0071	ATP6V1C1	ATPase, H+ transporting, lysosomal 42kDa, V1 subunit C1	Unclustered
14815280	-2.72	0.0006	ATP8A1	ATPase, aminophospholipid transporter (APLT), class I, type 8A, member 1	Unclustered
14756746	-2.26	0.001	ATXN10	ataxin 10	Unclustered
14891520	-2.13	0.0039	ATXN7L3B	ataxin 7-like 3B	Unclustered
14713155	2.64	0.003	AUNIP	aurora kinase A and ninein interacting protein (AUNIP), mRNA	Unclustered
14870936	-3.3	4.56e-05	B3GLCT	beta 3-glucosyltransferase	Unclustered
14783540	-2	0.0012	B4GALT7	xylosylprotein beta 1,4-galactosyltransferase, polypeptide 7	Unclustered
14773882	-3.76	3.24e-05	B4GAT1	beta-1,4-glucuronyltransferase 1	Unclustered
14839953	-2.65	0.0002	B9D1	B9 protein domain 1	Unclustered
14795487	-2.18	0.0036	BACE1	beta-site APP-cleaving enzyme 1	Unclustered
14758189	-2.17	0.0032	BCAM	basal cell adhesion molecule (Lutheran blood group)	Unclustered
14824814	-2.59	0.0003	BCAP31	B-cell receptor-associated protein 31	Unclustered
14719554	-3.25	0.0002	BCAT2	branched chain amino-acid transaminase 2, mitochondrial	Unclustered
14831323	-2.59	0.0045	BCHE	butyrylcholinesterase	Unclustered
14781411	2.21	0.0033	BEND5	BEN domain containing 5	Unclustered
14733279	-2.92	0.0001	BEX4	brain expressed X-linked 4	Unclustered
14824692	-2.93	0.0055	BGN	biglycan	Unclustered
14795006	3.73	0.0006	BHLHE40	basic helix-loop-helix family, member e40	Unclustered
14802822	-2.59	0.0038	BMP1	bone morphogenetic protein 1	Unclustered
14868683	9.26	1.1e-06	BNIP3	BCL2/adenovirus E1B 19kDa interacting protein 3	Unclustered
14777271	-2.07	0.0012	BORCS7	BLOC-1 related complex subunit 7	Unclustered
14749107	-2.44	0.0047	BSCL2	Berardinelli-Seip congenital lipodystrophy 2 (seipin)	Unclustered
14729238	-2.61	0.0003	BSG	basigin (Ok blood group)	Unclustered
14746314	2.02	0.0098	BSP5	binder of sperm 5	Unclustered
14746308	2.02	0.0098	BSP5L	binder of sperm 5-like;	Unclustered
14723500	2.71	0.0002	BTBD3	BTB (POZ) domain containing 3	Unclustered
14740684	-2.33	0.0005	BTD	biotinidase	Unclustered
14787492	-3.33	0.0013	BTG2	BTG family, member 2	Unclustered
14890728	2.11	0.0097	BTG3	BTG family, member 3	Unclustered
14717546	-2.08	0.0014	BYSL	bystin-like	Unclustered
14855957	-2.49	0.0007	C11orf49	chromosome 11 open reading frame 49	Unclustered
14714353	-2.4	0.0005	C15orf61	chromosome 15 open reading frame 61	Unclustered
14893995	2.94	0.0001	C17H4orf29	chromosome 17 open reading frame, human C4orf29	unclustered
14762420	2.3	0.0007	C17orf47	chromosome 17 open reading frame 47	unclustered
14724079	-2.16	0.0012	C17orf49	chromosome 17 open reading frame 49	unclustered
14867078	2.48	0.0004	C17orf67	chromosome 17 open reading frame 67	Unclustered
14743775	-2.35	0.0028	C18H14orf132	chromosome 18 open reading frame, human C14orf132	unclustered
14769479	-2.13	0.0013	C1H1orf123	chromosome 1 open reading frame, human C1orf123; chromosome 3 open reading frame, human C1orf123	unclustered
14842485	2.26	0.0035	C1H1orf210	chromosome 1 open reading frame, human C1orf210; chromosome 3 open reading frame, human C1orf210	unclustered
14726858	-3.45	0.0001	C1H3orf33	chromosome 1 open reading frame, human C3orf33	unclustered
14868080	-2.97	0.0002	C1orf115	chromosome 1 open reading frame 115	Unclustered
14841666	2.06	0.0031	C1QL2	complement component 1, q subcomponent-like 2	Unclustered
14871728	-2.23	0.0007	C5H5orf63	chromosome 5 open reading frame, human C5orf63; chromosome 7 open reading frame, human C5orf63	Unclustered
14771779	2.27	0.0007	C8B	complement component 8, beta polypeptide	Unclustered
14743232	-2.75	0.0007	C8orf82	chromosome 8 open reading frame 82	Unclustered
14825725	-9	6.5e-06	CA5A	carbonic anhydrase VA, mitochondrial	Unclustered
14764420	-2.85	0.0012	CA8	carbonic anhydrase VIII	Unclustered
14732707	3.69	2.02e-05	CA9	carbonic anhydrase IX	Unclustered
14858169	2.15	0.001	CABYR	calcium binding tyrosine-(Y)-phosphorylation regulated	Unclustered
14803662	-2.13	0.002	CACHD1	cache domain containing 1	Unclustered
14755579	-2.63	0.0017	CADPS	Ca++-dependent secretion activator	Unclustered
14741899	-3.21	6.69e-05	CADPS2	Ca++-dependent secretion activator 2	Unclustered
14756641	-2.24	0.0016	CAP1	CAP, adenylate cyclase-associated protein 1 (yeast)	Unclustered
14838775	2.53	0.0003	CAPG	capping protein (actin filament), gelsolin-like	Unclustered
14819490	-2.74	0.0002	CAPRIN2	caprin family member 2	Unclustered
14806949	-2.47	0.0016	CAT	catalase (CAT), transcript variant X3, mRNA	Unclustered
14766194	2	0.0041	CATHL2	cathelicidin 2	Unclustered
14877127	2.15	0.0007	CATHL3	BAC7.5 protein	Unclustered
14721197	-2.37	0.0008	CAV1	caveolin 1 (CAV1), mRNA	Unclustered
14747691	-2	0.0014	CBY1	chibby homolog 1 (Drosophila)	Unclustered
14819039	-2.39	0.0003	CCBL1	cysteine conjugate-beta lyase, cytoplasmic	unclustered
14717464	2.09	0.0138	CCDC109B	coiled-coil domain containing 109B	unclustered
14856879	-2.4	0.0015	CCDC134	coiled-coil domain containing 134	Unclustered
14727709	-2.07	0.0027	CCDC18	coiled-coil domain containing 18	Unclustered
14827357	-4.32	0.0011	CCDC3	coiled-coil domain containing 3	Unclustered
14872802	-2.65	0.0003	CCDC62	coiled-coil domain containing 62	Unclustered
14883611	-2.05	0.0075	CCL5	chemokine (C-C motif) ligand 5	Unclustered
14771869	2.22	0.0012	CCNB2	cyclin B2 (CCNB2), mRNA	Unclustered
14815665	-2.03	0.0032	CCNL1	cyclin L1	Unclustered
14773927	-2.19	0.0007	CCS	copper chaperone for superoxide dismutase	Unclustered
14864851	2.15	0.0011	CCT6A	haperonin containing TCP1 subunit 6A (CCT6A), mRNA	Unclustered
14823175	2.02	0.0027	CD300C	CD300c molecule	Unclustered
14877355	-2.43	0.0005	CD320	CD320 molecule	Unclustered
14715770	-3.29	0.0001	CD3G	CD3g molecule, gamma (CD3-TCR complex)	Unclustered
14846623	-3.06	0.0004	CD82	Tetraspanin.	Unclustered
14819833	3.35	0.0003	CD9	CD9 molecule	Unclustered
14765387	-2.34	0.0027	CDC14A	cell division cycle 14A	Unclustered
14802715	-2.13	0.0056	CDC16	cell division cycle 16	Unclustered
14722004	-2.35	0.0015	CDCA5	cell division cycle associated 5	Unclustered
14720644	-2.82	0.0001	CDCA7L	cell division cycle associated 7-like	Unclustered
14825354	-3.48	0.0003	CDH11	cadherin 11, type 2, OB-cadherin (osteoblast)	Unclustered
14844936	-2.03	0.0037	CDH12	cadherin 12, type 2 (N-cadherin 2)	Unclustered
14808005	2.06	0.0077	CDH6	cadherin 6, type 2, K-cadherin (fetal kidney)	Unclustered
14854335	2.16	0.0094	CDK1	cyclin-dependent kinase 1	Unclustered
14826524	-2.22	0.0013	CDK2AP1	cyclin-dependent kinase 2 associated protein 1	Unclustered
14823156	-2.36	0.001	CDK5	cyclin-dependent kinase 5	Unclustered
14795872	2.71	0.0019	CDKN1A	cyclin-dependent kinase inhibitor 1A (p21, Cip1)	Unclustered
14890365	-3.38	5.82e-05	CDKN2AIP	CDKN2A interacting protein	Unclustered
14863028	-3.04	7.49e-05	CDO1	cysteine dioxygenase type 1	Unclustered
14742313	-2.02	0.0021	CENPQ	centromere protein Q	Unclustered
14731159	-2.02	0.0014	CENPU	centromere protein U	Unclustered
14876213	-2.12	0.0021	CEP41	centrosomal protein 41kDa	Unclustered
14823594	-2.02	0.0023	CEP44	centrosomal protein 44kDa	Unclustered
14713428	-2.57	0.0002	CEP70	centrosomal protein 70kDa	Unclustered
14877241	-2.04	0.0024	CERS4	ceramide synthase 4	Unclustered
14721126	2.6	0.0038	CFTR	cystic fibrosis transmembrane conductance regulator (ATP-binding cassette sub-family C, member 7)	Unclustered
14791023	-2.44	0.0015	CHGA	chromogranin A (parathyroid secretory protein 1)	Unclustered
14781164	3.96	0.0031	CHI3L1	chitinase 3-like 1 (cartilage glycoprotein-39)	Unclustered
14715045	-2.69	0.0001	CHKB	choline kinase beta	unclustered
14735534	2.04	0.002	CHMP4B	charged multivesicular body protein 4B	unclustered
14866475	-2.44	0.001	CHMP7	charged multivesicular body protein 7	unclustered
14776066	-2.43	0.0009	CHN1	chimerin 1	unclustered
14874392	2.6	0.0008	CHN2	chimerin 2	unclustered
14798457	-2.22	0.0068	CHPT1	choline phosphotransferase 1	unclustered
14709214	-2.3	0.001	CHRAC1	chromatin accessibility complex 1	unclustered
14737625	-2.13	0.0058	CHRDL1	chordin-like 1	unclustered
14779437	2.25	0.0023	CHRNA6	cholinergic receptor, nicotinic alpha 6	unclustered
14867582	-2.11	0.0022	CHST10	carbohydrate sulfotransferase 10	unclustered
14883939	-2.03	0.0089	CHST11	carbohydrate (chondroitin 4) sulfotransferase 11	unclustered
14850884	-2.29	0.0005	CHST14	carbohydrate (N-acetylgalactosamine 4-0) sulfotransferase 14	unclustered
14886482	2.51	0.0003	CIART	circadian associated repressor of transcription	unclustered
14817257	-2.01	0.0024	CIB2	calcium and integrin binding family member 2	unclustered
14780190	-2.78	0.0002	CITED1	Cbp/p300-interacting transactivator, with Glu/Asp rich carboxy-terminal domain, 1	unclustered
14839472	2.29	0.0078	CITED2	Cbp/p300-interacting transactivator, with Glu/Asp rich carboxy-terminal domain, 2	unclustered
14855822	-2.21	0.0081	CKAP5	cytoskeleton associated protein 5	unclustered
14744891	-2.16	0.0061	CKM	creatine kinase, muscle	unclustered
14834035	-2.1	0.0037	CLCC1	chloride channel CLIC-like 1	unclustered
14779472	-2.39	0.0015	CLEC2L	C-type lectin domain family 2, member L	unclustered
14726328	-4.25	5.01e-05	CLEC3B	C-type lectin domain family 3, member B	unclustered
14857876	2.13	0.009	CLEC4E	C-type lectin domain family 4, member E	unclustered
14752062	2.6	0.0002	CLIC1	chloride intracellular channel 1	unclustered
14714287	-2.09	0.0066	CLN6	ceroid-lipofuscinosis, neuronal 6, late infantile, variant	unclustered
14718913	-2.05	0.0029	CLPTM1L	CLPTM1-like	unclustered
14831407	-2.14	0.0153	CLSTN1	calsyntenin 1	unclustered
14818933	-2.28	0.0005	CLYBL	citrate lyase beta like	unclustered
14837424	-2.62	0.0009	CMBL	carboxymethylenebutenolidase homolog (Pseudomonas)	unclustered
14778159	2.46	0.0004	CNGA3	cyclic nucleotide gated channel alpha 3	unclustered
14881163	-3.98	7.54e-05	CNN2	calponin 2	unclustered
14814277	-2.15	0.001	CNPY3	canopy FGF signaling regulator 3	unclustered
14874874	-7.32	3.9e-06	COCH	cochlin	unclustered
14838379	2.04	0.0252	COLEC12	collectin sub-family member 12	unclustered
14840240	-2.63	0.0056	COLGALT1	collagen beta(1-O)galactosyltransferase 1 (COLGALT1), transcript variant X2, mRNA	unclustered
14854457	-2.09	0.0042	COMMD4	COMM domain containing 4	unclustered
14717032	-2.05	0.0022	COMMD7	COMM domain containing 7	unclustered
14738242	-2.45	0.0004	COMMD8	COMM domain containing 8	unclustered
14752194	-2.5	0.0008	COPG2	coatomer protein complex, subunit gamma 2	unclustered
14861069	-2.01	0.0059	COPRS	coordinator of PRMT5, differentiation stimulator	unclustered
14775623	-2.76	0.0007	COQ6	coenzyme Q6 monooxygenase	unclustered
14722368	-2.01	0.0031	COQ9	coenzyme Q9	unclustered
14738246	-3.62	2.98e-05	CORIN	corin, serine peptidase	unclustered
14849991	-2.96	0.0002	COX15	cytochrome c oxidase assembly homolog 15 (yeast)	unclustered
14765619	-2.03	0.006	COX16	cytochrome c oxidase assembly protein COX16 homolog, mitochondrial; COX16 cytochrome c oxidase assembly homolog (S. cerevisiae)	unclustered
14874604	-4.76	2.7e-05	CPE	carboxypeptidase E	unclustered
14742009	-2.84	0.0003	CPED1	cadherin-like and PC-esterase domain containing 1	unclustered
14720729	2.07	0.0055	CPM	carboxypeptidase M (CPM)	unclustered
14870446	-3.81	8.06e-05	CPQ	carboxypeptidase Q (CPQ), transcript variant X8, mRNA	unclustered
14769402	-2.41	0.0047	CPT2	carnitine palmitoyltransferase 2	unclustered
14730582	-2.45	0.0004	CRCP	CGRP receptor component	unclustered
14788517	-2.17	0.0038	CREB3L3	cAMP responsive element binding protein 3 like 3	unclustered
14720794	-2.77	0.0002	CRISPLD1	cysteine-rich secretory protein LCCL domain containing 1	unclustered
14733232	-2.1	0.0026	CRTAP	cartilage associated protein	unclustered
14777638	2.01	0.0031	CRYAB	crystallin alpha B	unclustered
14894431	2.01	0.0092	CSN1S1	alpha s1 (CSN1S1), mRNA	unclustered
14823573	2.2	0.0119	CSN3	casein kappa	unclustered
14726460	2.96	0.0001	CSPG5	chondroitin sulfate proteoglycan 5 (neuroglycan C)	unclustered
14809887	-2.01	0.0025	CSRNP3	cysteine-serine-rich nuclear protein 3	unclustered
14739545	2.19	0.0006	CSTB	cystatin-B; cystatin B (stefin B)	unclustered
14757937	2.16	0.0032	CTHRC1	collagen triple helix repeat containing 1 (CTHRC1), mRNA	unclustered
14871927	-3.95	1.7e-05	CTNS	cystinosin, lysosomal cystine transporter	unclustered
14765071	-2.28	0.0014	CTSO	cathepsin O	unclustered
14886878	-2.01	0.0126	CTSS	cathepsin S	unclustered
14782565	-2.05	0.0057	CTTN	cortactin	unclustered
14726776	-2.35	0.0004	CUEDC2	CUE domain containing 2	unclustered
14829315	-2.77	0.0018	CXCL3	chemokine (C-X-C motif) ligand 3	unclustered
14789616	-3.18	0.0037	CYB5R3	cytochrome b5 reductase 3	unclustered
14844467	-3.27	7.78e-05	CYBRD1	cytochrome b reductase 1	unclustered
14870323	-2.45	0.0005	CYC1	cytochrome c-1	unclustered
14809519	-2.28	0.0007	CYM	preprochymosin; chymosin	unclustered
14718927	-12.3	1.01e-06	CYP17	steroid 17-alpha-hydroxylase/17,20 lyase	unclustered
14817577	-3.56	0.0024	CYP19	cytochrome P450, family 19 (CYP19), mRNA	unclustered
14786823	-2.65	0.0006	CYP27A1	cytochrome P450, family 27, subfamily A, polypeptide 1	unclustered
14781371	-2.53	0.0002	CYYR1	cysteine/tyrosine-rich 1	unclustered
14868892	-2.32	0.0211	DAG1	dystroglycan 1 (dystrophin-associated glycoprotein 1)	unclustered
14813650	-2.03	0.0114	DBNL	drebrin-like	unclustered
14737766	-2.25	0.0026	DCLRE1B	DNA cross-link repair 1B	unclustered
14890413	-2.17	0.0011	DCTD	dCMP deaminase	unclustered
14808557	-2.35	0.002	DDHD2	DDHD domain containing 2	unclustered
14739432	4.35	2.03e-05	DDIT4	DNA damage inducible transcript 4	unclustered
14849552	-2.06	0.0018	DDOST	dolichyl-diphosphooligosaccharide--protein glycosyltransferase subunit (non-catalytic)	unclustered
14723442	-2.11	0.0017	DDX10	DEAD (Asp-Glu-Ala-Asp) box polypeptide 10	unclustered
14889323	-3.21	0.0002	DECR1	2,4-dienoyl-CoA reductase 1, mitochondrial	unclustered
14742145	-3.65	0.0019	DEFB112	defensin, beta 112	unclustered
14890168	2.05	0.0184	DEFB119	defensin, beta 119	unclustered
14802796	-2.04	0.0061	DENND1A	DENN domain containing 1A (DENND1A), transcript variant X5, mRNA	unclustered
14796040	-2.18	0.002	DHTKD1	dehydrogenase E1 and transketolase domain containing 1	unclustered
14726413	-2.24	0.0041	DHX30	DExH-box helicase 30 (DHX30), transcript variant X15, mRNA	unclustered
14794035	2.07	0.0011	DLK2	delta-like 2 homolog (Drosophila)	unclustered
14873990	-2.06	0.0017	DMD	dystrophin	unclustered
14757618	-2.34	0.0005	DNAJB4	DnaJ (Hsp40) homolog, subfamily B, member 4	unclustered
14775597	-2.03	0.0026	DNAL1	dynein, axonemal, light chain 1	unclustered
14750146	-2.66	0.0002	DNLZ	DNL-type zinc finger	unclustered
14786511	-2.21	0.0008	DNPEP	aspartyl aminopeptidase	unclustered
14828992	3.23	5.19e-05	DOCK4	dedicator of cytokinesis 4	unclustered
14789102	-2	0.0304	DOK6	docking protein 6	unclustered
14819061	-2.21	0.0008	DOLPP1	dolichyldiphosphatase 1	unclustered
14822120	-2.86	8.59e-05	DPEP2	dipeptidase 2	unclustered
14841567	-2.98	0.0023	DPP10	dipeptidyl-peptidase 10 (inactive)	unclustered
14773971	-2.39	0.001	DPP3	dipeptidyl-peptidase 3	unclustered
14829757	2.44	0.0015	DPPA4	developmental pluripotency associated 4	unclustered
14796561	-2.57	0.0238	DPYSL2	dihydropyrimidinase-like 2	unclustered
14848999	-2.26	0.0027	DPYSL3	dihydropyrimidinase-like 3	unclustered
14839620	-2.14	0.0043	DRG2	developmentally regulated GTP binding protein 2	unclustered
14880764	-2.34	0.0036	DSE	dermatan sulfate epimerase	unclustered
14744057	-2.09	0.0016	DSN1	DSN1, MIS12 kinetochore complex component	unclustered
14786321	2.58	0.0008	DTNA	dystrobrevin, alpha	unclustered
14761029	-2.17	0.0017	DUSP19	dual specificity phosphatase 19	unclustered
14733602	2.33	0.0014	DYDC2	DPY30 domain containing 2	unclustered
14887319	-2.08	0.0011	DYNLL1	dynein, light chain, LC8-type 1	unclustered
14776962	-2.35	0.0009	DYNLL2	dynein, light chain, LC8-type 2	unclustered
14893795	-2.39	0.0005	DZIP1	DAZ interacting zinc finger protein 1 (DZIP1), transcript variant X3, mRNA	unclustered
14821559	-2.42	0.0003	DZIP3	DAZ interacting zinc finger protein 3	unclustered
14796014	-2.36	0.0008	ECHDC3	enoyl CoA hydratase domain containing 3	unclustered
14839191	-2.53	0.0003	ECHS1	enoyl CoA hydratase, short chain, 1, mitochondrial	unclustered
14865765	-7.13	3.81e-06	ECM2	extracellular matrix protein 2, female organ and adipocyte specific	unclustered
14762045	-2.11	0.0032	EDA	ectodysplasin A	unclustered
14874030	-2.33	0.0011	EFCAB11	EF-hand calcium binding domain 11	unclustered
14803719	-2.31	0.0033	EFCAB7	EF-hand calcium binding domain 7	unclustered
14875703	9.87	6.38e-07	EFEMP1	EGF containing fibulin-like extracellular matrix protein 1	unclustered
14805500	-4.85	2.59e-05	EFHD1	EF-hand domain family, member D1	unclustered
14711180	-2.7	0.0002	EGFLAM	EGF-like, fibronectin type III and laminin G domains	unclustered
14777091	16.18	1.59e-06	EGLN3	egl-9 family hypoxia-inducible factor 3	unclustered
14865563	-2.33	0.0091	EGR2	early growth response 2	unclustered
14877300	-2.23	0.0022	ELAVL1	ELAV like RNA binding protein 1	unclustered
14837053	2.04	0.002	ELF1	E74-like factor 1 (ets domain transcription factor)	unclustered
14790260	-2.13	0.001	ELMOD1	ELMO/CED-12 domain containing 1	unclustered
14725316	-2.07	0.0017	ELMOD2	ELMO/CED-12 domain containing 2	unclustered
14717348	-3.59	0.0008	ELOVL6	ELOVL fatty acid elongase 6	unclustered
14713364	-2.12	0.0031	ELP3	elongator acetyltransferase complex subunit 3	unclustered
14754014	-2.73	0.002	EMC1	ER membrane protein complex subunit 1	unclustered
14847896	-2.43	0.001	EMC10	ER membrane protein complex subunit 10 (EMC10), transcript variant X2, mRNA	unclustered
14747420	2.44	0.0462	ENOPH1	enolase-phosphatase 1 (ENOPH1), transcript variant X1, mRNA	unclustered
14736787	-2.42	0.0005	ENPP2	ectonucleotide pyrophosphatase/phosphodiesterase 2	unclustered
14738607	-2.87	0.002	ENPP4	ectonucleotide pyrophosphatase/phosphodiesterase 4 (putative)	unclustered
14738670	-3.31	9.61e-05	ENPP5	ectonucleotide pyrophosphatase/phosphodiesterase 5 (putative)	unclustered
14890441	-4.53	6.47e-06	ENPP6	ectonucleotide pyrophosphatase/phosphodiesterase 6	unclustered
14882476	-3.16	8.25e-05	ENTPD1	ectonucleoside triphosphate diphosphohydrolase 1	unclustered
14719246	2.5	0.0003	ENTPD4	ectonucleoside triphosphate diphosphohydrolase 4	unclustered
14775779	-2.26	0.0012	ENTPD5	ectonucleoside triphosphate diphosphohydrolase 5	unclustered
14837204	-2.12	0.0012	ENTPD6	ectonucleoside triphosphate diphosphohydrolase 6 (putative)	unclustered
14820195	2.13	0.002	EP4A	EP4a protein	unclustered
14720002	-2.37	0.002	EPB41L2	erythrocyte membrane protein band 4.1-like 2	unclustered
14789293	-2.31	0.0007	EPB41L4A	erythrocyte membrane protein band 4.1 like 4A	unclustered
14888782	-4.24	2.83e-05	EPDR1	ependymin related 1	unclustered
14840850	-2.17	0.0089	EPHX2	epoxide hydrolase 2, cytoplasmic	unclustered
14867882	-2.07	0.0051	ERAL1	Era-like 12S mitochondrial rRNA chaperone 1	unclustered
14773479	-2.61	0.0007	ERAP1	endoplasmic reticulum aminopeptidase 1	unclustered
14773555	-4.63	9.45e-05	ERAP2	endoplasmic reticulum aminopeptidase 2	unclustered
14884987	-2.04	0.0058	ERCC4	excision repair cross-complementation group 4	unclustered
14877541	-3.09	9.69e-05	ERI3	ERI1 exoribonuclease family member 3	unclustered
14849941	-2.64	0.0004	ERLIN1	ER lipid raft associated 1	unclustered
14785986	-2.42	0.0004	ERMP1	endoplasmic reticulum metallopeptidase 1	unclustered
14837936	7.04	5.75e-05	ERRFI1	ERBB receptor feedback inhibitor 1	unclustered
14767602	6.49	6.43e-06	ESM1	endothelial cell-specific molecule 1	unclustered
14756000	-6.17	2.82e-06	ETNK2	ethanolamine kinase 2	unclustered
14756600	-2.21	0.0007	EXO5	exonuclease 5	unclustered
14875326	-2.27	0.0005	EXOC3L1	exocyst complex component 3-like 1	unclustered
14725078	-2.52	0.001	EXOG	endo/exonuclease (5-3), endonuclease G-like	unclustered
14738290	-2.68	0.0008	EXTL2	exostosin-like glycosyltransferase 2	unclustered
14790015	2.59	0.0009	F2RL1	coagulation factor II (thrombin) receptor-like 1	unclustered
14790051	3.06	0.0001	F2RL2	coagulation factor II (thrombin) receptor-like 2	unclustered
14844320	2.48	0.0004	F3	coagulation factor III (thromboplastin, tissue factor)	unclustered
14742649	-2.48	0.0173	F5	coagulation factor V (proaccelerin, labile factor)	unclustered
14752870	9.14	7.95e-06	FABP5	Ovis aries fatty acid binding protein 5 (FABP5), mRNA	unclustered
14876903	-2.71	0.0087	FADS1	fatty acid desaturase 1	unclustered
14877017	-3.95	0.0055	FADS2	fatty acid desaturase 2	unclustered
14771052	-2.93	9.1e-05	FAHD2A	fumarylacetoacetate hydrolase domain containing 2A	unclustered
14889596	-2.95	0.0038	FAM127B	family with sequence similarity 127, member B	unclustered
14739470	3.99	0.0001	FAM13A	family with sequence similarity 13, member A	unclustered
14734552	3.17	0.0001	FAM162A	family with sequence similarity 162, member A	unclustered
14809956	-2.05	0.0031	FAM169A	family with sequence similarity 169, member A	unclustered
14755433	-2.88	0.0006	FAM171B	family with sequence similarity 171, member B	unclustered
14826408	-2.03	0.0043	FAM172A	family with sequence similarity 172, member A	unclustered
14827704	-2.03	0.0053	FAM185A	family with sequence similarity 185, member A	unclustered
14831474	2.23	0.0015	FAM186A	family with sequence similarity 186, member A	unclustered
14762282	2.02	0.0028	FAM222B	family with sequence similarity 222 member B (FAM222B), transcript variant X4, mRNA	unclustered
14741953	-2.09	0.0019	FAM3C	family with sequence similarity 3, member C	unclustered
14881998	-3.41	3.03e-05	FAM49A	family with sequence similarity 49, member A	unclustered
14750533	2.21	0.001	FAM8A1	family with sequence similarity 8, member A1	unclustered
14746484	-2.32	0.0022	FANCI	Fanconi anemia complementation group I	unclustered
14758721	2.64	0.0009	FAP	fibroblast activation protein, alpha	unclustered
14731046	2.38	0.0043	FAT1	FAT atypical cadherin 1	unclustered
14790661	-2.24	0.0265	FAT4	FAT atypical cadherin 4	unclustered
14784148	-2.03	0.0023	FAXC	failed axon connections homolog	unclustered
14768169	-3.04	6.74e-05	FBLN5	fibulin 5	unclustered
14851837	-2.93	0.0006	FBN2	fibrillin 2 (FBN2), mRNA	unclustered
14784154	-2.38	0.0003	FBXL4	F-box and leucine-rich repeat protein 4	unclustered
14719131	-2.19	0.0006	FBXL5	F-box and leucine-rich repeat protein 5	unclustered
14729675	-2.76	0.0001	FCGRT	Fc fragment of IgG, receptor, transporter, alpha	unclustered
14884355	-2.35	0.0008	FECH	ferrochelatase	unclustered
14892199	-3.41	2.92e-05	FEZ1	fasciculation and elongation protein zeta 1	unclustered
14763974	2.16	0.003	FFAR1	free fatty acid receptor 1	unclustered
14713685	-2.04	0.0219	FGF1	fibroblast growth factor 1 (acidic)	unclustered
14715366	4.79	0.0001	FGF23	fibroblast growth factor 23	unclustered
14873172	-2.2	0.0036	FGFRL1	fibroblast growth factor receptor-like 1	unclustered
14883005	2.29	0.0024	FGL1	fibrinogen like 1	unclustered
14788005	-2.5	0.0023	FITM2	fat storage-inducing transmembrane protein 2	unclustered
14888970	-2.25	0.0129	FKBP4	FK506 binding protein 4, 59kDa	unclustered
14879494	-2.23	0.0034	FLRT2	fibronectin leucine rich transmembrane protein 2	unclustered
14734751	-2.78	0.0002	FLVCR2	feline leukemia virus subgroup C cellular receptor family, member 2; feline leukemia virus subgroup C receptor-related protein 2	unclustered
14723667	2.79	0.0061	FN1	fibronectin 1	unclustered
14778328	-2.55	0.0002	FN3KRP	fructosamine 3 kinase related protein	unclustered
14894487	2.6	0.002	FNBP1	formin binding protein 1 (FNBP1), transcript variant X20, mRNA	unclustered
14844176	2.44	0.0006	FNBP1L	formin binding protein 1-like	unclustered
14789758	2.08	0.0066	FNDC3B	fibronectin type III domain containing 3B	unclustered
14809587	2.28	0.0013	FNIP2	folliculin interacting protein 2 (FNIP2), transcript variant X4, mRNA	unclustered
14869644	2.99	0.0006	FOLH1	folate hydrolase 1 (FOLH1), transcript variant X3, mRNA	unclustered
14756264	2.48	0.0013	FOLR1	folate receptor 1 (adult)	unclustered
14734768	-4.66	0.0031	FOS	FBJ murine osteosarcoma viral oncogene homolog	unclustered
14832675	2.53	0.0011	FOSL1	FOS-like antigen 1	unclustered
14713400	-3.88	2.14e-05	FOXL2	forkhead box L2	unclustered
14742737	-2.03	0.0029	FPGT	fucose-1-phosphate guanylyltransferase	unclustered
14840310	-2.19	0.0033	FRMD3	FERM domain containing 3	unclustered
14772183	-2.26	0.0064	FRMD4A	FERM domain containing 4A	unclustered
14839415	-3.67	0.0001	FRZB	frizzled-related protein	unclustered
14743054	-3.67	5.14e-05	FSHR	follicle stimulating hormone receptor	unclustered
14869773	-4.95	9.01e-05	FST	follistatin	unclustered
14810659	-2.52	0.0015	FTSJ1	FtsJ RNA 2'-O-methyltransferase 1 (FTSJ1)	unclustered
14753368	-2.49	0.0004	FUCA2	fucosidase, alpha-L- 2, plasma	unclustered
14839199	-2.08	0.0022	FUOM	fucose mutarotase	unclustered
14768859	-3.09	0.0092	FUS	FUS RNA binding protein (FUS), transcript variant X1, mRNA	unclustered
14759386	2.7	0.0004	FUT11	fucosyltransferase 11 (alpha (1,3) fucosyltransferase)	unclustered
14812511	-2.66	0.0004	FXN	frataxin	unclustered
14763911	-2.08	0.0046	FXYD1	FXYD domain containing ion transport regulator 1	unclustered
14725427	-2.52	0.0005	GABRG1	gamma-aminobutyric acid (GABA) A receptor, gamma 1	unclustered
14852580	2.21	0.0008	GABRR1	gamma-aminobutyric acid (GABA) A receptor, rho 1	unclustered
14724973	-2.69	0.0002	GADD45B	growth arrest and DNA-damage-inducible, beta	unclustered
14843522	-3.15	5.94e-05	GAMT	guanidinoacetate N-methyltransferase	unclustered
14865086	-2.37	0.0044	GANAB	glucosidase, alpha; neutral AB	unclustered
14795199	2.63	0.0006	GAST	gastrin	unclustered
14823724	-2.28	0.0167	GATA4	GATA binding protein 4	unclustered
14758742	26.68	8.79e-05	GCG	glucagon	unclustered
14763315	-2.04	0.0026	GCNT2	glucosaminyl (N-acetyl) transferase 2, I-branching enzyme (I blood group)	unclustered
14745352	-2.03	0.0092	GEMIN6	gem nuclear organelle associated protein 6	unclustered
14727798	3.38	3.51e-05	GFPT2	glutamine-fructose-6-phosphate transaminase 2	unclustered
14842984	-2.02	0.0191	GGA1	golgi-associated, gamma adaptin ear containing, ARF binding protein 1	unclustered
14752106	2.57	0.0002	GHR	growth hormone receptor	unclustered
14766560	-2.17	0.0034	GINS1	GINS complex subunit 1 (Psf1 homolog); DNA replication complex GINS protein PSF1-like	unclustered
14820715	2.67	0.0041	GJB1	gap junction protein beta 1 (GJB1), transcript variant X9, mRNA	unclustered
14772165	-2.22	0.0012	GLB1	galactosidase, beta 1	unclustered
14786559	-2.18	0.0012	GLB1L	galactosidase, beta 1-like	unclustered
14788878	2.14	0.0239	GLYAT	glycine-N-acyltransferase	unclustered
14744280	2.87	0.0013	GLYCTK	glycerate kinase (GLYCTK), transcript variant X2, mRNA	unclustered
14765603	-2.7	0.0001	GM2A	GM2 ganglioside activator	unclustered
14733412	-2.16	0.0009	GMDS	GDP-mannose 4,6-dehydratase	unclustered
14760022	-2.37	0.0004	GNA14	guanine nucleotide binding protein (G protein), alpha 14	unclustered
14747256	-3.2	0.0025	GNAO1	guanine nucleotide binding protein (G protein), alpha activating activity polypeptide O	unclustered
14879453	-2.97	0.0001	GNG11	guanine nucleotide binding protein (G protein), gamma 11	unclustered
14798397	-2.41	0.0024	GNPTAB	N-acetylglucosamine-1-phosphate transferase, alpha and beta subunits	unclustered
14870330	-2.13	0.0011	GPAA1	glycosylphosphatidylinositol anchor attachment 1	unclustered
14860280	-2.78	0.0006	GPC3	glypican 3	unclustered
14799396	2.18	0.004	GPI	glucose-6-phosphate isomerase	unclustered
14802966	-2.01	0.002	GPN3	GPN-loop GTPase 3	unclustered
14774034	2.47	0.0029	GPR87	G protein-coupled receptor 87	unclustered
14878977	-2.25	0.0016	GPS1	G protein pathway suppressor 1	unclustered
14712376	-2.98	0.002	GRASP	GRP1 (general receptor for phosphoinositides 1)-associated scaffold protein	unclustered
14813980	-2.22	0.0007	GRB7	growth factor receptor bound protein 7	unclustered
14754639	2.22	0.0007	GREM1	gremlin 1, DAN family BMP antagonist	unclustered
14777829	3.25	7.08e-05	GRIA3	glutamate receptor, ionotropic, AMPA 3	unclustered
14756877	-2.24	0.0018	GRM8	glutamate receptor, metabotropic 8	unclustered
14719435	-2.47	0.004	GSTT1	glutathione S-transferase theta-1; glutathione S-transferase theta 1	unclustered
14719430	-2.93	0.0005	GSTT2	glutathione S-transferase theta 2	unclustered
14850727	-2.14	0.0025	GTDC1	glycosyltransferase-like domain containing 1	unclustered
14879159	-2.25	0.0016	GTF3C6	general transcription factor IIIC, polypeptide 6, alpha 35kDa	unclustered
14719042	-2.03	0.0025	GUF1	GUF1 GTPase homolog (S. cerevisiae)	unclustered
14733224	-3.68	0.0009	H1-10	histone H1.10 (LOC101106288), mRNA	unclustered
14853290	3.98	0.0003	HACD4	3-hydroxyacyl-CoA dehydratase 4; protein tyrosine phosphatase-like A domain containing 2	unclustered
14715612	-2.12	0.0027	HARS2	histidyl-tRNA synthetase 2, mitochondrial	unclustered
14754484	3.65	2.62e-05	HAS2	hyaluronan synthase 2	unclustered
14748431	-2.6	0.0042	HDGF	heparin binding growth factor (HDGF), transcript variant X5, mRNA	unclustered
14772763	-2.5	0.0003	HEBP1	heme binding protein 1	unclustered
14714460	-2.53	0.0015	HELQ	helicase, POLQ-like	unclustered
14862295	-2.05	0.0016	HEMK1	HemK methyltransferase family member 1	unclustered
14791344	3.98	0.0009	HERC1	HECT and RLD domain containing E3 ubiquitin protein ligase family member 1 (HERC1)	unclustered
14887669	-2.62	0.0006	HEXA	hexosaminidase A (alpha polypeptide)	unclustered
14809913	2.08	0.003	HEXB	hexosaminidase B (beta polypeptide)	unclustered
14797720	-2.28	0.0051	HFM1	HFM1, ATP-dependent DNA helicase homolog	unclustered
14754338	2.55	0.0002	HGF	hepatocyte growth factor (hepapoietin A; scatter factor)	unclustered
14709388	-6.68	4.34e-06	HHIP	hedgehog interacting protein	unclustered
14853899	-2.94	0.0001	HHIPL1	HHIP-like 1	unclustered
14722231	-2.19	0.0007	HIGD2A	HIG1 hypoxia inducible domain family, member 2A	unclustered
14732469	-2.55	0.0002	HINT2	histidine triad nucleotide binding protein 2	unclustered
14779496	5.64	5.75e-05	HIPK2	homeodomain interacting protein kinase 2	unclustered
14710356	-2.82	0.0024	HIST2H2BE	histone cluster 2, H2be	unclustered
14753353	3.02	0.0002	HIVEP2	human immunodeficiency virus type I enhancer binding protein 2	unclustered
14781091	-2.59	0.0015	HLA-C	major histocompatibility complex, class I, C	unclustered
14894347	-2.7	0.008	HLA-DQA1	histocompatibility complex, class II, DQ alpha, type 1 (OVAR-DQA1), mRNA	unclustered
14715929	-2.25	0.0007	HMBS	hydroxymethylbilane synthase	unclustered
14860838	-2.02	0.0069	HMOX1	heme oxygenase (decycling) 1	unclustered
14880035	-2.27	0.0066	HNMT	histamine N-methyltransferase	unclustered
14750754	-2.13	0.0009	HNRNPA0	heterogeneous nuclear ribonucleoprotein A0	unclustered
14879782	-2.02	0.0068	HOXC4	homeobox C4	unclustered
14837594	2.02	0.0029	HPCA	hippocalcin	unclustered
14767312	-2.01	0.0167	HPCAL1	hippocalcin-like 1	unclustered
14846991	-3.2	6.79e-05	HPSE	heparanase	unclustered
14842487	-4.21	1.16e-05	HS3ST1	heparan sulfate (glucosamine) 3-O-sulfotransferase 1	unclustered
14860261	-2.58	0.0027	HS6ST2	heparan sulfate 6-O-sulfotransferase 2	unclustered
14763156	-5.47	4.43e-06	HSD17B1	hydroxysteroid (17-beta) dehydrogenase 1	unclustered
14844583	-2.68	0.0013	HSD17B12	hydroxysteroid (17-beta) dehydrogenase 12	unclustered
14796755	-2.41	0.0004	HSD17B8	hydroxysteroid (17-beta) dehydrogenase 8	unclustered
14893960	-2.68	0.0002	HSPA4L	heat shock 70kDa protein 4-like	unclustered
14832863	2.73	0.0074	HSPA6	heat shock 70kDa protein 6 (HSP70B)	unclustered
14743332	-2.44	0.0006	HTATSF1	HIV-1 Tat specific factor 1	unclustered
14731289	2.72	0.0007	HTRA1	HtrA serine peptidase 1	unclustered
14862207	-2.08	0.0039	HYAL2	hyaluronoglucosaminidase 2	unclustered
14818323	9.34	7.29e-07	IBSP	integrin-binding sialoprotein	unclustered
14711068	-2.21	0.0042	ICE2	interactor of little elongation complex ELL subunit 2	unclustered
14856539	-2.12	0.003	ID3	inhibitor of DNA binding 3, dominant negative helix-loop-helix protein	unclustered
14856228	-2.5	0.0035	IER5	immediate early response 5	unclustered
14745881	-2.47	0.0044	IFI16	interferon, gamma-inducible protein 16	unclustered
14845619	-2.61	0.0002	IFITM5	interferon induced transmembrane protein 5	unclustered
14738349	2.14	0.0011	IFNA14	interferon, alpha 14	unclustered
14824234	2.33	0.0007	IGF2BP2	insulin-like growth factor 2 mRNA binding protein 2	unclustered
14780074	9.22	7.35e-07	IGFBP1	insulin like growth factor binding protein 1	unclustered
14723613	-2.28	0.0007	IGFBP2	insulin like growth factor binding protein 2 (IGFBP2), mRNA	unclustered
14780049	2.2	0.0007	IGFBP3	insulin-like growth factor binding protein 3	unclustered
14713957	-2.88	0.0013	IGSF11	immunoglobulin superfamily, member 11	unclustered
14786637	-3.72	5.44e-05	IHH	indian hedgehog	unclustered
14830831	-4.69	3.35e-05	IL17RB	interleukin 17 receptor B	unclustered
14780263	5.84	0.0001	IL1R1	interleukin 1 receptor, type I	unclustered
14780240	7.61	3.15e-05	IL1RL1	interleukin 1 receptor-like 1	unclustered
14834147	2.29	0.0006	IL22	interleukin 22	unclustered
14809883	3.5	0.0003	IL27	interleukin 27 (IL27), mRNA	unclustered
14720554	2.09	0.001	IL6ST	interleukin 6 signal transducer	unclustered
14732956	-2.32	0.0006	ILVBL	ilvB (bacterial acetolactate synthase)-like	unclustered
14828988	-2.13	0.0042	IMMP2L	IMP2 inner mitochondrial membrane peptidase-like (S. cerevisiae)	unclustered
14778742	-2.43	0.0007	IMPACT	impact RWD domain protein (IMPACT), transcript variant X3, mRNA	unclustered
14738404	-2.46	0.0047	IMPDH2	IMP (inosine 5-monophosphate) dehydrogenase 2	unclustered
14780744	-8.67	2.88e-06	INHA	inhibin alpha	unclustered
14789730	2.01	0.0017	IQCF3	IQ motif containing F3	unclustered
14858198	-2.51	0.0006	IQCG	IQ motif containing G	unclustered
14726575	-2.85	0.0001	IRAK1BP1	interleukin 1 receptor associated kinase 1 binding protein 1	unclustered
14862894	-3.94	5.12e-05	ISYNA1	inositol-3-phosphate synthase 1	unclustered
14869780	4.25	5.38e-05	ITGA2	integrin, alpha 2 (CD49B, alpha 2 subunit of VLA-2 receptor)	unclustered
14787424	-3.71	0.0017	ITGA6	integrin alpha 6	unclustered
14871167	2.79	0.0011	ITIH4	inter-alpha-trypsin inhibitor heavy chain family, member 4	unclustered
14848726	-3.48	0.0003	ITM2C	integral membrane protein 2C	unclustered
14795974	-2.18	0.0104	ITPR2	inositol 1,4,5-trisphosphate receptor, type 2	unclustered
14723466	2.45	0.0013	JAG1	jagged 1	unclustered
14840126	-5.3	0.0004	JAK3	Janus kinase 3	unclustered
14878953	-2.1	0.0022	JAM2	junctional adhesion molecule 2	unclustered
14713837	-2.14	0.0017	JAM3	junctional adhesion molecule 3	unclustered
14720812	2.1	0.0022	JPH1	junctophilin 1	unclustered
14764974	-2.43	0.0332	JUN	jun proto-oncogene	unclustered
14726908	-3.62	0.0006	KCNAB1	potassium channel, voltage gated subfamily A regulatory beta subunit 1; potassium voltage-gated channel, shaker-related subfamily, beta member 1	unclustered
14845930	2.49	0.0005	KCNE1	potassium channel, voltage gated subfamily E regulatory beta subunit 1; potassium voltage-gated channel, Isk-related family, member 1	unclustered
14888528	3.33	8.78e-05	KCNE3	potassium channel, voltage gated subfamily E regulatory beta subunit 3	unclustered
14779375	-4.66	0.0005	KCNIP1	Kv channel interacting protein 1	unclustered
14852780	2.12	0.001	KCNJ2	potassium channel, inwardly rectifying subfamily J, member 2	unclustered
14842108	2.04	0.0016	KCNMA1	potassium calcium-activated channel subfamily M alpha 1 (KCNMA1), transcript variant X12, mRNA	unclustered
14756956	-2.34	0.0011	KCNMB4	potassium channel subfamily M regulatory beta subunit 4	unclustered
14730593	2.05	0.0013	KCTD7	potassium channel tetramerization domain containing 7	unclustered
14759742	2.85	0.0001	KDM3A	lysine (K)-specific demethylase 3A	unclustered
14792454	-2.11	0.0008	KIAA1107	KIAA1107 ortholog	unclustered
14802910	2.18	0.001	KNCN	kinocilin	unclustered
14723732	-2.67	0.0004	KPTN	kaptin (actin binding protein)	unclustered
14721308	8.72	6.56e-07	KRT18	keratin 18, type I; keratin 18	unclustered
14720904	2.03	0.0045	KRT32	keratin 32, type I	unclustered
14712357	2.13	0.011	KRT7	keratin 7, type II	unclustered
14712209	2.2	0.013	KRT72	keratin 72, type II; keratin 72	unclustered
14712146	15.28	4.28e-07	KRT8	keratin 8, type II	unclustered
14712266	2.15	0.0009	KRT84	keratin 84, type II	unclustered
14881265	2.01	0.0015	KRTAP1-3	keratin associated protein 1-3	unclustered
14757469	2.16	0.0026	KRTAP11-1	keratin associated protein 11-1	unclustered
14839456	2.29	0.0015	KRTAP26-1	keratin associated protein 26-1	unclustered
14728963	2.1	0.0013	KRTAP29-1	keratin associated protein 29-1	unclustered
14774632	-2.26	0.0005	L3HYPDH	L-3-hydroxyproline dehydratase (trans-)	unclustered
14771671	-2.39	0.0003	LACTB	lactamase, beta	unclustered
14786150	-2.32	0.003	LAMP1	lysosomal-associated membrane protein 1	unclustered
14709537	-2.34	0.0026	LANCL1	LanC lantibiotic synthetase component C-like 1 (bacterial)	unclustered
14769614	2.19	0.0015	LARP4B	La ribonucleoprotein 4B (LARP4B), transcript variant X12, mRNA	unclustered
14829740	-2.1	0.005	LAS1L	LAS1-like (S. cerevisiae)	unclustered
14733743	-2.65	0.0005	LDLRAD3	low density lipoprotein receptor class A domain containing 3 (LDLRAD3)	unclustered
14757720	2.04	0.0042	LECT2	leukocyte cell-derived chemotaxin 2	unclustered
14859094	-2.03	0.0026	LENG1	leukocyte receptor cluster (LRC) member 1	unclustered
14803603	2.47	0.0043	LEPR	leptin receptor	unclustered
14894371	2.2	0.0094	LGALS15	lectin, galactoside-binding, soluble, 15 (LGALS15), mRNA	unclustered
14861488	5.98	4.89e-05	LGALS3	lectin, galactoside-binding, soluble, 3	unclustered
14748379	-4.08	0.0002	LGALS3BP	lectin, galactoside-binding, soluble, 3 binding protein	unclustered
14741427	-2.17	0.001	LMBR1	limb development membrane protein 1 (LMBR1), transcript variant X3, mRNA	unclustered
14797643	-3.53	4.22e-05	LMCD1	LIM and cysteine-rich domains 1	unclustered
14871745	-2.19	0.0039	LMNB1	lamin B1	unclustered
14762827	2.55	0.0158	LOC101101917	olfactory receptor 52D1-like	unclustered
14747837	2.04	0.0107	LOC101101934	olfactory receptor 145-like	unclustered
14807859	2.46	0.0008	LOC101102348	pregnancy-associated glycoprotein 1-like	unclustered
14762823	2	0.0063	LOC101102419	olfactory receptor 52H1-like	unclustered
14720029	2.45	0.0041	LOC101102492	trace amine-associated receptor 6	unclustered
14860568	2.01	0.0026	LOC101103181	olfactory receptor 9Q2	unclustered
14853288	3.14	0.0022	LOC101103376	interferon beta-2-like	unclustered
14743549	-6.74	6.43e-06	LOC101103584	probable cystatin-16; cystatin SC	unclustered
14716324	2.34	0.0023	LOC101103752	putative killer cell immunoglobulin-like receptor like protein KIR3DP1	unclustered
14890705	2.25	0.0021	LOC101103754	olfactory receptor 5M10-like	unclustered
14747827	2.5	0.0066	LOC101103853	putative olfactory receptor 10D4	unclustered
14882498	2.11	0.0126	LOC101103862	serpin B4-like	unclustered
14853284	2.08	0.0018	LOC101103872	interferon alpha-2-like	unclustered
14797825	2.26	0.0015	LOC101104003	vomeronasal type-1 receptor 4-like	unclustered
14793482	2.05	0.0032	LOC101104283	pregnancy-associated glycoprotein 1	unclustered
14778238	2.22	0.0047	LOC101104831	olfactory receptor 4K13-like	unclustered
14751962	-3.59	0.0001	LOC101104866	BOLA class I histocompatibility antigen, alpha chain BL3-6-like	unclustered
14812103	2.03	0.0138	LOC101105023	olfactory receptor 10Z1-like; olfactory receptor 10T2	unclustered
14802854	2.33	0.0011	LOC101105610	cytochrome P450 4A24-like	unclustered
14729317	2.43	0.0013	LOC101105657	olfactory receptor 2M5-like	unclustered
14812158	2.73	0.0011	LOC101105776	olfactory receptor 481	unclustered
14856759	2.08	0.0033	LOC101105868	olfactory receptor 5K1	unclustered
14856743	2.41	0.0019	LOC101105974	olfactory receptor 5H2-like	unclustered
14729217	2.64	0.0046	LOC101106169	olfactory receptor 2M2-like	unclustered
14815806	2.6	0.0004	LOC101106201	olfactory receptor 51V1-like	unclustered
14857574	2.69	0.0024	LOC101106357	vomeronasal type-1 receptor 4-like	unclustered
14890500	3.31	7.3e-05	LOC101106361	olfactory receptor 2AT4-like	unclustered
14894305	-2.4	0.0003	LOC101106720	glutathione S-transferase A1-like	unclustered
14800919	2.18	0.0011	LOC101107056	cytochrome P450 2C42-like;	unclustered
14806300	2.28	0.002	LOC101107184	olfactory receptor 6C2-like	unclustered
14731326	2.06	0.006	LOC101107221	olfactory receptor 52A5-like	unclustered
14763400	2.13	0.004	LOC101107278	olfactory receptor-like protein OLF4	unclustered
14838210	2.04	0.0024	LOC101107538	olfactory receptor 1P1-like	unclustered
14890419	2.02	0.002	LOC101107665	claudin-22-like	unclustered
14759638	2.14	0.0016	LOC101107724	olfactory receptor 5-like	unclustered
14775234	-2.55	0.0147	LOC101108086	histone H2B type 1	unclustered
14732125	2.26	0.0222	LOC101108137	olfactory receptor 4F6-like	unclustered
14805207	2.07	0.0081	LOC101108337	olfactory receptor 6-like	unclustered
14775403	-4.1	0.0004	LOC101108348	histone H2A type 1	unclustered
14862433	2.9	0.0019	LOC101108746	olfactory receptor 2G2-like	unclustered
14805211	2.15	0.0026	LOC101108857	olfactory receptor 2AG1-like	unclustered
14775401	-2.85	0.0042	LOC101108868	core nucleosome a.k.a histone H4	unclustered
14732109	2.67	0.0024	LOC101108922	olfactory receptor 4F3/4F16/4F29-like	unclustered
14852737	2.55	0.0087	LOC101108945	endogenous retrovirus group K member 9 Env polyprotein-like	unclustered
14775230	-2.6	0.0099	LOC101109129	histone H4	unclustered
14732107	2.17	0.002	LOC101109452	putative olfactory receptor GPCRLTM7	unclustered
14731890	2.4	0.0005	LOC101109479	olfactory receptor 10A3-like	unclustered
14731708	2.06	0.0062	LOC101109629	olfactory receptor-like protein DTMT	unclustered
14834730	2.42	0.0012	LOC101109633	dihydrodiol dehydrogenase 3-like	unclustered
14778885	3.77	3.1e-05	LOC101109644	olfactory receptor 8K3-like	unclustered
14775217	-2.43	0.0074	LOC101109652	histone H1.4-like	unclustered
14831466	2.67	0.0002	LOC101109790	olfactory receptor 6C2-like (LOC101109790), mRNA	unclustered
14731895	2.81	0.0003	LOC101109996	olfactory receptor 10A3	unclustered
14775397	-3.09	0.0062	LOC101110185	histone H2B type 1	unclustered
14788911	2.21	0.0025	LOC101110445	olfactory receptor 5AN1	unclustered
14775219	-4.83	0.003	LOC101110457	histone H2B type 1	unclustered
14816131	3.13	0.0034	LOC101110617	olfactory receptor 51L1-like	unclustered
14837513	2.26	0.0021	LOC101110632	tripartite motif-containing protein 64-like	unclustered
14844963	3.04	0.0021	LOC101110891	olfactory receptor 10K1-like	unclustered
14872377	2.14	0.0008	LOC101111210	chymotrypsin-like elastase family member 2A	unclustered
14844967	2.31	0.0009	LOC101111409	T-cell surface glycoprotein CD1a	unclustered
14787789	2.1	0.0023	LOC101111827	cationic amino acid transporter 3-like	unclustered
14747818	2.44	0.008	LOC101111842	olfactory receptor 8G2-like	unclustered
14775389	-2.27	0.037	LOC101111915	histone H2B type 1	unclustered
14745314	2.02	0.0034	LOC101111962	zinc finger protein 474; zinc finger protein 474-like	unclustered
14775379	-2.71	0.0104	LOC101112606	histone H4	unclustered
14881268	2.06	0.0011	LOC101112657	keratin, high-sulfur matrix protein, IIIA3 (LOC101112657), mRNA	unclustered
14754537	2.34	0.0251	LOC101112762	olfactory receptor 52L1	unclustered
14795073	2.62	0.0012	LOC101112924	olfactory receptor 52A1-like	unclustered
14778868	3.43	0.0014	LOC101113011	olfactory receptor 8J1-like	unclustered
14812222	2.96	0.0008	LOC101113788	olfactory receptor 10A5-like	unclustered
14814624	3.15	4.72e-05	LOC101114082	annexin A8	unclustered
14802260	2.15	0.0089	LOC101114473	olfactory receptor 11A1-like	unclustered
14824391	2.2	0.0026	LOC101114975	olfactory receptor 52J3	unclustered
14751441	2.73	0.0008	LOC101115110	taste receptor type 2 member 10-like	unclustered
14835898	2.96	0.001	LOC101115400	putative RNA polymerase II subunit A C-terminal domain phosphatase SSU72-like protein 1	unclustered
14819883	2.01	0.0025	LOC101115576	serpin A3-5	unclustered
14844965	2.29	0.026	LOC101115675	olfactory receptor 10K1-like	unclustered
14821447	2.04	0.0032	LOC101115700	olfactory receptor 10C1-like	unclustered
14806111	2.38	0.0007	LOC101115952	olfactory receptor 10P1-like (LOC101115952), mRNA	unclustered
14891893	2.21	0.002	LOC101116187	olfactory receptor 8A1-like	unclustered
14763578	2.04	0.0031	LOC101116640	retinol dehydrogenase 12-like; uncharacterized LOC507942	unclustered
14787849	2.48	0.0036	LOC101116764	putative olfactory receptor 51H1	unclustered
14885388	2.94	0.001	LOC101116861	olfactory receptor 8H1-like	unclustered
14836890	2.25	0.0265	LOC101116944	olfactory receptor 2G3-like	unclustered
14855574	-4.03	0.004	LOC101117112	interferon alpha-inducible protein 27-like protein 1	unclustered
14797832	2.04	0.0095	LOC101117277	olfactory receptor 140-like	unclustered
14745254	2.47	0.0042	LOC101117413	olfactory receptor 2A5	unclustered
14786459	-2.19	0.002	LOC101117657	methyltransferase-like protein 7A	unclustered
14849730	2.02	0.0135	LOC101118521	olfactory receptor 9K2-like	unclustered
14828948	2.18	0.0062	LOC101118639	putative olfactory receptor 5AK3	unclustered
14795345	-2.3	0.0211	LOC101119426	histone H2B type 1	unclustered
14735751	2.21	0.001	LOC101119530	protein lin-28 homolog A-like	unclustered
14778224	2.58	0.0078	LOC101119566	olfactory receptor 4F6-like;	unclustered
14884673	2.03	0.0022	LOC101119588	myeloid-associated differentiation marker-like	unclustered
14731710	2.84	0.0003	LOC101119653	olfactory receptor-like protein DTMT	unclustered
14815680	2.45	0.0008	LOC101119670	olfactory receptor 52H1	unclustered
14786398	2.37	0.0019	LOC101119847	olfactory receptor 51I2-like	unclustered
14795320	-2.76	0.0141	LOC101119941	histone H2B type 1-like	unclustered
14733545	2.23	0.0015	LOC101119959	spermatid nuclear transition protein 3-like	unclustered
14810493	2.49	0.0029	LOC101120070	olfactory receptor 1L8-like	unclustered
14732115	2.22	0.0073	LOC101120085	olfactory receptor 4F3/4F16/4F29-like	unclustered
14795366	-3.21	0.0017	LOC101120200	histone H2A type 1	unclustered
14888504	2.23	0.003	LOC101120282	olfactory receptor 2B6-like	unclustered
14795349	-3.27	0.0011	LOC101120447	histone H2A type 1-H	unclustered
14878698	2.02	0.0026	LOC101120558	olfactory receptor 5D13-like	unclustered
14756486	2.05	0.0088	LOC101120664	olfactory receptor 2L13	unclustered
14878700	2.52	0.0016	LOC101120814	olfactory receptor 4P4-like	unclustered
14886774	-3.09	0.0028	LOC101120877	histone H3	unclustered
14731721	3.23	0.0003	LOC101120929	olfactory receptor 1E5-like	unclustered
14795351	-2.47	0.0117	LOC101120961	uncharacterized LOC101120961	unclustered
14891518	-2.46	0.0026	LOC101120997	anaphase-promoting complex subunit 15-like (LOC101120997), mRNA	unclustered
14756465	2.02	0.0039	LOC101121172	olfactory receptor 2M4	unclustered
14890123	-2.05	0.0054	LOC101121190	39S ribosomal protein L41, mitochondrial-like	unclustered
14868693	2.18	0.0016	LOC101121310	olfactory receptor 6N1-like	unclustered
14835890	2.04	0.0018	LOC101121373	putative olfactory receptor 52P1	unclustered
14878116	-4.38	6.09e-05	LOC101121777	transmembrane protease serine 11E-like	unclustered
14880624	2.39	0.0013	LOC101121923	cationic amino acid transporter 3-like	unclustered
14723038	2.06	0.002	LOC101122683	ovostatin homolog 2-like	unclustered
14854786	2.25	0.0161	LOC101122736	olfactory receptor 10G4-like	unclustered
14808830	2.3	0.01	LOC101123081	pregnancy-associated glycoprotein 1-like	unclustered
14778269	2.32	0.0087	LOC101123127	olfactory receptor 4S2-like	unclustered
14774849	2.02	0.0058	LOC101123368	tetratricopeptide repeat protein GNN-like	unclustered
14739879	2.01	0.0118	LOC101123547	olfactory receptor 8S1-like	unclustered
14795379	2.5	0.0017	LOC105603801	putative olfactory receptor 2B8	unclustered
14795332	3.36	0.0022	LOC105603936	olfactory receptor 2G6-like	unclustered
14831154	-3.92	5.5e-05	LOC105608034	uncharacterized LOC105608034 (LOC105608034), transcript variant X3	unclustered
14888294	2.33	0.005	LOC105613647	olfactory receptor 5V1-like (LOC105613647), mRNA	unclustered
14770030	2.56	0.0071	LOC105615645	olfactory receptor 6E1-like (LOC105615645), mRNA	unclustered
14778204	2.36	0.0093	LOC106990620	olfactory receptor 11H4-like (LOC106990620), mRNA	unclustered
14841967	2.02	0.0029	LOC114110319	olfactory receptor 5D18 (LOC114110319), mRNA	unclustered
14894437	4.83	0.0015	LOC443035	spermatid transition protein 3 (LOC443035), mRNA	unclustered
14808638	2.06	0.0039	LOC443104	tubulin alpha-1B chain	unclustered
14791769	-4.23	0.0005	LOC443320	lysozyme C-1-like	unclustered
14745308	3.26	0.0011	LOX	lysyl oxidase	unclustered
14866447	2.55	0.0023	LOXL2	lysyl oxidase-like 2	unclustered
14825828	2.36	0.0042	LPAR6	lysophosphatidic acid receptor 6	unclustered
14749654	-2.1	0.0022	LRIG2	leucine-rich repeats and immunoglobulin-like domains 2	unclustered
14729480	2.25	0.0011	LRP12	LDL receptor related protein 12	unclustered
14827713	-5.26	9.82e-06	LRRC17	leucine rich repeat containing 17	unclustered
14846865	-3.2	0.0004	LRRC2	leucine rich repeat containing 2	unclustered
14826066	2	0.0278	LRRC63	leucine rich repeat containing 63	unclustered
14744529	2.05	0.0016	LRRC8B	leucine rich repeat containing 8 VRAC subunit B (LRRC8B), transcript variant X9, mRNA	unclustered
14838710	2.44	0.0003	LRRC8C	leucine rich repeat containing 8 family, member C	unclustered
14794951	-4.28	8.01e-05	LRRN1	leucine rich repeat neuronal 1	unclustered
14847209	-2.26	0.0059	LRRN2	leucine rich repeat neuronal 2	unclustered
14724923	-2.1	0.0011	LSM7	LSM7 homolog, U6 small nuclear RNA and mRNA degradation associated	unclustered
14814575	2.4	0.0007	LXN	latexin	unclustered
14730130	2.43	0.0022	LY6H	lymphocyte antigen 6 complex, locus H	unclustered
14867211	-2.98	7.11e-05	LYRM1	LYR motif containing 1	unclustered
14852554	-3.21	0.0005	LYRM2	LYR motif containing 2	unclustered
14766881	2.31	0.0005	LYVE1	lymphatic vessel endothelial hyaluronan receptor 1	unclustered
14856800	-2.19	0.0014	MAEA	macrophage erythroblast attacher	unclustered
14733467	-2.21	0.0019	MAGEF1	MAGE family member F1	unclustered
14722591	2.5	0.0008	MAN1A1	mannosidase alpha class 1A member 1 (MAN1A1), mRNA	unclustered
14791680	-2.29	0.0004	MANEA	mannosidase, endo-alpha	unclustered
14759664	3.17	4.84e-05	MAOB	monoamine oxidase B	unclustered
14790759	6.39	2.89e-06	MAP1LC3C	microtubule associated protein 1 light chain 3 gamma	unclustered
14890910	2.04	0.0014	MAP2K1	mitogen-activated protein kinase kinase 1	unclustered
14843768	-2.04	0.016	MAP2K6	mitogen-activated protein kinase kinase 6	unclustered
14783894	2.13	0.0011	MAP6D1	MAP6 domain containing 1	unclustered
14839764	-2.36	0.0206	MAPK7	mitogen-activated protein kinase 7	unclustered
14786313	-2.02	0.0046	MAPRE2	microtubule-associated protein, RP/EB family, member 2	unclustered
14868083	-2.28	0.0005	MARC2	mitochondrial amidoxime reducing component 2	unclustered
14848162	2.12	0.0011	MBD2	methyl-CpG binding domain protein 2	unclustered
14858829	-2.03	0.0078	MBIP	MAP3K12 binding inhibitory protein 1	unclustered
14890091	2.17	0.0015	MC3R	melanocortin 3 receptor	unclustered
14836892	2.01	0.0016	MCFD2	multiple coagulation factor deficiency 2	unclustered
14737228	-3.56	5.75e-05	MDK	midkine (MDK), transcript variant X2, mRNA	unclustered
14843325	2.11	0.0067	MED13L	mediator complex subunit 13-like	unclustered
14830345	2.04	0.0248	MEIG1	meiosis/spermiogenesis associated 1	unclustered
14876168	-3.76	1.9e-05	MEST	mesoderm specific transcript	unclustered
14787452	-2.18	0.0007	METAP1D	methionyl aminopeptidase type 1D (mitochondrial)	unclustered
14877703	-2.39	0.0005	MFAP2	microfibrillar-associated protein 2	unclustered
14839960	-2.36	0.0073	MFAP4	microfibrillar associated protein 4	unclustered
14858020	3.02	0.0049	MFAP5	microfibrillar associated protein 5	unclustered
14756654	-2.54	0.0004	MFSD2A	major facilitator superfamily domain containing 2A	unclustered
14873243	-2.45	0.0044	MGARP	mitochondria-localized glutamic acid-rich protein	unclustered
14778108	2.1	0.0012	MGAT4A	mannosyl (alpha-1,3-)-glycoprotein beta-1,4-N-acetylglucosaminyltransferase, isozyme A	unclustered
14767370	-2.24	0.0485	MGAT4C	MGAT4 family, member C	unclustered
14800355	-2.22	0.001	MGME1	mitochondrial genome maintenance exonuclease 1	unclustered
14804748	3.49	0.0008	MID1	midline 1	unclustered
14801174	-2.35	0.0094	MID1IP1	MID1 interacting protein 1	unclustered
14813847	-2.27	0.0015	MIEN1	migration and invasion enhancer 1	unclustered
14742829	-2.17	0.0017	MIPEP	mitochondrial intermediate peptidase	unclustered
14814607	-2.22	0.0022	MLF1	myeloid leukemia factor 1	unclustered
14819554	-2.17	0.0009	MLF2	myeloid leukemia factor 2	unclustered
14823984	-2.12	0.0022	MLH1	mutL homolog 1	unclustered
14887411	-2.01	0.0032	MMAB	methylmalonic aciduria (cobalamin deficiency) cblB type	unclustered
14810006	2.24	0.0025	MMD	monocyte to macrophage differentiation-associated	unclustered
14726941	2.28	0.0013	MME	membrane metallo-endopeptidase	unclustered
14816685	-2.36	0.0004	MNS1	meiosis-specific nuclear structural 1	unclustered
14711544	2.33	0.0098	MOB1B	MOB kinase activator 1B	unclustered
14874076	-3.19	0.0001	MOB3B	MOB kinase activator 3B	unclustered
14725481	-2.06	0.0053	MOSPD3	motile sperm domain containing 3	unclustered
14749633	-2.39	0.0009	MOV10	Mov10 RISC complex RNA helicase	unclustered
14830002	-2.67	0.0004	MPC1	mitochondrial pyruvate carrier 1	unclustered
14862668	-2.46	0.0046	MPHOSPH6	M-phase phosphoprotein 6	unclustered
14716066	-4.79	1.48e-05	MPZL2	myelin protein zero-like 2	unclustered
14772274	-2.85	0.0002	MRC2	mannose receptor, C type 2	unclustered
14765785	-2.03	0.0054	MRGBP	MRG domain binding protein (MRGBP), mRNA	unclustered
14795249	-2.15	0.0415	MSL2	male-specific lethal 2 homolog (Drosophila)	unclustered
14791268	6.1	6.11e-05	MSMB	microseminoprotein, beta-	unclustered
14802173	-2.09	0.0026	MSRB1	methionine sulfoxide reductase B1	unclustered
14854744	-2.54	0.0003	MSRB2	methionine sulfoxide reductase B2	unclustered
14865135	-2.53	0.0011	MTA2	metastasis associated 1 family member 2	unclustered
14710150	-2.02	0.0015	MTERF2	mitochondrial transcription termination factor 2	unclustered
14768406	-2.38	0.0004	MTFR1L	mitochondrial fission regulator 1-like	unclustered
14866318	-2.03	0.0033	MTG1	mitochondrial ribosome-associated GTPase 1	unclustered
14847500	-2.24	0.0149	MTPN	myotrophin	unclustered
14858784	-2.36	0.007	MTSS1	metastasis suppressor 1	unclustered
14760657	-2.03	0.0011	MTX1	metaxin 1	unclustered
14835260	-2.59	0.001	MXRA7	matrix-remodelling associated 7	unclustered
14784275	-2.39	0.0019	MXRA8	matrix-remodelling associated 8	unclustered
14727636	-3.53	0.0054	MYH11	myosin, heavy chain 11, smooth muscle	unclustered
14838410	-2.28	0.0009	MYL12A	myosin light chain 12A	unclustered
14743982	-5.56	1.68e-05	MYL9	myosin, light chain 9, regulatory	unclustered
14750488	-2.68	0.0011	MYLIP	myosin regulatory light chain interacting protein	unclustered
14821113	-2.05	0.002	MYLK	myosin light chain kinase	unclustered
14837517	-2.36	0.0005	NAALAD2	N-acetylated alpha-linked acidic dipeptidase 2	unclustered
14763161	-3.44	5.43e-05	NAGLU	N-acetylglucosaminidase, alpha	unclustered
14813564	-2.67	0.0009	NALCN	sodium leak channel, non-selective (NALCN), mRNA	unclustered
14827835	-2.04	0.0042	NAPEPLD	N-acyl phosphatidylethanolamine phospholipase D	unclustered
14734290	-2.84	0.0001	NAT9	N-acetyltransferase 9 (GCN5-related, putative)	unclustered
14714980	-2.22	0.0006	NCAPH2	non-SMC condensin II complex, subunit H2	unclustered
14826704	-2.03	0.0045	NCBP2	nuclear cap binding protein subunit 2	unclustered
14755911	-2.58	0.0062	NCSTN	nicastrin	unclustered
14727552	-2.32	0.0131	NDE1	nudE neurodevelopment protein 1	unclustered
14747427	3.73	3.56e-05	NDFIP2	Nedd4 family interacting protein 2	unclustered
14714958	3.03	0.0001	NDNF	neuron-derived neurotrophic factor	unclustered
14791988	7.22	8.29e-05	NDRG1	N-myc downstream regulated 1	unclustered
14744041	-2.09	0.005	NDRG3	NDRG family member 3	unclustered
14885739	17.43	1.14e-05	NDUFA4L2	NADH dehydrogenase (ubiquinone) 1 alpha subcomplex, 4-like 2	unclustered
14745082	-2.52	0.0019	NECTIN2	nectin cell adhesion molecule 2 (NECTIN2), transcript variant X2, mRNA	unclustered
14863534	2.52	0.0072	NEDD9	neural precursor cell expressed, developmentally down-regulated 9	unclustered
14814450	2.7	0.0006	NEFM	neurofilament, medium polypeptide	unclustered
14747922	2.1	0.0048	NELFA	negative elongation factor complex member A (NELFA), transcript variant X2, mRNA	unclustered
14824315	-2.29	0.0013	NENF	neudesin neurotrophic factor	unclustered
14764162	2.7	0.0004	NEU2	neuraminidase 2 (NEU2), transcript variant X2, mRNA	unclustered
14804662	-2.04	0.0127	NFE2L1	nuclear factor, erythroid 2-like 1	unclustered
14851710	-2.21	0.0044	NFE2L3	nuclear factor, erythroid 2-like 3	unclustered
14792585	-2.07	0.0084	NFIB	nuclear factor I/B	unclustered
14718217	2.01	0.0169	NIBAN2	niban apoptosis regulator 2 (NIBAN2), mRNA	unclustered
14887156	-2.06	0.0164	NID1	nidogen 1	unclustered
14865738	-2.06	0.0016	NINJ1	ninjurin 1	unclustered
14853337	2.62	0.0002	NIPAL1	NIPA-like domain containing 1	unclustered
14728942	-3.12	0.0005	NIPSNAP1	nipsnap homolog 1 (C. elegans)	unclustered
14737524	2.4	0.0122	NIPSNAP3A	nipsnap homolog 3A (C. elegans)	unclustered
14814894	-2.9	0.0014	NKAIN3	Na+/K+ transporting ATPase interacting 3	unclustered
14829825	-2.13	0.0008	NKAP	NFKB activating protein	unclustered
14726249	-3.05	0.0002	NKD1	naked cuticle homolog 1 (Drosophila)	unclustered
14795167	-2.49	0.0003	NKIRAS2	NFKB inhibitor interacting Ras-like 2	unclustered
14747040	-2.48	0.0018	NMB	neuromedin B	unclustered
14758084	2.22	0.0053	NMU	neuromedin U	unclustered
14803850	-2.9	0.0086	NNAT	neuronatin	unclustered
14834433	3.75	2.39e-05	NPEPPS	aminopeptidase puromycin sensitive	unclustered
14870826	2.21	0.0009	NPNT	nephronectin	unclustered
14790527	2.25	0.0013	NPY1R	neuropeptide Y receptor Y1	unclustered
14855936	-2.24	0.0012	NR1H3	nuclear receptor subfamily 1, group H, member 3	unclustered
14770827	-2	0.0373	NR2C2	nuclear receptor subfamily 2, group C, member 2	unclustered
14712369	-3.92	0.0006	NR4A1	nuclear receptor subfamily 4, group A, member 1	unclustered
14758957	-3.04	8.48e-05	NR4A2	nuclear receptor subfamily 4, group A, member 2	unclustered
14889470	2.13	0.0023	NRROS	negative regulator of reactive oxygen species	unclustered
14793642	-2.14	0.0015	NSUN5	NOP2/Sun domain family, member 5	unclustered
14880752	-2.27	0.0017	NT5DC1	5-nucleotidase domain containing 1	unclustered
14764958	-2.26	0.0017	NUDT12	nudix hydrolase 12	unclustered
14787813	-2.04	0.0107	NUDT14	nudix (nucleoside diphosphate linked moiety X)-type motif 14	unclustered
14880806	-2.02	0.0022	NUP85	nucleoporin 85kDa	unclustered
14850986	-2.06	0.0046	NUSAP1	nucleolar and spindle associated protein 1	unclustered
14822295	-2.06	0.0061	NUTF2	nuclear transport factor 2	unclustered
14885518	3.1	0.0002	NXPH4	neurexophilin 4	unclustered
14796436	2.07	0.0024	OAF	out at first homolog	unclustered
14855111	2.31	0.0041	OCIAD2	OCIA domain containing 2	unclustered
14736337	2.08	0.0028	ODF4	outer dense fiber of sperm tails 4	unclustered
14778410	-2.15	0.0009	OGFOD3	2-oxoglutarate and iron-dependent oxygenase domain containing 3	unclustered
14865786	-4.5	5.16e-05	OGN	osteoglycin	unclustered
14812190	-2.86	9.46e-05	OLFML1	olfactomedin like 1	unclustered
14737787	-6.35	1.33e-05	OLFML3	olfactomedin like 3	unclustered
14882323	2.4	0.0018	OPALIN	oligodendrocytic myelin paranodal and inner loop protein	unclustered
14762100	-2.42	0.0037	OPHN1	oligophrenin 1 (OPHN1), transcript variant X39, mRNA	unclustered
14829437	2.24	0.0007	OR1L1	olfactory receptor, family 1, subfamily L, member 1	unclustered
14829435	2.33	0.0016	OR1L3	olfactory receptor, family 1, subfamily L, member 3	unclustered
14810491	3.56	0.0033	OR1L8	olfactory receptor, family 1, subfamily L, member 8	unclustered
14756429	2.09	0.005	OR2W3	olfactory receptor, family 2, subfamily W, member 3	unclustered
14869421	2.26	0.0007	OR4D6	olfactory receptor 4D6; olfactory receptor, family 4, subfamily D, member 6	unclustered
14815791	2.06	0.0031	OR51Q1	olfactory receptor, family 51, subfamily Q, member 1 (gene/pseudogene)	unclustered
14778849	2.84	0.0176	OR5R1	olfactory receptor, family 5, subfamily R, member 1 (gene/pseudogene)	unclustered
14849726	2.21	0.0006	OR9K2	olfactory receptor, family 9, subfamily K, member 2	unclustered
14720679	4.65	0.0001	OSMR	oncostatin M receptor	unclustered
14781073	-2.07	0.0261	OSR2	odd-skipped related transciption factor 2	unclustered
14716240	2.13	0.0024	OTOR	otoraplin	unclustered
14849188	-3.43	0.0006	OTOS	otospiralin	unclustered
14854752	-2.43	0.008	OTUD1	OTU deubiquitinase 1 (OTUD1), mRNA	unclustered
14861282	2.07	0.0036	OTX2	orthodenticle homeobox 2	unclustered
14883398	-2.12	0.0033	OXNAD1	oxidoreductase NAD-binding domain containing 1	unclustered
14759451	6.82	2.09e-06	P4HA1	prolyl 4-hydroxylase, alpha polypeptide I	unclustered
14738484	-2.44	0.0004	P4HTM	prolyl 4-hydroxylase, transmembrane (endoplasmic reticulum)	unclustered
14888646	-2	0.0015	PAAF1	proteasomal ATPase-associated factor 1	unclustered
14812274	2.12	0.0009	PACRG	parkin coregulated (PACRG), transcript variant X2, mRNA	unclustered
14832224	2.05	0.006	PAG10	pregnancy-associated glycoprotein 10	unclustered
14764839	2.03	0.0021	PAM	peptidylglycine alpha-amidating monooxygenase	unclustered
14786032	-2.49	0.0035	PAPSS2	3-phosphoadenosine 5-phosphosulfate synthase 2	unclustered
14771748	2.07	0.0015	PAQR4	progestin and adipoQ receptor family member IV	unclustered
14844806	-2.25	0.0009	PARP1	poly(ADP-ribose) polymerase 1	unclustered
14779511	-2.41	0.0011	PARP12	poly (ADP-ribose) polymerase family, member 12	unclustered
14760499	-2.06	0.0013	PBXIP1	pre-B-cell leukemia homeobox interacting protein 1	unclustered
14873216	-5.69	1.48e-05	PCDH18	protocadherin 18	unclustered
14893154	-2.07	0.0037	PCED1A	PC-esterase domain containing 1A	unclustered
14728167	-3.05	0.0003	PCYOX1	prenylcysteine oxidase 1	unclustered
14841024	-2.2	0.0009	PCYOX1L	prenylcysteine oxidase 1 like	unclustered
14709450	-2.08	0.0011	PCYT2	phosphate cytidylyltransferase 2, ethanolamine	unclustered
14879718	2.35	0.0035	PDE1B	phosphodiesterase 1B, calmodulin-dependent	unclustered
14803588	2.62	0.0004	PDE4B	phosphodiesterase 4B, cAMP-specific	unclustered
14710470	-2.57	0.0063	PDE7B	phosphodiesterase 7B	unclustered
14773315	-2.23	0.0021	PDE8B	phosphodiesterase 8B (PDE8B)	unclustered
14838597	-2.38	0.0021	PDK3	pyruvate dehydrogenase kinase 3 (PDK3), transcript variant X1, mRNA	unclustered
14799177	-2.26	0.0012	PDK3	pyruvate dehydrogenase kinase 3 (PDK3), transcript variant X2, mRNA	unclustered
14735723	2.84	0.002	PDK4	pyruvate dehydrogenase kinase, isozyme 4	unclustered
14731097	-2.14	0.0014	PDLIM3	PDZ and LIM domain 3	unclustered
14875043	-2.21	0.0066	PDP2	pyruvate dehyrogenase phosphatase catalytic subunit 2	unclustered
14761464	-2.22	0.0008	PDSS1	prenyl (decaprenyl) diphosphate synthase, subunit 1	unclustered
14766550	2.19	0.0028	PDYN	prodynorphin	unclustered
14867477	2.32	0.0054	PDZD9	PDZ domain containing 9	unclustered
14867477	2.32	0.0054	PDZD9	PDZ domain containing 9	unclustered
14739769	-2.47	0.0003	PDZRN4	PDZ domain containing ring finger 4 (PDZRN4), transcript variant X1, mRNA	unclustered
14866051	2.85	0.0003	PECAM1	platelet/endothelial cell adhesion molecule 1	unclustered
14723713	-2.34	0.0018	PECR	peroxisomal trans-2-enoyl-CoA reductase	unclustered
14728307	-2.35	0.0004	PEMT	phosphatidylethanolamine N-methyltransferase	unclustered
14735210	-2.55	0.0004	PEPD	peptidase D (PEPD), transcript variant X2, mRNA	unclustered
14755823	-2.2	0.0027	PEX19	peroxisomal biogenesis factor 19	unclustered
14792781	2.21	0.0166	PFKFB3	6-phosphofructo-2-kinase/fructose-2,6-biphosphatase 3	unclustered
14830247	2.6	0.0013	PGAM1	phosphoglycerate mutase 1 (PGAM1), mRNA	unclustered
14839093	-2.37	0.0004	PGRMC1	progesterone receptor membrane component 1	unclustered
14711427	-3.87	9.45e-05	PHEX	phosphate regulating endopeptidase homolog, X-linked	unclustered
14764499	-2.35	0.0053	PHF13	PHD finger protein 13	unclustered
14736424	-2.28	0.0037	PHF23	PHD finger protein 23	unclustered
14878560	-2.33	0.0005	PHGDH	phosphoglycerate dehydrogenase	unclustered
14807654	2.22	0.0129	PHLDA1	pleckstrin homology-like domain, family A, member 1	unclustered
14870417	2.62	0.0006	PHYH	phytanoyl-CoA 2-hydroxylase	unclustered
14720788	4.85	0.0012	PI15	peptidase inhibitor 15	unclustered
14713663	-2.51	0.0003	PIGB	phosphatidylinositol glycan anchor biosynthesis class B	unclustered
14757632	-2.14	0.0025	PIGK	phosphatidylinositol glycan anchor biosynthesis, class K	unclustered
14755851	-2.27	0.0017	PIGM	phosphatidylinositol glycan anchor biosynthesis class M	unclustered
14790645	-2.17	0.0014	PIGP	phosphatidylinositol glycan anchor biosynthesis class P	unclustered
14867854	-3.79	0.0005	PIGS	phosphatidylinositol glycan anchor biosynthesis class S	unclustered
14853760	-2.02	0.0012	PIN1	peptidylprolyl cis/trans isomerase, NIMA-interacting 1	unclustered
14834371	-2.01	0.0193	PIP4K2B	phosphatidylinositol-5-phosphate 4-kinase, type II, beta	unclustered
14885607	-2.29	0.001	PIP4K2C	phosphatidylinositol-5-phosphate 4-kinase, type II, gamma	unclustered
14812817	-2.66	0.0003	PIP5K1B	phosphatidylinositol-4-phosphate 5-kinase, type I, beta	unclustered
14851921	3.22	0.0021	PIR	pirin (iron-binding nuclear protein)	unclustered
14829199	2.16	0.0016	PIRT	phosphoinositide-interacting regulator of transient receptor potential channels	unclustered
14790701	2.31	0.002	PITPNM2	phosphatidylinositol transfer protein membrane associated 2	unclustered
14857280	2.68	0.0037	PITX1	paired-like homeodomain 1	unclustered
14719391	-3.62	0.0001	PKDCC	protein kinase domain containing, cytoplasmic	unclustered
14787892	-4.91	2.69e-05	PKIG	protein kinase (cAMP-dependent, catalytic) inhibitor gamma	unclustered
14847009	2.59	0.0029	PLAC8	placenta-specific gene 8 protein-like; placenta-specific 8	unclustered
14871870	4.54	7.97e-05	PLAUR	plasminogen activator, urokinase receptor	unclustered
14793547	-2.28	0.0019	PLCB4	phospholipase C, beta 4	unclustered
14725015	-2.56	0.0004	PLEKHJ1	pleckstrin homology domain containing, family J member 1	unclustered
14823474	10.42	5.61e-07	PLIN2	perilipin 2	unclustered
14870595	-2.3	0.0041	PLN	phospholamban	unclustered
14723214	7.52	1.92e-06	PLOD2	procollagen-lysine, 2-oxoglutarate 5-dioxygenase 2	unclustered
14740425	-2.22	0.0008	PLTP	phospholipid transfer protein	unclustered
14839266	2.01	0.0031	PLXNA4	plexin A4	unclustered
14739287	-4.98	8.9e-05	PMM1	phosphomannomutase 1	unclustered
14717141	-2.16	0.0037	POFUT1	protein O-fucosyltransferase 1	unclustered
14837142	-2.19	0.0068	POGK	pogo transposable element with KRAB domain	unclustered
14797071	-2.34	0.0018	POLD2	polymerase (DNA directed), delta 2, accessory subunit	unclustered
14716739	-2.05	0.0031	POLDIP2	polymerase (DNA-directed), delta interacting protein 2	unclustered
14789606	-2.78	0.0023	POLDIP3	polymerase (DNA-directed), delta interacting protein 3	unclustered
14781729	-2.65	0.0009	POLR2D	polymerase (RNA) II (DNA directed) polypeptide D	unclustered
14843564	-2.34	0.0004	POLR2E	polymerase (RNA) II (DNA directed) polypeptide E, 25kDa	unclustered
14725645	-2.12	0.0019	POLR3K	polymerase (RNA) III (DNA directed) polypeptide K, 12.3 kDa	unclustered
14750302	-2.52	0.0019	POMGNT1	protein O-linked mannose N-acetylglucosaminyltransferase 1 (beta 1,2-)	unclustered
14887473	-2.09	0.0022	POP5	POP5 homolog, ribonuclease P/MRP subunit	unclustered
14793658	-2.08	0.0489	POR	P450 (cytochrome) oxidoreductase	unclustered
14721599	-2.09	0.0017	PPCS	phosphopantothenoylcysteine synthetase	unclustered
14741019	-2.11	0.0013	PPIE	peptidylprolyl isomerase E (cyclophilin E)	unclustered
14890837	-2.06	0.003	PPIF	peptidylprolyl isomerase F	unclustered
14818443	-6.87	7e-06	PPM1K	protein phosphatase, Mg2+/Mn2+ dependent, 1K	unclustered
14879590	-4.06	7.88e-05	PPP1R1A	protein phosphatase 1, regulatory (inhibitor) subunit 1A	unclustered
14812473	2.72	0.0005	PPP2CB	protein phosphatase 2 catalytic subunit beta (PPP2CB), mRNA	unclustered
14849017	2.43	0.0008	PPP2R2B	protein phosphatase 2, regulatory subunit B, beta	unclustered
14814256	-2.05	0.0181	PPP2R5D	protein phosphatase 2, regulatory subunit B, delta	unclustered
14892402	-2.1	0.0011	PPP3CC	protein phosphatase 3, catalytic subunit, gamma isozyme	unclustered
14745203	2.15	0.0009	PPP4R1	protein phosphatase 4, regulatory subunit 1	unclustered
14885407	3.04	0.0002	PPP4R4	protein phosphatase 4, regulatory subunit 4	unclustered
14717702	-2.06	0.001	PPP5C	protein phosphatase 5, catalytic subunit	unclustered
14756535	-4.09	0.0005	PPT1	palmitoyl-protein thioesterase 1	unclustered
14871791	-2.49	0.0009	PREPL	prolyl endopeptidase-like	unclustered
14731256	-2.02	0.0012	PRIMPOL	primase and DNA directed polymerase	unclustered
14884131	-2.79	0.0035	PRKACA	protein kinase, cAMP-dependent, catalytic, alpha	unclustered
14810206	-2.2	0.0015	PRKACB	protein kinase, cAMP-dependent, catalytic, beta	unclustered
14752158	3.06	6.46e-05	PRKAG2	protein kinase, AMP-activated, gamma 2 non-catalytic subunit;	unclustered
14799006	-2.28	0.0009	PRKAR2B	protein kinase, cAMP-dependent, regulatory, type II, beta	unclustered
14729711	-2.72	0.0006	PRMT1	protein arginine methyltransferase 1	unclustered
14726259	-2.99	0.0003	PROM1	prominin 1	unclustered
14831128	2.31	0.0033	PROS1	protein S (alpha)	unclustered
14808611	-2.29	0.001	PROSC	proline synthetase co-transcribed	unclustered
14775417	-2.25	0.0025	PRPF19	pre-mRNA processing factor 19	unclustered
14874406	-3.25	0.002	PRR15	proline rich 15	unclustered
14744188	2.37	0.0007	PRSS23	protease, serine, 23	unclustered
14778830	-2.5	0.0003	PRSS35	protease, serine, 35	unclustered
14782618	2.86	0.0018	PSD3	pleckstrin and Sec7 domain containing 3 (PSD3), transcript variant X18, mRNA	unclustered
14822169	-2.73	0.0002	PSMB10	proteasome (prosome, macropain) subunit, beta type, 10	unclustered
14796730	-2.67	0.0005	PSMB9	proteasome (prosome, macropain) subunit, beta type, 9	unclustered
14873641	-2.16	0.0025	PSMD9	proteasome 26S subunit, non-ATPase 9	unclustered
14890117	-2.23	0.002	PSMF1	proteasome inhibitor subunit 1	unclustered
14779862	2.18	0.0176	PSPH	phosphoserine phosphatase	unclustered
14825572	-2.14	0.0013	PTCD2	pentatricopeptide repeat domain 2	unclustered
14843205	-2.13	0.0223	PTCH1	patched 1	unclustered
14894395	-2.23	0.0105	PTGDS	Ovis aries prostaglandin D2 synthase (PTGDS), mRNA	unclustered
14878668	-2.13	0.0032	PTGFRN	prostaglandin F2 receptor inhibitor	unclustered
14798007	-3.42	8.54e-05	PTGR1	prostaglandin reductase 1	unclustered
14810562	2.3	0.0012	PTGS1	prostaglandin-endoperoxide synthase 1 (prostaglandin G/H synthase and cyclooxygenase)	unclustered
14771759	2.37	0.0022	PTPN14	protein tyrosine phosphatase non-receptor type 14	unclustered
14723167	-2.46	0.0012	PTPN4	protein tyrosine phosphatase, non-receptor type 4 (megakaryocyte)	unclustered
14784527	-3.16	0.0002	PTPRD	protein tyrosine phosphatase, receptor type, D	unclustered
14804858	-2.02	0.0016	PTRHD1	peptidyl-tRNA hydrolase domain containing 1	unclustered
14726654	3.56	6.19e-05	PTX3	pentraxin 3, long	unclustered
14845071	-2.21	0.0008	PUS10	pseudouridylate synthase 10	unclustered
14758232	-2.35	0.0011	PVR	poliovirus receptor	unclustered
14773640	2.08	0.0038	PVRIG	poliovirus receptor related immunoglobulin domain containing	unclustered
14849202	-3.16	0.0002	PXMP2	peroxisomal membrane protein 2, 22kDa	unclustered
14709473	-2.52	0.0014	PYCR1	pyrroline-5-carboxylate reductase 1	unclustered
14713657	2.56	0.0003	PYURF	PIGY upstream open reading frame (PYURF), mRNA	unclustered
14842018	-2.16	0.0098	QDPR	quinoid dihydropteridine reductase	unclustered
14807891	2.7	0.0032	QPCT	glutaminyl-peptide cyclotransferase	unclustered
14799124	-2.28	0.0015	RAB11FIP2	RAB11 family interacting protein 2 (class I)	unclustered
14745181	4.43	4.84e-05	RAB31	RAB31, member RAS oncogene family	unclustered
14836991	-2.64	0.0005	RAC3	ras-related C3 botulinum toxin substrate 3 (rho family, small GTP binding protein Rac3)	unclustered
14890027	-2.07	0.0016	RAE1	ribonucleic acid export 1	unclustered
14743808	3.09	0.0001	RAI14	retinoic acid induced 14	unclustered
14856027	-2.9	0.0006	RALGPS2	Ral GEF with PH domain and SH3 binding motif 2	unclustered
14774957	2.17	0.0018	RAN	RAN, member RAS oncogene family (RAN), mRNA	unclustered
14869681	-2.02	0.0044	RANBP1	RAN binding protein 1	unclustered
14736316	-2.6	0.0002	RANGRF	RAN guanine nucleotide release factor	unclustered
14868115	3.34	0.0006	RAP1B	RAP1B, member of RAS oncogene family (RAP1B), transcript variant X5, mRNA	unclustered
14893755	-3.4	0.0021	RAP2A	RAP2A, member of RAS oncogene family	unclustered
14848194	2.56	0.0021	RAPH1	Ras association (RalGDS/AF-6) and pleckstrin homology domains 1	unclustered
14814569	3.21	0.0001	RARRES1	retinoic acid receptor responder (tazarotene induced) 1	unclustered
14811596	2.33	0.0008	RASGRF1	PREDICTED: Ovis aries Ras protein specific guanine nucleotide releasing factor 1 (RASGRF1)	unclustered
14814468	2.22	0.0006	RASGRP3	RAS guanyl releasing protein 3 (calcium and DAG-regulated)	unclustered
14733535	-2.01	0.0406	RASL11B	RAS-like, family 11, member B	unclustered
14803650	-2.81	0.0019	RAVER2	ribonucleoprotein, PTB-binding 2	unclustered
14825421	-2.22	0.001	RBBP9	retinoblastoma binding protein 9	unclustered
14773921	-2.41	0.0099	RBM14	RNA binding motif protein 14	unclustered
14773918	-2.16	0.0012	RBM4	RNA binding motif protein 4	unclustered
14838657	3.14	0.0024	RCAN1	regulator of calcineurin 1	unclustered
14869370	-2.34	0.0007	RECK	reversion-inducing-cysteine-rich protein with kazal motifs	unclustered
14885160	-2.67	0.0004	RECQL	RecQ helicase-like	unclustered
14820962	-2.02	0.0036	REEP4	receptor accessory protein 4	unclustered
14838784	-2.02	0.0101	RETSAT	retinol saturase (all-trans-retinol 13,14-reductase)	unclustered
14886997	-2.07	0.0022	RFX5	regulatory factor X, 5 (influences HLA class II expression)	unclustered
14891559	-2.14	0.0017	RFXAP	regulatory factor X-associated protein	unclustered
14837084	7.02	2.45e-06	RGCC	regulator of cell cycle RGCC; regulator of cell cycle	unclustered
14732687	-2.1	0.0328	RGP1	RGP1 homolog, RAB6A GEF complex partner 1 (RGP1), transcript variant X7, mRNA	unclustered
14815396	2.99	0.0029	RGS2	regulator of G-protein signaling 2; regulator of G-protein signaling 2, 24kDa	unclustered
14775498	-3.56	0.0009	RGS6	regulator of G-protein signaling 6	unclustered
14728903	2.4	0.0007	RHBDD3	rhomboid domain containing 3	unclustered
14741300	2.06	0.0029	RHBDL2	rhomboid, veinlet-like 2 (Drosophila)	unclustered
14746777	11.18	7.05e-06	RHCG	Rh family, C glycoprotein	unclustered
14888955	-2.59	0.0009	RHNO1	RAD9-HUS1-RAD1 interacting nuclear orphan 1	unclustered
14799315	-2.36	0.0004	RHOU	ras homolog family member U	unclustered
14846278	2.41	0.0004	RIOK3	RIO kinase 3	unclustered
14765353	-3.86	2.8e-05	RMI2	RecQ mediated genome instability 2	unclustered
14734962	-2.12	0.0094	RMND1	required for meiotic nuclear division 1 homolog (S. cerevisiae)	unclustered
14830028	-4.74	1.38e-05	RNASET2	ribonuclease T2	unclustered
14723804	-2.01	0.0021	RND1	Rho family GTPase 1	unclustered
14860995	-2	0.0015	RNF135	ring finger protein 135	unclustered
14800498	2.08	0.0022	RNF144B	ring finger protein 144B	unclustered
14710353	-2.57	0.0002	RNF187	ring finger protein 187	unclustered
14809980	-2.34	0.0096	RNF4	ring finger protein 4	unclustered
14803699	-2.84	0.0002	ROR1	receptor tyrosine kinase-like orphan receptor 1	unclustered
14855369	-2.02	0.0038	ROR2	receptor tyrosine kinase-like orphan receptor 2	unclustered
14711084	3.27	6.82e-05	RORA	RAR-related orphan receptor A	unclustered
14812898	3.56	0.0001	RPL10L	large ribosomal subunit protein uL16-like (LOC132657867), misc_RNA	unclustered
14809793	3.15	0.0284	RPL23	ribosomal protein L23 (RPL23), mRNA	unclustered
14712972	-2.7	0.0007	RPP14	ribonuclease P/MRP 14kDa subunit	unclustered
14830357	2.02	0.002	RPP38	ribonuclease P/MRP 38kDa subunit	unclustered
14881364	-2.16	0.0127	RPP40	ribonuclease P/MRP 40kDa subunit	unclustered
14886507	-2.06	0.0331	RPRD2	regulation of nuclear pre-mRNA domain containing 2	unclustered
14875301	-2.87	0.0002	RRAD	Ras-related associated with diabetes	unclustered
14789603	-2.3	0.0034	RRP7A	ribosomal RNA processing 7 homolog A	unclustered
14827774	-2.02	0.0014	RSBN1L	round spermatid basic protein 1-like	unclustered
14815467	-2.39	0.0097	RSRP1	arginine/serine-rich protein 1	unclustered
14803882	-2.1	0.0009	RUVBL1	RuvB-like AAA ATPase 1	unclustered
14887106	2.03	0.0054	S100A10	S100 calcium binding protein A10	unclustered
14887109	2.9	0.0001	S100A11	S100 calcium binding protein A11	unclustered
14758403	2.86	0.0011	S100A4	S100 calcium binding protein A4	unclustered
14738296	6.63	2.7e-06	S1PR1	sphingosine-1-phosphate receptor 1	unclustered
14732242	-2.23	0.0059	S1PR3	sphingosine-1-phosphate receptor 3	unclustered
14766220	-2.51	0.0015	SAE1	SUMO1 activating enzyme subunit 1	unclustered
14799139	4.53	0.0001	SAT1	spermidine/spermine N1-acetyltransferase 1	unclustered
14736529	-3.74	1.82e-05	SAT2	spermidine/spermine N1-acetyltransferase family member 2	unclustered
14844876	-2.71	0.0006	SCCPDH	saccharopine dehydrogenase (putative)	unclustered
14847052	-2.44	0.0021	SCD5	stearoyl-CoA desaturase 5	unclustered
14790866	2.01	0.0016	SCG3	secretogranin III	unclustered
14754633	-3.73	3.81e-05	SCG5	secretogranin V; secretogranin V (7B2 protein)	unclustered
14876983	2.68	0.0028	SCGB2A2	secretoglobin, family 2A, member 2	unclustered
14867103	-3.14	0.0001	SCPEP1	serine carboxypeptidase 1	unclustered
14869870	-2.54	0.0067	SCUBE3	signal peptide, CUB domain, EGF-like 3	unclustered
14881828	-2.13	0.0008	SDF4	stromal cell derived factor 4	unclustered
14837657	-3.76	4.37e-05	SEC14L2	SEC14-like 2 (S. cerevisiae)	unclustered
14803871	-2.01	0.019	SEC61A1	Sec61 translocon alpha 1 subunit	unclustered
14756222	-2.1	0.0045	SEMA3C	sema domain, immunoglobulin domain (Ig), short basic domain, secreted, (semaphorin) 3C	unclustered
14722239	2.62	0.0004	SEMA6A	sema domain, transmembrane domain (TM), and cytoplasmic domain, (semaphorin) 6A	unclustered
14777623	-2.32	0.0077	SEPT5	septin 5	unclustered
14712491	-2.02	0.0016	SERGEF	secretion regulating guanine nucleotide exchange factor	unclustered
14885390	2.62	0.0006	SERPINA1	serpin peptidase inhibitor, clade A (alpha-1 antiproteinase, antitrypsin), member 1	unclustered
14862355	2.01	0.0057	SERPINA11	serpin peptidase inhibitor, clade A (alpha-1 antiproteinase, antitrypsin), member 11	unclustered
14862360	96.69	4.39e-09	SERPINA14	serpin peptidase inhibitor, clade A (alpha-1 antiproteinase, antitrypsin), member 14	unclustered
14862348	-2.8	0.0044	SERPINA5	serpin peptidase inhibitor, clade A (alpha-1 antiproteinase, antitrypsin), member 5	unclustered
14837889	-2.45	0.0006	SERPINF1	serpin peptidase inhibitor, clade F (alpha-2 antiplasmin, pigment epithelium derived factor), member 1	unclustered
14837897	-2.03	0.0023	SERPINF2	serpin peptidase inhibitor, clade F (alpha-2 antiplasmin, pigment epithelium derived factor), member 2	unclustered
14780196	-2.27	0.0005	SERTAD4	SERTA domain containing 4	unclustered
14789673	-2	0.0019	SESN3	sestrin 3	unclustered
14850497	-2.89	0.0003	SFXN4	sideroflexin 4	unclustered
14753768	-2.07	0.0012	SGK3	serum/glucocorticoid regulated kinase family, member 3	unclustered
14746094	3.61	8.52e-05	SGMS2	sphingomyelin synthase 2	unclustered
14889264	-2.35	0.0005	SGPP1	sphingosine-1-phosphate phosphatase 1	unclustered
14885979	-4.54	8.6e-06	SHISA2	shisa family member 2	unclustered
14709463	-2	0.0029	SIRT7	sirtuin 7	unclustered
14873837	-2.45	0.0005	SKP2	S-phase kinase-associated protein 2, E3 ubiquitin protein ligase	unclustered
14812283	2.06	0.001	SLAMF6	SLAM family member 6 (SLAMF6), transcript variant X3, misc_RNA	unclustered
14730754	2.1	0.001	SLC14A1	solute carrier family 14 (urea transporter), member 1 (Kidd blood group)	unclustered
14724255	2.03	0.0045	SLC15A5	solute carrier family 15, member 5	unclustered
14878990	5.65	5.11e-06	SLC16A3	solute carrier family 16 (monocarboxylate transporter), member 3	unclustered
14775365	2.02	0.0078	SLC17A2	solute carrier family 17, member 2	unclustered
14859019	8.3	1.44e-06	SLC18A2	solute carrier family 18 (vesicular monoamine transporter), member 2	unclustered
14710563	3.03	8.55e-05	SLC18B1	solute carrier family 18, subfamily B, member 1	unclustered
14732972	-2.66	0.0002	SLC1A6	solute carrier family 1 (high affinity aspartate/glutamate transporter), member 6	unclustered
14770470	-3.14	0.0004	SLC22A17	solute carrier family 22, member 17	unclustered
14709552	2.42	0.0013	SLC22A2		unclustered
14868424	-2.15	0.0007	SLC23A2	solute carrier family 23 (ascorbic acid transporter), member 2	unclustered
14772977	-2.77	0.0003	SLC25A1	solute carrier family 25 (mitochondrial carrier; citrate transporter), member 1	unclustered
14825224	-2.56	0.0006	SLC25A10	solute carrier family 25 (mitochondrial carrier; dicarboxylate transporter), member 10	unclustered
14724161	-2.09	0.0023	SLC25A11	solute carrier family 25 (mitochondrial carrier; oxoglutarate carrier), member 11	unclustered
14880961	-2.56	0.0005	SLC25A19	solute carrier family 25 (mitochondrial thiamine pyrophosphate carrier), member 19	unclustered
14738429	-2.51	0.0009	SLC25A20	solute carrier family 25 (carnitine/acylcarnitine translocase), member 20	unclustered
14731957	-2.11	0.0032	SLC25A30	solute carrier family 25, member 30	unclustered
14769231	-2.53	0.0007	SLC25A39	solute carrier family 25, member 39	unclustered
14839083	-2.9	0.0005	SLC25A43	solute carrier family 25, member 43	unclustered
14787673	-2.16	0.0018	SLC25A44	solute carrier family 25, member 44	unclustered
14738547	-3.85	0.0004	SLC29A1	solute carrier family 29 (equilibrative nucleoside transporter), member 1	unclustered
14857885	13.16	4.1e-06	SLC2A3	solute carrier family 2 (facilitated glucose transporter), member 3	unclustered
14852739	-2.2	0.0039	SLC35A1	solute carrier family 35 (CMP-sialic acid transporter), member A1	unclustered
14814882	-4.48	0.0002	SLC35G1	solute carrier family 35, member G1	unclustered
14793167	2.01	0.0066	SLC36A1	solute carrier family 36 member 1 (SLC36A1), transcript variant X4, mRNA	unclustered
14891971	2.33	0.0004	SLC37A2	solute carrier family 37 (glucose-6-phosphate transporter), member 2	unclustered
14752291	-2.19	0.0013	SLC38A6	solute carrier family 38, member 6	unclustered
14845884	5.62	1.02e-05	SLC39A8	solute carrier family 39 (zinc transporter), member 8	unclustered
14870244	-2.15	0.0013	SLC52A2	solute carrier family 52 (riboflavin transporter), member 2	unclustered
14771288	2.23	0.0026	SLC5A11	solute carrier family 5 (sodium/inositol cotransporter), member 11	unclustered
14785752	-2.34	0.0006	SLC5A6	solute carrier family 5 (sodium/multivitamin and iodide cotransporter), member 6	unclustered
14784417	2.2	0.0101	SLC6A14	solute carrier family 6 (amino acid transporter), member 14	unclustered
14795699	2.01	0.0017	SLC6A9	solute carrier family 6 member 9 (SLC6A9), transcript variant X5, mRNA	unclustered
14873223	-4.37	0.0001	SLC7A11	solute carrier family 7 (anionic amino acid transporter light chain, xc- system), member 11	unclustered
14789087	-2.31	0.0023	SLC7A6	solute carrier family 7 (amino acid transporter light chain, y+L system), member 6	unclustered
14890557	-2.26	0.0026	SLCO2B1	solute carrier organic anion transporter family, member 2B1	unclustered
14868566	2.68	0.0003	SLCO5A1	solute carrier organic anion transporter family, member 5A1	unclustered
14821442	4.98	7.84e-05	SLITRK2	SLIT and NTRK-like family, member 2	unclustered
14788056	2.36	0.0012	SLPI	secretory leukocyte peptidase inhibitor	unclustered
14719453	-2.03	0.007	SMARCB1	SWI/SNF related, matrix associated, actin dependent regulator of chromatin, subfamily b, member 1	unclustered
14842371	-2.22	0.0025	SMARCD2	SWI/SNF related, matrix associated, actin dependent regulator of chromatin, subfamily d, member 2	unclustered
14820877	-2.7	0.0006	SMARCD3	SWI/SNF related, matrix associated, actin dependent regulator of chromatin, subfamily d, member 3 (SMARCD3)	unclustered
14719692	-2.07	0.0014	SMC6	structural maintenance of chromosomes 6	unclustered
14751455	-2.64	0.0155	SMIM10L1	small integral membrane protein 10 like 1 (SMIM10L1), mRNA	unclustered
14781514	-3.18	0.0001	SMOC1	SPARC related modular calcium binding 1 (SMOC1), transcript variant X2, mRNA	unclustered
14766011	-2.47	0.0043	SMOC2	SPARC related modular calcium binding 2	unclustered
14794327	-2.64	0.001	SMPDL3A	sphingomyelin phosphodiesterase, acid-like 3A	unclustered
14752340	2.04	0.0015	SNAPC1	small nuclear RNA activating complex, polypeptide 1, 43kDa	unclustered
14854374	-2.01	0.0016	SNUPN	snurportin 1	unclustered
14711612	-3.35	0.0001	SNX24	sorting nexin 24	unclustered
14857811	-3.54	4.68e-05	SOD3	superoxide dismutase 3, extracellular	unclustered
14788734	-2.42	0.0026	SPARCL1	SPARC like 1	unclustered
14735122	2.09	0.002	SPAST	spastin (SPAST), transcript variant X3, mRNA	unclustered
14741800	-2.79	0.0001	SPG21	spastic paraplegia 21 (autosomal recessive, Mast syndrome)	unclustered
14761746	-2.55	0.0003	SPINT2	serine peptidase inhibitor, Kunitz type, 2	unclustered
14853211	-2.22	0.0244	SPON1	spondin 1, extracellular matrix protein	unclustered
14804459	-2.01	0.005	SPOP	speckle-type POZ protein	unclustered
14760963	-3.56	5.62e-05	SPR	sepiapterin reductase (7,8-dihydrobiopterin:NADP+ oxidoreductase)	unclustered
14802142	-2.42	0.0003	SPSB3	splA/ryanodine receptor domain and SOCS box containing 3	unclustered
14782062	2.02	0.0198	SPTSSB	serine palmitoyltransferase, small subunit B	unclustered
14885140	-2.05	0.0019	SPX	spexin hormone	unclustered
14803498	2.25	0.0006	SRPX2	sushi-repeat containing protein, X-linked 2	unclustered
14852589	-2.62	0.0011	SRSF12	serine/arginine-rich splicing factor 12	unclustered
14858495	-3.13	0.0002	SSBP2	single-stranded DNA binding protein 2	unclustered
14772404	-2.79	0.0002	SSNA1	Sjogren syndrome nuclear autoantigen 1	unclustered
14795998	-2.39	0.0014	SSPN	sarcospan	unclustered
14721855	-2.24	0.0008	SSSCA1	Sjogren syndrome/scleroderma autoantigen 1	unclustered
14882772	-2.1	0.0057	ST3GAL3	ST3 beta-galactoside alpha-2,3-sialyltransferase 3	unclustered
14787091	-2.19	0.0017	ST6GALNAC4	ST6 (alpha-N-acetyl-neuraminyl-2,3-beta-galactosyl-1,3)-N-acetylgalactosaminide alpha-2,6-sialyltransferase 4	unclustered
14787097	-2.82	0.0005	ST6GALNAC6	ST6 (alpha-N-acetyl-neuraminyl-2,3-beta-galactosyl-1,3)-N-acetylgalactosaminide alpha-2,6-sialyltransferase 6	unclustered
14771008	-2.25	0.0016	STARD7	StAR-related lipid transfer domain containing 7	unclustered
14719263	4.2	8.74e-05	STC1	stanniocalcin 1	unclustered
14839591	2.61	0.0095	STEAP1	six transmembrane epithelial antigen of the prostate 1; metalloreductase STEAP1	unclustered
14744692	2.26	0.0035	STEAP4	STEAP family member 4	unclustered
14808198	2.06	0.0014	STK32B	serine/threonine kinase 32B	unclustered
14841729	3.69	2.24e-05	STK38L	serine/threonine kinase 38 like	unclustered
14842333	-2.59	0.0079	STRADA	STE20-related kinase adaptor alpha	unclustered
14848551	-2.05	0.0011	STRADB	STE20-related kinase adaptor beta	unclustered
14724734	-2.17	0.0016	STUB1	STIP1 homology and U-box containing protein 1, E3 ubiquitin protein ligase	unclustered
14837956	-2.2	0.0019	SUGP2	SURP and G patch domain containing 2	unclustered
14868544	2.71	0.0005	SULF1	sulfatase 1	unclustered
14795057	-2.04	0.0018	SUMF1	sulfatase modifying factor 1	unclustered
14747558	-2.07	0.0176	SUN2	Sad1 and UNC84 domain containing 2	unclustered
14762250	2.26	0.0023	SYT4	synaptotagmin IV	unclustered
14710542	2.14	0.0072	TAAR1	trace amine associated receptor 1	unclustered
14824535	-2.04	0.0018	TAF1B	TATA box binding protein (TBP)-associated factor, RNA polymerase I, B, 63kDa	unclustered
14795567	-2.18	0.0023	TAGLN	transgelin	unclustered
14796923	-2.38	0.0131	TAPBP	TAP binding protein (tapasin)	unclustered
14812017	2.28	0.0006	TAS2R60	taste receptor, type 2, member 60	unclustered
14721124	3.1	0.0037	TASP1	taspase 1 (TASP1), transcript variant X2, mRNA	unclustered
14764048	-2.01	0.0213	TBC1D14	TBC1 domain family, member 14	unclustered
14857712	-2.09	0.0017	TBC1D19	TBC1 domain family, member 19	unclustered
14817244	-2.44	0.0042	TBC1D2B	TBC1 domain family, member 2B	unclustered
14831332	-2.06	0.0012	TBC1D7	TBC1 domain family, member 7	unclustered
14779477	3.7	2.13e-05	TBXAS1	thromboxane A synthase 1 (platelet)	unclustered
14710436	-2.31	0.0014	TCF21	transcription factor 21	unclustered
14802981	-2.74	0.0005	TCTN1	tectonic family member 1	unclustered
14853396	-2.02	0.0015	TEC	tec protein tyrosine kinase	unclustered
14777062	-2.93	0.0021	TECR	trans-2,3-enoyl-CoA reductase (TECR), mRNA	unclustered
14822762	2.2	0.0048	TEDDM1	transmembrane epididymal protein 1	unclustered
14870968	2.09	0.0045	TEX26	testis expressed 26	unclustered
14816628	-2.28	0.0018	TEX9	testis expressed 9	unclustered
14806826	4.08	0.0002	TFPI	tissue factor pathway inhibitor (lipoprotein-associated coagulation inhibitor)	unclustered
14879353	2.49	0.0005	TFPI2	tissue factor pathway inhibitor 2	unclustered
14792418	-2.76	0.0021	TGFBR3	transforming growth factor, beta receptor III	unclustered
14743986	-2.36	0.0015	TGIF2	TGFB-induced factor homeobox 2	unclustered
14835329	4.35	0.0003	THBS4	thrombospondin 4	unclustered
14757060	-2.13	0.0051	THRA	thyroid hormone receptor, alpha	unclustered
14717342	-2.14	0.0008	TIFA	TRAF-interacting protein with forkhead-associated domain	unclustered
14797910	-2.01	0.0054	TIMM21	translocase of inner mitochondrial membrane 21 homolog (yeast)	unclustered
14781966	-2.24	0.0007	TIMM50	translocase of inner mitochondrial membrane 50 homolog (S. cerevisiae)	unclustered
14787980	6.4	6.99e-05	TKDP5	uncharacterized LOC100137065; trophoblast Kunitz domain protein 1	unclustered
14808352	-2.68	0.0002	TM2D2	TM2 domain containing 2	unclustered
14784390	2.29	0.0064	TM4SF1	transmembrane 4 L six family member 1	unclustered
14745527	2.44	0.0071	TMBIM7P	transmembrane BAX inhibitor motif containing 7 (TMBIM7P), transcript variant X2, mRNA	unclustered
14756630	2.35	0.0015	TMCO2	transmembrane and coiled-coil domains 2	unclustered
14759678	-2.35	0.0016	TMEM100	transmembrane protein 100	unclustered
14769149	-2.21	0.0009	TMEM101	transmembrane protein 101	unclustered
14753056	-2	0.0072	TMEM126A	transmembrane protein 126A	unclustered
14847057	-2.13	0.0012	TMEM150C	transmembrane protein 150C	unclustered
14788632	-2.04	0.0011	TMEM163	transmembrane protein 163 (TMEM163), mRNA	unclustered
14751091	-2.5	0.0031	TMEM17	transmembrane protein 17	unclustered
14874596	-2.52	0.0004	TMEM192	transmembrane protein 192	unclustered
14789754	2.06	0.005	TMEM212	transmembrane protein 212	unclustered
14868420	-2.1	0.001	TMEM230	transmembrane protein 230	unclustered
14740639	2.24	0.0014	TMEM244	transmembrane protein 244	unclustered
14810026	2.19	0.0011	TMEM26	transmembrane protein 26	unclustered
14723139	11.45	2.35e-06	TMEM37	transmembrane protein 37	unclustered
14872412	-2.55	0.0006	TMEM51	transmembrane protein 51	unclustered
14716806	-4.04	0.0002	TMEM97	transmembrane protein 97	unclustered
14762452	-2.51	0.0003	TMEM98	transmembrane protein 98	unclustered
14863821	3.18	0.0001	TMOD1	tropomodulin 1	unclustered
14849684	-2.01	0.0204	TMPO	thymopoietin	unclustered
14878155	2.15	0.0111	TMPRSS11A	transmembrane protease, serine 11A	unclustered
14769004	-2.2	0.0039	TMUB2	transmembrane and ubiquitin-like domain containing 2	unclustered
14849178	-4.08	1.37e-05	TMX2	thioredoxin-related transmembrane protein 2	unclustered
14873094	24.84	1.65e-07	TNFAIP6	tumor necrosis factor, alpha-induced protein 6	unclustered
14817572	-2.77	0.0001	TNFAIP8L3	tumor necrosis factor, alpha-induced protein 8-like 3	unclustered
14771729	3.13	9.27e-05	TNFRSF12A	tumor necrosis factor receptor superfamily, member 12A	unclustered
14742216	2.86	0.0002	TNFRSF21	tumor necrosis factor receptor superfamily, member 21	unclustered
14848071	-4.13	2.17e-05	TNNI3	troponin I type 3 (cardiac)	unclustered
14782260	-2.15	0.0277	TNPO2	transportin 2	unclustered
14826775	-2.14	0.0263	TNRC6C	trinucleotide repeat containing 6C	unclustered
14768351	-2.58	0.0018	TNS3	tensin 3	unclustered
14753435	-2	0.0016	TOB1	transducer of ERBB2, 1	unclustered
14745072	-2.01	0.0067	TOMM40	translocase of outer mitochondrial membrane 40 homolog (yeast)	unclustered
14883266	2.02	0.0015	TOP1	topoisomerase (DNA) I	unclustered
14856296	2.28	0.0006	TOR1AIP2	torsin-1A-interacting protein 2; torsin A interacting protein 2	unclustered
14894309	2.35	0.0016	TP-1	trophoblast protein-1 (TP-1), mRNA	unclustered
14716362	3.87	0.0003	TP53BP2	tumor protein p53 binding protein 2	unclustered
14724610	2.06	0.0232	TP53INP1	tumor protein p53 inducible nuclear protein 1	unclustered
14868172	-2.39	0.0004	TPBG	trophoblast glycoprotein	unclustered
14785286	-2.29	0.0012	TPGS2	tubulin polyglutamylase complex subunit 2	unclustered
14875386	-2.6	0.0003	TPPP3	tubulin polymerization-promoting protein family member 3	unclustered
14709659	-2.23	0.0036	TRAPPC2L	trafficking protein particle complex 2-like	unclustered
14757770	2.02	0.0025	TRARG1	trafficking regulator of GLUT4 (SLC2A4) 1 (TRARG1), transcript variant X2, mRNA	unclustered
14843104	3.34	0.0003	TREM1	triggering receptor expressed on myeloid cells 1	unclustered
14856391	-2.53	0.0003	TRHDE	thyrotropin-releasing hormone degrading enzyme	unclustered
14852096	-4.07	0.0021	TRIB2	tribbles pseudokinase 2	unclustered
14864779	-2.59	0.0022	TRIM2	tripartite motif containing 2	unclustered
14835892	-2.26	0.0012	TRIM21	tripartite motif containing 21	unclustered
14748966	-2.19	0.0018	TRIM27	tripartite motif containing 27	unclustered
14717500	-2.05	0.0017	TRIM28	tripartite motif containing 28	unclustered
14842949	6.11	5.07e-05	TRIOBP	TRIO and F-actin binding protein	unclustered
14891746	3.6	0.0005	TRPC4	transient receptor potential cation channel, subfamily C, member 4	unclustered
14893846	2.15	0.0072	TRPM1	transient receptor potential cation channel subfamily M member 1 (TRPM1), mRNA	unclustered
14822785	-2.5	0.0028	TSEN15	TSEN15 tRNA splicing endonuclease subunit	unclustered
14822785	-2.5	0.0028	TSEN15	TSEN15 tRNA splicing endonuclease subunit	unclustered
14880840	-2.13	0.0011	TSEN54	TSEN54 tRNA splicing endonuclease subunit	unclustered
14767474	-2	0.0028	TSFM	Ts translation elongation factor, mitochondrial	unclustered
14864844	-2.15	0.001	TSN	translin	unclustered
14872274	-2.17	0.0008	TSPAN11	tetraspanin 11	unclustered
14741962	2.35	0.0031	TSPAN12	tetraspanin 12	unclustered
14751488	-2.34	0.0323	TSPAN19	tetraspanin 19	unclustered
14880782	-3.48	0.0019	TSPYL4	TSPY-like 4	unclustered
14870453	-3.31	0.0002	TSPYL5	TSPY-like 5	unclustered
14846079	-2.11	0.0014	TSR3	TSR3, 20S rRNA accumulation, homolog (S. cerevisiae)	unclustered
14809838	-2.26	0.0005	TTC21B	tetratricopeptide repeat domain 21B	unclustered
14715834	-3.89	4.54e-05	TTC36	tetratricopeptide repeat domain 36	unclustered
14744761	-2.21	0.0009	TTLL1	tubulin tyrosine ligase-like family member 1	unclustered
14787887	-2	0.0048	TTPAL	tocopherol (alpha) transfer protein-like	unclustered
14839208	-2.2	0.0065	TUBGCP2	tubulin, gamma complex associated protein 2	unclustered
14778466	2.37	0.0021	TUT4	terminal uridylyl transferase 4 (TUT4), transcript variant X28, mRNA	unclustered
14857225	-2.01	0.0092	TXNDC15	thioredoxin domain containing 15	unclustered
14839131	2.18	0.0072	TXNDC8	thioredoxin domain containing 8 (spermatozoa)	unclustered
14851024	-2.72	0.0008	TYRO3	TYRO3 protein tyrosine kinase	unclustered
14767672	-2.27	0.0071	U2AF2	U2 small nuclear RNA auxiliary factor 2	unclustered
14819145	-2.24	0.0031	UBE2T	ubiquitin-conjugating enzyme E2T; ubiquitin-conjugating enzyme E2T (putative)	unclustered
14836330	-3.15	7.65e-05	UBL7	ubiquitin-like 7	unclustered
14769194	-2.23	0.0137	UBTF	upstream binding transcription factor, RNA polymerase I	unclustered
14880284	-2.24	0.0014	UCK1	uridine-cytidine kinase 1	unclustered
14710801	2.42	0.0004	UHRF1BP1L	UHRF1 binding protein 1-like	unclustered
14867866	-2.7	0.0002	UNC119	unc-119 homolog (C. elegans)	unclustered
14861242	-2.08	0.0027	UNC93B1	unc-93 homolog B1 (C. elegans)	unclustered
14758643	-2.43	0.0006	UNG	uracil DNA glycosylase	unclustered
14833250	-2.44	0.0003	UQCC1	ubiquinol-cytochrome c reductase complex assembly factor 1	unclustered
14819682	-2.34	0.0034	USP5	ubiquitin specific peptidase 5 (isopeptidase T)	unclustered
14720923	2.22	0.005	V15	type I wool keratin intermediate filament 8c1	unclustered
14859692	-3.25	0.0001	VANGL1	VANGL planar cell polarity protein 1	unclustered
14841978	7.8	3.72e-06	VEGFA	vascular endothelial growth factor A	unclustered
14797458	-4.25	2.06e-05	VHL	von Hippel-Lindau tumor suppressor, E3 ubiquitin protein ligase	unclustered
14859877	5.33	3.15e-06	VLDLR	very low density lipoprotein receptor	unclustered
14710544	5.69	1.93e-05	VNN1	vanin 1	unclustered
14710555	21.51	6.17e-08	VNN2	vascular non-inflammatory molecule 2; vanin 2	unclustered
14894471	2.16	0.0058	VPS13B	vacuolar protein sorting 13 homolog B (VPS13B), transcript variant X30, mRNA	unclustered
14873000	-2.07	0.0013	VPS33A	vacuolar protein sorting 33 homolog A (S. cerevisiae)	unclustered
14826590	-2.8	0.0002	VPS37B	vacuolar protein sorting 37 homolog B (S. cerevisiae)	unclustered
14886444	-2	0.0027	VPS45	vacuolar protein sorting 45 homolog (S. cerevisiae)	unclustered
14779700	-2.56	0.0003	VSTM4	V-set and transmembrane domain containing 4	unclustered
14784367	-3.22	7.58e-05	VWA1	von Willebrand factor A domain containing 1	unclustered
14783700	2.01	0.002	VWA5B2	von Willebrand factor A domain containing 5B2	unclustered
14836998	-2.53	0.002	VWA8	von Willebrand factor A domain containing 8	unclustered
14890940	-2.17	0.0015	VWA9	von Willebrand factor A domain containing 9	unclustered
14879123	-2.1	0.0051	WASF1	WAS protein family, member 1	unclustered
14885937	-2.09	0.0019	WASF3	WAS protein family, member 3	unclustered
14763536	-3.91	1.76e-05	WBP1	WW domain binding protein 1	unclustered
14861332	-2.18	0.0036	WDHD1	WD repeat and HMG-box DNA binding protein 1	unclustered
14878290	-2.28	0.0005	WDR35	WD repeat domain 35	unclustered
14796889	-2.03	0.003	WDR46	WD repeat domain 46	unclustered
14738476	-2.17	0.0011	WDR6	WD repeat domain 6 (WDR6), transcript variant X3, misc_RNA	unclustered
14747034	-2.31	0.0007	WDR73	WD repeat domain 73	unclustered
14742003	2.41	0.0014	WNT16	wingless-type MMTV integration site family, member 16	unclustered
14876780	2.01	0.0041	WNT9A	wingless-type MMTV integration site family, member 9A	unclustered
14883586	-3.11	0.0002	WRB	tryptophan rich basic protein	unclustered
14806923	-3.42	0.0001	WT1	Wilms tumor 1	unclustered
14810248	-3	0.0001	XAF1	XIAP associated factor 1	unclustered
14723575	-2.21	0.0016	XRCC5	X-ray repair complementing defective repair in Chinese hamster cells 5 (double-strand-break rejoining)	unclustered
14761717	-2.72	0.0002	XXYLT1	xyloside xylosyltransferase 1 (XXYLT1), transcript variant X3, mRNA	unclustered
14729995	-3.21	0.0008	YEATS4	YEATS domain containing 4	unclustered
14769543	-2.12	0.0009	YIPF1	Yip1 domain family, member 1	unclustered
14831077	-2.53	0.0021	YPEL1	yippee-like 1 (Drosophila)	unclustered
14734664	-2	0.0028	ZBED8	zinc finger, BED-type containing 8	unclustered
14871285	2.35	0.0005	ZC3H14	zinc finger CCCH-type containing 14 (ZC3H14), transcript variant X9, mRNA	unclustered
14711840	-2.68	0.0002	ZDHHC14	zinc finger, DHHC-type containing 14	unclustered
14756619	-2.13	0.0012	ZMPSTE24	zinc metallopeptidase STE24	unclustered
14813079	-2.15	0.011	ZMYM3	zinc finger, MYM-type 3	unclustered
14812214	-3.57	8.69e-05	ZNF215	zinc finger protein 215	unclustered
14724453	-2	0.0162	ZNF283	zinc finger protein 283	unclustered
14800750	-2.03	0.0063	ZNF32	zinc finger protein 32	unclustered
14890263	-2.06	0.0046	ZNF354A	zinc finger protein 354A	unclustered
14829252	-2.35	0.0033	ZNF362	zinc finger protein 362	unclustered
14785555	-2.18	0.0015	ZNF512	zinc finger protein 512	unclustered
14828634	-2.14	0.0015	ZNF568	zinc finger protein 568	unclustered
14858740	-2.23	0.0019	ZNF572	zinc finger protein 572	unclustered
14765005	-2.73	0.0008	ZNF605	zinc finger protein 605	unclustered
14756595	-2.22	0.001	ZNF684	zinc finger protein 684	unclustered
14720250	-2.23	0.0139	ZNFX1	zinc finger, NFX1-type containing 1	unclustered
14840026	-2.21	0.0007	ZSWIM7	zinc finger, SWIM-type containing 7	unclustered

## Sheet: NET1&2_DEGs INTO MODULESbyMCODE
	NETWORK 1											NETWORK 2
	DEGs into MCODE MODULES											DEGs into MCODE MODULES
	1	2	3	4	5	6	7	8	9	10		1	2	3	4	5	6
	MRRF	AURKB	ERCC3	SPC25	TALDO1	H2AFY2	SKP2	B3GLCT	SLC2A3	ITGAV		ENO1	ACADL	NME4	H2BC1	PPP1R15A	CTSF
	SDHC	RRM1	ESCO2	LYRM7	NUDT2	ACSF2	LAMA3	IFNAR1	KCNN3	DNAJC6		IDH1	GOT1	CH25H	ECHDC1	UPP1	SNRPA
	MRPL3	RBX1	LSM2	KIF4A	GMPR	MED29	TIMM21	STAT2	AP5S1	CTSF		IFI35	ACADSB	RPIA	H2AC7	APOBEC3F	CALM3
	MRPL2	MCM6	H4C14	PLK4	C1GALT1C1L	HADH	POSTN	BCKDHA	IGF2	FBLN5		MCM4	ACLY	DHCR24	H2BC15	SORD	AP1B1
	MRPS25	CCNA2	LSS	SIL1	GSTA1	ECHDC1	CD44	HIBADH	SLC1A6	DNAJB4		STAT1	PLAU	GCDH	H2AC19	GSTM1	GPAM
	RPL10L	GUF1	CWC15	NDC80	H2AC1	PEX13	TXNRD1	MX1	RHCG	SORT1		MAPK9	MMP13	LSS	SLF1	MTHFD1	AGPAT1
	MRPS23	MAD2L1	HMGCR	SDHA	CCNE2	CDYL2	ASRGL1	ADAMTS5	SLC7A8	BGN		MCM3	TGFB1	CYP7A1	ORC5	C6orf15	DNAJC6
	MRPS34	MCM3	MSMO1	CDCA8	EXOSC8	SNRPD2	GHR	PFKL	ADRA1A	CAV1		RAD51	POSTN	MRPS34	TP53	ATP5MC1	SNAPIN
	MRPL49	ORC3	MIS18A	PRIM2	CCND2	HELLS	BMP2	GOT2	SLC43A2	PTX3		CHEK1	CCN2	NSDHL	H2AC1	PNPT1	DPP4
	GATC	BLM	ANAPC16	HMMR	WDR46	RGS22	MAGEH1	PECAM1	ADRA1D	CLTB		RFC2	TIMP1	PCCB	ECI2	CDA	NDUFV1
	PRAMEF20	TIPIN	HMGCS1	RFC2	EIF3G	ECI2	PLAU	IL18	SLC38A1	CTSL		MRPL34	TIMP2	SIGMAR1	SLC2A1	GRHPR	SCFD1
	NDUFA3	RNASEH2A	ANAPC13	REV3L	EXOSC7	MCAT	AAMDC	JAG1	SLC3A1	HYOU1		PGK1	SERPINE1	NDUFA11	H2AC12	NT5C3B	CTSA
	COA6	POLR2F	CH25H	RACGAP1	MCCC1	MED10	HSPA5	IRF1	SLC38A2	PSAP		HIBCH	MMP1	RPL3	CDC7	NAMPT	SLC25A13
	COX6A1	CDC20	NCBP2	NDUFAF2	GSTA4	ACSS2	ALDH18A1	POLR2G	ERMAP	CNN2		PFKL	RUNX2	HMGCS2	H2AC20	FPGS	LGMN
	MRPS16	POLD2	MCM4	CENPN	IMP4	LSM4	RPIA	SERPINE1		AP4E1		IRF9	CD44	PEBP1	H2BC18	EPHX1	PPIL1
	COX5B	NUF2	CKAP5	SKA1	PSMB3	PHF5A	COL5A1	MMP14		MYL12A		IFNAR1	MMP12	GLUD1	PDK1	COQ2	CCL8
	ATP5ME	DTL	GTF2H5	MALSU1	PSMB10	TXNL4B	NID1	MMP12		NEB		ISG15	SPP1	EHHADH	H2AC21	DTYMK	BAD
	NDUFB2	CHEK1	TM7SF2	ARL6IP1	H2BC1	AS3MT	EMC4	CPT2		TGFB1		DDX58	ALDH6A1	NDUFA3	ORC3	GSTO1	TRAPPC1
	NDUFC2	CCNB2	ANAPC11	MELK	BRCC3	RUVBL1	CETN2	CD81		MYL4		GOT1L1	THBS1	NDUFAF5	H2BC3	DHFR	VGF
	NDUFB7	KIF23	ECH1	ACO2	EPHX1	XRCC5	PMS1	ITGA6		PIK3C2A		IFI6	MMP3	DERA	H2AFY2	GSTA4	BCL2L1
	NDUFA2	KNTC1	EEF1G	FRRS1L	SKP1	PCCB	FGF1	IL6		STAT1		IDH2	MMP9	NDUFAF1		PMPCA	ACSF2
	NDUFS3	WDHD1	POLR3K	FEN1	TIMP1	SF3A2	AHI1	VEGFA		DNAJB13		MRPL41		ALDH5A1		NT5C2	RGS21
	MRPS35	ISG15	LSM5	ACAD9	EIF3K	BYSL	JUN	HGF		TNNI3		IFIT1		G6PC3		GSTK1	TIMM17B
	MRPL10	NUSAP1	INSIG1	CDCA3	EXOSC5	SNRPA	SMAD7	NIT2		IGFBP2		MRPL49		NDUFAF3		GLO1	CTSL
	NDUFS7	RPA2	HMGCS2	HIBCH	PSMA1	GAS2L3	EMC1	PFKM		THBS1		SHMT2		FDFT1		GATC	SF3B4
	NDUFA11	POLA2	POLR2D	FBXO5	PSMB9	EHHADH	ASPA	IDH2		CTSC		WDHD1		TM7SF2		GSTA1	CXCR5
	MRPL51	RPA3	GCDH	GANAB	MGST3	DDX39A	TIMP3	DDX58		COL6A3		STAT2		NDUFAF7		TCEA3	GPD1L
	MRPL55	HDDC3	MCM2	TSFM	PDGFRA	SF3B4	PDE6D	FN1		LOX		GOT2		MRPS25		CDK20	RAB1B
	NDUFS4	UBL4A	CDK2	NDUFAF1	E2F4	NASP	CD9	OAS1		LGMN		MRPL2		ERG28		ELOB	PSAP
	NDUFA7	PARPBP	NSDHL	NDUFAF3	PSMB5	H2AC20	EMC3	LDHA		TAGLN		TLR3		MCCC2		MTFMT	LHPP
	CYC1	BUB1	CENPP	IFI44L	GSTM1		ACTA2	EGFR		MYL9		H4C4		RNF125		ATP5ME	HSD17B10
	PEBP1	MCM5	ACAA1	UBE2C	NUDT16		TMEM237			TRAP1		MX1		RPS4X		APMAP	GOSR2
	NDUFV1	TTK	TCEA3	RPS15	CDC25A		PLAUR			SNX2		PGK2		RGS22		MTR	AP4E1
	MRPL50	CENPW	ANAPC5	CKAP2	H2AC19		TMEM216			DNAJB1		TALDO1		AS3MT			RGS4
	MRPL22	ORC5	IVD	NDUFAF7	NT5C3A		MET			OCLN		G6PD					KITLG
	UQCRQ	POLE2	FDFT1	RFC4	STAT3		SPP1					PGM5					MET
	NDUFB5		TFB1M	PRIM1	MIS18BP1		COL12A1					PGD					TRDN
	NDUFB11		ACADSB	PCNA	PPA2		MLH3					IFI44L					SNRNP70
	MRPL41		DHCR24	POLR2C	XRN1		NUP85					SDHA					LCLAT1
	MRPS5		LOC101120877	NCAPG	ITPA		ASNS					MCM5					TRAPPC5
	APOBEC3F		MVD	CDKN3	NUDT5		EMC8					IRF1					CCR3
	NDUFA6		CYP7A1	MAPK9	ENTPD6		UBE2M					DTL					RGS7
	MRPS12		SQLE	CENPK	CYP1B1		FOS					H2BC21					NDUFB10
	MRPL9		HFM1	RFC5	IMPDH2		NABP2					RRM1					CXCR4
	MRPL35		DOCK4	CDCA2	H2AC12		TKT					LDHA					BCL2L11
	RPL10		LOC101108868	PTTG1	MGST2		ANKRD45					OAS1					AGPAT5
	MRPL53		CENPU	PPP1R15A	PSMB6		DDOST					HK2					SORT1
	DGUOK		MAD2L2	ARL3	CDK5		PAMR1					GBE1					AP1M1
	NME4		GMNN	ATP5MC1	GMPR2		TUBB					FRRS1L					RYR1
	MRPL13		CYP51A1		GSTK1		MMP9					HELLS					CCL25
	COX7A1		IDI1		TIMP2		TCTN1					MRPL45
	NDUFA12		RAD51		FGF13		CXCR4					IL6
	DCK		NAA38		NELFA		LAMC2					MRPS27
	MRPS14		RMI2		ADSS1		THBS2					H4C14
	TUFM		RPP38		HDAC5		EMC7
	MRPL23		LSM3		NUDT14		IGFBP3
	SDHD		SIGMAR1		PSMD13		HSPA1A
	NDUFB10		TXN2		ATIC		CLEC2L
	NDUFA8		MED21		H2BC3		EMC10
	MRPS27		PRPF19		H2BC18		TCTN2
	C12orf65		POLR2J		CCN2		PGD
	UQCRC1		UBE2T		H2AC21		G6PC3
	MRPL48		SCP2				B9D1
	MRPL46		SPC24				PARP1
	MRPL14		CENPH				TMEM17
	MRPL34		TCEA2				JAK3
			ECI1				THBS4
			ANAPC10				DERA
			CENPQ				TERF1
			DSN1				PGM5
			NHP2				SLC25A13
			LOC101110417				ELOB
			POLR2E				ITGA5
			ANAPC15				HSPA4L
			MED31				ITGA2
			DHCR7				MMP13
							MMP1
NODES	66	36	76	49	62	30	77	31	14	35		54	21	34	20	33	50
EDGES	1135	260	382	241	197	92	196	76	30	35		309	101	104	66	73	98
SCORE	33382	14857	10053	10042	6156	5750	5297	4903	4615	4412		10655	10100	6303	5739	4424	4000

## Sheet: NET1&2_KEGG PATHbyClueGO
	NETWORK 1						NETWORK 2
	MCODE MODULE	KEGG PATH		term p-value	term p-value corrected with Bonferroni step down		MCODE MODULE	KEGG PATH		term p-value	term p-value corrected with Bonferroni step down
	1	KEGG:03010	Ribosome	1783.91	1783.91		1	KEGG:03030	DNA replication	246000000000	1720000000000
		KEGG:00190	Oxidative phosphorylation	2.03281e-09	1.62625e-08			KEGG:00480	Glutathione metabolism	12600000000	1390000000000
		KEGG:04723	Retrograde endocannabinoid signaling	0.000368193	7.36386e-05			KEGG:00020	Citrate cycle (TCA cycle)	562000000000	0.00168642
		KEGG:05016	Huntington disease	9.49942e-06	0.000284983			KEGG:00010	Glycolysis / Gluconeogenesis	10800000000	172000000000
		KEGG:05010	Alzheimer disease	8.28582e-07	3.31433e-05			KEGG:00030	Pentose phosphate pathway	152000000000	137000000000
		KEGG:04714	Thermogenesis	1.91392e-06	9.56959e-07			KEGG:04066	HIF-1 signaling pathway	150000000000	1500000000000
		KEGG:04932	Non-alcoholic fatty liver disease (NAFLD)	6.29882e-08	3.77929e-07			KEGG:05230	Central carbon metabolism in cancer	3040000000000	0.00121751
		KEGG:05012	Parkinson disease	2.65875e-08	1.86112e-07			KEGG:05160	Hepatitis C	483000	9660000
								KEGG:04380	Osteoclast differentiation	302000000	363000000000
								KEGG:04620	Toll-like receptor signaling pathway	202000000000	1620000000000
								KEGG:04621	NOD-like receptor signaling pathway	2480000000	34700000000
								KEGG:04622	RIG-I-like receptor signaling pathway	2390000000000	0.00119674
								KEGG:04623	Cytosolic DNA-sensing pathway	0.00532703	0.0106541
								KEGG:04625	C-type lectin receptor signaling pathway	1870000000000	0.00112485
								KEGG:04217	Necroptosis	27900000000	36300000000
								KEGG:05161	Hepatitis B	2110000000	316000000000
								KEGG:05162	Measles	480000	91300000
								KEGG:05164	Influenza A	234000000	4210000000
								KEGG:05169	Epstein-Barr virus infection	1750000000	29800000000
								KEGG:05212	Pancreatic cancer	0.00553052	0.00553052
	2	KEGG:03030	DNA replication	5.97617	239.047		2	KEGG:04657	IL-17 signaling pathway	2.27306e+10	4.54612e+10
		KEGG:04110	Cell cycle	11.6823	5.84117			KEGG:05219	Bladder cancer	5.43376e+10	5.43376e+10
		KEGG:04914	Progesterone-mediated oocyte maturation	5.30567e+11	1.06113e+12
		KEGG:03420	Nucleotide excision repair	3.47018e+09	1.04106e+11
		KEGG:03440	Homologous recombination	1.30515e+12	1.30515e+12
	3	KEGG:00071	Fatty acid degradation	1.30312e+11	3.90937e+11		3	KEGG:00100	Steroid biosynthesis	3.67111e+07	1.10133e+08
		KEGG:00100	Steroid biosynthesis	248.771	2487.71			KEGG:00280	Valine, leucine and isoleucine degradation	1.18512e+11	2.37024e+11
		KEGG:00900	Terpenoid backbone biosynthesis	1.10308e+09	9.92773e+07			KEGG:00650	Butanoate metabolism	6.76649e+10	6.76649e+10
		KEGG:03020	RNA polymerase	1.86891e+11	9.34456e+10
		KEGG:03460	Fanconi anemia pathway	0.00301659	0.00301659
		KEGG:00280	Valine, leucine and isoleucine degradation	9.5948e+09	6.71636e+10
		KEGG:03320	PPAR signaling pathway	0.00132156	0.00264311
		KEGG:04110	Cell cycle	4.94973e+08	3.95979e+10
		KEGG:04114	Oocyte meiosis	5.35911e+09	2.14364e+11
		KEGG:04914	Progesterone-mediated oocyte maturation	1.05554e+11	6.33324e+10
	4	KEGG:03030	DNA replication	58345.5	17503.6		4	KEGG:05230	Central carbon metabolism in cancer	1.804e+11	1.804e+11
		KEGG:03420	Nucleotide excision repair	8.50637e+09	8.50637e+09			KEGG:05322	Systemic lupus erythematosus	5.58165e+06	1.11633e+08
		KEGG:03430	Mismatch repair	4.83046e+08	9.66093e+08
	5	KEGG:00230	Purine metabolism	422180	4.2218e+08		5	KEGG:00240	Pyrimidine metabolism	7.8138e+08	1.56276e+10
		KEGG:00240	Pyrimidine metabolism	0.00391634	0.00391634			KEGG:00670	One carbon pool by folate	2.30304e+09	6.90913e+08
		KEGG:03018	RNA degradation	9.4085e+10	2.82255e+11			KEGG:00760	Nicotinate and nicotinamide metabolism	3.14009e+11	3.14009e+11
		KEGG:03050	Proteasome	4.32917e+07	3.89625e+07			KEGG:00480	Glutathione metabolism	3.56899e+07	1.7845e+08
		KEGG:00980	Metabolism of xenobiotics by cytochrome P450	1.15729e+08	9.25832e+07			KEGG:00980	Metabolism of xenobiotics by cytochrome P450	3.62793e+06	2.90235e+08
		KEGG:00480	Glutathione metabolism	5.46815e+08	2.73408e+09			KEGG:00982	Drug metabolism	9.36392e+07	3.74557e+08
		KEGG:00982	Drug metabolism	1.66756e+09	6.67023e+08			KEGG:00983	Drug metabolism	835748	5.85024e+08
		KEGG:00983	Drug metabolism	2.96708e+08	2.07696e+09			KEGG:05204	Chemical carcinogenesis	1.05314e+08	6.31887e+07
		KEGG:05204	Chemical carcinogenesis	3.84925e+06	2.30955e+09
		KEGG:05418	Fluid shear stress and atherosclerosis	1.69958e+11	3.39916e+11
	6	KEGG:00071	Fatty acid degradation	5.96202e+10	1.1924e+12		6	KEGG:04061	Viral protein interaction with cytokine and cytokine receptor	5.05642e+10	1.51693e+12
		KEGG:00280	Valine, leucine and isoleucine degradation	8.0849e+10	8.0849e+10			KEGG:04142	Lysosome	2.48258e+06	9.93032e+06
		KEGG:00640	Propanoate metabolism	2.65462e+11	7.96385e+10			KEGG:00564	Glycerophospholipid metabolism	7.47975e+10	1.49595e+12
								KEGG:00561	Glycerolipid metabolism	1.54216e+12	1.54216e+12
	7	KEGG:00030	Pentose phosphate pathway	2.57769e+11	1.28884e+10
		KEGG:00250	Alanine, aspartate and glutamate metabolism	0.001333	0.00533199
		KEGG:05144	Malaria	0.00351682	0.00703363
		KEGG:05211	Renal cell carcinoma	0.00739301	0.00739301
		KEGG:05222	Small cell lung cancer	0.00213796	0.00641388
		KEGG:04512	ECM-receptor interaction	4.19386e+08	2.9357e+08
		KEGG:04510	Focal adhesion	1.56466e+10	9.38796e+08
		KEGG:04926	Relaxin signaling pathway	2.36882e+10	1.72437e+09
	8	KEGG:04623	Cytosolic DNA-sensing pathway	0.00171367	0.00171367
		KEGG:05144	Malaria	294000000000	147000000000
		KEGG:05219	Bladder cancer	281000000000	844000000000
		KEGG:04066	HIF-1 signaling pathway	13500000000	8110000000
		KEGG:00010	Glycolysis / Gluconeogenesis	0.00158351	0.00316703
		KEGG:05230	Central carbon metabolism in cancer	63500000000	2540000000000
	9	KEGG:04724	Glutamatergic synapse	1.42875e+10	1.1073e+09
		KEGG:04974	Protein digestion and absorbtion	2.0933e+09	2.79265e+09
	10	KEGG:04142	Lysosome	518989	518989

## Sheet: DETAILS_MCODE & ClueGO NET1&2
NETWORK 1
MCODE MODULE	KEGG path - Term name	ID	Term PValue	Term PValue Corrected with Bonferroni step down	Associated Genes Found	Nr. Genes	GOGroups	GOLevels	Group PValue	Group PValue Corrected with Bonferroni step down
1	Huntington disease	KEGG:05016	9.49942e-06	0.000284983	[LOC780772, NDUFA11, NDUFA12, NDUFA2, NDUFA3, NDUFA6, NDUFA7, NDUFA8, NDUFB10, NDUFB11, NDUFB2, NDUFB5, NDUFB7, NDUFC2, NDUFS3, NDUFS4, NDUFS7, NDUFV1, SDHC]	19	[Group1]	[-1]	{Group1=1.3778913569348813E-14}	{Group1=2.7557827138697627E-14}
	Parkinson disease	KEGG:05012	2.65875e-08	1.86112e-07	[LOC780772, NDUFA11, NDUFA12, NDUFA2, NDUFA3, NDUFA6, NDUFA7, NDUFA8, NDUFB10, NDUFB11, NDUFB2, NDUFB5, NDUFB7, NDUFC2, NDUFS3, NDUFS4, NDUFS7, NDUFV1, SDHC]	19	[Group1]	[-1]	{Group1=1.3778913569348813E-14}	{Group1=2.7557827138697627E-14}
	Alzheimer disease	KEGG:05010	8.28582e-07	3.31433e-05	[LOC780772, NDUFA11, NDUFA12, NDUFA2, NDUFA3, NDUFA6, NDUFA7, NDUFA8, NDUFB10, NDUFB11, NDUFB2, NDUFB5, NDUFB7, NDUFC2, NDUFS3, NDUFS4, NDUFS7, NDUFV1, SDHC]	19	[Group1]	[-1]	{Group1=1.3778913569348813E-14}	{Group1=2.7557827138697627E-14}
	Non-alcoholic fatty liver disease (NAFLD)	KEGG:04932	6.29882e-08	3.77929e-07	[LOC780772, NDUFA11, NDUFA12, NDUFA2, NDUFA3, NDUFA6, NDUFA7, NDUFA8, NDUFB10, NDUFB11, NDUFB2, NDUFB5, NDUFB7, NDUFC2, NDUFS3, NDUFS4, NDUFS7, NDUFV1, SDHC]	19	[Group1]	[-1]	{Group1=1.3778913569348813E-14}	{Group1=2.7557827138697627E-14}
	Retrograde endocannabinoid signaling	KEGG:04723	0.000368193	7.36386e-05	[NDUFA11, NDUFA12, NDUFA2, NDUFA3, NDUFA6, NDUFA7, NDUFA8, NDUFB10, NDUFB11, NDUFB2, NDUFB5, NDUFB7, NDUFC2, NDUFS3, NDUFS4, NDUFS7, NDUFV1]	17	[Group1]	[-1]	{Group1=1.3778913569348813E-14}	{Group1=2.7557827138697627E-14}
	Thermogenesis	KEGG:04714	1.91392e-06	9.56959e-07	[LOC101102454, LOC101113195, LOC780772, NDUFA11, NDUFA12, NDUFA2, NDUFA3, NDUFA6, NDUFA7, NDUFA8, NDUFB10, NDUFB11, NDUFB2, NDUFB5, NDUFB7, NDUFC2, NDUFS3, NDUFS4, NDUFS7, NDUFV1, SDHC]	21	[Group1]	[-1]	{Group1=1.3778913569348813E-14}	{Group1=2.7557827138697627E-14}
	Ribosome	KEGG:03010	1783.91	1783.91	[LOC101104725, MRPL10, MRPL13, MRPL14, MRPL2, MRPL22, MRPL3, MRPL34, MRPL35, MRPL9, MRPS12, MRPS14, MRPS16, MRPS5, RPL10L]	15	[Group0]	[-1]	{Group0=1.7839070345730248E-13}	{Group0=1.7839070345730248E-13}
	Oxidative phosphorylation	KEGG:00190	2.03281e-09	1.62625e-08	[LOC101102454, LOC780772, NDUFA11, NDUFA12, NDUFA2, NDUFA3, NDUFA6, NDUFA7, NDUFA8, NDUFB10, NDUFB11, NDUFB2, NDUFB5, NDUFB7, NDUFC2, NDUFS3, NDUFS4, NDUFS7, NDUFV1, SDHC]	20	[Group1]	[-1]	{Group1=1.3778913569348813E-14}	{Group1=2.7557827138697627E-14}
2	Progesterone-mediated oocyte maturation	KEGG:04914	5.30567e+11	1.06113e+12	[BUB1, CCNA2, CCNB2, MAD2L1]	4	[Group2]	[-1]	{Group2=5.3056672053117395E-5}	{Group2=5.3056672053117395E-5}
	Cell cycle	KEGG:04110	11.6823	5.84117	[BUB1, CCNA2, CCNB2, CHEK1, MAD2L1, MCM3, MCM5, MCM6, ORC5, RBX1, TTK]	11	[Group1]	[-1]	{Group1=1.1682336527261847E-15}	{Group1=4.672934610904739E-15}
	Homologous recombination	KEGG:03440	1.30515e+12	1.30515e+12	[BLM, POLD2, RPA2]	3	[Group3]	[-1]	{Group3=9.880521400287461E-7}	{Group3=1.9761042800574922E-6}
	Nucleotide excision repair	KEGG:03420	3.47018e+09	1.04106e+11	[POLD2, POLE2, RBX1, RPA2]	4	[Group3]	[-1]	{Group3=9.880521400287461E-7}	{Group3=1.9761042800574922E-6}
	DNA replication	KEGG:03030	5.97617	239.047	[MCM3, MCM5, MCM6, POLA2, POLD2, POLE2, RNASEH2A, RPA2]	8	[Group0]	[-1]	{Group0=5.976172505269251E-15}	{Group0=1.792851751580775E-14}
3	Progesterone-mediated oocyte maturation	KEGG:04914	1.05554e+11	6.33324e+10	[ANAPC10, ANAPC11, ANAPC13, ANAPC5, CDK2, MAD2L2]	6	[Group6]	[-1]	{Group6=3.753013969633611E-5}	{Group6=1.5012055878534444E-4}
	Oocyte meiosis	KEGG:04114	5.35911e+09	2.14364e+11	[ANAPC10, ANAPC11, ANAPC13, ANAPC5, CDK2, MAD2L2]	6	[Group6]	[-1]	{Group6=3.753013969633611E-5}	{Group6=1.5012055878534444E-4}
	Cell cycle	KEGG:04110	4.94973e+08	3.95979e+10	[ANAPC10, ANAPC11, ANAPC13, ANAPC5, CDK2, MAD2L2, MCM2, MCM4]	8	[Group6]	[-1]	{Group6=3.753013969633611E-5}	{Group6=1.5012055878534444E-4}
	Fanconi anemia pathway	KEGG:03460	0.00301659	0.00301659	[RAD51, RMI2, UBE2T]	3	[Group4]	[-1]	{Group4=0.00301658538856357}	{Group4=0.00301658538856357}
	PPAR signaling pathway	KEGG:03320	0.00132156	0.00264311	[ACAA1, HMGCS1, HMGCS2, SCP2]	4	[Group5]	[-1]	{Group5=9.472143679615604E-5}	{Group5=2.8416431038846813E-4}
	RNA polymerase	KEGG:03020	1.86891e+11	9.34456e+10	[POLR2D, POLR2E, POLR2J, POLR3K]	4	[Group3]	[-1]	{Group3=1.8689121151630818E-5}	{Group3=9.344560575815408E-5}
	Terpenoid backbone biosynthesis	KEGG:00900	1.10308e+09	9.92773e+07	[HMGCR, HMGCS1, HMGCS2, LOC101108851, MVD]	5	[Group2]	[-1]	{Group2=1.1030816259227957E-7}	{Group2=6.618489755536774E-7}
	Valine, leucine and isoleucine degradation	KEGG:00280	9.5948e+09	6.71636e+10	[ACAA1, ACADSB, HMGCS1, HMGCS2, IVD]	5	[Group5]	[-1]	{Group5=9.472143679615604E-5}	{Group5=2.8416431038846813E-4}
	Steroid biosynthesis	KEGG:00100	248.771	2487.71	[DHCR24, DHCR7, FDFT1, LSS, MSMO1, NSDHL, SQLE, TM7SF2]	8	[Group1]	[-1]	{Group1=2.487711737784071E-13}	{Group1=1.7413982164488496E-12}
	Fatty acid degradation	KEGG:00071	1.30312e+11	3.90937e+11	[ACAA1, ACADSB, ECI1, GCDH]	4	[Group0]	[-1]	{Group0=1.303123397490482E-4}	{Group0=2.606246794980964E-4}
4	Mismatch repair	KEGG:03430	4.83046e+08	9.66093e+08	[PCNA, RFC2, RFC4, RFC5]	4	[Group1]	[-1]	{Group1=1.622668777970069E-5}	{Group1=1.622668777970069E-5}
	Nucleotide excision repair	KEGG:03420	8.50637e+09	8.50637e+09	[PCNA, RFC2, RFC4, RFC5]	4	[Group1]	[-1]	{Group1=1.622668777970069E-5}	{Group1=1.622668777970069E-5}
	DNA replication	KEGG:03030	58345.5	17503.6	[FEN1, PCNA, PRIM1, PRIM2, RFC2, RFC4, RFC5]	7	[Group0]	[-1]	{Group0=5.8345480735841165E-12}	{Group0=1.1669096147168233E-11}
5	Fluid shear stress and atherosclerosis	KEGG:05418	1.69958e+11	3.39916e+11	[GSTA1, LOC101106720, LOC101107232, LOC101108092, MGST2, MGST3]	6	[Group4]	[-1]	{Group4=6.4310093941002784E-6}	{Group4=1.9293028182300836E-5}
	Chemical carcinogenesis	KEGG:05204	3.84925e+06	2.30955e+09	[EPHX1, GSTA1, GSTK1, LOC101106720, LOC101107232, LOC101108092, MGST2, MGST3]	8	[Group4]	[-1]	{Group4=6.4310093941002784E-6}	{Group4=1.9293028182300836E-5}
	Proteasome	KEGG:03050	4.32917e+07	3.89625e+07	[PSMA1, PSMB10, PSMB3, PSMB5, PSMB6, PSMB9, PSMD13]	7	[Group3]	[-1]	{Group3=4.3291678274392245E-9}	{Group3=1.7316671309756898E-8}
	RNA degradation	KEGG:03018	9.4085e+10	2.82255e+11	[EXOSC5, EXOSC7, EXOSC8, NUDT16, XRN1]	5	[Group2]	[-1]	{Group2=9.408499787867474E-5}	{Group2=1.8816999575734948E-4}
	Drug metabolism	KEGG:00983	2.96708e+08	2.07696e+09	[GSTA1, IMPDH2, ITPA, LOC101106720, LOC101107232, LOC101108092, MGST2, MGST3]	8	[Group4]	[-1]	{Group4=6.4310093941002784E-6}	{Group4=1.9293028182300836E-5}
	Drug metabolism	KEGG:00982	1.66756e+09	6.67023e+08	[GSTA1, GSTK1, LOC101106720, LOC101107232, LOC101108092, MGST2, MGST3]	7	[Group4]	[-1]	{Group4=6.4310093941002784E-6}	{Group4=1.9293028182300836E-5}
	Metabolism of xenobiotics by cytochrome P450	KEGG:00980	1.15729e+08	9.25832e+07	[EPHX1, GSTA1, GSTK1, LOC101106720, LOC101107232, LOC101108092, MGST2, MGST3]	8	[Group4]	[-1]	{Group4=6.4310093941002784E-6}	{Group4=1.9293028182300836E-5}
	Glutathione metabolism	KEGG:00480	5.46815e+08	2.73408e+09	[GSTA1, GSTK1, LOC101106720, LOC101107232, LOC101108092, MGST2, MGST3]	7	[Group4]	[-1]	{Group4=6.4310093941002784E-6}	{Group4=1.9293028182300836E-5}
	Pyrimidine metabolism	KEGG:00240	0.00391634	0.00391634	[ENTPD6, NT5C3A, NUDT2]	3	[Group1]	[-1]	{Group1=0.003916336821902909}	{Group1=0.003916336821902909}
	Purine metabolism	KEGG:00230	422180	4.2218e+08	[ATIC, ENTPD6, GMPR, GMPR2, IMPDH2, ITPA, NT5C3A, NUDT16, NUDT2, NUDT5]	10	[Group0]	[-1]	{Group0=4.22180133126518E-9}	{Group0=2.1109006656325897E-8}
6	Propanoate metabolism	KEGG:00640	2.65462e+11	7.96385e+10	[ACSS2, EHHADH, PCCB]	3	[Group2]	[-1]	{Group2=2.6546150396655846E-5}	{Group2=7.963845118996753E-5}
	Valine, leucine and isoleucine degradation	KEGG:00280	8.0849e+10	8.0849e+10	[EHHADH, HADH, PCCB]	3	[Group1]	[-1]	{Group1=8.084903809570702E-5}	{Group1=8.084903809570702E-5}
	Fatty acid degradation	KEGG:00071	5.96202e+10	1.1924e+12	[ECI2, EHHADH, HADH]	3	[Group0]	[-1]	{Group0=5.962024792123298E-5}	{Group0=1.1924049584246597E-4}
7	Small cell lung cancer	KEGG:05222	0.00213796	0.00641388	[ITGA2, LAMA3, LAMC2, SKP2]	4	[Group4]	[-1]	{Group4=0.0021379584133954517}	{Group4=0.006413875240186355}
	Renal cell carcinoma	KEGG:05211	0.00739301	0.00739301	[ELOB, JUN, MET]	3	[Group3]	[-1]	{Group3=0.007393014459427976}	{Group3=0.007393014459427976}
	Malaria	KEGG:05144	0.00351682	0.00703363	[MET, THBS2, THBS4]	3	[Group2]	[-1]	{Group2=0.0035168172733318175}	{Group2=0.007033634546663635}
	ECM-receptor interaction	KEGG:04512	4.19386e+08	2.9357e+08	[CD44, ITGA2, ITGA5, LAMA3, LAMC2, SPP1, THBS2, THBS4]	8	[Group5]	[-1]	{Group5=3.9275559669349683E-7}	{Group5=2.356533580160981E-6}
	Focal adhesion	KEGG:04510	1.56466e+10	9.38796e+08	[ITGA2, ITGA5, JUN, LAMA3, LAMC2, MET, SPP1, THBS2, THBS4]	9	[Group5]	[-1]	{Group5=3.9275559669349683E-7}	{Group5=2.356533580160981E-6}
	Alanine, aspartate and glutamate metabolism	KEGG:00250	0.001333	0.00533199	[ASNS, ASPA, ASRGL1]	3	[Group1]	[-1]	{Group1=0.001332997806911183}	{Group1=0.005331991227644732}
	Pentose phosphate pathway	KEGG:00030	2.57769e+11	1.28884e+10	[DERA, PGD, RPIA, TKT]	4	[Group0]	[-1]	{Group0=2.5776894279609202E-5}	{Group0=1.28884471398046E-4}
	Relaxin signaling pathway	KEGG:04926	2.36882e+10	1.72437e+09	[MMP1, MMP13, MMP9, FOS, ACTA2]	5	[Group6]	[-1]	{Group6=0.5322806122212572E-5}	{Group6=0.5322806122212572E-5}
8	Central carbon metabolism in cancer	KEGG:05230	6.34713e+10	2.53885e+12	[EGFR, LDHA, PFKL, PFKM]	4	[Group3]	[-1]	{Group3=2.485821911412717E-5}	{Group3=9.943287645650868E-5}
	Bladder cancer	KEGG:05219	2.81294e+11	8.43881e+11	[EGFR, MMP1, VEGFA]	3	[Group2]	[-1]	{Group2=2.812937558094001E-4}	{Group2=5.625875116188002E-4}
	Malaria	KEGG:05144	2.94073e+11	1.47036e+11	[CD81, HGF, IL18, PECAM1]	4	[Group1]	[-1]	{Group1=2.9407280821033976E-5}	{Group1=8.822184246310193E-5}
	Cytosolic DNA-sensing pathway	KEGG:04623	0.00171367	0.00171367	[DDX58, IL18, LOC101103623]	3	[Group0]	[-1]	{Group0=0.001713669402953932}	{Group0=0.001713669402953932}
	HIF-1 signaling pathway	KEGG:04066	1.35241e+10	8.11447e+09	[EGFR, LDHA, PFKL, PFKM, SERPINE1, VEGFA]	6	[Group3]	[-1]	{Group3=2.485821911412717E-5}	{Group3=9.943287645650868E-5}
	Glycolysis / Gluconeogenesis	KEGG:00010	0.00158351	0.00316703	[LDHA, PFKL, PFKM]	3	[Group3]	[-1]	{Group3=2.485821911412717E-5}	{Group3=9.943287645650868E-5}
9	Glutamatergic synapse	KEGG:04724	1.42875e+10	1.1073e+09	[SLC38A1, SLC38A2, SLC1A6]	3	[Group1]	[-1]	{Group1=2.6722271290238708E-5}	{Group1=2.6722271290238708E-5}
	Protein digestion and absorbtion	KEGG:04974	2.0933e+09	2.79265e+09	[SLC38A1, SLC38A2, SLC1A6]	3	[Group0]	[-1]	{Group0=2.2081066741507651E-9}	{Group0=1.76339881126753100-8}
10	Lysosome	KEGG:04142	518989	518989	[AP4E1, CLTB, CTSC, CTSF, CTSL, LGMN, PSAP, SORT1]	8	[Group0]	[-1]	{Group0=5.189894640781941E-10}	{Group0=5.189894640781941E-10}
NETWORK 2
MCODE MODULE	KEGG path - Term name	ID	Term PValue	Term PValue Corrected with Bonferroni step down	Associated Genes Found	Nr. Genes	GOGroups	GOLevels	Group PValue	Group PValue Corrected with Bonferroni step down
1	Central carbon metabolism in cancer	KEGG:05230	3.04377e+12	0.00121751	[G6PD, HK2, LDHA, PFKL]	4	[Group2]	[-1]	{Group2=4.2876590356628547E-7}	{Group2=1.7150636142651419E-6}
	Pancreatic cancer	KEGG:05212	0.00553052	0.00553052	[MAPK9, RAD51, STAT1]	3	[Group3]	[-1]	{Group3=5.650782699580045E-6}	{Group3=1.6952348098740137E-5}
	Epstein-Barr virus infection	KEGG:05169	1.75203e+09	2.97845e+10	[DDX58, IFNAR1, IRF9, ISG15, LOC101103376, LOC101103623, MAPK9, OAS1, STAT1, STAT2]	10	[Group3]	[-1]	{Group3=5.650782699580045E-6}	{Group3=1.6952348098740137E-5}
	Influenza A	KEGG:05164	2.33842e+08	4.20915e+09	[DDX58, IFNAR1, IRF9, LOC101103376, LOC101103623, MX1, OAS1, STAT1, STAT2, TLR3]	10	[Group3]	[-1]	{Group3=5.650782699580045E-6}	{Group3=1.6952348098740137E-5}
	Measles	KEGG:05162	480382	9.12725e+07	[DDX58, IFNAR1, IRF9, LOC101103376, LOC101103623, MAPK9, MX1, OAS1, STAT1, STAT2]	10	[Group3]	[-1]	{Group3=5.650782699580045E-6}	{Group3=1.6952348098740137E-5}
	Hepatitis B	KEGG:05161	2.10828e+09	3.16242e+11	[DDX58, IFNAR1, LOC101103376, LOC101103623, MAPK9, STAT1, STAT2, TLR3]	8	[Group3]	[-1]	{Group3=5.650782699580045E-6}	{Group3=1.6952348098740137E-5}
	Hepatitis C	KEGG:05160	482921	9.65843e+06	[DDX58, IFNAR1, IRF9, LOC101102194, LOC101103376, LOC101103623, MX1, OAS1, STAT1, STAT2, TLR3]	11	[Group3]	[-1]	{Group3=5.650782699580045E-6}	{Group3=1.6952348098740137E-5}
	C-type lectin receptor signaling pathway	KEGG:04625	1.87475e+12	0.00112485	[IRF1, IRF9, MAPK9, STAT1, STAT2]	5	[Group3]	[-1]	{Group3=5.650782699580045E-6}	{Group3=1.6952348098740137E-5}
	Cytosolic DNA-sensing pathway	KEGG:04623	0.00532704	0.0106541	[DDX58, LOC101103376, LOC101103623]	3	[Group3]	[-1]	{Group3=5.650782699580045E-6}	{Group3=1.6952348098740137E-5}
	RIG-I-like receptor signaling pathway	KEGG:04622	2.39349e+12	0.00119674	[DDX58, ISG15, LOC101103376, LOC101103623, MAPK9]	5	[Group3]	[-1]	{Group3=5.650782699580045E-6}	{Group3=1.6952348098740137E-5}
	NOD-like receptor signaling pathway	KEGG:04621	2.47961e+09	3.47145e+10	[IFNAR1, IRF9, LOC101103376, LOC101103623, MAPK9, OAS1, STAT1, STAT2]	8	[Group3]	[-1]	{Group3=5.650782699580045E-6}	{Group3=1.6952348098740137E-5}
	Toll-like receptor signaling pathway	KEGG:04620	2.02003e+11	1.61603e+12	[IFNAR1, LOC101103376, LOC101103623, MAPK9, STAT1, TLR3]	6	[Group3]	[-1]	{Group3=5.650782699580045E-6}	{Group3=1.6952348098740137E-5}
	Osteoclast differentiation	KEGG:04380	3.02311e+08	3.62773e+11	[IFNAR1, IRF9, LOC101103376, LOC101103623, MAPK9, STAT1, STAT2]	7	[Group3]	[-1]	{Group3=5.650782699580045E-6}	{Group3=1.6952348098740137E-5}
	Necroptosis	KEGG:04217	2.79341e+10	3.63143e+10	[IFNAR1, IRF9, LOC101103376, LOC101103623, MAPK9, STAT1, STAT2, TLR3]	8	[Group3]	[-1]	{Group3=5.650782699580045E-6}	{Group3=1.6952348098740137E-5}
	HIF-1 signaling pathway	KEGG:04066	1.50262e+11	1.50262e+12	[ENO1, HK2, LDHA, PFKL, PGK1, PGK2]	6	[Group2]	[-1]	{Group2=4.2876590356628547E-7}	{Group2=1.7150636142651419E-6}
	DNA replication	KEGG:03030	2.46208e+11	1.72346e+12	[MCM3, MCM4, MCM5, RFC2]	4	[Group0]	[-1]	{Group0=2.4620847026338305E-5}	{Group0=2.4620847026338305E-5}
	Glutathione metabolism	KEGG:00480	1.2637e+10	1.39007e+12	[G6PD, IDH1, IDH2, PGD, RRM1]	5	[Group1]	[-1]	{Group1=5.858405167022002E-6}	{Group1=1.1716810334044004E-5}
	Pentose phosphate pathway	KEGG:00030	1.52422e+11	1.3718e+11	[G6PD, PFKL, PGD, TALDO1]	4	[Group2]	[-1]	{Group2=4.2876590356628547E-7}	{Group2=1.7150636142651419E-6}
	Citrate cycle (TCA cycle)	KEGG:00020	5.6214e+11	0.00168642	[IDH1, IDH2, SDHA]	3	[Group1]	[-1]	{Group1=5.858405167022002E-6}	{Group1=1.1716810334044004E-5}
	Glycolysis / Gluconeogenesis	KEGG:00010	1.07563e+10	1.72101e+11	[ENO1, HK2, LDHA, PFKL, PGK1, PGK2]	6	[Group2]	[-1]	{Group2=4.2876590356628547E-7}	{Group2=1.7150636142651419E-6}
2	Bladder cancer	KEGG:05219	5.43376e+10	5.43376e+10	[MMP1, MMP9, THBS1]	3	[Group1]	[-1]	{Group1=5.433760716752531E-5}	{Group1=5.433760716752531E-5}
	IL-17 signaling pathway	KEGG:04657	2.27306e+10	4.54612e+10	[MMP1, MMP13, MMP3, MMP9]	4	[Group0]	[-1]	{Group0=2.273062034187667E-5}	{Group0=4.546124068375334E-5}
3	Butanoate metabolism	KEGG:00650	6.76649e+10	6.76649e+10	[ALDH5A1, EHHADH, HMGCS2]	3	[Group2]	[-1]	{Group2=6.766493365282136E-5}	{Group2=6.766493365282136E-5}
	Valine, leucine and isoleucine degradation	KEGG:00280	1.18512e+11	2.37024e+11	[EHHADH, HMGCS2, MCCC2, PCCB]	4	[Group1]	[-1]	{Group1=1.1851204773587886E-5}	{Group1=2.3702409547175772E-5}
	Steroid biosynthesis	KEGG:00100	3.67111e+07	1.10133e+08	[DHCR24, FDFT1, LSS, NSDHL, TM7SF2]	5	[Group0]	[-1]	{Group0=3.6711067486507828E-9}	{Group0=1.1013320245952348E-8}
4	Systemic lupus erythematosus	KEGG:05322	5.58165e+06	1.11633e+08	[LOC101105036, LOC101108086, LOC101119426, LOC101121387, LOC101121643, LOC101122637, LOC101123417]	7	[Group1]	[-1]	{Group1=5.581650523062703E-9}	{Group1=1.1163301046125406E-8}
	Central carbon metabolism in cancer	KEGG:05230	1.804e+11	1.804e+11	[PDK1, SLC2A1, TP53]	3	[Group0]	[-1]	{Group0=1.803997277182338E-4}	{Group0=1.803997277182338E-4}
5	Chemical carcinogenesis	KEGG:05204	1.05314e+08	6.31887e+07	[EPHX1, GSTA1, GSTK1, LOC101106720, LOC101107232, LOC101108092, LOC101116273]	7	[Group3]	[-1]	{Group3=3.006120505550003E-9}	{Group3=1.2024482022200013E-8}
	Drug metabolism	KEGG:00983	835748	5.85024e+08	[CDA, GSTA1, LOC101106720, LOC101107232, LOC101108092, LOC101116273, UPP1]	7	[Group3]	[-1]	{Group3=3.006120505550003E-9}	{Group3=1.2024482022200013E-8}
	Drug metabolism	KEGG:00982	9.36392e+07	3.74557e+08	[GSTA1, GSTK1, LOC101106720, LOC101107232, LOC101108092, LOC101116273]	6	[Group3]	[-1]	{Group3=3.006120505550003E-9}	{Group3=1.2024482022200013E-8}
	Metabolism of xenobiotics by cytochrome P450	KEGG:00980	3.62793e+06	2.90235e+08	[EPHX1, GSTA1, GSTK1, LOC101106720, LOC101107232, LOC101108092, LOC101116273]	7	[Group3]	[-1]	{Group3=3.006120505550003E-9}	{Group3=1.2024482022200013E-8}
	Nicotinate and nicotinamide metabolism	KEGG:00760	3.14009e+11	3.14009e+11	[NAMPT, NT5C2, NT5C3B]	3	[Group2]	[-1]	{Group2=3.140088475719433E-4}	{Group2=3.140088475719433E-4}
	One carbon pool by folate	KEGG:00670	2.30304e+09	6.90913e+08	[DHFR, MTFMT, MTHFD1, MTR]	4	[Group1]	[-1]	{Group1=2.3030425489228398E-7}	{Group1=6.909127646768519E-7}
	Glutathione metabolism	KEGG:00480	3.56899e+07	1.7845e+08	[GSTA1, GSTK1, LOC101106720, LOC101107232, LOC101108092, LOC101116273]	6	[Group3]	[-1]	{Group3=3.006120505550003E-9}	{Group3=1.2024482022200013E-8}
6	Lysosome	KEGG:04142	2.48258e+06	9.93032e+06	[AP1B1, AP1M1, AP4E1, CTSA, CTSF, CTSL, LGMN, PSAP, SORT1]	9	[Group1]	[-1]	{Group1=2.482580668544558E-9}	{Group1=7.4477420056336744E-9}
	Viral protein interaction with cytokine and cytokine receptor	KEGG:04061	5.05642e+10	1.51693e+12	[CCL25, CCR3, CXCR4, CXCR5, LOC101119572]	5	[Group0]	[-1]	{Group0=5.056424094700045E-5}	{Group0=1.011284818940009E-4}
	Glycerophospholipid metabolism	KEGG:00564	7.47975e+10	1.49595e+12	[AGPAT1, AGPAT5, GPAM, GPD1L, LCLAT1]	5	[Group2]	[-1]	{Group2=2.803069598064546E-4}	{Group2=2.803069598064546E-4}
	Glycerolipid metabolism	KEGG:00561	1.54216e+12	1.54216e+12	[AGPAT1, AGPAT5, GPAM, LCLAT1]	4	[Group2]	[-1]	{Group2=2.803069598064546E-4}	{Group2=2.803069598064546E-4}
