# Supplementary material for: Transcriptomic Profile of Early Antral Follicles: Predictive Somatic Gene Markers of Oocyte Maturation Outcome
Source: Cells. 2025 May 12;14(10):704. doi: 10.3390/cells14100704 (PMC12110445; doi:10.3390/cells14100704)
Supplement: Supplementary file 1 [file cells-14-00704-s001.zip › ADDITIONAL FILES Cells revised/Additional File S7.xlsx]

## Sheet: Network 1
NETWORK 1 MII-GV
node_name	MCC	DMNC	MNC	Degree	EPC	BottleNeck	EcCentricity	Closeness	Radiality	Betweenness	Stress	ClusteringCoefficient
9940.ENSOARP00000012828	22	0.2927	7	11	28.148	2	0.15926	602.483	5.28466	4953.17	60310	0.16364
9940.ENSOARP00000012829	1468	0.73175	7	15	66.162	5	0.15926	606.65	5.30253	5254.14	83916	0.25714
9940.ENSOARP00000012823	9.22337e+13	0.54347	57	60	244.409	6	0.19112	746.3	5.84796	18474.3	308014	0.29661
9940.ENSOARP00000012826	4	0.30779	2	4	21.023	1	0.15926	547.867	4.99238	217.474	2694	0.16667
9940.ENSOARP00000007008	41649	0.36502	27	32	129.79	10	0.19112	710.45	5.73588	10894.1	129704	0.20161
9940.ENSOARP00000017282	38	0.32073	8	10	6.456	1	0.15926	548.483	4.98948	1833.8	15240	0.24444
9940.ENSOARP00000000854	8387596	0.46783	26	26	98.757	3	0.19112	667.383	5.56051	2022.62	36172	0.36615
9940.ENSOARP00000000853	13241	0.34401	31	34	155.801	17	0.15926	712.567	5.74264	7249.68	116538	0.21034
9940.ENSOARP00000017280	2	0.30779	2	2	1.779	1	0.13651	433.024	4.10686	0	0	1
9940.ENSOARP00000001705	4703	0.45768	16	17	103.244	3	0.19112	682.433	5.64361	1829.82	28992	0.375
9940.ENSOARP00000018120	248	0.40573	9	11	73.741	1	0.19112	666.433	5.59143	867.775	16308	0.30909
9940.ENSOARP00000017274	7	0	1	7	17.95	5	0.15926	582.3	5.19142	9077.48	118832	0
9940.ENSOARP00000001708	52	0.58344	5	9	44.269	1	0.15926	626.433	5.4151	1298.96	13882	0.25
9940.ENSOARP00000018125	41311	0.6293	12	13	81.406	2	0.15926	650.833	5.50979	958.682	15712	0.55128
9940.ENSOARP00000018129	9.22337e+13	0.8341	54	54	229.197	3	0.19112	747.017	5.85086	9497.75	196802	0.51363
9940.ENSOARP00000009651	1791	0.40477	17	20	27.485	5	0.15926	620.583	5.37307	5276.64	55358	0.26842
9940.ENSOARP00000006161	4439292	0.49589	25	29	86.253	7	0.15926	666.9	5.55375	5683.5	79318	0.2931
9940.ENSOARP00000007010	0	0	0	0	1	0	0	0	0	0	0	0
9940.ENSOARP00000007494	365	0.39597	13	14	52.493	3	0.19112	626.8	5.40447	2273.27	31322	0.34066
9940.ENSOARP00000008343	34	0.51861	5	9	25.497	4	0.15926	628.067	5.42621	3074.72	29514	0.22222
9940.ENSOARP00000008344	39	0.36588	7	12	26.952	5	0.15926	602.933	5.30157	5895.77	55308	0.15152
9940.ENSOARP00000006165	27521340144	0.64783	34	34	179.385	4	0.15926	690.667	5.64602	2286.8	61570	0.46346
9940.ENSOARP00000011966	6270951683	0.59731	27	30	144.508	4	0.19112	677.417	5.60834	4602.54	77652	0.37241
9940.ENSOARP00000010635	2	0	1	2	2.459	1	0.13651	454.005	4.31314	55.3623	324	0
9940.ENSOARP00000007016	4	0	1	4	16.656	4	0.15926	558.983	5.05857	4979.59	52386	0
9940.ENSOARP00000007017	5	0.30779	2	5	15.075	2	0.15926	589.283	5.22137	3561.58	31690	0.1
9940.ENSOARP00000015090	197	0.43905	12	17	71.017	1	0.19112	678.65	5.62525	4115.17	44178	0.22794
9940.ENSOARP00000021764	5344761	0.48388	40	41	168.729	4	0.15926	712.35	5.72573	4715.6	128970	0.3122
9940.ENSOARP00000021763	2	0	1	2	3.922	1	0.15926	512.183	4.77209	63.8053	858	0
9940.ENSOARP00000021762	2	0	1	2	8.495	1	0.15926	551.717	5.02089	37.7735	358	0
9940.ENSOARP00000020430	17	0.47366	4	9	41.863	1	0.15926	610.083	5.31654	1987.94	24878	0.13889
9940.ENSOARP00000017272	325	0.25463	19	22	96.252	3	0.15926	660.383	5.54215	5670.24	69938	0.1645
9940.ENSOARP00000000863	83	0.2927	12	21	45.352	13	0.15926	684.683	5.66921	13489	143646	0.1
9940.ENSOARP00000019450	6	0.30898	3	5	5.095	1	0.15926	544.367	4.99093	789.993	6058	0.2
9940.ENSOARP00000000862	0	0	0	0	1	0	0	0	0	0	0	0
9940.ENSOARP00000017268	17	0.37893	4	10	33.132	2	0.15926	603.317	5.28852	2194.34	21374	0.15556
9940.ENSOARP00000022615	9.22337e+13	0.94518	56	56	263.421	1	0.19112	728.65	5.76245	2393.99	79790	0.57532
9940.ENSOARP00000010632	3	0.30779	2	3	12.156	1	0.15926	554.617	5.03828	45.009	644	0.33333
9940.ENSOARP00000008350	121	0.64826	5	6	40.292	2	0.15926	631.4	5.4378	1043.01	9466	0.66667
9940.ENSOARP00000009640	3	0.30779	2	3	9.197	1	0.15926	560.35	5.07934	112.104	1878	0.33333
9940.ENSOARP00000008312	0	0	0	0	1	0	0	0	0	0	0	0
9940.ENSOARP00000022644	9.22337e+13	0.88112	32	35	185.817	1	0.15926	697.45	5.68225	5263.59	87398	0.53613
9940.ENSOARP00000006138	9.22337e+13	0.55793	56	58	232.604	12	0.19112	747.95	5.83926	12591.5	204438	0.317
9940.ENSOARP00000020460	9.22337e+13	0.68878	60	61	251.673	5	0.19112	738.45	5.804	10501.6	199940	0.39672
9940.ENSOARP00000017297	5528	0.47297	14	16	50.877	1	0.19112	634.6	5.45519	3054.68	36908	0.35833
9940.ENSOARP00000018145	3	0	1	3	8.146	1	0.15926	552.317	5.02765	168.213	2678	0
9940.ENSOARP00000019476	2992	0.49549	14	20	111.707	3	0.15926	717.333	5.79288	9074.37	114124	0.25263
9940.ENSOARP00000000839	9.22337e+13	0.86215	47	47	246.626	4	0.19112	729.333	5.78322	1744.21	65786	0.55504
9940.ENSOARP00000018147	2	0	1	2	2.374	2	0.13651	464.693	4.40058	3954	46774	0
9940.ENSOARP00000011995	9.22337e+13	0.65572	75	77	266.643	15	0.19112	754.55	5.85375	14189.1	280468	0.34518
9940.ENSOARP00000012841	5	0	1	5	8.669	1	0.13651	537.21	4.94166	444.91	4824	0
9940.ENSOARP00000012840	10	0.46346	3	7	11.758	2	0.15926	552.217	5.00784	2469.27	25000	0.14286
9940.ENSOARP00000006141	93610	0.5205	16	18	100.973	5	0.15926	669.733	5.59095	5631.67	75172	0.37908
9940.ENSOARP00000006148	53	0.47549	6	9	17.812	3	0.15926	608.483	5.3122	3981.74	21982	0.27778
9940.ENSOARP00000007478	593	0.42151	13	14	56.979	2	0.15926	660.3	5.56099	7447.4	64318	0.36264
9940.ENSOARP00000011505	4	0	1	4	12.632	2	0.15926	575.867	5.14311	1381.65	9778	0
9940.ENSOARP00000021303	10	0.30898	3	9	4.035	2	0.13651	537.076	4.92475	3419.78	19918	0.05556
9940.ENSOARP00000022632	1781	0.3561	21	24	94.428	2	0.19112	672.533	5.59191	3495.51	50210	0.23188
9940.ENSOARP00000000849	5	0.30779	2	5	1.967	1	0.13651	510.919	4.75421	564.639	3438	0.1
9940.ENSOARP00000010652	567006254	0.55974	31	31	156.103	1	0.19112	675.5	5.59046	1464.18	37374	0.4129
9940.ENSOARP00000018139	39	0.32073	8	11	40.738	3	0.15926	612.95	5.32911	4265.93	39702	0.2
9940.ENSOARP00000011501	87788539324855	0.51766	38	41	211.641	2	0.19112	733.067	5.81462	12166.2	229824	0.3061
9940.ENSOARP00000009663	1	0	1	1	7.455	1	0.15926	544.133	4.9547	0	0	0
9940.ENSOARP00000011937	3	0	1	3	11.308	1	0.15926	572.467	5.13925	1013.29	7264	0
9940.ENSOARP00000005262	391785	0.37086	28	33	147.188	12	0.19112	709.667	5.73491	12250.6	165036	0.20455
9940.ENSOARP00000010601	4	0	1	4	18.224	2	0.15926	584.9	5.20736	882.683	8752	0
9940.ENSOARP00000006112	127	0.3491	14	15	14.814	5	0.15926	588.417	5.19142	3419.74	38432	0.29524
9940.ENSOARP00000006114	38	0.40246	7	14	21.89	5	0.15926	610.667	5.34022	5344.74	49888	0.14286
9940.ENSOARP00000007446	1	0	1	1	6.203	1	0.15926	544.133	4.9547	0	0	0
9940.ENSOARP00000020883	0	0	0	0	1	0	0	0	0	0	0	0
9940.ENSOARP00000020406	49	0.58344	5	6	5.429	3	0.13651	541.21	4.96001	816.727	4776	0.6
9940.ENSOARP00000021737	53	0.47549	6	9	11.717	1	0.15926	578.55	5.18417	1297.78	12542	0.27778
9940.ENSOARP00000017230	2	0.30779	2	2	17.479	1	0.15926	581.383	5.19045	0	0	1
9940.ENSOARP00000019411	147	0.51223	7	8	21.95	1	0.15926	553.183	4.99866	137.248	1768	0.5
9940.ENSOARP00000019895	9.22337e+13	0.8257	56	59	248.812	4	0.19112	739	5.81028	8473.53	144050	0.45412
9940.ENSOARP00000000815	28833	0.15939	60	69	117.796	76	0.19112	778.117	5.95376	89166.1	1003878	0.07161
9940.ENSOARP00000017239	5	0	1	5	15.927	1	0.15926	582.867	5.1948	955.606	9716	0
9940.ENSOARP00000017238	1	0	1	1	7.516	1	0.15926	528.3	4.87257	0	0	0
9940.ENSOARP00000003092	2	0	1	2	1.666	1	0.13651	477.905	4.52039	36.4748	298	0
9940.ENSOARP00000008783	9.22337e+13	0.65999	55	56	237.332	5	0.19112	733.133	5.79143	8146.66	149594	0.38961
9940.ENSOARP00000007452	134	0.52304	6	14	10.953	3	0.15926	582.917	5.17693	4611.11	34834	0.16484
9940.ENSOARP00000008785	7	0.30779	2	7	10.055	4	0.15926	574.417	5.16099	5152.35	37726	0.04762
9940.ENSOARP00000011923	21	0.37893	4	14	10.822	6	0.15926	582.867	5.17548	8869.7	61072	0.07692
9940.ENSOARP00000007457	607237036	0.56717	30	36	119.698	9	0.15926	696.15	5.66341	11246.6	173428	0.29206
9940.ENSOARP00000021721	11	0.37893	4	7	10.337	2	0.15926	546.8	4.97113	1661.6	15492	0.19048
9940.ENSOARP00000006127	1	0	1	1	1.069	1	0.13651	432.2	4.11362	0	0	0
9940.ENSOARP00000008307	9.22337e+13	0.73938	42	43	213.468	2	0.19112	715.983	5.73878	6707.64	116106	0.47065
9940.ENSOARP00000008308	4	0.30898	3	3	1.23	1	0.13651	486.029	4.55711	146.412	1204	0.66667
9940.ENSOARP00000015043	745	0.65858	7	8	14.707	1	0.15926	582.683	5.19287	696.025	7556	0.64286
9940.ENSOARP00000014195	6	0.30779	2	6	3.301	1	0.13651	519.326	4.79673	1317.28	7374	0.06667
9940.ENSOARP00000015042	14	0.30779	2	14	26.164	4	0.15926	617.15	5.35713	7926.45	80782	0.02198
9940.ENSOARP00000021727	0	0	0	0	1	0	0	0	0	0	0	0
9940.ENSOARP00000015046	544441085	0.7416	22	25	138.864	4	0.15926	657.183	5.52283	5420.97	86834	0.47667
9940.ENSOARP00000016376	197859	0.4127	35	36	83.689	8	0.15926	686.733	5.6267	12468.3	200654	0.27619
9940.ENSOARP00000014197	9.22337e+13	0.75217	41	42	210.832	3	0.19112	701.317	5.69143	4603.81	95208	0.482
9940.ENSOARP00000005281	97210	0.53624	18	18	39.671	2	0.15926	616.617	5.33249	1518.84	28394	0.47712
9940.ENSOARP00000012805	22	0.2927	7	13	46.182	4	0.19112	663.483	5.59095	4882.39	48632	0.11538
9940.ENSOARP00000006570	121768	0.57076	12	30	123.655	17	0.19112	710.083	5.73346	17041.8	235788	0.18621
9940.ENSOARP00000004392	9	0.30898	3	8	24.409	1	0.15926	601.617	5.30205	1262.9	14526	0.10714
9940.ENSOARP00000003064	2	0.30779	2	2	6.489	1	0.15926	522.7	4.83586	0	0	1
9940.ENSOARP00000003061	161282	0.73175	12	12	49.685	1	0.15926	631.867	5.44167	180.122	4042	0.75758
9940.ENSOARP00000004396	10	0.30779	2	10	8.202	5	0.15926	585.133	5.20688	5346.19	40898	0.04444
9940.ENSOARP00000011954	1	0	1	1	1.037	1	0.00097	1	0.0029	0	0	0
9940.ENSOARP00000007425	55636	0.64188	14	17	71.576	2	0.15926	649.733	5.51413	2439.76	30054	0.43382
9940.ENSOARP00000021751	0	0	0	0	1	0	0	0	0	0	0	0
9940.ENSOARP00000018592	6	0.30779	2	6	7.468	2	0.15926	541.017	4.94311	4420.21	38342	0.06667
9940.ENSOARP00000018101	9.22337e+13	0.71618	49	55	245.182	11	0.15926	735.767	5.80013	21783.9	395610	0.36027
9940.ENSOARP00000015073	13181428	0.61061	29	31	163.912	2	0.19112	689.133	5.65182	3555.38	65400	0.40215
9940.ENSOARP00000021759	4	0	1	4	12.413	1	0.15926	566.967	5.10446	482.126	4510	0
9940.ENSOARP00000009639	0	0	0	0	1	0	0	0	0	0	0	0
9940.ENSOARP00000017257	5	0	1	5	11.011	1	0.15926	536.133	4.92088	1988.73	19254	0
9940.ENSOARP00000020427	4	0	1	4	15.299	2	0.15926	558.917	5.05664	688.613	7418	0
9940.ENSOARP00000017255	7	0.2842	4	5	12.02	2	0.15926	564.417	5.09287	2046.01	25620	0.3
9940.ENSOARP00000015077	9.22337e+13	0.84767	30	31	169.265	2	0.19112	672.5	5.58128	3600.99	59194	0.5914
9940.ENSOARP00000019435	9.22337e+13	1.00861	28	35	187.31	4	0.19112	702.783	5.70593	10040.7	149822	0.49412
9940.ENSOARP00000009634	6	0	1	6	5.095	2	0.15926	536.467	4.93586	2618.04	15240	0
9940.ENSOARP00000010622	3	0.30779	2	3	10.044	1	0.13651	530.043	4.89093	156.359	1302	0.33333
9940.ENSOARP00000018106	5	0	1	5	7.288	1	0.13651	539.843	4.95325	331.627	3666	0
9940.ENSOARP00000018107	79849563	0.68316	18	19	110.033	2	0.19112	624.617	5.3837	1687.02	29114	0.54386
9940.ENSOARP00000007431	4	0.30779	2	4	2.903	1	0.13651	486.702	4.58126	382.109	1874	0.16667
9940.ENSOARP00000008762	9.22337e+13	0.97615	43	43	224.471	1	0.19112	698.8	5.66824	1649.76	48260	0.64673
9940.ENSOARP00000010613	0	0	0	0	1	0	0	0	0	0	0	0
9940.ENSOARP00000010612	0	0	0	0	1	0	0	0	0	0	0	0
9940.ENSOARP00000006104	7	0.46346	3	4	18.021	1	0.15926	558.217	5.06098	137.894	1598	0.5
9940.ENSOARP00000006103	5	0.30779	2	5	9.855	1	0.15926	550.667	5.02378	465.171	4016	0.2
9940.ENSOARP00000005259	1	0	1	1	1.382	1	0.11945	365.858	3.32713	0	0	0
9940.ENSOARP00000007438	606775836	0.56412	27	27	92.136	3	0.15926	667.183	5.56003	4789.58	72920	0.4359
9940.ENSOARP00000020410	0	0	0	0	1	0	0	0	0	0	0	0
9940.ENSOARP00000020893	977	0.45368	12	22	91.347	2	0.15926	681.467	5.64216	8371.25	114654	0.16883
9940.ENSOARP00000021748	9.22337e+13	0.5651	82	85	275.229	3	0.19112	793.917	5.98999	25736.2	442204	0.28403
9940.ENSOARP00000019420	0	0	0	0	1	0	0	0	0	0	0	0
9940.ENSOARP00000021747	19	0.33284	6	9	11.987	1	0.15926	564.3	5.09528	2255.98	20540	0.22222
9940.ENSOARP00000021746	143	0.51223	7	19	34.616	3	0.15926	633.7	5.44119	9419.74	88366	0.09942
9940.ENSOARP00000020415	4	0.30779	2	4	23.186	1	0.15926	575.967	5.14359	263.352	3248	0.16667
9940.ENSOARP00000020898	20	0.2927	7	11	8.521	1	0.15926	579.2	5.17065	3582.61	28176	0.16364
9940.ENSOARP00000019426	0	0	0	0	1	0	0	0	0	0	0	0
9940.ENSOARP00000010610	4	0	1	4	4.374	1	0.15926	521.983	4.83489	354.689	2072	0
9940.ENSOARP00000005260	2	0	1	2	3.593	1	0.15926	505.65	4.74214	73.7357	566	0
9940.ENSOARP00000021372	745	0.65858	7	8	9.849	1	0.15926	560.367	5.06726	586.666	5752	0.64286
9940.ENSOARP00000021370	0	0	0	0	1	0	0	0	0	0	0	0
9940.ENSOARP00000013758	8	0.30898	3	7	9.419	1	0.15926	547.483	4.97499	1353.94	12618	0.14286
9940.ENSOARP00000021379	11	0.46346	3	8	13.967	1	0.15926	597.683	5.25567	2940.79	22322	0.14286
9940.ENSOARP00000021377	10	0.30898	3	9	16.087	2	0.15926	567.383	5.11316	2511.43	23138	0.05556
9940.ENSOARP00000002635	1	0	1	1	9.583	1	0.15926	541.517	4.9663	0	0	0
9940.ENSOARP00000004811	579140247962	0.60803	58	60	248.097	8	0.19112	747.55	5.84071	13728.2	265202	0.34181
9940.ENSOARP00000021374	3	0	1	3	10.051	1	0.15926	535.683	4.92282	250.541	1982	0
9940.ENSOARP00000011570	14	0.32413	5	9	28.824	2	0.15926	600.7	5.28128	5368.64	55114	0.16667
9940.ENSOARP00000004817	2	0	1	2	4.361	1	0.15926	503.933	4.69721	14.6947	142	0
9940.ENSOARP00000002638	21	0.2927	7	12	35.071	6	0.19112	648.267	5.52186	5135.38	50962	0.12121
9940.ENSOARP00000012423	9.22337e+13	0.69969	65	65	251.369	14	0.19112	769.133	5.91946	16278.8	364346	0.40625
9940.ENSOARP00000007091	3	0	1	3	15.199	1	0.15926	585.983	5.21123	762.23	9878	0
9940.ENSOARP00000012426	40285108	0.61704	18	18	100.553	1	0.19112	664.583	5.57066	1011.02	22934	0.54902
9940.ENSOARP00000011575	98	0.33936	11	25	75.302	12	0.19112	704.717	5.74747	21166.3	222358	0.10333
9940.ENSOARP00000012421	2051	0.61085	11	16	71.115	5	0.15926	654.05	5.53297	4765.24	60216	0.3
9940.ENSOARP00000011574	0	0	0	0	1	0	0	0	0	0	0	0
9940.ENSOARP00000021361	754	0.55399	8	16	26.861	4	0.15926	625.65	5.39722	8766.11	80870	0.175
9940.ENSOARP00000022691	2	0	1	2	3.671	1	0.13651	499.11	4.68126	57.6427	366	0
9940.ENSOARP00000021360	0	0	0	0	1	0	0	0	0	0	0	0
9940.ENSOARP00000015925	26985286112	0.78535	27	29	169.661	3	0.15926	672.067	5.5779	6318.1	98316	0.52463
9940.ENSOARP00000012416	9	0.30779	2	9	18.667	2	0.15926	595.917	5.26485	5614.36	46108	0.05556
9940.ENSOARP00000003973	88730113	0.48338	34	35	187.88	7	0.19112	726.933	5.78805	3870.57	112186	0.32605
9940.ENSOARP00000021369	15	0.47366	4	7	13.123	1	0.15926	564.067	5.08949	356.726	4166	0.28571
9940.ENSOARP00000022216	1	0	1	1	1.046	1	0.13651	444.16	4.21652	0	0	0
9940.ENSOARP00000022213	127897	0.78607	20	21	115.373	1	0.15926	665.85	5.57066	504.662	14738	0.60952
9940.ENSOARP00000004821	35	0.21953	7	25	73.663	17	0.19112	726.883	5.83202	22864.8	206892	0.04667
9940.ENSOARP00000003978	10	0.30898	3	9	24.534	3	0.15926	643.933	5.51075	3437.53	39300	0.05556
9940.ENSOARP00000019053	10	0.2842	4	8	39.913	4	0.15926	656.683	5.55665	3489.28	35790	0.10714
9940.ENSOARP00000002649	7	0.30779	2	7	22.978	4	0.15926	598.1	5.28369	3388.57	34470	0.04762
9940.ENSOARP00000015920	28720	0.38662	25	25	118.717	2	0.19112	685.083	5.64457	3209.39	56522	0.30667
9940.ENSOARP00000012897	1	0	1	1	2.449	1	0.13651	481.836	4.55324	0	0	0
9940.ENSOARP00000013744	9.22337e+13	0.6494	44	46	221.271	9	0.19112	722.15	5.7523	14627.3	219850	0.39034
9940.ENSOARP00000011568	2555672	0.44686	44	46	167.671	11	0.15926	723.167	5.77791	13025.4	190756	0.2686
9940.ENSOARP00000011561	0	0	0	0	1	0	0	0	0	0	0	0
9940.ENSOARP00000012893	30	0.2864	9	13	33.855	2	0.15926	654.033	5.54602	4484.17	44794	0.15385
9940.ENSOARP00000012894	11	0.25931	5	8	36.38	3	0.15926	615.05	5.34505	1546.78	17186	0.17857
9940.ENSOARP00000014627	27	0.56839	4	7	12.833	1	0.15926	570.167	5.13103	766.195	7168	0.28571
9940.ENSOARP00000015958	5881	0.71599	9	10	26.293	1	0.15926	600.033	5.27596	311.93	6552	0.66667
9940.ENSOARP00000007068	343	0.53872	10	11	23.083	2	0.15926	591.333	5.21944	1088.82	15954	0.49091
9940.ENSOARP00000020060	55	0.47549	6	11	32.79	3	0.15926	613.183	5.32959	5335.52	51534	0.18182
9940.ENSOARP00000009282	9	0.2842	4	7	24.787	2	0.15926	564.617	5.07644	4678.05	74604	0.14286
9940.ENSOARP00000016809	9.22337e+13	0.54144	90	90	277.988	5	0.19112	777.55	5.91269	22190.8	403430	0.2839
9940.ENSOARP00000002613	2	0	1	2	1.491	1	0.13651	454.798	4.3199	84.9915	564	0
9940.ENSOARP00000003942	4	0	1	4	3.209	1	0.13651	489.595	4.59865	624.359	4732	0
9940.ENSOARP00000021395	1	0	1	1	9.326	1	0.15926	544.133	4.9547	0	0	0
9940.ENSOARP00000013771	3	0.30779	2	3	2.691	1	0.13651	491.969	4.62426	377.351	2978	0.33333
9940.ENSOARP00000013777	2918	0.49358	16	16	55.55	2	0.15926	668.7	5.59336	2786.58	47238	0.45833
9940.ENSOARP00000012446	1308193741819	0.64468	28	31	156.268	3	0.19112	678	5.61414	4870.48	84838	0.4
9940.ENSOARP00000011114	8	0.30898	3	7	9.099	1	0.15926	568.033	5.11364	1624.97	14240	0.09524
9940.ENSOARP00000014621	1658664	0.41814	47	49	194.803	3	0.19112	747.867	5.86535	13055.4	240068	0.24745
9940.ENSOARP00000007070	14	0.46346	3	11	25.325	3	0.15926	625.333	5.41896	5683.79	46106	0.05455
9940.ENSOARP00000013773	4	0.30898	3	3	12.972	1	0.13651	541.176	4.9576	1.31965	68	0.66667
9940.ENSOARP00000013775	18	0.28529	6	11	29.86	2	0.15926	594.183	5.23055	5161.45	51642	0.14545
9940.ENSOARP00000011112	1854	0.45067	15	18	28.369	1	0.15926	637.233	5.46776	5019.98	48470	0.30719
9940.ENSOARP00000007077	479043139	0.52298	23	27	88.004	6	0.19112	680.283	5.63491	8828.57	113456	0.31339
9940.ENSOARP00000011107	403740	0.32133	40	42	117.407	15	0.19112	735.067	5.82767	23953.9	334162	0.19744
9940.ENSOARP00000001774	9.22337e+13	0.95044	24	35	176.447	13	0.19112	722.65	5.79143	17939.4	272940	0.36303
9940.ENSOARP00000022238	9.22337e+13	0.88214	50	50	230.037	2	0.19112	729.467	5.77694	6392.34	151906	0.55673
9940.ENSOARP00000001771	55	0.52304	6	13	15.615	4	0.15926	587.367	5.21171	2655.91	22162	0.15385
9940.ENSOARP00000004801	126	0.64826	5	11	25.033	7	0.15926	626.617	5.42766	4581.03	40688	0.18182
9940.ENSOARP00000002624	6	0.30779	2	6	12.367	5	0.13651	529.86	4.88707	5535.98	67582	0.06667
9940.ENSOARP00000001776	18	0.47366	4	9	12.995	3	0.15926	587.383	5.22669	1180.6	11418	0.19444
9940.ENSOARP00000019066	8	0.30898	3	7	16.734	2	0.15926	582.117	5.19722	2794.38	26762	0.09524
9940.ENSOARP00000001779	2903046	0.922	12	18	64.571	4	0.15926	649.95	5.50785	4657.89	51402	0.4183
9940.ENSOARP00000011104	1	0	1	1	3.098	1	0.13651	493.576	4.63779	0	0	0
9940.ENSOARP00000014615	3	0	1	3	1.827	1	0.13651	456.012	4.31266	275.041	1544	0
9940.ENSOARP00000015945	38	0.40246	7	7	4.853	1	0.15926	548.517	5.00688	487.434	3900	0.52381
9940.ENSOARP00000011102	536322	0.50009	25	25	123.02	2	0.15926	712.367	5.76776	3540.56	69826	0.39667
9940.ENSOARP00000013763	34	0.42794	6	8	11.357	1	0.15926	568.1	5.11026	1622.17	16524	0.32143
9940.ENSOARP00000015943	7	0.30779	2	7	17.92	3	0.15926	599.117	5.27017	3610.97	28022	0.04762
9940.ENSOARP00000020481	25197	0.34286	29	34	86.545	6	0.19112	712.15	5.75134	19869.1	228300	0.18717
9940.ENSOARP00000008375	8	0.30779	2	8	9.668	5	0.15926	574.65	5.1605	6513.62	55040	0.03571
9940.ENSOARP00000006198	6	0	1	6	17.157	1	0.15926	587.783	5.22331	1563.98	12192	0
9940.ENSOARP00000011537	10	0.37893	4	6	32.987	2	0.15926	582.233	5.17741	2337.42	26328	0.26667
9940.ENSOARP00000018170	0	0	0	0	1	0	0	0	0	0	0	0
9940.ENSOARP00000022663	392	0.35765	13	17	40.912	4	0.15926	646.65	5.49191	9465.36	89194	0.20588
9940.ENSOARP00000000418	1	0	1	1	3.254	1	0.15926	514.167	4.79962	0	0	0
9940.ENSOARP00000019498	9	0.2842	4	7	21.103	1	0.15926	595.167	5.26292	1003.17	8854	0.14286
9940.ENSOARP00000010680	2	0	1	2	1.362	1	0.13651	451.267	4.28319	223.072	2116	0
9940.ENSOARP00000000419	3	0	1	3	8.422	1	0.15926	538.033	4.94939	308.646	2090	0
9940.ENSOARP00000003929	0	0	0	0	1	0	0	0	0	0	0	0
9940.ENSOARP00000010686	15	0.47366	4	7	14.437	1	0.15926	576.067	5.16002	711.736	7344	0.2381
9940.ENSOARP00000013711	8	0.30779	2	8	13.313	2	0.15926	570.483	5.12717	3056.57	28510	0.10714
9940.ENSOARP00000009699	31	0.25938	10	11	26.605	1	0.15926	611.167	5.33925	1334.53	15456	0.23636
9940.ENSOARP00000009213	3	0.30779	2	3	2.244	1	0.13651	472.419	4.44744	145.393	610	0.33333
9940.ENSOARP00000009211	17	0.30898	3	13	43.224	4	0.15926	637.533	5.45568	3405.92	35912	0.07692
9940.ENSOARP00000010200	747	0.65858	7	10	30.611	1	0.15926	586.9	5.20833	1570.47	17242	0.4
9940.ENSOARP00000007054	8	0.46346	3	5	6.272	1	0.15926	535.3	4.93006	690.454	3980	0.3
9940.ENSOARP00000009692	1	0	1	1	7.145	1	0.15926	544.133	4.9547	0	0	0
9940.ENSOARP00000013709	9.22337e+13	0.74884	69	69	272.318	2	0.19112	773.267	5.92912	8184.89	217098	0.42668
9940.ENSOARP00000003930	9.22337e+13	0.8083	52	52	231.142	8	0.19112	737.7	5.80931	9340.07	191094	0.50377
9940.ENSOARP00000022656	9.22337e+13	0.86825	39	40	214.486	1	0.19112	701.217	5.68563	2731.1	58200	0.5641
9940.ENSOARP00000022653	22	0.29157	8	8	26.211	1	0.15926	626.567	5.42283	1141.95	15722	0.35714
9940.ENSOARP00000018161	11	0.46346	3	8	12.09	1	0.15926	573.633	5.13731	2334.9	18846	0.10714
9940.ENSOARP00000018159	137	0.52304	6	13	76.53	2	0.15926	667.45	5.58128	3197.69	46174	0.20513
9940.ENSOARP00000019489	1	0	1	1	9.004	1	0.15926	544.133	4.9547	0	0	0
9940.ENSOARP00000009209	8	0.30779	2	8	21.125	3	0.15926	643.767	5.49433	6426.28	56088	0.07143
9940.ENSOARP00000019008	6	0.30779	2	6	22.863	1	0.15926	585.4	5.21558	2143.63	18800	0.06667
9940.ENSOARP00000008391	55	0.52304	6	7	16.662	2	0.15926	583.217	5.20688	1982.65	21866	0.52381
9940.ENSOARP00000009687	946	0.19111	30	32	71.91	10	0.19112	701.15	5.70931	21360	206444	0.12702
9940.ENSOARP00000009686	42	0.43905	7	11	23.272	4	0.15926	596.75	5.24649	1837.53	18668	0.23636
9940.ENSOARP00000008355	13	0.37893	4	9	53.412	1	0.15926	632.317	5.43104	1199.3	17598	0.11111
9940.ENSOARP00000006178	1358773	0.64482	20	23	139.74	3	0.19112	684.067	5.64167	3218.2	59534	0.41502
9940.ENSOARP00000020027	9.22337e+13	0.87482	48	50	231.571	4	0.19112	721.867	5.76921	8702.2	143528	0.5151
9940.ENSOARP00000022203	186856	0.40369	33	33	161.823	1	0.15926	718.2	5.75617	9189.84	164862	0.29167
9940.ENSOARP00000020024	0	0	0	0	1	0	0	0	0	0	0	0
9940.ENSOARP00000021354	5	0.30779	2	5	15.449	1	0.15926	564.3	5.08031	507.621	4468	0.2
9940.ENSOARP00000001727	0	0	0	0	1	0	0	0	0	0	0	0
9940.ENSOARP00000022208	6	0.30779	2	6	25.225	1	0.15926	625.933	5.40882	4638.06	38916	0.06667
9940.ENSOARP00000012882	896375	0.40346	44	45	174.405	10	0.19112	761.7	5.92284	16609.3	278608	0.25354
9940.ENSOARP00000009233	16201	0.38125	22	23	57.879	4	0.19112	670.617	5.59723	8685.79	113082	0.28854
9940.ENSOARP00000007030	998334459	0.67893	22	23	120.872	2	0.15926	660.833	5.54505	1535.09	25160	0.51383
9940.ENSOARP00000010221	1	0	1	1	1.345	1	0.13651	426.7	4.06289	0	0	0
9940.ENSOARP00000010218	2	0	1	2	2.116	1	0.13651	502.91	4.70832	245.879	2280	0
9940.ENSOARP00000018180	4	0.30898	3	3	2.876	1	0.13651	495.126	4.65373	29.5879	354	0.66667
9940.ENSOARP00000022676	4	0	1	4	4.686	1	0.15926	538.9	4.95953	352.809	3852	0
9940.ENSOARP00000020497	4903	0.57435	16	17	29.506	1	0.15926	601.3	5.2634	1685.99	24560	0.47059
9940.ENSOARP00000000402	5	0.30779	2	5	14.793	2	0.15926	559.4	5.06968	577.118	6104	0.1
9940.ENSOARP00000020010	15	0.46346	3	11	36.295	2	0.15926	634.5	5.45085	4346.17	42574	0.10909
9940.ENSOARP00000019022	121391867545	0.85909	27	28	157.467	2	0.15926	662.133	5.53201	3019.58	46940	0.6164
9940.ENSOARP00000000405	0	0	0	0	1	0	0	0	0	0	0	0
9940.ENSOARP00000019025	3	0.30779	2	3	4.757	1	0.13651	511.41	4.7518	370.216	3736	0.33333
9940.ENSOARP00000001736	9.22337e+13	1.19368	24	42	197.313	6	0.19112	732.783	5.82332	16950.9	313920	0.3403
9940.ENSOARP00000010691	12	0.47366	4	4	9.366	1	0.15926	571.4	5.15229	30.6714	550	0.83333
9940.ENSOARP00000003919	4	0.30779	2	4	3.216	1	0.13651	494.219	4.62281	869.469	4386	0.16667
9940.ENSOARP00000020019	16	0.47366	4	8	25.482	3	0.15926	583.067	5.17065	3922.34	45978	0.17857
9940.ENSOARP00000019029	7	0.46346	3	4	7.49	2	0.15926	524.55	4.83682	3954	55522	0.5
9940.ENSOARP00000019028	11	0.25931	5	8	42.761	1	0.19112	641.617	5.47549	1471.16	17900	0.14286
9940.ENSOARP00000011545	11	0	1	11	24.54	4	0.15926	625.333	5.40399	7995.38	64350	0
9940.ENSOARP00000009222	20	0.45378	5	7	5.65	2	0.15926	522.017	4.81895	1027.64	8504	0.33333
9940.ENSOARP00000010694	7	0.30779	2	7	15	2	0.15926	587.233	5.22765	2538.11	22750	0.04762
9940.ENSOARP00000002590	59	0.52304	6	11	48.425	2	0.15926	627.483	5.40592	1454.11	18260	0.21818
9940.ENSOARP00000022183	9.22337e+13	1.02643	42	48	232.894	4	0.19112	718.833	5.74554	11680	197168	0.52305
9940.ENSOARP00000003441	8	0.30779	2	8	15.811	3	0.15926	579.317	5.1721	6473.04	55322	0.03571
9940.ENSOARP00000022181	11	0.30898	3	10	26.425	2	0.15926	632.883	5.4465	4401.46	41462	0.08889
9940.ENSOARP00000004772	1996606168	0.56219	26	28	164.23	3	0.19112	690.35	5.65858	3402.66	57564	0.37831
9940.ENSOARP00000002593	23	0.32929	7	8	32.654	1	0.15926	618.817	5.3721	612.749	8084	0.32143
9940.ENSOARP00000007802	3	0.30779	2	3	8.517	1	0.15926	530.583	4.87982	464.279	4472	0.33333
9940.ENSOARP00000004778	1	0	1	1	5.589	1	0.15926	510.6	4.77064	0	0	0
9940.ENSOARP00000012382	88	0.46652	8	10	36.303	2	0.15926	641.683	5.475	1104.09	15408	0.35556
9940.ENSOARP00000015893	1198	0.34844	19	26	67.162	7	0.15926	691.567	5.6837	13608.3	167514	0.16615
9940.ENSOARP00000014561	11716	0.4176	20	20	77.645	3	0.15926	645.817	5.47887	3918.37	89382	0.35789
9940.ENSOARP00000012381	66	0.43905	7	12	17.627	2	0.15926	590.8	5.21364	2962.44	28428	0.30303
9940.ENSOARP00000011059	28	0.38896	5	15	34.113	6	0.15926	628.533	5.41606	9308.33	85808	0.10476
9940.ENSOARP00000016743	3	0.30779	2	3	14.31	2	0.15926	533.2	4.89431	230.003	2682	0.33333
9940.ENSOARP00000015899	1	0	1	1	3.183	1	0.13651	483.445	4.54213	0	0	0
9940.ENSOARP00000015408	3	0	1	3	9.04	1	0.15926	529.4	4.87934	260.886	3268	0
9940.ENSOARP00000003452	9.22337e+13	0.5526	56	72	235.742	25	0.19112	782.917	5.95617	59421.1	691980	0.20383
9940.ENSOARP00000004781	27	0.45378	5	6	6.642	1	0.15926	517.583	4.78223	659.181	5676	0.46667
9940.ENSOARP00000006961	2	0.30779	2	2	5.972	1	0.15926	517.917	4.80735	0	0	1
9940.ENSOARP00000006962	96568	0.46396	24	26	74.922	2	0.19112	655.4	5.53056	3759.69	52074	0.31692
9940.ENSOARP00000001278	10	0.30779	2	10	23.278	6	0.15926	628.45	5.43007	4669.7	38248	0.04444
9940.ENSOARP00000005634	4	0	1	4	5.802	1	0.15926	540.983	4.9634	457.974	3344	0
9940.ENSOARP00000003455	495390	0.71027	19	19	101.698	1	0.15926	660.117	5.54843	823.738	19318	0.61988
9940.ENSOARP00000013220	8	0.46346	3	5	11.42	2	0.15926	567.783	5.10978	1843.25	13724	0.3
9940.ENSOARP00000010195	12	0.46346	3	9	14.798	4	0.15926	623.367	5.40302	5318.39	48204	0.08333
9940.ENSOARP00000012374	1044	0.33503	19	19	94.556	1	0.15926	644.567	5.46051	1616.97	26566	0.2924
9940.ENSOARP00000010192	1	0	1	1	4.264	1	0.13651	484.126	4.55517	0	0	0
9940.ENSOARP00000016734	1	0	1	1	8.817	1	0.15926	544.133	4.9547	0	0	0
9940.ENSOARP00000014555	1	0	1	1	10.322	1	0.15926	540.583	4.94117	0	0	0
9940.ENSOARP00000015884	723	0.5854	7	8	28.681	1	0.15926	595.1	5.27017	1327.94	15770	0.57143
9940.ENSOARP00000013229	9.22337e+13	0.94622	28	36	195.227	2	0.19112	720.233	5.78032	5652.26	105292	0.43492
9940.ENSOARP00000012375	9.22337e+13	0.86791	50	52	235.113	2	0.15926	713.683	5.71994	8729.6	129842	0.50603
9940.ENSOARP00000015407	611213955	0.75542	23	26	82.927	1	0.15926	656.283	5.50737	3858.36	56482	0.48
9940.ENSOARP00000011045	0	0	0	0	1	0	0	0	0	0	0	0
9940.ENSOARP00000014559	3	0	1	3	4.182	1	0.13651	511.86	4.7774	356.331	1970	0
9940.ENSOARP00000016735	40402715	0.46783	26	33	109.192	5	0.19112	707.717	5.7296	12079.1	146196	0.23674
9940.ENSOARP00000015888	38	0.23416	12	14	31.374	4	0.15926	668.683	5.5924	9464.31	89520	0.17582
9940.ENSOARP00000003421	146	0.61814	6	8	19.738	1	0.15926	567.75	5.08949	481.675	4304	0.46429
9940.ENSOARP00000001243	58609	0.56562	18	19	34.433	4	0.15926	609.683	5.30205	1935	27446	0.45029
9940.ENSOARP00000004756	13	0.37893	4	9	19.186	2	0.15926	595.133	5.25712	2529.78	22890	0.13889
9940.ENSOARP00000002578	10	0.30898	3	9	21.668	3	0.15926	613.733	5.35857	2088.76	21032	0.05556
9940.ENSOARP00000004758	2	0	1	2	1.877	1	0.13651	462.529	4.38126	63.0666	400	0
9940.ENSOARP00000005605	2	0	1	2	2.394	1	0.13651	490.595	4.62184	34.2269	264	0
9940.ENSOARP00000011072	3	0.30779	2	3	18.856	1	0.13651	525.443	4.83972	71.2899	1026	0.33333
9940.ENSOARP00000015439	9.22337e+13	0.73612	63	64	246.111	3	0.19112	762.767	5.8982	16017.3	311586	0.41815
9940.ENSOARP00000014107	130	0.43905	7	13	7.915	3	0.13651	555.576	5.02089	4696.4	37390	0.16667
9940.ENSOARP00000016769	9.22337e+13	0.62791	53	54	223.12	1	0.19112	727.483	5.77066	6556.75	140714	0.37456
9940.ENSOARP00000002581	234	0.33783	14	16	82.709	3	0.15926	651.333	5.5064	6129.21	77076	0.25
9940.ENSOARP00000002587	5	0.30779	2	5	10.393	1	0.13651	536.643	4.91557	709.566	6486	0.1
9940.ENSOARP00000001256	17	0.47366	4	9	12.256	3	0.15926	570.033	5.12427	1554.38	12096	0.16667
9940.ENSOARP00000006943	526702035	0.48326	29	34	177.472	5	0.19112	728.583	5.79385	14283.2	210002	0.26381
9940.ENSOARP00000003439	16	0.2927	7	7	32.013	1	0.15926	588.75	5.20302	57.5278	1386	0.38095
9940.ENSOARP00000005617	3	0.30779	2	3	1.673	1	0.13651	472.343	4.47256	115.167	634	0.33333
9940.ENSOARP00000001259	170556569	0.52287	26	29	98.475	15	0.15926	691.4	5.67066	10615.4	201804	0.33005
9940.ENSOARP00000011063	9	0.30779	2	9	10.598	3	0.15926	569.783	5.11751	4721.21	35802	0.02778
9940.ENSOARP00000013241	8467929	0.72593	22	23	134.17	3	0.19112	669.15	5.57839	3963.73	55574	0.54941
9940.ENSOARP00000011064	6706063515	0.79334	18	21	127.808	2	0.19112	657.433	5.53829	2325.45	43866	0.51429
9940.ENSOARP00000014574	38	0.38896	5	9	30.18	1	0.15926	603.133	5.28708	1571.9	16216	0.33333
9940.ENSOARP00000018930	3	0	1	3	2.248	1	0.13651	466.412	4.40783	405.45	2376	0
9940.ENSOARP00000012392	13671	0.24291	45	46	180.171	6	0.19112	729.133	5.80158	15151.6	218686	0.15169
9940.ENSOARP00000016755	41160	0.73825	10	10	62.586	1	0.15926	639.433	5.46679	71.2683	1756	0.82222
9940.ENSOARP00000017601	48752946478696	0.60782	47	47	236.302	1	0.19112	742.317	5.83298	4997.51	148568	0.3913
9940.ENSOARP00000016754	9.22337e+13	0.40043	77	84	252.069	9	0.19112	797.25	5.99675	43348.6	720212	0.18531
9940.ENSOARP00000011067	8	0.25931	5	5	13.695	1	0.15926	580.317	5.1919	85.2499	1432	0.4
9940.ENSOARP00000016759	0	0	0	0	1	0	0	0	0	0	0	0
9940.ENSOARP00000018936	725775	0.86537	11	21	47.95	5	0.15926	648.817	5.48853	7393.88	72462	0.27143
9940.ENSOARP00000016758	12	0.30779	2	12	21.812	3	0.15926	608.883	5.33442	4421.88	37274	0.07576
9940.ENSOARP00000021294	9.22337e+13	0.45189	96	97	295.349	7	0.19112	825.417	6.07791	55327.2	1014192	0.22745
9940.ENSOARP00000016707	5769533	0.18079	113	118	246.964	48	0.19112	850.583	6.13975	158861	2021744	0.08098
9940.ENSOARP00000002550	26	0.45378	5	5	4.772	1	0.13651	501.61	4.67257	67.5507	656	0.7
9940.ENSOARP00000009181	17	0.38896	5	8	22.052	1	0.15926	582.15	5.18128	1692.67	17656	0.21429
9940.ENSOARP00000004731	1444	0.52506	9	9	45.387	2	0.15926	616.15	5.35568	909.153	12658	0.61111
9940.ENSOARP00000022145	9.22337e+13	0.58444	52	54	216.89	3	0.19112	737.95	5.80883	15286.4	221916	0.33753
9940.ENSOARP00000000379	62	0.27806	12	16	66.96	3	0.15926	662.95	5.56534	3384.9	45074	0.15833
9940.ENSOARP00000010160	3	0.30779	2	3	9.456	1	0.15926	549.75	5.02089	156.772	1672	0.33333
9940.ENSOARP00000012347	28	0.56839	4	8	5.102	2	0.15926	561.267	5.07693	1627.17	9808	0.25
9940.ENSOARP00000015853	1154394	0.44004	39	39	85.671	2	0.15926	690.533	5.65133	8485.26	121178	0.30094
9940.ENSOARP00000013678	1	0	1	1	1.707	1	0.13651	411.217	3.88173	0	0	0
9940.ENSOARP00000013673	63	0.51223	7	8	35.168	2	0.15926	612.65	5.34456	2560	30712	0.5
9940.ENSOARP00000009176	0	0	0	0	1	0	0	0	0	0	0	0
9940.ENSOARP00000009173	13	0.30779	2	13	20.021	5	0.15926	612.233	5.34746	5633.93	43838	0.01282
9940.ENSOARP00000021281	8	0.30898	3	7	35.931	1	0.15926	637.217	5.47114	2070.31	24864	0.09524
9940.ENSOARP00000000383	5	0.30779	2	5	7.788	1	0.15926	525.8	4.85132	337.836	2434	0.2
9940.ENSOARP00000022135	1605	0.43429	13	16	56.889	2	0.15926	621.283	5.37935	2161.46	25348	0.28333
9940.ENSOARP00000003414	26	0.45378	5	5	6.687	1	0.15926	523.05	4.84504	43.3104	476	0.7
9940.ENSOARP00000002567	0	0	0	0	1	0	0	0	0	0	0	0
9940.ENSOARP00000013667	9	0.46346	3	6	5.069	1	0.13651	533.019	4.8948	811.67	4446	0.2
9940.ENSOARP00000022161	7	0	1	7	10.462	2	0.15926	597.85	5.28128	4633.83	30312	0
9940.ENSOARP00000013219	9.22337e+13	1.13243	33	34	196.608	1	0.19112	667.583	5.55616	931.702	29488	0.77005
9940.ENSOARP00000002531	52	0.58344	5	9	26.831	1	0.15926	575.067	5.13828	925.983	9460	0.25
9940.ENSOARP00000004713	5	0	1	5	8.255	1	0.15926	532.6	4.89721	756.557	6958	0
9940.ENSOARP00000002535	20	0.2927	7	11	55.086	3	0.15926	661.617	5.56389	5354.12	56574	0.16364
9940.ENSOARP00000001687	5192	0.45368	12	14	67.04	2	0.15926	629.8	5.41123	2236.43	31416	0.34066
9940.ENSOARP00000013692	13	0.28529	6	7	36.528	1	0.15926	605.383	5.30447	618.558	9268	0.28571
9940.ENSOARP00000010185	2	0	1	2	9.823	2	0.15926	550.7	5.01267	1431.41	11056	0
9940.ENSOARP00000011031	274	0.19264	26	37	55.324	14	0.19112	710.233	5.75472	38827.8	343724	0.07658
9940.ENSOARP00000010180	4	0.30779	2	4	1.925	1	0.13651	492.419	4.61363	754.04	5898	0.16667
9940.ENSOARP00000013690	25	0.56839	4	5	38.84	1	0.15926	606.05	5.32476	118.298	2422	0.6
9940.ENSOARP00000012369	6	0.30779	2	6	13.385	1	0.15926	565.75	5.09915	2306.36	23914	0.13333
9940.ENSOARP00000015875	724	0.24955	28	30	122.11	8	0.19112	718.733	5.77356	11864.2	151152	0.16552
9940.ENSOARP00000018903	1635	0.32237	26	27	118.234	1	0.19112	695.583	5.68274	5784.98	84758	0.23362
9940.ENSOARP00000011036	6003	0.51092	13	14	73.47	4	0.15926	665.85	5.59191	5546.71	103918	0.43956
9940.ENSOARP00000013214	1	0	1	1	7.341	1	0.15926	544.133	4.9547	0	0	0
9940.ENSOARP00000011035	161548	0.67567	14	18	58.988	1	0.15926	657.817	5.54988	3217.55	38182	0.39869
9940.ENSOARP00000022153	878	0.32783	21	35	120.364	6	0.19112	712.333	5.74167	22936.3	260214	0.10084
9940.ENSOARP00000000366	11930179	0.46465	52	53	214.504	8	0.15926	722	5.73733	9319.78	205176	0.27866
9940.ENSOARP00000001211	36	0.51861	5	11	34.655	5	0.15926	631.033	5.43297	3707.27	32042	0.14545
9940.ENSOARP00000000363	1	0	1	1	2.5	1	0.13651	476.193	4.51218	0	0	0
9940.ENSOARP00000006900	10	0.30898	3	9	25.705	3	0.15926	642.35	5.51075	2722.7	27884	0.08333
9940.ENSOARP00000004724	0	0	0	0	1	0	0	0	0	0	0	0
9940.ENSOARP00000013680	9.22337e+13	0.78987	66	67	272.386	3	0.19112	752.783	5.84844	12177.1	247270	0.44279
9940.ENSOARP00000006909	26	0.29157	8	12	17.488	2	0.15926	594.183	5.25084	2636.37	26382	0.15152
9940.ENSOARP00000015860	6409630353	0.84683	24	27	86.41	4	0.15926	648.333	5.47838	6595.44	75584	0.53561
9940.ENSOARP00000013689	27	0.26242	8	17	22.664	4	0.15926	619.683	5.35423	9350.05	77896	0.07353
9940.ENSOARP00000016712	6	0.30779	2	6	16.623	2	0.15926	575.2	5.1576	2579.92	27650	0.06667
9940.ENSOARP00000015862	22	0.38039	6	10	21.535	1	0.15926	594.983	5.24988	2591.03	25956	0.22222
9940.ENSOARP00000013200	13	0.37893	4	9	29.563	4	0.15926	612.55	5.3465	4242.38	38716	0.11111
9940.ENSOARP00000014538	13	0.32413	5	8	19.559	1	0.15926	597.217	5.26582	2705.97	22532	0.17857
9940.ENSOARP00000014537	9	0.30898	3	8	11.805	4	0.15926	558.433	5.05664	5399.15	52940	0.10714
9940.ENSOARP00000015866	15	0.33284	6	7	20.397	1	0.15926	607.183	5.332	481.46	7888	0.33333
9940.ENSOARP00000003041	11727998	0.39466	39	43	156.755	10	0.19112	710.15	5.71655	12498.9	195392	0.22148
9940.ENSOARP00000007881	9	0.30898	3	8	30.692	1	0.15926	619.333	5.38225	992.375	10298	0.14286
9940.ENSOARP00000004372	10566	0.39667	17	17	77.951	6	0.19112	636.5	5.44747	4125.8	64706	0.36029
9940.ENSOARP00000007882	10	0.25931	5	7	5.194	1	0.15926	543.983	4.97354	612.147	5152	0.2381
9940.ENSOARP00000005222	3	0.30779	2	3	15.465	1	0.15926	548.633	5.00688	19.5158	320	0.33333
9940.ENSOARP00000007886	306	0.38051	12	14	45.516	3	0.15926	665.583	5.58418	7390.73	74436	0.28571
9940.ENSOARP00000008737	6	0.30779	2	6	8.057	4	0.15926	542.267	4.96195	1511.5	16118	0.06667
9940.ENSOARP00000006559	724	0.5854	7	9	53.357	1	0.15926	658.6	5.56389	501.005	12078	0.47222
9940.ENSOARP00000008738	6398800041	0.41814	47	48	185.987	3	0.15926	723.867	5.77114	16058.8	327894	0.25798
9940.ENSOARP00000016344	9.22337e+13	0.57427	36	41	204.319	8	0.19112	745.817	5.86776	18364.3	313632	0.31341
9940.ENSOARP00000015498	10	0.46346	3	7	10.778	1	0.15926	577.167	5.15615	2422.14	20278	0.14286
9940.ENSOARP00000017675	3	0.30779	2	3	19.075	1	0.15926	570.25	5.13103	261.626	2864	0.33333
9940.ENSOARP00000015496	2	0.30779	2	2	5.58	1	0.13651	503.776	4.71798	0	0	1
9940.ENSOARP00000015011	10	0.46346	3	7	3.817	1	0.13651	516.793	4.78272	1041.49	5830	0.19048
9940.ENSOARP00000016348	6	0.30779	2	6	30.413	1	0.15926	631.433	5.43587	1198.88	15126	0.06667
9940.ENSOARP00000018527	991	0.53872	10	15	33.87	1	0.19112	649.367	5.5064	7311.24	71554	0.25714
9940.ENSOARP00000018526	56	0.35915	10	12	59.47	3	0.19112	660.417	5.55858	2324.27	26294	0.27273
9940.ENSOARP00000005230	7	0.30779	2	7	7.769	3	0.15926	555.717	5.04456	1973.22	14286	0.04762
9940.ENSOARP00000004386	9.22337e+13	0.79954	40	40	200.795	1	0.19112	696.183	5.67501	2030.44	49380	0.54231
9940.ENSOARP00000003056	1162	0.51092	13	15	24.78	2	0.15926	605.767	5.29915	2538.44	26082	0.38095
9940.ENSOARP00000015483	3	0	1	3	2.477	1	0.13651	492.152	4.63199	167.988	898	0
9940.ENSOARP00000016330	9	0.30779	2	9	6.521	2	0.15926	540.333	4.93876	3059.6	20606	0.02778
9940.ENSOARP00000020834	1079	0.32163	19	28	108.792	5	0.19112	699.633	5.69626	17048.8	205144	0.12963
9940.ENSOARP00000018510	141	0.26715	17	22	100.16	5	0.19112	681.9	5.63684	7990.21	98576	0.14719
9940.ENSOARP00000019840	10	0.37893	4	6	3.194	1	0.13651	513.893	4.76871	1260.77	6702	0.26667
9940.ENSOARP00000016334	8	0.2842	4	6	18.148	1	0.15926	599.017	5.29674	772.573	8032	0.2
9940.ENSOARP00000015007	7	0.46346	3	4	9.02	1	0.13651	553.826	5.04311	133.613	1024	0.5
9940.ENSOARP00000018998	0	0	0	0	1	0	0	0	0	0	0	0
9940.ENSOARP00000016338	5	0.30779	2	5	7.095	2	0.15926	521.6	4.82233	791.541	6084	0.1
9940.ENSOARP00000005680	5	0.30779	2	5	6.488	3	0.15926	527.733	4.86629	1671.31	12852	0.1
9940.ENSOARP00000004351	2	0	1	2	1.751	1	0.13651	446.445	4.24889	79.2973	518	0
9940.ENSOARP00000006531	9	0.46346	3	6	14.762	3	0.15926	603.9	5.30737	2603.49	24206	0.2
9940.ENSOARP00000008710	9.22337e+13	1.04904	40	42	222.05	2	0.19112	705.7	5.6982	4236.1	71628	0.6446
9940.ENSOARP00000005201	6	0.46346	3	3	26.547	1	0.15926	561.85	5.07596	0	0	1
9940.ENSOARP00000005687	40	0.2864	9	21	46.327	7	0.15926	639.867	5.45375	13158.4	169676	0.07619
9940.ENSOARP00000004358	10	0.30898	3	9	9.592	3	0.15926	563.2	5.07644	3567.64	23852	0.08333
9940.ENSOARP00000008715	23	0.25931	5	17	44.604	7	0.15926	680.017	5.64989	9892.88	101196	0.06618
9940.ENSOARP00000008718	3	0.30779	2	3	17.146	1	0.15926	530.717	4.86678	31.9759	464	0.33333
9940.ENSOARP00000005209	1	0	1	1	1.057	1	0.13651	440.726	4.18705	0	0	0
9940.ENSOARP00000021718	8	0.46346	3	5	5.26	1	0.15926	533.867	4.91412	989.611	6808	0.3
9940.ENSOARP00000014185	14	0.38896	5	5	3.189	1	0.13651	485.076	4.54793	138.304	1282	0.6
9940.ENSOARP00000017694	0	0	0	0	1	0	0	0	0	0	0	0
9940.ENSOARP00000014183	6	0	1	6	8.048	2	0.15926	543.983	4.97886	2632.63	21250	0
9940.ENSOARP00000018541	6	0.30779	2	6	5.852	2	0.15926	544.367	4.97547	1624.88	10040	0.06667
9940.ENSOARP00000016361	0	0	0	0	1	0	0	0	0	0	0	0
9940.ENSOARP00000021713	4453458	0.56624	32	32	140.792	2	0.19112	685.9	5.63539	3917.48	59430	0.41331
9940.ENSOARP00000021712	9	0.46346	3	6	14.489	1	0.15926	582.083	5.20253	1301.01	11048	0.2
9940.ENSOARP00000016364	40323	0.8164	8	11	60.035	2	0.15926	632.217	5.43587	4012.49	62048	0.50909
9940.ENSOARP00000016369	218	0.42792	14	18	87.503	1	0.19112	686.133	5.6552	4201.89	64150	0.24837
9940.ENSOARP00000019879	0	0	0	0	1	0	0	0	0	0	0	0
9940.ENSOARP00000002182	18	0.19093	9	11	16.608	2	0.15926	585.833	5.19722	2714.09	25350	0.16364
9940.ENSOARP00000008722	3	0.30779	2	3	5.211	1	0.13651	512.686	4.7716	79.4757	474	0.33333
9940.ENSOARP00000007878	40	0.47549	6	10	8.801	2	0.15926	575.7	5.15954	5805.64	53994	0.22222
9940.ENSOARP00000014181	9.22337e+13	0.85998	46	47	222.61	2	0.19112	723.117	5.76873	5176.52	111420	0.53377
9940.ENSOARP00000020858	1286	0.45045	14	14	34.065	1	0.15926	600.35	5.25857	684.607	11250	0.43956
9940.ENSOARP00000020855	56480	0.61091	15	17	44.637	1	0.15926	633.867	5.42428	3461.14	41586	0.44853
9940.ENSOARP00000017204	15145	0.5237	13	18	42.423	2	0.19112	660.467	5.55471	11903.8	129404	0.26797
9940.ENSOARP00000017689	5	0.30898	3	4	2.557	1	0.13651	479.179	4.52474	484.883	5296	0.33333
9940.ENSOARP00000016358	6578409669	0.45905	46	51	169.863	3	0.19112	731.433	5.80061	21019.6	289374	0.24157
9940.ENSOARP00000021709	177	0.18491	25	26	50.57	2	0.15926	680.383	5.64071	10028.2	103346	0.13538
9940.ENSOARP00000017209	6	0.30779	2	6	5.158	1	0.15926	532.433	4.90784	1357.97	7150	0.06667
9940.ENSOARP00000003485	10	0.2842	4	8	22.85	1	0.15926	614.083	5.36244	1860.24	18194	0.10714
9940.ENSOARP00000006993	6	0.30779	2	6	9.985	2	0.15926	554.117	5.03151	1869.08	14500	0.13333
9940.ENSOARP00000007843	5	0	1	5	4.073	1	0.13651	500.043	4.6832	329.895	3514	0
9940.ENSOARP00000002158	12	0.46346	3	9	12.827	4	0.15926	597.2	5.26389	3904.7	30830	0.08333
9940.ENSOARP00000006516	11	0.46346	3	8	15.595	1	0.15926	619.583	5.40254	2381.31	21578	0.14286
9940.ENSOARP00000020805	7321685	0.37334	37	40	170.226	4	0.15926	695.1	5.66003	7417.5	117854	0.22179
9940.ENSOARP00000011098	32	0.2864	9	15	36.772	3	0.15926	621.017	5.3779	5724.6	53958	0.12381
9940.ENSOARP00000020802	1468	0.47511	11	13	73.371	2	0.15926	627.317	5.4064	1214.73	20810	0.35897
9940.ENSOARP00000011092	483842	0.86537	11	13	83.564	1	0.15926	615.633	5.34118	181.717	4610	0.66667
9940.ENSOARP00000016784	53	0.31924	10	11	6.428	1	0.15926	545.933	4.96098	1492.25	11354	0.29091
9940.ENSOARP00000020800	5	0.30898	3	4	13.663	1	0.15926	548.467	4.99238	561.818	4686	0.33333
9940.ENSOARP00000014121	16	0.37893	4	11	25.529	2	0.15926	624.8	5.40447	6966.34	61416	0.10909
9940.ENSOARP00000011094	1	0	1	1	1.028	1	0.13651	405.519	3.81458	0	0	0
9940.ENSOARP00000016305	11570	0.48071	15	19	76.649	3	0.15926	672.367	5.59191	5913.22	73406	0.2924
9940.ENSOARP00000016303	159670172	0.48749	26	26	97.922	1	0.15926	684.7	5.64747	7236.17	161360	0.38154
9940.ENSOARP00000013277	22	0.38039	6	8	51.626	1	0.15926	623.1	5.38756	634.842	7172	0.28571
9940.ENSOARP00000013279	876	0.43905	12	14	76.072	2	0.15926	635.067	5.44505	1939.08	28478	0.32967
9940.ENSOARP00000003493	8	0.30898	3	7	12.376	1	0.15926	564.933	5.08949	1446.49	10652	0.09524
9940.ENSOARP00000005673	9.22337e+13	1.11314	32	34	185.478	2	0.19112	672.75	5.58273	5504.05	95308	0.71836
9940.ENSOARP00000004342	11	0.30779	2	11	23.687	3	0.15926	598.2	5.26147	5232.97	50186	0.05455
9940.ENSOARP00000007857	7	0.46346	3	4	6.951	1	0.15926	522.317	4.82861	256.91	2604	0.5
9940.ENSOARP00000003015	15	0.47366	4	7	30.515	1	0.15926	617.067	5.36727	686.412	7720	0.2381
9940.ENSOARP00000006527	84330	0.45846	34	36	144.746	3	0.19112	703.367	5.6982	6664.61	105318	0.29206
9940.ENSOARP00000008706	1	0	1	1	3.232	1	0.13651	483.276	4.55904	0	0	0
9940.ENSOARP00000011085	50	0.4082	8	14	48.095	2	0.15926	627.117	5.39722	3371.64	39410	0.16484
9940.ENSOARP00000008709	301	0.33049	15	16	44.98	1	0.15926	649.533	5.51462	3495.54	47016	0.275
9940.ENSOARP00000018950	1	0	1	1	7.526	1	0.15926	544.133	4.9547	0	0	0
9940.ENSOARP00000016774	8	0.30779	2	8	27.973	1	0.15926	612.783	5.34698	2951.02	26870	0.07143
9940.ENSOARP00000014595	12	0.2842	4	10	9.53	1	0.15926	553.917	5.02668	2170.66	18280	0.08889
9940.ENSOARP00000015441	3	0	1	3	2.109	1	0.13651	497.019	4.64986	353.79	2332	0
9940.ENSOARP00000017624	30	0.56839	4	9	23.348	4	0.15926	553.933	5.01895	6591.97	100398	0.22222
9940.ENSOARP00000015445	5	0.30779	2	5	24.719	1	0.15926	606.85	5.32766	316.141	4818	0.2
9940.ENSOARP00000017622	9.22337e+13	0.81657	44	45	237.621	3	0.19112	713.717	5.73443	4301.84	86226	0.51313
9940.ENSOARP00000014597	6	0.30779	2	6	26.885	1	0.15926	604.3	5.30881	2670.64	21536	0.13333
9940.ENSOARP00000001285	1	0	1	1	4.797	1	0.13651	499.576	4.68706	0	0	0
9940.ENSOARP00000003468	8	0.30779	2	8	21.425	3	0.15926	608.883	5.33345	7064.98	71164	0.03571
9940.ENSOARP00000002135	1	0	1	1	1.756	1	0.13651	460.079	4.35904	0	0	0
9940.ENSOARP00000001287	4	0	1	4	13.234	1	0.15926	565.283	5.10156	1396.72	12600	0
9940.ENSOARP00000006977	7	0.30779	2	7	10.79	3	0.15926	574.933	5.1634	3119.54	23978	0.04762
9940.ENSOARP00000006978	9.22337e+13	0.567	79	81	274.264	10	0.19112	769.617	5.89434	18375.9	333408	0.29444
9940.ENSOARP00000004317	55	0.52304	6	7	35.225	2	0.15926	589.5	5.22765	452.375	6522	0.52381
9940.ENSOARP00000002138	2	0	1	2	11.749	1	0.15926	512.833	4.75856	110.198	1160	0
9940.ENSOARP00000013297	6	0.30779	2	6	15.832	1	0.15926	576.3	5.14939	440.277	4386	0.06667
9940.ENSOARP00000018981	2	0	1	2	17.066	1	0.15926	586.533	5.20398	839.098	10594	0
9940.ENSOARP00000015475	2	0	1	2	2.779	1	0.13651	482.469	4.55469	61.0264	274	0
9940.ENSOARP00000018501	9.22337e+13	0.93567	58	58	262.857	1	0.19112	734.683	5.79143	2661.99	102710	0.56322
9940.ENSOARP00000013293	80	0.18364	18	20	29.859	5	0.15926	654.017	5.54892	11139.7	103900	0.13158
9940.ENSOARP00000020820	2086621	0.43636	36	37	174.192	2	0.19112	742.067	5.86052	9423.41	152788	0.28979
9940.ENSOARP00000014147	2	0.30779	2	2	16.23	1	0.15926	589.067	5.23393	0	0	1
9940.ENSOARP00000019836	438	0.32833	19	23	78.486	3	0.15926	703.817	5.73781	8215.34	115346	0.20158
9940.ENSOARP00000020829	0	0	0	0	1	0	0	0	0	0	0	0
9940.ENSOARP00000004320	16105	0.45945	24	28	135.338	3	0.15926	682.75	5.61317	5135.38	81244	0.27778
9940.ENSOARP00000003474	157064	0.60183	20	20	40.021	2	0.15926	592.467	5.19674	537.881	9958	0.51579
9940.ENSOARP00000001294	81	0.46652	8	11	25.936	1	0.15926	592.417	5.23104	1079.94	10460	0.29091
9940.ENSOARP00000002147	3	0	1	3	2.181	1	0.13651	466.448	4.40686	381.359	1932	0
9940.ENSOARP00000006501	28	0.56839	4	8	19.673	2	0.15926	573.75	5.14214	3016.12	31082	0.21429
9940.ENSOARP00000003478	0	0	0	0	1	0	0	0	0	0	0	0
9940.ENSOARP00000006502	8	0.30898	3	7	27.822	2	0.15926	625.217	5.41751	1570.73	16692	0.14286
9940.ENSOARP00000005659	13	0.46346	3	10	10.869	3	0.15926	586.917	5.21944	4077.65	29138	0.08889
9940.ENSOARP00000007838	4	0	1	4	3.344	1	0.13651	509.693	4.74165	722.158	4104	0
9940.ENSOARP00000013281	3	0	1	3	3.534	1	0.15926	519.167	4.8233	644.921	6106	0
9940.ENSOARP00000019821	819	0.33205	16	17	81.088	1	0.15926	657.017	5.52283	1429.41	26386	0.27206
9940.ENSOARP00000014132	137657	0.55093	18	19	63.082	1	0.15926	668.85	5.59819	3227.39	47426	0.4386
9940.ENSOARP00000017641	722	0.5854	7	7	28.195	1	0.15926	595.45	5.25036	85.4997	2774	0.7619
9940.ENSOARP00000016799	9.22337e+13	0.90961	33	33	183.39	1	0.19112	681.45	5.6151	1463.37	29346	0.6572
9940.ENSOARP00000015466	1	0	1	1	11.562	1	0.15926	568.083	5.11896	0	0	0
9940.ENSOARP00000016319	5143	0.27131	21	28	118.248	4	0.15926	693.383	5.67259	7555.04	113660	0.13492
9940.ENSOARP00000012948	1	0	1	1	9.898	1	0.15926	544.133	4.9547	0	0	0
9940.ENSOARP00000006276	7547647	0.81677	20	27	120.339	2	0.15926	668.033	5.55423	4140.93	52354	0.38746
9940.ENSOARP00000008454	563	0.33205	16	21	73.143	2	0.15926	681.567	5.65472	5574.49	70836	0.17619
9940.ENSOARP00000007123	7	0.30779	2	7	15.888	1	0.15926	580.283	5.18949	1710.81	15408	0.04762
9940.ENSOARP00000010766	3	0.30779	2	3	3.283	1	0.13651	503.852	4.70494	237.967	1356	0.33333
9940.ENSOARP00000007127	9.22337e+13	0.56113	56	57	248.895	3	0.19112	761.75	5.89144	10527	255926	0.32957
9940.ENSOARP00000021895	10	0.30779	2	10	21.925	1	0.15926	626.45	5.41993	4648.43	46744	0.04444
9940.ENSOARP00000021410	12	0.46346	3	9	12.337	1	0.15926	581	5.18756	2183.04	16138	0.08333
9940.ENSOARP00000016072	2889	0.55995	11	12	37.274	2	0.15926	589.683	5.23393	1308.53	15762	0.5
9940.ENSOARP00000019582	611213739	0.63786	27	30	94.044	2	0.15926	661.6	5.53781	3997.11	53878	0.3977
9940.ENSOARP00000016071	2	0	1	2	1.416	1	0.13651	458.748	4.33971	41.5873	260	0
9940.ENSOARP00000017397	404100	0.56537	16	20	73.723	2	0.15926	633.567	5.41268	2663.17	36490	0.33158
9940.ENSOARP00000017394	80613474	0.48614	32	34	172.192	1	0.19112	721.55	5.77887	5475.86	93952	0.31373
9940.ENSOARP00000021418	4	0	1	4	6.68	1	0.15926	550.867	5.02717	664.12	4720	0
9940.ENSOARP00000021899	2	0	1	2	1.759	1	0.13651	476.51	4.50735	30.0724	154	0
9940.ENSOARP00000009778	2	0	1	2	3.1	1	0.15926	472.833	4.46435	87.151	530	0
9940.ENSOARP00000009775	313	0.20914	21	24	50.745	4	0.15926	653.6	5.49722	13015.7	145282	0.13406
9940.ENSOARP00000009774	1	0	1	1	6.597	1	0.15926	544.133	4.9547	0	0	0
9940.ENSOARP00000007131	7	0.30779	2	7	12.455	1	0.15926	561.483	5.06678	1424.37	12596	0.09524
9940.ENSOARP00000012938	8	0.30898	3	7	23.978	1	0.15926	588.55	5.22379	2114.24	18908	0.14286
9940.ENSOARP00000007133	35	0.56839	4	11	14.62	2	0.13651	574.126	5.13635	4398.72	33382	0.18182
9940.ENSOARP00000010755	3	0	1	3	5.307	1	0.13651	507.343	4.71943	256.754	1626	0
9940.ENSOARP00000021886	5	0	1	5	9.881	2	0.15926	552.533	5.02813	4217.08	48454	0
9940.ENSOARP00000022733	43	0.34989	8	11	41.943	2	0.19112	637.6	5.44891	2997.26	29618	0.21818
9940.ENSOARP00000020552	4	0.30898	3	3	23.718	1	0.15926	576.733	5.16823	1.52563	62	0.66667
9940.ENSOARP00000016061	1142	0.38056	15	19	31.836	5	0.19112	640.133	5.47259	6930.94	62606	0.22222
9940.ENSOARP00000000984	150	0.21442	19	28	69.849	9	0.15926	684.367	5.64989	13408.2	123220	0.09259
9940.ENSOARP00000001830	31	0.56839	4	11	17.562	4	0.15926	568.717	5.09722	3362.39	39372	0.16364
9940.ENSOARP00000016060	27	0.16605	13	14	51.635	2	0.19112	663.5	5.57549	6714.01	73402	0.14286
9940.ENSOARP00000018231	9	0.30898	3	8	32.519	1	0.15926	614.767	5.35471	874.757	9800	0.10714
9940.ENSOARP00000021407	299	0.65858	7	17	65.832	3	0.15926	678.417	5.6494	8124.2	87708	0.15441
9940.ENSOARP00000018236	186791573	0.32832	73	76	218.358	15	0.15926	794.967	6.00352	38647.6	657026	0.16947
9940.ENSOARP00000017389	5303	0.38858	17	18	42.892	2	0.15926	626.683	5.38756	2393.5	35674	0.31373
9940.ENSOARP00000016059	9	0.37893	4	5	1.337	2	0.13651	492.769	4.61894	4057.44	32982	0.4
9940.ENSOARP00000010751	724	0.71324	6	10	9.092	1	0.15926	560.583	5.04987	1632.25	10832	0.37778
9940.ENSOARP00000009762	119	0.26039	15	22	79.67	2	0.19112	695.933	5.70303	6996.08	98290	0.12121
9940.ENSOARP00000010309	24	0.19093	9	14	36.257	2	0.15926	679.433	5.65278	6495.66	73230	0.12088
9940.ENSOARP00000010308	3	0.30779	2	3	9.305	1	0.13651	545.726	4.9832	369.877	3136	0.33333
9940.ENSOARP00000013814	8	0.46346	3	5	6.521	2	0.15926	548.55	5.00688	714.611	6806	0.3
9940.ENSOARP00000007104	1	0	1	1	1.039	1	0.11945	360.932	3.2537	0	0	0
9940.ENSOARP00000006258	364569	0.6081	14	17	97.187	1	0.15926	626.283	5.38901	2033.41	33378	0.39706
9940.ENSOARP00000021434	8	0.37893	4	4	4.996	1	0.15926	521.95	4.846	118.288	1252	0.66667
9940.ENSOARP00000008439	1743950	0.53792	22	24	105.861	1	0.15926	656.783	5.52573	3179.62	50104	0.37319
9940.ENSOARP00000020584	98310	0.40764	25	25	100.354	3	0.15926	709.083	5.75665	8624.56	138702	0.32333
9940.ENSOARP00000018270	1	0	1	1	1.042	1	0.13651	417.124	3.96337	0	0	0
9940.ENSOARP00000016092	14	0.37893	4	9	23.587	2	0.15926	598.9	5.26147	2920.71	32300	0.16667
9940.ENSOARP00000001804	858569	0.28837	48	49	153.488	12	0.19112	758.567	5.90303	31095.5	486148	0.17687
9940.ENSOARP00000000956	89	0.358	9	16	49.417	2	0.15926	625.283	5.37597	4520.33	44648	0.175
9940.ENSOARP00000019598	3	0.30779	2	3	2.234	1	0.13651	481.743	4.55276	83.7662	680	0.33333
9940.ENSOARP00000022768	4	0.30898	3	3	10.142	1	0.15926	530.167	4.86291	1.26992	28	0.66667
9940.ENSOARP00000009316	136	0.358	9	15	17.419	8	0.15926	611.8	5.32959	12110.2	96424	0.15238
9940.ENSOARP00000009315	6397435985	0.54555	41	42	148.166	1	0.15926	696.583	5.67114	6215.3	101820	0.34959
9940.ENSOARP00000010303	404136	0.3588	34	36	127.411	5	0.19112	726.15	5.7982	17460.6	241040	0.22857
9940.ENSOARP00000009796	7	0.30898	3	6	5.555	2	0.15926	538.65	4.94117	1174.12	7602	0.2
9940.ENSOARP00000010780	7	0.46346	3	4	16.556	1	0.15926	568	5.11026	279.01	2114	0.5
9940.ENSOARP00000004083	6	0.30779	2	6	4.725	2	0.13651	545.202	4.97934	2073.7	13014	0.06667
9940.ENSOARP00000012961	1	0	1	1	1.06	1	0.11945	435.658	4.13632	0	0	0
9940.ENSOARP00000011629	13629890063230	0.66064	45	49	223.44	5	0.19112	717.783	5.73974	12396.7	196806	0.3631
9940.ENSOARP00000008444	2	0.30779	2	2	3.394	1	0.13651	480.56	4.53585	0	0	1
9940.ENSOARP00000013803	11	0.30779	2	11	19.317	2	0.15926	601.5	5.28708	5419.42	43962	0.03636
9940.ENSOARP00000016081	9.22337e+13	0.83774	23	27	154.076	4	0.19112	664.7	5.55326	9002.36	154788	0.49573
9940.ENSOARP00000016082	1	0	1	1	2.069	1	0.13651	440.998	4.16579	0	0	0
9940.ENSOARP00000018255	8	0.30898	3	7	22.205	1	0.15926	607.233	5.33104	2254.24	19270	0.14286
9940.ENSOARP00000021429	1	0	1	1	1.684	1	0.13651	428.36	4.07304	0	0	0
9940.ENSOARP00000019585	17	0.47366	4	9	6.509	1	0.13651	557.31	5.03779	2825.07	18030	0.16667
9940.ENSOARP00000019588	12	0.30779	2	12	10.75	5	0.15926	595.65	5.2634	11245.5	81892	0.01515
9940.ENSOARP00000022758	12	0.23775	6	8	24.995	1	0.15926	584.35	5.19818	2050.08	25384	0.17857
9940.ENSOARP00000021426	0	0	0	0	1	0	0	0	0	0	0	0
9940.ENSOARP00000009306	974408	0.67677	19	23	111.831	1	0.15926	665.05	5.55761	2562.91	40766	0.39921
9940.ENSOARP00000018257	83595	0.52225	22	23	114.673	1	0.15926	674.067	5.59674	1532.97	31562	0.39526
9940.ENSOARP00000010773	19721	0.38857	29	30	56.6	6	0.15926	671.55	5.5866	14430.8	177580	0.27356
9940.ENSOARP00000013800	443320912589	0.53527	44	47	185.871	6	0.15926	733.15	5.81269	17836.4	224852	0.30805
9940.ENSOARP00000010770	10	0.46346	3	7	6.128	1	0.13651	550.693	5.01509	2290.3	17358	0.19048
9940.ENSOARP00000009301	3	0	1	3	10.804	1	0.15926	560.1	5.08852	59.7153	608	0
9940.ENSOARP00000006230	14	0.30898	3	13	21.641	3	0.15926	607.4	5.30833	7900.44	67008	0.0641
9940.ENSOARP00000010727	12	0.30779	2	12	11.904	5	0.15926	601.7	5.28852	7888.03	55800	0.0303
9940.ENSOARP00000004055	9	0.2842	4	7	31.726	1	0.15926	605.683	5.3035	1425.39	15022	0.14286
9940.ENSOARP00000005386	89	0.35124	12	19	23.182	4	0.15926	621.933	5.38273	9127.92	72742	0.14035
9940.ENSOARP00000010722	3513	0.41136	18	21	83.426	2	0.19112	699.85	5.73298	5455	77920	0.26667
9940.ENSOARP00000010725	1	0	1	1	1.394	1	0.13651	453.371	4.30734	0	0	0
9940.ENSOARP00000008413	49	0.58344	5	6	4.592	1	0.15926	503.4	4.70397	505.248	4834	0.6
9940.ENSOARP00000006235	2373439	0.65978	25	26	134.561	2	0.15926	679.05	5.61172	4436.63	77084	0.48308
9940.ENSOARP00000015182	7	0.30779	2	7	17.232	1	0.15926	576.883	5.14939	2249.99	16718	0.04762
9940.ENSOARP00000000930	7	0.30898	3	6	15.575	2	0.15926	585.95	5.21944	910.011	9780	0.2
9940.ENSOARP00000018691	11	0.32413	5	6	6.937	1	0.15926	554.85	5.04214	604.556	4926	0.33333
9940.ENSOARP00000015173	9.22337e+13	0.74227	66	68	272.845	5	0.19112	768.033	5.89675	12298.1	221876	0.40386
9940.ENSOARP00000000933	29	0.23326	8	13	40.464	4	0.15926	648.417	5.51655	5353.38	45196	0.16667
9940.ENSOARP00000018683	9.22337e+13	0.72935	76	76	287.538	2	0.19112	789.367	5.97695	12703.5	329424	0.40316
9940.ENSOARP00000021858	9.22337e+13	0.73826	28	31	161.917	2	0.15926	665.95	5.5581	4919.92	97878	0.46022
9940.ENSOARP00000016025	1	0	1	1	3.914	1	0.13651	480.519	4.52329	0	0	0
9940.ENSOARP00000017357	5	0.30779	2	5	7.703	1	0.15926	551.55	5.01654	890.643	6854	0.2
9940.ENSOARP00000015178	2	0	1	2	1.878	1	0.13651	479.993	4.53295	27.3439	226	0
9940.ENSOARP00000021855	3	0.30779	2	3	11.839	1	0.15926	582.033	5.20012	319.048	3806	0.33333
9940.ENSOARP00000019535	3	0	1	3	2.196	1	0.13651	444.664	4.19671	650.085	3162	0
9940.ENSOARP00000021854	9.22337e+13	0.89212	44	46	224.06	1	0.15926	707.55	5.69771	4215.11	73304	0.53623
9940.ENSOARP00000018207	39	0.45378	5	10	63.373	1	0.15926	645.883	5.50206	554.242	15734	0.26667
9940.ENSOARP00000017358	7	0.30779	2	7	13.915	1	0.15926	598.767	5.29046	2766.75	21184	0.04762
9940.ENSOARP00000004062	11449	0.44895	19	20	100.708	1	0.15926	704.217	5.73153	4615.72	132160	0.35263
9940.ENSOARP00000007575	4	0	1	4	4.673	1	0.15926	525.833	4.85518	207.468	1544	0
9940.ENSOARP00000008424	4	0.30898	3	3	2.284	1	0.13651	507.76	4.75325	150.291	1270	0.66667
9940.ENSOARP00000008425	2	0	1	2	3.272	1	0.13651	502.952	4.7146	234.081	1328	0
9940.ENSOARP00000020511	338	0.23427	30	34	60.236	4	0.19112	703.417	5.72573	21808.2	208840	0.13547
9940.ENSOARP00000000946	130	0.4082	8	8	29.09	1	0.15926	648.983	5.52331	1244.08	17474	0.5
9940.ENSOARP00000017341	171052247	0.4424	37	44	181.653	6	0.15926	760.7	5.91318	20976.1	318936	0.21882
9940.ENSOARP00000016011	5	0.30779	2	5	5.327	1	0.13651	520.793	4.8175	784.373	5004	0.1
9940.ENSOARP00000017342	7	0.30779	2	7	9.167	1	0.15926	571.55	5.13586	2526.55	18816	0.04762
9940.ENSOARP00000020517	6	0.30779	2	6	8.396	2	0.15926	557.3	5.05374	2805.33	23918	0.06667
9940.ENSOARP00000009729	3	0	1	3	1.905	1	0.13651	483.695	4.55469	318.096	2456	0
9940.ENSOARP00000021847	5	0.30898	3	4	26.135	1	0.15926	550	4.989	18.2151	302	0.33333
9940.ENSOARP00000000948	0	0	0	0	1	0	0	0	0	0	0	0
9940.ENSOARP00000017343	1	0	1	1	5.301	1	0.15926	544.133	4.9547	0	0	0
9940.ENSOARP00000019524	3	0	1	3	1.796	2	0.13651	482.71	4.54889	4078.24	31956	0
9940.ENSOARP00000019523	5813	0.63848	10	15	87.11	4	0.15926	641.567	5.46486	4122.06	64844	0.30476
9940.ENSOARP00000018679	27	0.25611	7	20	51.696	4	0.19112	682.483	5.66051	10583.1	107950	0.04211
9940.ENSOARP00000019526	135	0.43896	10	11	59.512	2	0.15926	617.767	5.3663	2838.42	40120	0.4
9940.ENSOARP00000007580	4	0.30779	2	4	4.428	1	0.13651	516.26	4.79045	297.101	1860	0.16667
9940.ENSOARP00000005361	14	0.37893	4	10	10.312	3	0.15926	547.083	4.96485	3559.6	29010	0.11111
9940.ENSOARP00000005360	18	0.25611	7	11	45.48	3	0.15926	646.833	5.50544	6244.82	65786	0.12727
9940.ENSOARP00000006694	0	0	0	0	1	0	0	0	0	0	0	0
9940.ENSOARP00000004034	63	0.52304	6	12	29.888	2	0.15926	628.733	5.42669	2258.58	19786	0.21212
9940.ENSOARP00000006696	1	0	1	1	1.054	1	0.13651	432.157	4.08318	0	0	0
9940.ENSOARP00000007543	9.22337e+13	0.98286	29	34	199.729	4	0.19112	696.583	5.68032	7369.52	128546	0.53832
9940.ENSOARP00000010747	3312	0.70104	15	15	78.909	1	0.15926	625.833	5.39287	35.2511	1902	0.66667
9940.ENSOARP00000006698	10	0.30898	3	9	15.125	3	0.15926	600.183	5.28466	2664.81	30558	0.08333
9940.ENSOARP00000010746	1	0	1	1	5.491	1	0.15926	544.133	4.9547	0	0	0
9940.ENSOARP00000004035	2	0.30779	2	2	1.309	1	0.13651	491.543	4.61025	0	0	1
9940.ENSOARP00000006213	7	0.46346	3	4	34.743	1	0.15926	569.417	5.10398	3.85175	164	0.5
9940.ENSOARP00000008876	32	0.51861	5	7	15.252	1	0.15926	574.017	5.1407	693.72	7230	0.38095
9940.ENSOARP00000003187	0	0	0	0	1	0	0	0	0	0	0	0
9940.ENSOARP00000006699	39	0.31026	9	18	75.423	4	0.15926	689.383	5.6808	11361.6	115214	0.0915
9940.ENSOARP00000006216	2892	0.55995	11	15	35.519	1	0.15926	601.967	5.29287	3356.91	42324	0.32381
9940.ENSOARP00000020543	79928203	0.35125	39	42	182.348	4	0.19112	723.817	5.76148	13691.9	206982	0.20674
9940.ENSOARP00000021873	10118	0.4054	14	16	79.555	1	0.15926	665.183	5.57935	4023.88	58504	0.3
9940.ENSOARP00000021872	524095222	0.37943	43	43	122.3	3	0.15926	710.1	5.71269	14096.7	208852	0.25138
9940.ENSOARP00000022727	28	0.45378	5	12	29.275	3	0.15926	595.417	5.25229	5533.11	65936	0.16667
9940.ENSOARP00000016041	15	0.25931	5	9	22.024	1	0.15926	615.133	5.35761	1509.47	15494	0.19444
9940.ENSOARP00000017372	13	0.37893	4	9	17.578	4	0.15926	624.9	5.41461	5410.85	48516	0.13889
9940.ENSOARP00000019555	1	0	1	1	1.031	1	0.11945	420.608	3.99478	0	0	0
9940.ENSOARP00000016048	1928385652	0.75542	23	25	75.276	2	0.15926	647.083	5.49046	3906.17	47676	0.52
9940.ENSOARP00000017376	113162	0.50322	26	28	54.715	1	0.15926	659.983	5.53297	6993.04	100728	0.33862
9940.ENSOARP00000022724	51	0.29929	10	13	37.323	1	0.15926	642.85	5.48853	1726.77	35230	0.19231
9940.ENSOARP00000010741	126	0.43905	7	9	41.59	1	0.15926	632.95	5.44843	1361.13	17286	0.33333
9940.ENSOARP00000019559	6	0.30898	3	5	8.966	1	0.15926	583.4	5.21026	1492.7	11416	0.2
9940.ENSOARP00000000919	130	0.57059	6	10	40.79	2	0.15926	647.85	5.51317	3257.45	34240	0.26667
9940.ENSOARP00000003191	1844662	0.65377	18	22	115.766	3	0.19112	651.883	5.49964	6538.5	86228	0.38528
9940.ENSOARP00000009752	362885	0.85919	9	13	29.145	2	0.15926	609.467	5.32669	1905.89	16866	0.48718
9940.ENSOARP00000005379	6	0.30779	2	6	3.732	1	0.13651	509.902	4.74745	1766.43	10708	0.13333
9940.ENSOARP00000006228	3	0	1	3	2.464	1	0.13651	498.143	4.67692	235.156	1262	0
9940.ENSOARP00000016031	5	0.30779	2	5	10.637	2	0.15926	586.533	5.22379	5330.72	42068	0.1
9940.ENSOARP00000022714	8	0.46346	3	5	2.776	1	0.15926	523.233	4.83248	349.469	3850	0.3
9940.ENSOARP00000017368	1600789710	0.84748	20	20	132.025	1	0.15926	648.233	5.48466	177.374	6518	0.72632
9940.ENSOARP00000019543	15382	0.46059	20	22	42.131	2	0.15926	631.2	5.40978	5305.58	61872	0.32468
9940.ENSOARP00000015188	9.22337e+13	0.75708	63	63	266.578	1	0.19112	739.833	5.80786	3679.97	114640	0.44393
9940.ENSOARP00000016035	7	0.30898	3	6	19.554	1	0.15926	574.183	5.13248	569.315	4654	0.2
9940.ENSOARP00000009744	3	0	1	3	3.073	1	0.15926	504.25	4.72716	172.55	956	0
9940.ENSOARP00000010732	9.22337e+13	0.54379	66	66	247.79	4	0.19112	738.05	5.80013	9120	233130	0.31422
9940.ENSOARP00000021493	1	0	1	1	1.062	1	0.13651	441.598	4.20444	0	0	0
9940.ENSOARP00000014727	2	0.30779	2	2	7.58	1	0.15926	504.983	4.71943	0	0	1
9940.ENSOARP00000016905	9	0.30779	2	9	19.06	2	0.15926	624.217	5.40205	6111.4	49358	0.05556
9940.ENSOARP00000002753	1243935	0.43145	42	43	72.138	8	0.15926	679.867	5.59626	10766.3	161842	0.27464
9940.ENSOARP00000020168	65	0.33936	11	16	44.534	2	0.15926	661.567	5.57211	3452.62	44590	0.16667
9940.ENSOARP00000004932	149	0.45346	9	14	8.715	2	0.15926	581.967	5.17934	6000.83	45568	0.21978
9940.ENSOARP00000003608	4	0.30779	2	4	7.059	1	0.15926	546	4.98659	405.711	3058	0.16667
9940.ENSOARP00000002759	3	0.30779	2	3	1.793	1	0.13651	476.162	4.50203	167.215	898	0.33333
9940.ENSOARP00000008060	7	0.46346	3	4	5.801	1	0.15926	515.7	4.78658	391.264	3068	0.5
9940.ENSOARP00000010363	0	0	0	0	1	0	0	0	0	0	0	0
9940.ENSOARP00000011210	7	0.30779	2	7	6.36	2	0.15926	550.767	5.01895	1240.41	7842	0.04762
9940.ENSOARP00000016903	119	0.35765	13	16	90.25	1	0.15926	673.283	5.6093	2822.26	45178	0.24167
9940.ENSOARP00000010364	469	0.17745	42	45	151.588	5	0.19112	753.85	5.88081	20002	286330	0.10303
9940.ENSOARP00000008065	52	0.47549	6	8	21.341	1	0.15926	579.483	5.18031	728.165	8754	0.35714
9940.ENSOARP00000000582	5	0.30779	2	5	4.155	1	0.15926	541.05	4.96533	607.439	3806	0.1
9940.ENSOARP00000013869	5	0	1	5	9.85	2	0.15926	593.817	5.26244	1063.8	9516	0
9940.ENSOARP00000022336	10395	0.4178	22	23	102.606	1	0.19112	692.4	5.67452	3035.22	56434	0.31621
9940.ENSOARP00000001433	48	0.58344	5	5	20.967	1	0.15926	550.817	5.00833	1.55891	28	0.9
9940.ENSOARP00000001432	3448491249	0.75876	26	29	88.425	5	0.15926	655.033	5.52283	7768.41	96902	0.47783
9940.ENSOARP00000003611	13	0.2842	4	11	15.796	1	0.15926	584.467	5.20108	3353.06	30028	0.07273
9940.ENSOARP00000022337	7	0.46346	3	4	8.193	1	0.15926	547.433	4.98997	210.74	1582	0.5
9940.ENSOARP00000001430	123	0.64826	5	8	47.906	1	0.15926	598.8	5.2779	1662.89	26080	0.35714
9940.ENSOARP00000021486	6	0	1	6	16.084	1	0.15926	564.917	5.07209	1475.26	13746	0
9940.ENSOARP00000019173	3	0	1	3	6.574	1	0.15926	522.633	4.846	88.524	866	0
9940.ENSOARP00000019174	6	0.30779	2	6	15.525	1	0.15926	575.983	5.16872	1165.66	11028	0.06667
9940.ENSOARP00000020152	14	0.37893	4	10	24.573	1	0.15926	613.683	5.36147	2286.15	23414	0.08889
9940.ENSOARP00000022331	9	0.2842	4	7	31.818	1	0.15926	634.45	5.45471	1705.79	18444	0.14286
9940.ENSOARP00000010356	53	0.58344	5	10	14.482	2	0.15926	588.05	5.22765	2579.64	19680	0.2
9940.ENSOARP00000014710	18	0.46346	3	12	40.099	2	0.15926	633.383	5.43732	6076.02	70184	0.10606
9940.ENSOARP00000012535	5052	0.54893	9	17	69.682	3	0.15926	671.5	5.61027	11479.3	162048	0.17647
9940.ENSOARP00000008072	421	0.49882	10	17	71.671	3	0.19112	676.817	5.63153	4521.84	54918	0.19118
9940.ENSOARP00000010353	300	0.47886	10	10	13.879	1	0.15926	568.85	5.09238	611.395	10530	0.53333
9940.ENSOARP00000021030	11	0.2842	4	9	6.301	1	0.15926	557.433	5.04214	2822.85	17192	0.11111
9940.ENSOARP00000008036	67	0.30543	11	14	64.805	2	0.19112	655.567	5.5407	4011.05	40496	0.20879
9940.ENSOARP00000008039	3353092130	0.49564	28	30	105.142	2	0.15926	690.95	5.66824	6636.54	82430	0.32874
9940.ENSOARP00000000552	1	0	1	1	1.734	1	0.13651	474.405	4.49962	0	0	0
9940.ENSOARP00000001881	275	0.42151	13	14	27.804	2	0.15926	632.833	5.43974	2465.34	30410	0.36264
9940.ENSOARP00000001402	3	0.30779	2	3	2.942	1	0.13651	503.819	4.70928	197.828	2562	0.33333
9940.ENSOARP00000010381	5	0.30779	2	5	6.309	2	0.13651	511.343	4.75663	1678.66	15104	0.1
9940.ENSOARP00000013413	54	0.40246	7	9	10.499	1	0.15926	577.167	5.1576	1947.61	15366	0.30556
9940.ENSOARP00000013414	2	0.30779	2	2	1.096	1	0.13651	425.364	4.03777	0	0	1
9940.ENSOARP00000007190	97073	0.52252	24	29	92.307	6	0.19112	699.3	5.71945	15985.2	173808	0.28818
9940.ENSOARP00000014742	42	0.34989	8	12	35.86	2	0.15926	591.467	5.21316	1003.58	12120	0.19697
9940.ENSOARP00000022350	0	0	0	0	1	0	0	0	0	0	0	0
9940.ENSOARP00000009395	2	0.30779	2	2	7.57	1	0.13651	501.076	4.67498	0	0	1
9940.ENSOARP00000008046	43611843	0.61104	22	23	118.372	3	0.19112	681.983	5.63346	4073.67	66188	0.46245
9940.ENSOARP00000008047	5901	0.51222	12	19	76.649	2	0.19112	661	5.55761	8749.51	90590	0.21053
9940.ENSOARP00000001893	1	0	1	1	1.044	1	0.13651	387.714	3.61457	0	0	0
9940.ENSOARP00000001898	992	0.43429	13	19	34.466	5	0.15926	661.9	5.55906	14512.1	132538	0.20468
9940.ENSOARP00000022353	1820	0.47297	14	16	23.062	1	0.15926	613.317	5.34215	2462.88	33082	0.35
9940.ENSOARP00000002748	10	0.37893	4	6	10.381	1	0.15926	558.75	5.07065	1422.08	13172	0.26667
9940.ENSOARP00000011227	118928	0.44066	23	27	70.344	8	0.19112	694.3	5.6895	15826.6	164292	0.26211
9940.ENSOARP00000016914	0	0	0	0	1	0	0	0	0	0	0	0
9940.ENSOARP00000009340	45414	0.69569	11	11	82.129	1	0.15926	659.917	5.56631	145.598	5240	0.74545
9940.ENSOARP00000008013	1501417	0.338	70	73	127.984	12	0.15926	758.417	5.87404	46973.7	671288	0.17618
9940.ENSOARP00000007167	9.22337e+13	0.94693	47	47	212.144	2	0.19112	722.417	5.7581	3807.29	113482	0.60962
9940.ENSOARP00000012504	29	0.45378	5	8	26.3	2	0.15926	613.4	5.34263	2914.47	28238	0.25
9940.ENSOARP00000011659	9.22337e+13	0.67839	73	74	267.024	3	0.19112	768.35	5.90206	12325.1	254338	0.36949
9940.ENSOARP00000020124	12505	0.44088	21	22	49.52	2	0.15926	630.567	5.40399	3340.67	50692	0.33766
9940.ENSOARP00000022302	4	0	1	4	3.423	1	0.15926	511.45	4.76339	600.824	3138	0
9940.ENSOARP00000000533	4	0.30779	2	4	4.692	1	0.15926	552.383	5.04407	346.065	3118	0.16667
9940.ENSOARP00000019141	12	0.37893	4	8	14.46	1	0.15926	577.85	5.17258	1188.55	12260	0.17857
9940.ENSOARP00000018286	7	0.46346	3	4	12.209	1	0.15926	557.4	5.05808	105.976	862	0.5
9940.ENSOARP00000019137	5	0.30779	2	5	6.558	1	0.15926	532.817	4.89625	862.984	5716	0.1
9940.ENSOARP00000018289	243	0.54881	7	8	33.242	1	0.19112	599.783	5.29577	593.189	5416	0.53571
9940.ENSOARP00000019138	158	0.4296	9	11	46.145	1	0.15926	630.933	5.42041	747.908	10762	0.32727
9940.ENSOARP00000010322	0	0	0	0	1	0	0	0	0	0	0	0
9940.ENSOARP00000007170	1	0	1	1	2.012	1	0.13651	432.567	4.1141	0	0	0
9940.ENSOARP00000009333	97442	0.52265	19	19	56.328	1	0.15926	649.483	5.5064	1550.23	30416	0.45614
9940.ENSOARP00000013829	11024	0.35834	23	23	74.269	2	0.15926	646.7	5.47597	3319.08	43310	0.29249
9940.ENSOARP00000013824	0	0	0	0	1	0	0	0	0	0	0	0
9940.ENSOARP00000012977	11	0.30898	3	9	40.133	2	0.15926	649.883	5.52669	5439.52	48730	0.11111
9940.ENSOARP00000012978	4	0	1	4	12.524	1	0.15926	551.033	4.99625	250.009	2834	0
9940.ENSOARP00000008029	15	0.46346	3	9	50.902	1	0.15926	634.317	5.44215	941.471	20348	0.16667
9940.ENSOARP00000000542	4	0.30779	2	4	6.447	1	0.15926	537.583	4.93972	635.941	4170	0.16667
9940.ENSOARP00000001873	6323	0.31194	33	34	123.403	4	0.19112	743.5	5.86583	28767.1	370446	0.21212
9940.ENSOARP00000021445	5	0.30779	2	5	12.233	1	0.13651	536.593	4.9291	318.69	3476	0.1
9940.ENSOARP00000001872	4	0	1	4	18.634	1	0.15926	589.4	5.23876	1066.44	9598	0
9940.ENSOARP00000020113	8	0.30779	2	8	3.933	3	0.15926	531.3	4.88755	1856.55	15458	0.03571
9940.ENSOARP00000021443	4	0	1	4	3.136	1	0.15926	504.55	4.70735	564.379	3986	0
9940.ENSOARP00000022775	8	0.30779	2	8	4.667	1	0.15926	544.417	4.96678	3215.77	15996	0.03571
9940.ENSOARP00000001876	9	0.46346	3	6	10.66	1	0.15926	560.983	5.0605	596.579	5102	0.2
9940.ENSOARP00000021441	13	0.25931	5	10	7.801	2	0.15926	577.017	5.12089	8822.97	85246	0.11111
9940.ENSOARP00000001874	415	0.29477	20	23	91.786	2	0.15926	671.133	5.59433	4566.23	59648	0.18972
9940.ENSOARP00000000549	2	0	1	2	1.691	1	0.13651	461.371	4.37933	114.451	600	0
9940.ENSOARP00000019128	2	0	1	2	1.1	1	0.13651	453.583	4.30734	386.711	3226	0
9940.ENSOARP00000021448	73	0.57059	6	7	11.148	1	0.15926	568.483	5.12572	884.191	13412	0.57143
9940.ENSOARP00000022779	75	0.47564	7	8	50.447	1	0.15926	581.333	5.16872	221.5	3476	0.46429
9940.ENSOARP00000013821	3	0.30779	2	3	7.923	1	0.15926	562.883	5.06823	1548.37	9846	0.33333
9940.ENSOARP00000010311	9.22337e+13	0.73337	60	60	249.682	1	0.19112	730.367	5.7837	6309.38	137686	0.43672
9940.ENSOARP00000012975	9.22337e+13	0.56327	47	53	196.089	10	0.19112	721.067	5.75617	34089.7	532406	0.28665
9940.ENSOARP00000009324	128	0.57059	6	8	6.577	1	0.15926	551.033	5.01509	727.387	6402	0.42857
9940.ENSOARP00000011641	25	0.56839	4	5	7.937	1	0.15926	553.55	5.03441	493.394	4178	0.6
9940.ENSOARP00000009320	4	0	1	4	22.981	1	0.15926	618.35	5.37935	561.64	10724	0
9940.ENSOARP00000006296	23	0.33284	6	13	24.949	1	0.15926	619.767	5.3779	4136.84	36326	0.10256
9940.ENSOARP00000012526	56	0.47549	6	12	43.775	4	0.15926	650.833	5.52814	5750.34	52160	0.15152
9940.ENSOARP00000000997	6	0.30779	2	6	10.114	1	0.15926	559.383	5.07113	770.458	6646	0.06667
9940.ENSOARP00000012522	8	0.30779	2	8	20.469	3	0.15926	579.417	5.16292	9596.39	118798	0.03571
9940.ENSOARP00000013854	29	0.36588	7	8	36.995	1	0.15926	587.85	5.20302	336.672	4982	0.35714
9940.ENSOARP00000013856	7	0.2842	4	5	15.676	1	0.15926	565.65	5.10011	474.474	6680	0.3
9940.ENSOARP00000011672	4	0	1	4	12.214	1	0.15926	566.533	5.11268	1002.97	9682	0
9940.ENSOARP00000009353	4	0	1	4	17.173	2	0.15926	568.617	5.10881	4244.68	46840	0
9940.ENSOARP00000008484	6	0	1	6	9.632	2	0.15926	527.217	4.86001	4423.07	49134	0
9940.ENSOARP00000007154	10	0.46346	3	7	35.833	1	0.15926	621.05	5.39867	1938.24	19824	0.14286
9940.ENSOARP00000007155	5042	0.76834	7	9	52.791	2	0.15926	626.317	5.40688	3333.68	48322	0.58333
9940.ENSOARP00000008487	1411107	0.34451	66	67	133.535	4	0.19112	759.317	5.88467	41268.6	643716	0.19313
9940.ENSOARP00000013846	1309	0.20522	39	48	116.931	11	0.19112	772.217	5.97067	41483.5	476084	0.09309
9940.ENSOARP00000010337	2	0	1	2	5.81	1	0.13651	521.776	4.83344	84.6669	804	0
9940.ENSOARP00000001851	257	0.40978	12	15	81.739	2	0.19112	660.867	5.55761	5760.35	61698	0.26667
9940.ENSOARP00000002700	2903044	0.922	12	16	52.334	2	0.15926	615.567	5.34263	2463.15	35270	0.53333
9940.ENSOARP00000018298	41	0.40246	7	10	17.231	2	0.15926	593.217	5.22476	2608.5	29356	0.24444
9940.ENSOARP00000000525	3	0.30779	2	3	8.412	1	0.15926	543.167	4.97692	154.167	982	0.33333
9940.ENSOARP00000019147	280306018216	0.3553	78	84	256.639	11	0.19112	810.9	6.04989	54179.1	810012	0.16781
9940.ENSOARP00000013843	9	0.46346	3	6	7.098	1	0.15926	523.05	4.83537	834.175	6022	0.26667
9940.ENSOARP00000012513	150	0.61814	6	12	53.446	2	0.15926	654.683	5.52669	3255.86	34644	0.21212
9940.ENSOARP00000013840	5	0.30779	2	5	6.495	1	0.13651	540.243	4.95325	635.472	4606	0.2
9940.ENSOARP00000012510	6	0	1	6	4.458	2	0.15926	526.667	4.86098	1689.86	12464	0
9940.ENSOARP00000003562	86	0.4296	9	15	53.306	1	0.15926	654.933	5.54505	4043.21	45480	0.18095
9940.ENSOARP00000003561	40563	0.71829	10	13	42.824	2	0.15926	621	5.38708	3027.19	39194	0.46154
9940.ENSOARP00000004896	570851356	0.53059	31	33	107.998	1	0.15926	683.783	5.61172	3910.12	78816	0.34659
9940.ENSOARP00000004412	4	0	1	4	2.818	2	0.15926	508.717	4.74648	4149.81	35386	0
9940.ENSOARP00000004414	0	0	0	0	1	0	0	0	0	0	0	0
9940.ENSOARP00000005747	6	0.30779	2	6	7.652	2	0.15926	556.9	5.05277	2127.14	17328	0.06667
9940.ENSOARP00000007925	30	0.29157	8	18	50.959	5	0.15926	643.833	5.47114	8171.66	90376	0.06536
9940.ENSOARP00000005749	6	0.30779	2	6	22.794	3	0.15926	620.967	5.38804	1793.34	18248	0.06667
9940.ENSOARP00000012020	723	0.71324	6	9	28.033	1	0.15926	570.417	5.11123	1426.91	15382	0.41667
9940.ENSOARP00000013352	107455	0.40493	26	29	129.994	2	0.15926	709.233	5.74506	8844.58	126972	0.25616
9940.ENSOARP00000012022	3	0	1	3	9.561	3	0.13651	511.46	4.74987	4571.27	63846	0
9940.ENSOARP00000011170	113	0.26025	16	21	36.249	2	0.15926	648.15	5.49239	12996.5	127866	0.14286
9940.ENSOARP00000014686	0	0	0	0	1	0	0	0	0	0	0	0
9940.ENSOARP00000012025	4	0	1	4	3.802	1	0.13651	509.326	4.74358	593.2	3434	0
9940.ENSOARP00000016867	29	0.25938	10	11	44.093	1	0.15926	620.717	5.37838	938.444	13836	0.23636
9940.ENSOARP00000013357	150	0.45346	9	9	15.969	1	0.15926	575.65	5.1378	839.657	12364	0.52778
9940.ENSOARP00000000065	6	0.30779	2	6	14.186	1	0.15926	551.367	5.01944	1173.14	10518	0.06667
9940.ENSOARP00000001394	36422	0.33633	29	37	101.599	16	0.15926	773.967	5.9784	49574.5	566428	0.15616
9940.ENSOARP00000004423	0	0	0	0	1	0	0	0	0	0	0	0
9940.ENSOARP00000006600	28	0.36588	7	9	11.292	2	0.15926	579.467	5.18611	1827.79	16328	0.27778
9940.ENSOARP00000003576	70	0.16752	19	19	45.958	1	0.15926	633.433	5.42234	3828.84	41688	0.1462
9940.ENSOARP00000003579	9.22337e+13	0.7117	45	45	207.744	1	0.19112	715.1	5.73395	2810.48	74570	0.46465
9940.ENSOARP00000004429	6	0.30779	2	6	2.944	1	0.15926	512.817	4.77644	1149.58	8532	0.13333
9940.ENSOARP00000022298	1	0	1	1	1.385	1	0.11945	374.435	3.44549	0	0	0
9940.ENSOARP00000011162	40009181	0.41469	29	32	143.555	2	0.19112	718.767	5.78612	7236.31	122694	0.25806
9940.ENSOARP00000012490	18835428862758	0.66091	59	59	244.393	1	0.19112	751.75	5.86003	9012.42	188336	0.39568
9940.ENSOARP00000017701	1	0	1	1	1.691	1	0.13651	444.424	4.24067	0	0	0
9940.ENSOARP00000012019	9	0.46346	3	6	7.481	1	0.15926	561.883	5.08659	663.581	5374	0.2
9940.ENSOARP00000012497	15	0.30898	3	13	27.683	3	0.15926	616.583	5.36534	6151.62	55766	0.05128
9940.ENSOARP00000016859	3	0	1	3	2.737	2	0.15926	490.6	4.62233	4158.97	31874	0
9940.ENSOARP00000019919	121	0.64826	5	6	41.154	1	0.15926	562.05	5.06436	103.285	1142	0.66667
9940.ENSOARP00000001362	0	0	0	0	1	0	0	0	0	0	0	0
9940.ENSOARP00000001360	60204658768911	0.41816	65	70	246.311	13	0.19112	780.067	5.94844	40700	595738	0.20952
9940.ENSOARP00000000035	4	0	1	4	11.565	1	0.15926	556.783	5.0547	362.519	3476	0
9940.ENSOARP00000005724	12	0.37893	4	8	13.148	1	0.15926	572.8	5.14649	2620.9	21346	0.14286
9940.ENSOARP00000000038	0	0	0	0	1	0	0	0	0	0	0	0
9940.ENSOARP00000005726	23988	0.41673	26	26	105.461	1	0.19112	682.567	5.63636	2637.06	50118	0.32615
9940.ENSOARP00000011194	9.22337e+13	0.90902	63	63	267.278	1	0.19112	768.933	5.91849	4243.25	157028	0.53303
9940.ENSOARP00000020902	1	0	1	1	1.45	1	0.13651	461.3	4.36048	0	0	0
9940.ENSOARP00000012043	8	0.46346	3	5	27.489	2	0.15926	595.817	5.26244	4148.69	40232	0.3
9940.ENSOARP00000019910	6311590359	0.41527	47	48	215.455	1	0.19112	746.483	5.84844	15357.6	255422	0.25621
9940.ENSOARP00000016401	13	0.38896	5	6	13.75	2	0.15926	587.767	5.22669	988.117	9436	0.4
9940.ENSOARP00000011198	28	0.38039	6	6	42.721	1	0.15926	601.567	5.28418	62.6995	1378	0.53333
9940.ENSOARP00000016889	3	0	1	3	3.678	1	0.15926	514.217	4.79141	173.135	924	0
9940.ENSOARP00000016406	4	0	1	4	3.016	1	0.13651	480.926	4.52039	699.285	3274	0
9940.ENSOARP00000013379	5	0.30779	2	5	10.982	2	0.15926	578.433	5.17355	1940.6	16850	0.1
9940.ENSOARP00000003552	29	0.56839	4	9	20.018	3	0.15926	578.1	5.17016	4254.13	47222	0.19444
9940.ENSOARP00000007915	6	0.30779	2	6	6.935	1	0.15926	565.117	5.10301	2586.59	20616	0.06667
9940.ENSOARP00000001379	3	0	1	3	16.105	1	0.15926	573.267	5.14794	392.586	4006	0
9940.ENSOARP00000003558	2	0.30779	2	2	5.483	1	0.15926	522.7	4.84504	0	0	1
9940.ENSOARP00000005739	54	0.29929	10	18	22.381	2	0.15926	624.167	5.38708	7621.62	55540	0.11111
9940.ENSOARP00000015542	5	0.30779	2	5	8.109	2	0.13651	553.093	5.03924	1093.6	7604	0.1
9940.ENSOARP00000011188	50	0.21396	14	20	59.444	6	0.19112	686.383	5.67597	14841.8	144042	0.10526
9940.ENSOARP00000019903	41	0.22058	11	14	18.114	2	0.15926	613	5.34118	7380.58	61358	0.14286
9940.ENSOARP00000019906	0	0	0	0	1	0	0	0	0	0	0	0
9940.ENSOARP00000011189	88368	0.3778	28	32	170.809	4	0.19112	731.3	5.82429	9090.02	148506	0.21976
9940.ENSOARP00000020085	0	0	0	0	1	0	0	0	0	0	0	0
9940.ENSOARP00000016827	7	0.30898	3	6	7.259	3	0.15926	561.083	5.03828	8491.25	95996	0.13333
9940.ENSOARP00000020083	31	0.56839	4	11	38.992	1	0.15926	628.217	5.41945	1190.4	14070	0.14545
9940.ENSOARP00000001341	3183600	0.43089	32	34	137.258	1	0.15926	701.45	5.69578	9767.05	121294	0.27807
9940.ENSOARP00000020081	38	0.25452	11	13	50.275	1	0.15926	641.1	5.46389	2241.57	24392	0.19231
9940.ENSOARP00000013319	30	0.2927	7	14	52.981	1	0.15926	615.05	5.3378	2140.55	22682	0.15385
9940.ENSOARP00000004850	4	0	1	4	13.623	1	0.15926	561.117	5.06823	1819	13244	0
9940.ENSOARP00000004851	274121367753	0.42641	53	56	204.767	7	0.19112	746.517	5.8296	18392.3	352600	0.23636
9940.ENSOARP00000022266	607221363	0.77437	21	22	64.545	1	0.15926	623.033	5.36292	1151.89	14662	0.59307
9940.ENSOARP00000003527	7	0.30779	2	7	11.185	2	0.15926	572.183	5.13393	4194.66	38620	0.09524
9940.ENSOARP00000004858	163146797	0.49408	42	43	174.281	1	0.19112	703.9	5.69433	6186.86	111608	0.31451
9940.ENSOARP00000002678	4	0.30779	2	4	9.619	1	0.15926	530.25	4.88127	295.939	2722	0.16667
9940.ENSOARP00000005709	3552018791766	0.52201	66	66	245.813	4	0.19112	762.383	5.88805	14912	318112	0.30163
9940.ENSOARP00000011131	30241	0.81806	10	11	71.783	1	0.15926	628.217	5.41703	610.226	10482	0.74545
9940.ENSOARP00000005708	154210	0.56286	19	19	47.569	3	0.15926	643.767	5.47355	2883.77	40252	0.49123
9940.ENSOARP00000012462	1	0	1	1	7.133	1	0.15926	544.133	4.9547	0	0	0
9940.ENSOARP00000013314	7	0.30898	3	6	14.472	1	0.15926	597.533	5.27548	2158.62	19696	0.13333
9940.ENSOARP00000012467	18	0.38896	5	9	31.005	2	0.15926	613.85	5.36147	3698.6	37866	0.16667
9940.ENSOARP00000013316	24	0.56839	4	4	12.959	1	0.15926	538.7	4.92185	0	0	1
9940.ENSOARP00000013317	817130	0.31142	38	38	133.561	4	0.19112	729.783	5.80544	15150.4	278754	0.21479
9940.ENSOARP00000015972	9	0.2842	4	7	7.056	1	0.15926	541.533	4.95277	1013.21	8964	0.14286
9940.ENSOARP00000012463	10108	0.69213	9	20	90.356	5	0.19112	678.933	5.63153	11634.8	128566	0.19474
9940.ENSOARP00000009297	2	0	1	2	2.183	1	0.13651	497.176	4.65324	59.7205	834	0
9940.ENSOARP00000014638	105904756301	0.43229	55	56	211.841	1	0.19112	757.583	5.89144	14659.4	285716	0.25519
9940.ENSOARP00000013308	4	0.30779	2	4	3.005	1	0.13651	493.836	4.61991	365.067	2698	0.16667
9940.ENSOARP00000000025	8	0.46346	3	5	4.438	1	0.13651	503.643	4.69189	235.555	1896	0.4
9940.ENSOARP00000019092	8	0	1	8	12.114	2	0.15926	563.4	5.07934	2658.6	22534	0
9940.ENSOARP00000003536	3	0	1	3	5.79	1	0.15926	517.467	4.80639	290.255	2650	0
9940.ENSOARP00000004868	1155	0.46068	15	18	85.406	4	0.15926	666.883	5.58273	6444.02	81990	0.30065
9940.ENSOARP00000001357	46	0.37904	8	12	53.268	2	0.15926	597.7	5.25229	2764.47	30018	0.21212
9940.ENSOARP00000019088	27	0.29157	8	11	50.654	1	0.15926	642.983	5.49094	3025.03	36082	0.2
9940.ENSOARP00000003539	12	0.30898	3	11	45.437	6	0.15926	650.267	5.52476	10448.9	105522	0.05455
9940.ENSOARP00000015963	29	0.29157	8	15	23.846	2	0.15926	626.5	5.39143	8180.74	79848	0.10476
9940.ENSOARP00000014632	46	0.27934	10	16	11.159	3	0.15926	601.8	5.28321	11459	90582	0.125
9940.ENSOARP00000011128	0	0	0	0	1	0	0	0	0	0	0	0
9940.ENSOARP00000013789	1137	0.52686	12	13	18.34	1	0.15926	578.75	5.15615	781.24	8946	0.46154
9940.ENSOARP00000015968	2	0	1	2	1.871	1	0.13651	471.421	4.46	83.6089	316	0
9940.ENSOARP00000010274	431340	0.63656	19	19	91.759	1	0.15926	653.55	5.5151	822.37	20794	0.55556
9940.ENSOARP00000012454	846	0.6123	8	8	12.146	1	0.15926	552.267	5.01605	1139.03	32658	0.75
9940.ENSOARP00000003501	24912776641	0.68801	31	32	183.674	1	0.19112	701.65	5.70593	2406.09	52864	0.47581
9940.ENSOARP00000000474	4	0.30779	2	4	2.3	1	0.13651	497.36	4.66339	169.496	1034	0.16667
9940.ENSOARP00000022288	15	0.30898	3	11	24.481	1	0.15926	616.983	5.37017	2915.84	25068	0.10909
9940.ENSOARP00000003989	87091251	0.87129	15	18	62.885	2	0.15926	625.067	5.38418	2027.94	24526	0.56863
9940.ENSOARP00000001324	11	0.46346	3	8	27.265	1	0.15926	607.017	5.32331	1342.05	13384	0.14286
9940.ENSOARP00000003507	41	0.45378	5	20	70.068	6	0.15926	670.4	5.59288	14172	174672	0.07368
9940.ENSOARP00000014660	9.22337e+13	0.74191	60	61	245.624	4	0.19112	748.917	5.85037	9097.8	209846	0.42732
9940.ENSOARP00000015990	7	0.30898	3	6	18.005	2	0.15926	586.533	5.20833	5160.21	57096	0.13333
9940.ENSOARP00000013337	5	0	1	5	10.22	1	0.15926	549.733	5.01026	816.253	7230	0
9940.ENSOARP00000015996	86	0.38186	9	15	59.924	3	0.19112	652.867	5.52283	3817.28	41414	0.1619
9940.ENSOARP00000014669	12	0.21953	7	7	27.18	2	0.15926	577.667	5.15809	398.472	6086	0.28571
9940.ENSOARP00000011154	95	0.45346	9	12	27.686	2	0.15926	625.017	5.40833	4307.97	45360	0.28788
9940.ENSOARP00000022273	5185	0.34102	16	22	71.27	2	0.19112	683.2	5.65761	8058.89	93404	0.17316
9940.ENSOARP00000016839	9.22337e+13	0.60301	58	64	240.24	5	0.19112	760.217	5.87888	29742.2	374800	0.29762
9940.ENSOARP00000003991	1	0	1	1	1.781	1	0.13651	437.49	4.15372	0	0	0
9940.ENSOARP00000004841	4	0	1	4	5.828	1	0.15926	529.6	4.90156	536.847	3828	0
9940.ENSOARP00000000485	54	0.47549	6	10	29.14	1	0.15926	606.233	5.31316	777.92	11112	0.24444
9940.ENSOARP00000003514	7	0.46346	3	4	3.905	2	0.13651	445.338	4.21362	398.479	4750	0.5
9940.ENSOARP00000002667	78	0.40246	7	20	63.185	2	0.15926	675.9	5.6209	8397.71	85282	0.13158
9940.ENSOARP00000010293	8	0.30898	3	7	6.734	1	0.15926	540.683	4.94117	1451.65	11300	0.14286
9940.ENSOARP00000013320	16120506	0.3985	61	63	223.657	8	0.19112	783.15	5.97453	31525.7	539480	0.2212
9940.ENSOARP00000011148	3	0	1	3	2.472	1	0.13651	485.786	4.58126	103.33	534	0
9940.ENSOARP00000013325	753	0.4242	11	14	67.936	1	0.15926	631.7	5.41703	1315.19	21780	0.27473
9940.ENSOARP00000015985	725760	0.86537	11	11	22.91	1	0.15926	570.367	5.11606	29.7365	682	0.92727
9940.ENSOARP00000013328	1	0	1	1	4.169	1	0.13651	494.964	4.64745	0	0	0
9940.ENSOARP00000014659	174	0.43896	10	10	60.881	1	0.15926	651.317	5.53249	712.944	11624	0.48889
9940.ENSOARP00000016836	89573340306	0.6015	26	28	157.084	1	0.15926	691.717	5.66196	4314.83	74428	0.40476
9940.ENSOARP00000014658	15	0.32413	5	10	5.736	3	0.15926	587.267	5.22379	3871.93	30808	0.11111
9940.ENSOARP00000011143	3	0	1	3	2.493	2	0.13651	469.181	4.43826	854.545	6452	0
9940.ENSOARP00000013323	5	0.30779	2	5	8.013	1	0.15926	535.9	4.90494	1067.73	9806	0.1
9940.ENSOARP00000003161	29	0.56839	4	9	9.213	1	0.15926	580.683	5.18466	1549.66	13112	0.19444
9940.ENSOARP00000007523	9.22337e+13	0.72864	58	58	241.067	1	0.19112	768.767	5.91897	14276.9	294844	0.4386
9940.ENSOARP00000007529	4	0.30779	2	4	2.843	1	0.15926	482.133	4.53392	339.857	1844	0.16667
9940.ENSOARP00000019973	0	0	0	0	1	0	0	0	0	0	0	0
9940.ENSOARP00000021813	362891	0.73825	10	17	28.442	1	0.15926	628.333	5.418	5064.91	44482	0.29412
9940.ENSOARP00000014285	422	0.48295	12	14	72.555	1	0.15926	662.733	5.57839	2105.79	30312	0.36264
9940.ENSOARP00000017317	4329885657	0.73963	25	26	81.967	1	0.15926	641.5	5.45036	1710.11	29030	0.54154
9940.ENSOARP00000017799	11	0.46346	3	8	14.431	1	0.15926	585.067	5.21413	3096.25	25188	0.10714
9940.ENSOARP00000017315	578	0.33191	17	19	100.611	1	0.19112	646.4	5.48466	3956.98	53672	0.24561
9940.ENSOARP00000006201	7	0.30779	2	7	9.02	2	0.15926	577.6	5.17886	1129.13	8180	0.09524
9940.ENSOARP00000008863	3	0.30779	2	3	2.581	1	0.13651	490.876	4.61556	137.873	822	0.33333
9940.ENSOARP00000020955	149	0.25546	13	18	27.873	4	0.15926	622.083	5.37403	9103.55	86824	0.13072
9940.ENSOARP00000017302	50134304036938	0.7292	32	34	176.387	2	0.19112	711.617	5.74409	6040.45	89940	0.47059
9940.ENSOARP00000015121	33	0.25938	10	13	17.892	2	0.15926	622.267	5.40012	5505.84	54022	0.17949
9940.ENSOARP00000016458	3	0	1	3	5.743	1	0.13651	517.312	4.79721	234.479	2236	0
9940.ENSOARP00000018634	12685	0.39708	23	26	121.602	4	0.19112	703.3	5.71607	11493.2	156434	0.25538
9940.ENSOARP00000015125	3	0	1	3	2.188	1	0.13651	504.429	4.72329	283.914	1646	0
9940.ENSOARP00000018636	1	0	1	1	7.233	1	0.13651	524.826	4.8576	0	0	0
9940.ENSOARP00000016457	113	0.45346	9	14	22.823	2	0.15926	627.067	5.4093	7368.19	63432	0.20879
9940.ENSOARP00000003140	19647232933	0.23215	70	73	212.706	9	0.19112	785.817	5.97598	58650.1	848946	0.12139
9940.ENSOARP00000002291	736565	0.63094	15	16	91.755	1	0.19112	625.417	5.39626	827.536	16412	0.525
9940.ENSOARP00000007981	7	0.46346	3	4	2.513	1	0.15926	496.883	4.65518	125.889	1104	0.5
9940.ENSOARP00000002298	8	0.30779	2	8	11.163	3	0.15926	621.25	5.38128	7362.52	40546	0.07143
9940.ENSOARP00000006652	35	0.56839	4	15	58.173	2	0.15926	642.35	5.46486	4861.22	55466	0.06667
9940.ENSOARP00000007986	1088642	0.86537	11	22	94.662	2	0.15926	655.65	5.52331	6315.72	100218	0.37662
9940.ENSOARP00000020500	9	0.37893	4	5	1.698	1	0.13651	498.086	4.65904	246.115	1802	0.4
9940.ENSOARP00000008834	6	0.30779	2	6	18.143	2	0.13651	566.593	5.09335	1798.36	16410	0.06667
9940.ENSOARP00000005324	3	0	1	3	2.647	1	0.13651	485.371	4.56242	831.648	5514	0
9940.ENSOARP00000008836	10013309	0.51147	42	43	157.281	2	0.15926	703.217	5.6837	8470.84	143962	0.32558
9940.ENSOARP00000005329	9.22337e+13	0.83323	48	51	249.358	2	0.19112	737.567	5.81028	7074.62	144956	0.47137
9940.ENSOARP00000015160	9.22337e+13	0.83516	37	41	199.949	4	0.19112	721.35	5.77742	12469.2	173782	0.47317
9940.ENSOARP00000010708	11	0.25931	5	8	13.675	2	0.15926	587.983	5.22186	2104.95	19664	0.14286
9940.ENSOARP00000019991	369482	0.64188	14	14	112.085	1	0.15926	675.05	5.60737	409.294	8550	0.62637
9940.ENSOARP00000015152	6	0.30779	2	6	17.591	1	0.15926	610.467	5.34505	2424.03	20312	0.06667
9940.ENSOARP00000021837	2	0	1	2	2.077	1	0.13651	511.46	4.76194	180.005	1348	0
9940.ENSOARP00000016487	9	0.30898	3	8	19.916	1	0.13651	559.96	5.06726	556.665	5656	0.07143
9940.ENSOARP00000016488	728	0.71324	6	14	68.106	2	0.15926	659.5	5.5523	5590.34	79436	0.18681
9940.ENSOARP00000016004	2	0	1	2	2.236	1	0.13651	483.293	4.55421	149.222	1086	0
9940.ENSOARP00000009713	1	0	1	1	9.777	1	0.15926	548.417	5.00108	0	0	0
9940.ENSOARP00000016486	14	0.23775	6	10	19.982	2	0.15926	621.183	5.38998	4182.25	37248	0.13333
9940.ENSOARP00000003152	3	0	1	3	2.27	1	0.13651	466.971	4.40831	480.931	2998	0
9940.ENSOARP00000004482	1	0	1	1	8.463	1	0.15926	544.133	4.9547	0	0	0
9940.ENSOARP00000003155	9.22337e+13	1.11011	36	40	213.296	3	0.19112	692.633	5.64844	7222.89	129148	0.63077
9940.ENSOARP00000003156	7	0.30898	3	6	23.44	2	0.15926	591.75	5.2349	831.192	9624	0.13333
9940.ENSOARP00000007511	7	0	1	7	14.056	2	0.15926	587.5	5.22572	5147.67	49176	0
9940.ENSOARP00000005333	283008	0.28701	59	72	188	16	0.19112	766.7	5.88999	62506.7	703788	0.11581
9940.ENSOARP00000008844	9	0	1	9	12.475	2	0.15926	584.617	5.20157	8402.03	69958	0
9940.ENSOARP00000008845	2	0.30779	2	2	1.096	1	0.13651	459.136	4.36338	0	0	1
9940.ENSOARP00000006668	150413	0.27445	47	48	180.792	7	0.19112	760.117	5.90979	30920.2	444530	0.16933
9940.ENSOARP00000007515	102	0.43736	8	10	5.641	1	0.13651	541.619	4.92427	1757.17	12330	0.33333
9940.ENSOARP00000005337	9.22337e+13	1.09062	47	48	252.185	1	0.19112	719.017	5.7552	2041.62	65544	0.67287
9940.ENSOARP00000008849	26219809	0.46575	36	43	169.255	2	0.15926	718.233	5.76003	15844.2	305484	0.23145
9940.ENSOARP00000021825	27	0.51861	5	8	11.092	1	0.15926	566.35	5.10784	1313.92	10832	0.28571
9940.ENSOARP00000018652	98	0.28101	13	15	25.762	2	0.15926	637.867	5.46051	5907.72	53760	0.20952
9940.ENSOARP00000009704	736	0.71324	6	14	74.731	1	0.15926	628.867	5.40544	3731.25	76174	0.25275
9940.ENSOARP00000020976	13	0.25931	5	10	12.365	1	0.15926	571.167	5.12572	2179.82	16716	0.08889
9940.ENSOARP00000019502	2	0	1	2	1.364	1	0.11945	388.099	3.61312	242.781	1030	0
9940.ENSOARP00000019501	9.22337e+13	0.74985	39	43	207.078	4	0.19112	726.967	5.79337	9044.39	139688	0.42082
9940.ENSOARP00000016475	7	0.46346	3	4	13.008	1	0.15926	532.517	4.89866	147.532	1186	0.5
9940.ENSOARP00000016479	1	0	1	1	7.853	1	0.15926	544.133	4.9547	0	0	0
9940.ENSOARP00000005783	9.22337e+13	0.58887	96	96	298.383	5	0.19112	826.467	6.08226	27194.6	671344	0.30263
9940.ENSOARP00000007961	17	0.25611	7	10	23.561	2	0.15926	602.717	5.29432	1838.25	16390	0.15556
9940.ENSOARP00000004453	1	0	1	1	7.499	1	0.15926	544.133	4.9547	0	0	0
9940.ENSOARP00000008810	105985	0.56523	21	22	57.396	1	0.15926	665.75	5.5552	11109.2	123232	0.4329
9940.ENSOARP00000006632	11	0.2842	4	9	40.921	1	0.15926	636.583	5.46389	3126.15	31864	0.11111
9940.ENSOARP00000006633	304387	0.52531	25	26	129.04	1	0.15926	669.033	5.56727	3128.4	49858	0.38462
9940.ENSOARP00000005788	9.22337e+13	1.01279	25	26	162.011	1	0.15926	657.5	5.518	1414.4	37832	0.74154
9940.ENSOARP00000008814	1049638312	0.39949	43	48	192.599	7	0.19112	750.383	5.8668	23916.9	355426	0.21454
9940.ENSOARP00000005307	14	0.47366	4	6	11.721	1	0.15926	546.233	4.9861	745.031	6322	0.33333
9940.ENSOARP00000006639	17	0.30898	3	13	35.58	4	0.19112	624.05	5.38515	5226.55	37946	0.07692
9940.ENSOARP00000013397	1482111234815	0.56849	31	32	184.175	2	0.19112	718.95	5.76341	3683.36	78146	0.39315
9940.ENSOARP00000017753	14	0.47366	4	6	16.375	1	0.15926	577.483	5.1634	500.827	5452	0.33333
9940.ENSOARP00000014243	54	0.52304	6	6	12.149	1	0.15926	557.317	5.05615	623.066	12056	0.73333
9940.ENSOARP00000019931	2474	0.26327	35	41	136.404	6	0.19112	726.683	5.79385	18364.4	240988	0.1378
9940.ENSOARP00000018602	30	0.32073	8	10	17.386	1	0.15926	585.617	5.19915	1807.17	17146	0.24444
9940.ENSOARP00000014246	3	0.30779	2	3	2.586	1	0.13651	503.06	4.69479	90.544	1004	0.33333
9940.ENSOARP00000013398	5	0.30779	2	5	3.669	1	0.15926	535.35	4.92765	624.657	3948	0.1
9940.ENSOARP00000018606	4	0	1	4	3.064	1	0.13651	516.91	4.81219	382.681	2700	0
9940.ENSOARP00000020928	2328	0.49549	14	14	74.161	1	0.15926	655.717	5.54167	761.729	19514	0.48352
9940.ENSOARP00000020927	132	0.4082	8	10	5.572	1	0.15926	559.55	5.05422	1641.59	12318	0.31111
9940.ENSOARP00000018607	3	0.30779	2	3	5.961	1	0.15926	520.917	4.83103	124.381	972	0.33333
9940.ENSOARP00000002283	15	0.47366	4	7	12.023	1	0.15926	560.5	5.06436	1073.49	7384	0.2381
9940.ENSOARP00000007971	1	0	1	1	8.31	1	0.15926	544.133	4.9547	0	0	0
9940.ENSOARP00000004463	128	0.57059	6	8	13.181	1	0.15926	566.95	5.10301	415.634	5600	0.42857
9940.ENSOARP00000003131	414	0.49207	11	16	41.762	1	0.15926	625.3	5.38659	5391.9	67770	0.25833
9940.ENSOARP00000005311	9	0.30898	3	8	25.591	2	0.15926	652.25	5.53104	5443.32	51704	0.07143
9940.ENSOARP00000005798	11	0.25931	5	8	17.874	1	0.15926	620.533	5.40399	2406.44	21266	0.17857
9940.ENSOARP00000003135	6	0.46346	3	3	13.539	1	0.15926	533.517	4.89818	0	0	1
9940.ENSOARP00000008824	519402473	0.61626	22	26	125.915	1	0.15926	669.467	5.57066	5156.11	74200	0.36923
9940.ENSOARP00000008825	1485	0.34051	15	20	89.867	1	0.15926	689.733	5.66728	6235.21	77244	0.18421
9940.ENSOARP00000008826	27	0.56839	4	7	2.483	1	0.15926	531.3	4.89045	807.432	5618	0.28571
9940.ENSOARP00000007979	7	0.30898	3	6	23.141	1	0.15926	600.167	5.28708	1913.36	20510	0.2
9940.ENSOARP00000013384	0	0	0	0	1	0	0	0	0	0	0	0
9940.ENSOARP00000014230	2373594	0.70699	23	25	116.378	2	0.15926	681.65	5.62718	3514.71	60066	0.48667
9940.ENSOARP00000017745	4	0.30779	2	4	6.155	2	0.15926	527.467	4.87064	4026.19	37586	0.16667
9940.ENSOARP00000015567	2	0	1	2	1.379	1	0.13651	463.479	4.38657	123.148	614	0
9940.ENSOARP00000019923	3	0.30779	2	3	4.73	1	0.15926	521.083	4.82716	370.626	2752	0.33333
9940.ENSOARP00000013387	17	0.25611	7	10	39.729	1	0.19112	655.7	5.55568	1897.82	24258	0.15556
9940.ENSOARP00000017747	12	0.46346	3	9	34.453	1	0.15926	617.6	5.36775	788.823	10250	0.13889
9940.ENSOARP00000019927	292	0.47886	10	12	85.426	2	0.15926	633.867	5.41993	2599.77	32210	0.36364
9940.ENSOARP00000002254	52	0.37904	8	10	23.43	1	0.15926	604.717	5.31558	1217.31	14456	0.28889
9940.ENSOARP00000007940	18963	0.37475	35	38	152.492	2	0.19112	711.6	5.72718	8412.08	121448	0.22475
9940.ENSOARP00000005763	5	0	1	5	16.187	1	0.15926	568.45	5.11123	809.713	7492	0
9940.ENSOARP00000003588	7	0.46346	3	4	2.97	1	0.13651	507.51	4.72474	213.35	1338	0.5
9940.ENSOARP00000003104	1064595	0.60046	23	26	127.709	2	0.15926	709.367	5.74167	5180.02	88000	0.38154
9940.ENSOARP00000000079	2	0	1	2	10.246	1	0.15926	541.35	4.94021	321.652	3860	0
9940.ENSOARP00000000078	569	0.26113	22	27	128.457	2	0.19112	715	5.76776	11272.1	151500	0.14245
9940.ENSOARP00000005769	2	0.30779	2	2	6.594	1	0.13651	489.752	4.58948	0	0	1
9940.ENSOARP00000003106	94	0.24775	14	23	89.276	3	0.19112	706.983	5.73926	9708.7	116338	0.10672
9940.ENSOARP00000007949	363834	0.42884	19	25	92.199	2	0.19112	676.317	5.59095	8021.39	100366	0.22
9940.ENSOARP00000012085	9	0.2842	4	7	21.95	3	0.15926	605.65	5.32572	4144.42	35760	0.14286
9940.ENSOARP00000016443	55	0.47549	6	11	35.221	3	0.15926	615.583	5.35471	9738.89	113934	0.2
9940.ENSOARP00000017775	9	0.46346	3	6	11.733	1	0.15926	564.65	5.09818	460.418	3308	0.2
9940.ENSOARP00000014265	1	0	1	1	7.804	1	0.15926	544.133	4.9547	0	0	0
9940.ENSOARP00000018623	184	0.33783	14	16	79.696	1	0.15926	641.633	5.46148	1466.39	24808	0.25
9940.ENSOARP00000020949	0	0	0	0	1	0	0	0	0	0	0	0
9940.ENSOARP00000002264	1674	0.42179	16	16	15.389	1	0.15926	566.25	5.06388	1212.32	16976	0.39167
9940.ENSOARP00000006620	8448638	0.57272	40	42	202.957	1	0.19112	720.7	5.76631	6611.87	120212	0.35192
9940.ENSOARP00000005776	20190	0.56202	13	15	85.365	1	0.15926	639.45	5.45423	1601.98	22742	0.41905
9940.ENSOARP00000005778	756	0.39027	11	13	17.861	1	0.15926	594.3	5.25664	2293.1	22452	0.29487
9940.ENSOARP00000008803	9.22337e+13	0.62421	57	61	240.869	2	0.19112	733.883	5.78177	15062.7	250776	0.33115
9940.ENSOARP00000006626	6	0.30898	3	5	11.416	1	0.15926	556.9	5.03828	707.396	6272	0.2
9940.ENSOARP00000007958	2	0	1	2	2.152	2	0.13651	444.048	4.20879	3954	51236	0
9940.ENSOARP00000004448	7	0.2842	4	5	2.471	1	0.13651	516.386	4.79286	468.768	3154	0.3
9940.ENSOARP00000008807	7	0	1	7	22.481	1	0.15926	584.533	5.20881	1131.6	12802	0
9940.ENSOARP00000020936	61	0.47564	7	14	13.402	1	0.15926	600	5.27403	4470.18	32212	0.14286
9940.ENSOARP00000012077	251	0.66569	6	16	29.78	1	0.19112	649.167	5.53056	7576.42	64982	0.15
9940.ENSOARP00000016433	2	0	1	2	6.787	1	0.15926	514.133	4.79624	632.384	4158	0
9940.ENSOARP00000015584	5	0.30898	3	4	18.834	1	0.15926	547.083	4.98948	96.478	1072	0.33333
9940.ENSOARP00000015100	438	0.27914	18	22	46.93	3	0.15926	648.55	5.50834	11630.6	111550	0.1645
9940.ENSOARP00000014252	9.22337e+13	0.53372	79	79	267.191	1	0.19112	807.783	6.03202	34981.4	652442	0.29146
9940.ENSOARP00000016436	2	0	1	2	3.388	1	0.13651	484.819	4.56001	7.66604	78	0
9940.ENSOARP00000018612	7	0.30898	3	6	8.789	1	0.13651	551.393	5.01654	800.885	6530	0.13333
9940.ENSOARP00000015109	4	0.30779	2	4	4.522	1	0.15926	512.15	4.78175	297.869	2172	0.16667
9940.ENSOARP00000005068	7	0.30779	2	7	9.147	1	0.15926	563.967	5.08514	2530.37	21030	0.04762
9940.ENSOARP00000013912	245	0.27179	18	21	87.463	2	0.15926	684.95	5.64505	4332.84	58240	0.17619
9940.ENSOARP00000010404	19	0.45378	5	6	17.751	1	0.15926	587.15	5.22765	282.662	3272	0.46667
9940.ENSOARP00000011734	21	0.38896	5	14	41.303	2	0.15926	636.333	5.45278	6056.33	58486	0.08791
9940.ENSOARP00000007249	1	0	1	1	6.129	1	0.15926	544.133	4.9547	0	0	0
9940.ENSOARP00000001941	1016	0.44706	13	13	36.156	2	0.15926	622.683	5.37742	1084.31	16404	0.44872
9940.ENSOARP00000001940	8709121	0.9572	14	15	54.862	2	0.15926	599.15	5.25857	3369.68	53012	0.80952
9940.ENSOARP00000000616	570850734	0.63457	25	25	82.801	1	0.15926	644.783	5.46051	1250.45	27548	0.50333
9940.ENSOARP00000019693	184895	0.36571	29	34	122.776	3	0.19112	710.333	5.74312	13385.4	172752	0.20143
9940.ENSOARP00000019695	9	0.37893	4	5	12.009	1	0.15926	583.483	5.20205	1813.45	20276	0.4
9940.ENSOARP00000020208	91976	0.64095	15	17	83.159	2	0.15926	640.617	5.46389	3219.2	43626	0.47059
9940.ENSOARP00000021539	66	0.33413	9	15	38.423	2	0.15926	626.7	5.4035	4672.64	46852	0.14286
9940.ENSOARP00000021538	256002	0.38946	43	45	76.297	5	0.15926	689.683	5.63829	21797.7	298038	0.23535
9940.ENSOARP00000020204	1103250	0.30644	60	65	117.341	8	0.19112	761.55	5.90303	52548.8	594240	0.15625
9940.ENSOARP00000021535	5391195	0.4282	47	48	187.666	1	0.15926	723.283	5.7581	7761.45	183708	0.26418
9940.ENSOARP00000010884	4	0.30779	2	4	8.706	1	0.13651	530.843	4.87064	1072.14	11584	0.16667
9940.ENSOARP00000009898	9.22337e+13	0.54918	96	96	293.223	6	0.19112	817.433	6.05134	29882.2	573428	0.28224
9940.ENSOARP00000009897	477440	0.6161	21	23	108.162	1	0.19112	669.55	5.57549	2127.01	37452	0.43478
9940.ENSOARP00000013911	725782	0.57085	15	21	43.624	2	0.15926	640	5.47597	5716.95	52788	0.27619
9940.ENSOARP00000011732	1305284	0.56359	33	33	168.662	1	0.19112	705.983	5.71897	2643.14	63144	0.4072
9940.ENSOARP00000005070	6	0.30779	2	6	8.399	1	0.15926	560.383	5.08804	1226.22	9970	0.06667
9940.ENSOARP00000010882	3	0	1	3	1.515	1	0.13651	460.419	4.36338	402.598	2776	0
9940.ENSOARP00000008100	1	0	1	1	5.544	1	0.15926	544.133	4.9547	0	0	0
9940.ENSOARP00000008101	127940837	0.50286	29	32	144.323	1	0.15926	721.183	5.78129	8509.27	144170	0.31048
9940.ENSOARP00000011723	4	0	1	4	9.975	2	0.15926	594.833	5.27403	3757.04	31162	0
9940.ENSOARP00000002800	350	0.48295	12	14	79.889	3	0.15926	640.95	5.45761	6750.16	95162	0.37363
9940.ENSOARP00000016180	178716	0.55884	20	20	72.642	1	0.19112	671.633	5.60737	1104.17	24004	0.47895
9940.ENSOARP00000019691	7	0.46346	3	4	12.688	1	0.15926	534.3	4.89045	256.357	2666	0.5
9940.ENSOARP00000001956	9	0.2842	4	7	10.382	1	0.15926	595.167	5.26678	1994.42	16982	0.14286
9940.ENSOARP00000019684	16	0.2927	7	7	39.877	1	0.15926	588.75	5.20302	57.5278	1386	0.38095
9940.ENSOARP00000016179	725762	0.86537	11	13	22.93	1	0.15926	592.25	5.23152	801.77	5878	0.66667
9940.ENSOARP00000018357	3	0.30779	2	3	3.255	1	0.15926	485.733	4.58175	121.106	580	0.33333
9940.ENSOARP00000019687	6	0.46346	3	3	5.553	1	0.13651	501.076	4.67209	0	0	1
9940.ENSOARP00000009407	4	0	1	4	19.086	1	0.15926	588.6	5.21847	621.379	5182	0
9940.ENSOARP00000016177	2	0.30779	2	2	1.099	1	0.11945	410.456	3.87931	0	0	1
9940.ENSOARP00000009403	11	0.2842	4	9	52.393	1	0.19112	652.233	5.52331	1173.56	15114	0.11111
9940.ENSOARP00000010875	3	0	1	3	11.904	1	0.15926	544.133	4.97258	424.541	3602	0
9940.ENSOARP00000009884	15	0.2842	4	13	32.562	2	0.15926	631.167	5.43104	5849.62	49286	0.05128
9940.ENSOARP00000008591	9.22337e+13	1.12812	38	38	223.81	1	0.19112	675.55	5.57549	950.979	26512	0.77809
9940.ENSOARP00000005042	10	0.46346	3	7	9.294	3	0.15926	580.083	5.16243	6372.11	55284	0.14286
9940.ENSOARP00000012608	0	0	0	0	1	0	0	0	0	0	0	0
9940.ENSOARP00000007220	1452	0.47886	10	14	30.148	1	0.15926	616.417	5.36389	3190.69	31198	0.28571
9940.ENSOARP00000006374	5	0	1	5	11.175	2	0.15926	559.8	5.0692	4520.59	45938	0
9940.ENSOARP00000012603	40	0.47549	6	10	20.179	2	0.15926	622.267	5.41365	2332.59	23880	0.24444
9940.ENSOARP00000012606	9.22337e+13	0.55645	59	61	251.089	3	0.19112	781.433	5.96873	19363.3	338364	0.31148
9940.ENSOARP00000013937	52482	0.48482	18	24	108.472	4	0.19112	691.867	5.67501	10145.2	131406	0.24275
9940.ENSOARP00000007227	3	0	1	3	5.487	1	0.13651	511.576	4.76146	286.682	2488	0
9940.ENSOARP00000021556	126026	0.78398	19	21	109.917	3	0.19112	655.067	5.5238	8716.5	130868	0.55714
9940.ENSOARP00000001921	4	0.30779	2	4	4.256	1	0.13651	523.236	4.83634	119.179	1018	0.33333
9940.ENSOARP00000018392	9	0.30779	2	9	16.159	1	0.15926	607.933	5.33152	2718.27	23786	0.05556
9940.ENSOARP00000017056	3	0.30779	2	3	14.999	1	0.15926	571.4	5.15471	106.636	1240	0.33333
9940.ENSOARP00000018384	10	0.37893	4	6	17.719	1	0.15926	605.217	5.32427	700.787	6762	0.26667
9940.ENSOARP00000018385	9.22337e+13	0.40304	85	88	273.573	11	0.19112	816.933	6.05376	49198.5	762338	0.20063
9940.ENSOARP00000001928	1	0	1	1	1.404	1	0.13651	434.057	4.13681	0	0	0
9940.ENSOARP00000013933	2482945969	0.79905	22	23	94.248	1	0.15926	645.65	5.47162	1080.04	16764	0.60474
9940.ENSOARP00000005053	17694	0.40214	22	24	91.242	1	0.15926	653.85	5.51365	8311.88	118772	0.27899
9940.ENSOARP00000007230	1	0	1	1	5.4	1	0.15926	544.133	4.9547	0	0	0
9940.ENSOARP00000005054	3	0.30779	2	3	1.533	2	0.13651	463.955	4.38271	736.508	4122	0.33333
9940.ENSOARP00000010898	8	0.46346	3	5	4.325	1	0.15926	509.367	4.73827	446.8	2582	0.3
9940.ENSOARP00000008569	122	0.64826	5	7	13.825	1	0.15926	564.8	5.10736	1057.34	9218	0.47619
9940.ENSOARP00000017045	4	0.30779	2	4	2.252	1	0.13651	467.298	4.41894	172.963	1596	0.16667
9940.ENSOARP00000000604	962803	0.4666	33	36	164.948	4	0.19112	737.567	5.84603	8607.07	146330	0.28254
9940.ENSOARP00000019220	74	0.32929	7	20	68.977	4	0.19112	677.05	5.61897	11780.8	106442	0.11579
9940.ENSOARP00000000602	12	0.37893	4	8	35.12	1	0.15926	594.8	5.24794	1546.85	16848	0.21429
9940.ENSOARP00000019222	562580575	0.56557	31	34	187.995	4	0.19112	711.183	5.74747	14336.9	240394	0.34581
9940.ENSOARP00000016196	502642	0.57626	19	19	128.401	1	0.19112	676.25	5.61124	833.777	19210	0.50292
9940.ENSOARP00000021549	788911	0.36298	38	39	163.504	4	0.19112	715.533	5.75713	11264.2	160076	0.23752
9940.ENSOARP00000009429	6	0.30779	2	6	11.541	2	0.15926	586.167	5.22282	4213.64	35988	0.06667
9940.ENSOARP00000013920	94455204602	0.82321	23	23	156.012	1	0.15926	652.7	5.5064	784.727	16166	0.67194
9940.ENSOARP00000006393	9	0.37893	4	5	2.863	1	0.13651	494.769	4.62619	392.29	2232	0.4
9940.ENSOARP00000008570	7	0	1	7	14.319	2	0.15926	588.75	5.23828	1651.54	14646	0
9940.ENSOARP00000006350	9.22337e+13	0.62062	93	93	292.452	1	0.19112	821.4	6.06874	20555.2	552022	0.32211
9940.ENSOARP00000007203	2103271	0.56062	34	37	164.344	1	0.15926	707.067	5.71752	8939.64	138956	0.33934
9940.ENSOARP00000004179	13	0.2842	4	9	14.366	1	0.15926	545.667	4.96436	2539.82	29736	0.16667
9940.ENSOARP00000005026	7	0.30779	2	7	5.586	1	0.15926	565.5	5.11123	1714.71	10992	0.09524
9940.ENSOARP00000010845	9.22337e+13	0.854	53	53	250.727	1	0.19112	742.45	5.8238	2591.12	100692	0.52903
9940.ENSOARP00000022820	19	0.25931	5	13	33.972	1	0.15926	656.417	5.55423	4191.04	55100	0.10256
9940.ENSOARP00000007208	4	0.30779	2	4	4.199	1	0.15926	518.167	4.81363	254.681	1284	0.16667
9940.ENSOARP00000016143	23	0.32929	7	8	39.538	1	0.15926	627.2	5.41896	490.414	6160	0.32143
9940.ENSOARP00000015295	30	0.51861	5	5	8.084	1	0.15926	535.75	4.92571	39.5416	604	0.8
9940.ENSOARP00000019652	9.22337e+13	0.42173	82	82	276.126	2	0.19112	792.083	5.98033	24905.6	490118	0.22764
9940.ENSOARP00000001901	12	0.25931	5	9	24.205	2	0.15926	594.583	5.24553	2613.54	28082	0.13889
9940.ENSOARP00000019651	68	0.358	9	12	16.869	3	0.15926	588.55	5.21413	2856.34	25074	0.25758
9940.ENSOARP00000017477	122	0.18087	21	32	40.873	8	0.15926	679.7	5.63829	31942	296670	0.06855
9940.ENSOARP00000020646	12	0.23775	6	8	9.278	1	0.15926	544.367	4.96581	847.563	5432	0.17857
9940.ENSOARP00000017475	168	0.2423	16	16	74.496	1	0.15926	661.45	5.54988	3374.01	45248	0.225
9940.ENSOARP00000017476	9.22337e+13	0.56171	62	64	245.772	3	0.19112	743.45	5.81221	17613.6	288540	0.31052
9940.ENSOARP00000016145	9.22337e+13	0.55183	72	73	257.618	2	0.19112	777.983	5.94265	18903.8	371568	0.30175
9940.ENSOARP00000022823	0	0	0	0	1	0	0	0	0	0	0	0
9940.ENSOARP00000019658	902	0.45368	12	12	20.921	1	0.15926	592.517	5.24698	733.719	10614	0.4697
9940.ENSOARP00000018326	3	0.30779	2	3	2.552	1	0.13651	475.886	4.49382	302.643	1564	0.33333
9940.ENSOARP00000009850	2905217329	0.57883	28	34	97.141	1	0.15926	681.25	5.62525	10890.6	118032	0.30303
9940.ENSOARP00000006360	3	0	1	3	2.058	2	0.13651	451.664	4.28222	3988.65	44992	0
9940.ENSOARP00000006361	2	0.30779	2	2	2.613	1	0.13651	471.064	4.43826	0	0	1
9940.ENSOARP00000004185	19	0.2927	7	10	42.35	1	0.15926	628.4	5.40302	2011.72	23942	0.2
9940.ENSOARP00000006368	28	0.56839	4	8	13.82	1	0.13651	555.476	5.03345	1388.09	13810	0.21429
9940.ENSOARP00000008548	363204	0.36558	22	22	65.567	1	0.15926	673.7	5.6122	6040.13	72016	0.30303
9940.ENSOARP00000018792	7	0.30779	2	7	12.923	2	0.15926	578.25	5.16582	2705.43	27122	0.09524
9940.ENSOARP00000022815	1	0	1	1	1.762	1	0.13651	434.683	4.12135	0	0	0
9940.ENSOARP00000017460	8	0.46346	3	5	7.039	1	0.15926	537.75	4.93634	511.762	3784	0.3
9940.ENSOARP00000016130	293	0.47886	10	13	48.778	1	0.19112	648.05	5.5064	4217.77	50202	0.30769
9940.ENSOARP00000020636	11	0.30898	3	10	19.551	4	0.15926	613.9	5.34988	12356.8	99320	0.04444
9940.ENSOARP00000015288	9	0.2842	4	7	5.206	1	0.15926	547.517	4.9919	1377.11	9268	0.14286
9940.ENSOARP00000015287	1025562	0.56071	32	34	80.545	4	0.15926	691.7	5.66438	8226.34	145316	0.36185
9940.ENSOARP00000009846	31	0.36588	7	10	35.368	1	0.15926	618.3	5.36196	3545.02	43608	0.22222
9940.ENSOARP00000001915	32850800	0.64404	23	25	142.272	1	0.19112	668.533	5.57211	1911.62	34118	0.44333
9940.ENSOARP00000006371	1749648	0.63254	20	20	112.248	1	0.15926	682.017	5.64216	1160.42	24232	0.54211
9940.ENSOARP00000004151	52	0.47549	6	8	29.733	1	0.15926	612.067	5.33152	1071.35	10190	0.35714
9940.ENSOARP00000004152	0	0	0	0	1	0	0	0	0	0	0	0
9940.ENSOARP00000007662	1	0	1	1	6.772	1	0.15926	544.133	4.9547	0	0	0
9940.ENSOARP00000006333	25	0.29157	8	11	24.702	1	0.15926	614.133	5.35761	1948.69	17912	0.2
9940.ENSOARP00000010867	4	0	1	4	8.688	1	0.15926	553.933	5.03441	661.258	6434	0
9940.ENSOARP00000006337	25	0.2864	9	10	37.803	1	0.15926	640.533	5.48611	2480.77	26276	0.26667
9940.ENSOARP00000007667	9.22337e+13	0.87955	50	50	230.782	1	0.19112	700.433	5.66679	1323.83	39726	0.5551
9940.ENSOARP00000008516	23	0.2927	7	12	8.376	2	0.15926	558.033	5.03538	4332.47	29048	0.13636
9940.ENSOARP00000020661	5	0	1	5	13.021	4	0.15926	543.85	4.97451	5042.84	46774	0
9940.ENSOARP00000021991	109	0.3733	11	14	44.454	4	0.15926	673.4	5.61027	9104.14	106376	0.24176
9940.ENSOARP00000018343	5	0	1	5	18.448	1	0.15926	575.533	5.16147	1003.65	9696	0
9940.ENSOARP00000021517	2248956	0.7615	20	20	124.708	1	0.15926	668.417	5.57935	228.597	10872	0.65263
9940.ENSOARP00000021999	44	0.51861	5	15	47.149	2	0.15926	630.25	5.4122	2784.27	31112	0.12381
9940.ENSOARP00000017016	1728	0.51092	13	13	15.991	1	0.15926	592.433	5.24408	841.566	11686	0.51282
9940.ENSOARP00000016166	9	0.46346	3	6	38.762	1	0.15926	594.35	5.23297	1244.66	13980	0.2
9940.ENSOARP00000009878	510	0.38056	15	19	74.149	1	0.19112	658.85	5.53442	3879.68	46662	0.22222
9940.ENSOARP00000010863	51	0.38186	9	12	15.196	2	0.15926	567.817	5.08369	6435.35	78320	0.24242
9940.ENSOARP00000004161	5890	0.63848	10	14	20.311	1	0.13651	562.443	5.04069	3241.52	31862	0.36264
9940.ENSOARP00000008520	3984754	0.51361	37	39	161.459	2	0.19112	722.367	5.77646	8357.92	117024	0.32119
9940.ENSOARP00000007677	14	0.28529	6	8	41.034	2	0.15926	646.733	5.51317	3598.36	37596	0.21429
9940.ENSOARP00000005498	16	0.47366	4	8	18.595	1	0.15926	610.2	5.31848	2315.92	19260	0.17857
9940.ENSOARP00000007678	1	0	1	1	6.51	1	0.15926	544.133	4.9547	0	0	0
9940.ENSOARP00000005016	854	0.5012	9	18	45.634	4	0.19112	659.883	5.57211	9161.87	89466	0.15686
9940.ENSOARP00000021983	0	0	0	0	1	0	0	0	0	0	0	0
9940.ENSOARP00000021981	8	0.37893	4	4	11.606	1	0.15926	586.067	5.22669	245.371	2936	0.66667
9940.ENSOARP00000021980	10	0.37893	4	6	5.095	2	0.13651	502.66	4.69383	743.345	6248	0.26667
9940.ENSOARP00000016157	33	0.2864	9	12	31.8	2	0.15926	649.233	5.51896	3650.27	45366	0.18182
9940.ENSOARP00000009869	7487689	0.47705	36	37	150.263	3	0.19112	693.967	5.66196	6557.29	105742	0.31682
9940.ENSOARP00000021504	2248956	0.7615	20	20	117.576	1	0.15926	668.417	5.57935	228.597	10872	0.65263
9940.ENSOARP00000019667	11	0.46346	3	8	5.417	3	0.13651	540.01	4.94987	5187.26	42084	0.14286
9940.ENSOARP00000018334	9	0.30898	3	8	24.618	1	0.15926	627.7	5.42428	3523.08	35698	0.07143
9940.ENSOARP00000021986	34	0.42794	6	8	8.831	1	0.15926	575.483	5.16437	816.159	7866	0.35714
9940.ENSOARP00000017009	5	0.30779	2	5	23.839	1	0.15926	574.033	5.15326	582.771	9720	0.2
9940.ENSOARP00000017006	1	0	1	1	1.177	1	0.13651	413.398	3.91555	0	0	0
9940.ENSOARP00000009862	2250468	0.75741	21	21	118.986	1	0.15926	671.5	5.59143	312.485	15704	0.6381
9940.ENSOARP00000020282	158	0.38051	12	23	73.289	5	0.19112	700.867	5.7325	17738.7	182240	0.12253
9940.ENSOARP00000022468	40	0.31026	9	9	3.312	1	0.15926	518.333	4.78127	378.444	3770	0.36111
9940.ENSOARP00000002871	293	0.55399	8	11	44.827	1	0.15926	631.583	5.45085	611.605	8724	0.36364
9940.ENSOARP00000021135	44	0.31026	9	13	36.876	4	0.15926	623.717	5.39287	8690.1	117462	0.17949
9940.ENSOARP00000022464	2	0.30779	2	2	3.825	1	0.13651	480.043	4.51943	0	0	1
9940.ENSOARP00000000219	3	0	1	3	9.837	1	0.15926	558.45	5.07113	103.066	1528	0
9940.ENSOARP00000005907	2	0	1	2	7.354	1	0.15926	516.583	4.79093	558.646	4798	0
9940.ENSOARP00000009019	13	0.30898	3	12	15.146	3	0.15926	581.25	5.17161	10578.5	109230	0.04545
9940.ENSOARP00000010003	6	0.30898	3	5	22.738	1	0.15926	583.683	5.20543	915.323	9220	0.2
9940.ENSOARP00000010486	5	0	1	5	10.706	2	0.15926	571.983	5.12765	548.647	5908	0
9940.ENSOARP00000010001	7	0.30779	2	7	13.267	1	0.15926	592.767	5.25036	2592.41	21778	0.04762
9940.ENSOARP00000020271	9.22337e+13	1.09062	47	48	249.784	2	0.19112	719.017	5.7552	2041.62	65544	0.67287
9940.ENSOARP00000003731	4	0	1	4	2.851	1	0.13651	487.226	4.5803	820.077	5180	0
9940.ENSOARP00000005910	1	0	1	1	1.794	1	0.13651	439.94	4.19285	0	0	0
9940.ENSOARP00000000220	13	0.46346	3	7	22.502	2	0.15926	606.183	5.31993	2244.64	23562	0.28571
9940.ENSOARP00000021124	9	0.2842	4	7	10.423	1	0.15926	589.95	5.21703	2271.63	15384	0.14286
9940.ENSOARP00000002405	1	0	1	1	2.348	1	0.13651	489.526	4.6088	0	0	0
9940.ENSOARP00000020275	6	0.30779	2	6	17.404	3	0.15926	568.55	5.10543	1928.53	17790	0.13333
9940.ENSOARP00000021121	5	0	1	5	11.577	1	0.13651	582.893	5.19867	876.668	8820	0
9940.ENSOARP00000005914	30	0.38039	6	8	14.622	2	0.15926	599.7	5.3006	2655.02	25396	0.28571
9940.ENSOARP00000010477	846	0.6123	8	8	13.418	1	0.15926	552.267	5.01605	1139.03	32658	0.75
9940.ENSOARP00000009006	40426	0.49549	14	18	61.636	1	0.15926	660.333	5.55037	2419.22	32714	0.28758
9940.ENSOARP00000008193	8	0	1	8	13.619	3	0.15926	601.267	5.28949	6424.52	52856	0
9940.ENSOARP00000010473	9	0.25931	5	6	16.444	2	0.15926	595.25	5.25761	3954.98	38968	0.26667
9940.ENSOARP00000013983	854	0.29483	19	23	119.872	2	0.15926	690.55	5.6552	4848.44	68834	0.17787
9940.ENSOARP00000011321	9.22337e+13	0.81496	44	47	232.55	3	0.19112	740.567	5.82767	11190.6	223722	0.46901
9940.ENSOARP00000009485	886	0.37042	13	18	38.898	1	0.15926	633.133	5.43684	5163.96	55124	0.20261
9940.ENSOARP00000008157	3	0.30779	2	3	11.878	1	0.15926	567.75	5.13297	284.587	3754	0.33333
9940.ENSOARP00000000672	479047249	0.6161	21	22	142.028	1	0.19112	659.517	5.53297	1962.25	32748	0.47186
9940.ENSOARP00000000678	1	0	1	1	1.731	1	0.13651	412.955	3.90492	0	0	0
9940.ENSOARP00000001524	4	0.30779	2	4	13.066	1	0.15926	555.15	5.04504	472.322	5342	0.16667
9940.ENSOARP00000000677	1	0	1	1	5.969	1	0.15926	544.133	4.9547	0	0	0
9940.ENSOARP00000001522	33	0.36588	7	16	49.915	3	0.15926	650.8	5.51413	8704.32	88750	0.1
9940.ENSOARP00000000679	6753560365	0.61723	26	34	177.893	3	0.19112	749.45	5.89723	16896.6	250436	0.2852
9940.ENSOARP00000012206	167	0.28042	15	18	90.733	2	0.15926	671.767	5.60592	4958.37	81218	0.18301
9940.ENSOARP00000013530	1	0	1	1	1.359	1	0.13651	456.507	4.32957	0	0	0
9940.ENSOARP00000009036	9.22337e+13	1.13598	40	40	223.945	1	0.19112	692.033	5.64892	883.649	27684	0.77051
9940.ENSOARP00000015713	0	0	0	0	1	0	0	0	0	0	0	0
9940.ENSOARP00000009035	2	0	1	2	3.972	1	0.15926	503.2	4.70735	47.2738	206	0
9940.ENSOARP00000010023	1	0	1	1	2.154	1	0.13651	469.255	4.44213	0	0	0
9940.ENSOARP00000009033	9.22337e+13	0.95679	34	34	194.769	1	0.19112	685.667	5.63636	2259.19	44668	0.68449
9940.ENSOARP00000013529	5	0.30779	2	5	5.451	1	0.15926	541.583	4.97451	551.533	4710	0.1
9940.ENSOARP00000000684	737	0.38319	13	18	76.97	5	0.15926	672.767	5.60254	13119.7	172298	0.19608
9940.ENSOARP00000020299	1	0	1	1	1.733	1	0.13651	463.238	4.39478	0	0	0
9940.ENSOARP00000003712	0	0	0	0	1	0	0	0	0	0	0	0
9940.ENSOARP00000014852	39	0.42794	6	13	27.109	1	0.15926	588.25	5.19577	1308.74	13620	0.12821
9940.ENSOARP00000009029	5	0	1	5	25.832	1	0.15926	639.983	5.48708	805.776	11960	0
9940.ENSOARP00000011348	7	0.2842	4	5	19.954	1	0.15926	597.533	5.28369	550.242	4826	0.3
9940.ENSOARP00000009027	20294	0.7582	10	21	96.637	4	0.15926	681.733	5.63926	8216.05	103100	0.19524
9940.ENSOARP00000015703	17192	0.34596	26	26	71.998	1	0.15926	698.733	5.71655	7946.99	121790	0.27077
9940.ENSOARP00000009461	2079	0.29497	27	30	86.908	3	0.19112	720.05	5.80255	13970.2	173758	0.18621
9940.ENSOARP00000014804	9.22337e+13	0.67698	85	85	289.315	1	0.19112	807.883	6.02912	13262.2	436114	0.36134
9940.ENSOARP00000010447	4	0	1	4	2.946	2	0.13651	521.01	4.82813	1104.61	6858	0
9940.ENSOARP00000011778	2	0	1	2	1.074	1	0.13651	394.295	3.69912	264.282	2150	0
9940.ENSOARP00000020247	483075269	0.44082	29	32	161.461	1	0.19112	725.333	5.80931	7892.83	149502	0.27419
9940.ENSOARP00000017081	8	0	1	8	7.065	2	0.15926	583.9	5.20833	2401.14	18910	0
9940.ENSOARP00000020244	130	0.4296	9	15	24.259	2	0.15926	613.083	5.33249	5990.84	66694	0.17143
9940.ENSOARP00000021574	14399	0.35949	36	40	174.494	2	0.19112	738.45	5.83346	14160.9	211002	0.20641
9940.ENSOARP00000022421	267	0.23506	18	19	28.885	3	0.15926	612.933	5.31558	12379.8	138520	0.18713
9940.ENSOARP00000001500	7	0.30779	2	7	7.418	2	0.15926	551.85	5.0262	1771.83	14860	0.09524
9940.ENSOARP00000000653	334	0.37042	13	17	57.148	3	0.15926	690.617	5.69336	8551.09	103050	0.22059
9940.ENSOARP00000021571	7795163	0.67197	30	33	144.967	2	0.15926	702.167	5.70061	5421.05	96890	0.41288
9940.ENSOARP00000001504	6	0	1	6	5.37	1	0.15926	551.333	5.02813	1847.74	11612	0
9940.ENSOARP00000019255	4	0	1	4	6.966	1	0.15926	553.85	5.04891	255.751	2522	0
9940.ENSOARP00000020249	5076	0.42441	12	20	80.911	2	0.19112	659.783	5.55713	11203.5	131614	0.16316
9940.ENSOARP00000012621	0	0	0	0	1	0	0	0	0	0	0	0
9940.ENSOARP00000011770	10109	0.71599	9	13	66.007	2	0.15926	625.867	5.38756	3725.77	60836	0.41026
9940.ENSOARP00000013950	6418783756	0.61045	34	36	110.293	1	0.15926	683.5	5.63491	5294.34	76894	0.39048
9940.ENSOARP00000014800	12624998401	0.92117	20	21	135.682	3	0.15926	647.983	5.47597	3470.88	50968	0.71429
9940.ENSOARP00000009452	4	0.30898	3	3	8.311	1	0.13651	551.526	5.03876	3.1306	76	0.66667
9940.ENSOARP00000013951	139	0.51223	7	11	9.065	1	0.15926	569.367	5.11654	5793.47	53044	0.30909
9940.ENSOARP00000012620	6	0.30779	2	6	6.084	2	0.15926	559.65	5.07886	3072.9	19126	0.13333
9940.ENSOARP00000009451	0	0	0	0	1	0	0	0	0	0	0	0
9940.ENSOARP00000008148	8	0.46346	3	5	9.862	1	0.15926	576.1	5.14311	914.712	7666	0.3
9940.ENSOARP00000021565	5	0.30779	2	5	5.839	1	0.15926	549.217	5.01316	799.082	4900	0.1
9940.ENSOARP00000002842	28	0.38039	6	6	20.76	1	0.13651	554.076	5.02089	22.7158	742	0.53333
9940.ENSOARP00000000664	243	0.54881	7	8	56.993	1	0.15926	597.8	5.26727	311.76	5136	0.53571
9940.ENSOARP00000019245	7	0.30779	2	7	20.985	1	0.15926	636.25	5.4721	3529.72	41824	0.04762
9940.ENSOARP00000019244	3788	0.31441	30	32	75.051	3	0.15926	644.7	5.44795	6322.89	82132	0.20565
9940.ENSOARP00000011766	4	0	1	4	5.277	1	0.15926	522.217	4.83392	535.682	4860	0
9940.ENSOARP00000009483	278	0.55399	8	13	23.035	2	0.15926	581.467	5.16582	2657.47	30302	0.29487
9940.ENSOARP00000008115	22	0.38039	6	10	32.356	2	0.15926	625.017	5.40495	1627.55	20230	0.17778
9940.ENSOARP00000013979	7	0	1	7	13.095	1	0.15926	568.933	5.1233	1984.51	22560	0
9940.ENSOARP00000011319	2	0	1	2	12.01	1	0.15926	524.717	4.84407	121.634	1462	0
9940.ENSOARP00000021599	27	0.45378	5	6	27.503	2	0.15926	620.733	5.39916	1089.64	10064	0.46667
9940.ENSOARP00000022444	13	0.47366	4	5	17.6	1	0.15926	585.883	5.22765	188.984	2914	0.5
9940.ENSOARP00000022445	3	0	1	3	10.447	2	0.15926	534.15	4.89383	1526.24	17360	0
9940.ENSOARP00000022442	14	0.47366	4	6	16.746	1	0.15926	567.433	5.11799	498.199	5516	0.33333
9940.ENSOARP00000001965	1	0	1	1	1.959	1	0.11945	403.489	3.79477	0	0	0
9940.ENSOARP00000001963	2	0	1	2	3.559	1	0.13651	488.005	4.57063	349.044	2756	0
9940.ENSOARP00000019285	0	0	0	0	1	0	0	0	0	0	0	0
9940.ENSOARP00000011790	1658	0.2559	22	24	110.381	2	0.15926	693.65	5.68032	6998.17	131128	0.17754
9940.ENSOARP00000002817	9.22337e+13	0.44116	60	61	225.56	5	0.19112	730.467	5.77549	19690.7	417760	0.2541
9940.ENSOARP00000005090	6	0.30898	3	5	7.704	1	0.15926	568.1	5.12813	1053.41	9754	0.2
9940.ENSOARP00000014824	7	0.30898	3	6	7.14	1	0.15926	552.183	5.02234	1973.21	14396	0.13333
9940.ENSOARP00000007270	0	0	0	0	1	0	0	0	0	0	0	0
9940.ENSOARP00000011309	7	0	1	7	1.643	1	0.15926	528.9	4.87306	1820.43	9438	0
9940.ENSOARP00000008123	7	0.30898	3	6	18.063	2	0.15926	584.583	5.21799	1215.06	13092	0.2
9940.ENSOARP00000012638	6	0.30898	3	5	5.079	2	0.15926	515.417	4.76967	4400.34	39406	0.2
9940.ENSOARP00000001972	137	0.33919	10	13	41.327	4	0.15926	638.783	5.47404	4939.8	50082	0.21795
9940.ENSOARP00000021104	1	0	1	1	5.073	1	0.13651	483.252	4.55131	0	0	0
9940.ENSOARP00000021101	48	0.31026	9	15	28.019	1	0.15926	625.15	5.40495	6197.92	52406	0.13333
9940.ENSOARP00000020253	9.22337e+13	0.63179	65	67	246.335	4	0.19112	779.15	5.95038	27148.2	413650	0.34509
9940.ENSOARP00000017096	25	0.21948	10	13	29.133	1	0.15926	617.4	5.36727	5059.69	44944	0.14103
9940.ENSOARP00000017093	9.22337e+13	1.05013	20	35	180.935	6	0.19112	711.267	5.73878	17924.8	311148	0.33445
9940.ENSOARP00000019273	399	0.39597	13	18	82.123	3	0.15926	684.2	5.65182	7188.23	87646	0.20261
9940.ENSOARP00000021108	5	0.30779	2	5	13.568	1	0.15926	569.667	5.12765	1216.69	10298	0.1
9940.ENSOARP00000021106	358	0.29477	20	26	75.22	4	0.15926	662.067	5.53587	8621.77	110558	0.14769
9940.ENSOARP00000010454	37	0.47549	6	7	8.799	1	0.15926	581.033	5.19239	958.008	7660	0.47619
9940.ENSOARP00000011788	187289314	0.26801	95	97	241.191	12	0.19112	815.917	6.03492	61712.3	920866	0.13252
9940.ENSOARP00000010456	8	0.46346	3	5	3.224	1	0.15926	532.933	4.90108	1616.9	11436	0.3
9940.ENSOARP00000014812	20922793516963	0.69982	22	110	154.724	72	0.19112	781.017	5.90979	273743	3356450	0.02802
9940.ENSOARP00000009464	6	0.30898	3	5	21.23	1	0.15926	579.467	5.17838	491.618	5184	0.2
9940.ENSOARP00000016509	606	0.38858	17	21	70.726	3	0.15926	638.7	5.4494	5747.73	62436	0.23333
9940.ENSOARP00000021093	58	0.52304	6	10	27.79	1	0.15926	617.883	5.36534	2359.12	30086	0.26667
9940.ENSOARP00000001026	5	0.30898	3	4	6.818	1	0.15926	569.967	5.10398	220.439	3062	0.33333
9940.ENSOARP00000006715	222	0.21442	19	23	74.467	6	0.15926	690.067	5.66631	15742.7	156030	0.12648
9940.ENSOARP00000011293	54	0.58344	5	11	29.055	1	0.15926	628.75	5.41558	5686.44	62078	0.16364
9940.ENSOARP00000006719	380983091907	0.34895	70	76	234.954	4	0.19112	774.883	5.91221	41538	667072	0.16912
9940.ENSOARP00000016980	479035	0.48524	28	29	108.839	1	0.19112	693.4	5.66438	5558.8	86486	0.34483
9940.ENSOARP00000013470	24	0.38896	5	14	24.217	1	0.15926	619.283	5.37548	6340.39	48826	0.10989
9940.ENSOARP00000013479	44	0.38896	5	14	83.781	1	0.19112	667.8	5.59191	1559.47	29488	0.14286
9940.ENSOARP00000016502	31	0.25938	10	15	20.919	2	0.15926	611.167	5.31896	5243.78	44600	0.13333
9940.ENSOARP00000017832	108	0.33936	11	21	82.37	3	0.15926	663.167	5.54554	8987.5	96878	0.14286
9940.ENSOARP00000011298	5774	0.50904	11	15	42.513	1	0.15926	643.467	5.47597	7948.23	79174	0.28571
9940.ENSOARP00000016988	558835362	0.8346	16	25	86.532	1	0.19112	676.833	5.6122	6297.38	69842	0.33333
9940.ENSOARP00000021083	278	0.3733	11	13	10.475	1	0.15926	581.033	5.15954	2762.3	22122	0.28205
9940.ENSOARP00000002361	44	0.38896	5	12	20.566	1	0.15926	604.35	5.30398	2634.54	27652	0.21212
9940.ENSOARP00000002365	2	0	1	2	3.594	1	0.13651	477.802	4.51025	24.7011	192	0
9940.ENSOARP00000006724	25	0.56839	4	5	25.653	1	0.15926	641.567	5.48515	2089.62	24750	0.6
9940.ENSOARP00000003213	8	0.30779	2	8	12.473	1	0.15926	575.133	5.15084	2160.74	19300	0.03571
9940.ENSOARP00000003218	96	0.27027	14	23	55.908	4	0.15926	677.417	5.62815	12354.3	145012	0.10672
9940.ENSOARP00000008905	9	0.37893	4	5	6.997	2	0.15926	555.733	5.01026	3477.98	35806	0.4
9940.ENSOARP00000006729	24	0.42794	6	10	41.264	3	0.15926	624.217	5.38756	4188.87	42240	0.24444
9940.ENSOARP00000014798	994586	0.39543	44	48	201.965	4	0.19112	737.083	5.81849	20744.4	322344	0.21809
9940.ENSOARP00000012138	10	0.25931	5	7	19.508	1	0.15926	595.867	5.2663	2165.55	22732	0.19048
9940.ENSOARP00000016973	4	0	1	4	24.048	1	0.15926	589.75	5.24553	211.03	4286	0
9940.ENSOARP00000011286	3	0	1	3	3.124	1	0.15926	481.067	4.53102	212.791	1004	0
9940.ENSOARP00000017824	4	0	1	4	19.474	2	0.15926	576.967	5.14891	3163.23	28378	0
9940.ENSOARP00000016977	3	0.30779	2	3	9.497	1	0.15926	547.283	4.99963	116.93	1554	0.33333
9940.ENSOARP00000013467	5344761	0.48388	40	41	164.692	1	0.15926	712.35	5.72573	4715.6	128970	0.3122
9940.ENSOARP00000001484	12933043208	0.92434	16	18	128.379	2	0.15926	669.85	5.58853	3778.41	51276	0.67974
9940.ENSOARP00000005841	360	0.47511	11	11	62.075	1	0.15926	646.783	5.51462	138.593	5636	0.50909
9940.ENSOARP00000001485	35358	0.75048	19	19	92.968	1	0.15926	650.217	5.50785	425.908	10780	0.65497
9940.ENSOARP00000003664	2	0	1	2	3.432	1	0.13651	489.236	4.6088	40.6625	774	0
9940.ENSOARP00000001006	276	0.5012	9	9	57.76	1	0.15926	645.5	5.49771	139.147	4310	0.58333
9940.ENSOARP00000001005	4	0	1	4	30.756	1	0.15926	571.867	5.12185	30.4605	758	0
9940.ENSOARP00000005847	270	0.62199	7	13	28.508	2	0.15926	612.983	5.33442	4355.13	42638	0.24359
9940.ENSOARP00000012162	45367	0.81146	9	15	84.048	2	0.15926	645.383	5.4895	5065.82	82524	0.34286
9940.ENSOARP00000013010	10	0.37893	4	6	17.44	1	0.15926	556.917	5.04118	1428.49	12154	0.26667
9940.ENSOARP00000014341	6	0.30898	3	5	17.965	1	0.15926	621.667	5.39191	2697.15	30334	0.2
9940.ENSOARP00000017856	964	0.49882	10	10	52.629	1	0.15926	599.817	5.27113	387.578	8396	0.55556
9940.ENSOARP00000018703	17	0.33284	6	9	24.245	1	0.15926	628.133	5.41365	1276.06	21850	0.19444
9940.ENSOARP00000017853	7308733	0.80119	15	25	133.655	2	0.15926	680.5	5.62428	8347.33	161818	0.28333
9940.ENSOARP00000014344	104	0.25901	14	20	81.957	3	0.15926	687.483	5.65955	8902.3	116242	0.12105
9940.ENSOARP00000018702	0	0	0	0	1	0	0	0	0	0	0	0
9940.ENSOARP00000012167	44	0.51861	5	16	38.528	2	0.15926	657.05	5.54698	8680.26	80516	0.09167
9940.ENSOARP00000013014	43590984	0.77178	16	16	93.812	1	0.15926	625.667	5.37838	349.659	8204	0.71667
9940.ENSOARP00000013016	115	0.25128	16	19	102.426	2	0.19112	721.6	5.80883	7431.43	85898	0.16374
9940.ENSOARP00000016519	1	0	1	1	7.067	1	0.15926	544.133	4.9547	0	0	0
9940.ENSOARP00000005853	4	0	1	4	12.25	1	0.15926	548.45	5.01219	916.407	7168	0
9940.ENSOARP00000004522	1	0	1	1	6.401	1	0.15926	544.133	4.9547	0	0	0
9940.ENSOARP00000002345	7	0.30898	3	6	17.467	1	0.15926	585.333	5.22089	345.155	4028	0.13333
9940.ENSOARP00000004521	1141403913	0.59243	33	34	179.519	1	0.19112	695.133	5.67791	4778.64	84410	0.40285
9940.ENSOARP00000001014	10009900	0.52489	39	41	162.979	3	0.15926	702.183	5.6837	7061.58	98948	0.32561
9940.ENSOARP00000003674	13	0.37893	4	9	26.774	2	0.15926	621.767	5.38901	3824.26	38952	0.13889
9940.ENSOARP00000002347	27	0.45378	5	6	3.619	1	0.13651	525.443	4.85518	433.145	4300	0.46667
9940.ENSOARP00000013483	2969810073	0.75224	25	28	89.699	3	0.19112	664.333	5.56583	4317.24	51254	0.47354
9940.ENSOARP00000012154	81	0.51223	7	10	14.831	1	0.13651	546.16	4.95373	1814.02	16728	0.31111
9940.ENSOARP00000015667	0	0	0	0	1	0	0	0	0	0	0	0
9940.ENSOARP00000017843	118766	0.47932	27	27	55.188	1	0.15926	648.317	5.48321	3660.29	59950	0.37037
9940.ENSOARP00000016517	10	0	1	10	19.203	2	0.15926	612.383	5.33925	3548.86	31974	0
9940.ENSOARP00000022381	225	0.40978	12	15	47.744	1	0.15926	672.667	5.62718	4150.82	44386	0.26667
9940.ENSOARP00000021050	121	0.64826	5	6	47.225	1	0.15926	593.567	5.26195	234.805	3774	0.66667
9940.ENSOARP00000012108	369468	0.43602	20	26	83.506	1	0.15926	675.1	5.59916	9950.74	118434	0.22154
9940.ENSOARP00000004971	3	0	1	3	9.421	1	0.15926	533.933	4.9204	233.098	2370	0
9940.ENSOARP00000002796	85704	0.6293	12	23	93.572	3	0.15926	701.95	5.73105	12913.1	160548	0.20553
9940.ENSOARP00000002312	11	0.30779	2	11	22.577	1	0.15926	601.783	5.29722	5292.44	43026	0.05455
9940.ENSOARP00000002313	80	0.47564	7	13	16.173	1	0.15926	602.517	5.29722	4047.18	32596	0.17949
9940.ENSOARP00000001465	4	0.30779	2	4	2.358	3	0.13651	521.943	4.83392	8181.72	72846	0.16667
9940.ENSOARP00000001464	35	0.358	9	14	43.239	3	0.15926	628.233	5.39722	5486.13	66568	0.17582
9940.ENSOARP00000022387	1	0	1	1	3.703	1	0.15926	506.667	4.73827	0	0	0
9940.ENSOARP00000003645	9.22337e+13	0.96946	43	44	215.261	1	0.19112	689.183	5.63201	3841.6	79994	0.61311
9940.ENSOARP00000013430	500	0.34469	22	22	67.158	1	0.19112	673.333	5.62283	3530.67	47462	0.28571
9940.ENSOARP00000011258	155	0.40573	9	12	23.511	1	0.15926	635.333	5.44602	1880.76	30164	0.25758
9940.ENSOARP00000013436	6	0.30898	3	5	23.904	1	0.15926	596.067	5.27596	560.89	8154	0.2
9940.ENSOARP00000012589	16	0.33284	6	8	29.179	1	0.15926	620.6	5.38804	1566.17	14476	0.25
9940.ENSOARP00000014763	12	0.30898	3	11	23.822	4	0.15926	617.367	5.36969	6104.69	54072	0.09091
9940.ENSOARP00000013438	898	0.42151	13	15	71.929	1	0.15926	632.8	5.4064	851.75	15888	0.31429
9940.ENSOARP00000011254	4	0	1	4	5.549	2	0.15926	516.7	4.78948	1146.23	9024	0
9940.ENSOARP00000012101	11	0.46346	3	8	46.566	1	0.15926	608.15	5.30205	655.997	9654	0.14286
9940.ENSOARP00000012586	48	0.22992	13	17	74.265	4	0.19112	667.8	5.57742	9396.71	97288	0.13235
9940.ENSOARP00000013434	7	0.46346	3	4	16.762	1	0.15926	595.433	5.26823	414.811	6162	0.5
9940.ENSOARP00000022372	9	0.2842	4	7	4.26	2	0.15926	545.667	4.98272	1527.14	10610	0.14286
9940.ENSOARP00000020194	29	0.36588	7	10	18.826	1	0.15926	601.4	5.28708	2507.02	25296	0.24444
9940.ENSOARP00000015608	12	0.46346	3	9	17.043	1	0.15926	576.917	5.14698	3211.98	26954	0.08333
9940.ENSOARP00000015606	5	0.30779	2	5	2.196	2	0.13651	511.843	4.75615	4642.67	36450	0.1
9940.ENSOARP00000001472	46	0.37904	8	10	55.926	1	0.15926	642.417	5.4866	883.742	11136	0.28889
9940.ENSOARP00000005835	3	0.30779	2	3	7.393	1	0.15926	526.867	4.86339	72.9345	750	0.33333
9940.ENSOARP00000022374	27	0.56839	4	7	4.472	1	0.13651	511.376	4.76146	1064.9	8328	0.28571
9940.ENSOARP00000002326	1465	0.32657	14	19	88.688	2	0.15926	702.583	5.72766	7090.22	115632	0.17544
9940.ENSOARP00000004507	43552429	0.44818	26	37	161.504	2	0.19112	717.467	5.74457	12819.5	181236	0.18168
9940.ENSOARP00000002329	175	0.30655	13	18	20.88	2	0.15926	638.217	5.47355	8776.95	72552	0.15686
9940.ENSOARP00000012572	16	0.37893	4	9	48.176	1	0.15926	628.367	5.43442	941.789	13626	0.19444
9940.ENSOARP00000004509	1	0	1	1	6.044	1	0.15926	544.133	4.9547	0	0	0
9940.ENSOARP00000014750	0	0	0	0	1	0	0	0	0	0	0	0
9940.ENSOARP00000012577	8	0.46346	3	5	6.972	1	0.15926	544.533	4.97596	502.711	4206	0.3
9940.ENSOARP00000012579	9.22337e+13	0.68766	48	52	220.967	2	0.19112	746.55	5.84747	10782.4	183984	0.37481
9940.ENSOARP00000014758	1026361	0.24112	78	87	162.533	25	0.19112	819.417	6.07453	108967	1306144	0.10612
9940.ENSOARP00000012574	2	0	1	2	2.774	1	0.15926	496.3	4.66001	297.064	1470	0
9940.ENSOARP00000016933	770	0.36588	7	21	73.233	2	0.15926	679.8	5.63732	10311.5	120816	0.14286
9940.ENSOARP00000014755	12	0.30898	3	11	11.451	4	0.15926	617.1	5.37355	9483.4	68958	0.03636
9940.ENSOARP00000000593	79843680	0.91966	13	13	87.008	1	0.15926	619.417	5.37307	43.7716	1374	0.92308
9940.ENSOARP00000011272	6	0.30779	2	6	16.722	2	0.15926	601.833	5.31268	2512.01	23924	0.06667
9940.ENSOARP00000005806	9.22337e+13	0.67369	66	69	251.903	2	0.19112	774.033	5.93057	25751.4	435156	0.35592
9940.ENSOARP00000014303	10	0.46346	3	7	32.728	1	0.15926	629.733	5.43201	918.675	10778	0.19048
9940.ENSOARP00000015632	12	0.30898	3	10	33.672	1	0.15926	625.967	5.40737	2887.94	26306	0.08889
9940.ENSOARP00000014784	9.22337e+13	0.94493	46	46	209.97	1	0.19112	716.317	5.73829	3811.22	103838	0.61256
9940.ENSOARP00000014307	9	0.30898	3	8	11.344	2	0.15926	574.583	5.14214	5573.71	54684	0.10714
9940.ENSOARP00000017815	1	0	1	1	1.052	1	0.13651	401.993	3.79139	0	0	0
9940.ENSOARP00000011276	121781	0.34991	22	25	117.412	1	0.19112	690.633	5.66583	6124.7	90440	0.22333
9940.ENSOARP00000013454	606816466	0.5649	29	33	114.757	1	0.15926	683.7	5.62042	5198.88	81680	0.32765
9940.ENSOARP00000016966	270	0.55399	8	8	48.296	1	0.15926	629.85	5.42862	71.8258	1696	0.67857
9940.ENSOARP00000008087	9.22337e+13	0.99685	41	41	220.283	1	0.19112	690.667	5.63829	2443.78	57558	0.67073
9940.ENSOARP00000008088	541966360	0.63786	27	36	153.169	3	0.19112	696.167	5.66824	15523.6	197080	0.28095
9940.ENSOARP00000022395	9.22337e+13	0.7466	63	65	266.545	1	0.19112	745.817	5.8238	10662.9	192748	0.41106
9940.ENSOARP00000003631	48	0.358	9	13	33.948	1	0.15926	624.95	5.39191	3938.85	41604	0.20513
9940.ENSOARP00000021068	9	0.30898	3	8	12.46	2	0.15926	593.383	5.25616	3949.16	30132	0.10714
9940.ENSOARP00000002789	2	0.30779	2	2	8.354	1	0.15926	577.283	5.16823	0	0	1
9940.ENSOARP00000022399	3	0	1	3	7.997	1	0.15926	510.717	4.7518	269.024	3028	0
9940.ENSOARP00000004968	4	0	1	4	17.62	2	0.15926	572.667	5.14649	753.692	8678	0
9940.ENSOARP00000011261	3132	0.3446	25	27	101.911	2	0.19112	711.2	5.76003	8382.93	127670	0.23362
9940.ENSOARP00000005819	4	0.30779	2	4	12.2	2	0.15926	587.05	5.21847	4421.31	40188	0.16667
9940.ENSOARP00000003639	83	0.33919	10	11	58.95	1	0.15926	632.267	5.43635	1785.44	28708	0.30909
9940.ENSOARP00000012594	963	0.57279	9	10	15.348	1	0.15926	580.2	5.17596	900.83	12712	0.53333
9940.ENSOARP00000012118	3	0	1	3	4.73	1	0.15926	530.35	4.89528	261.67	1764	0
9940.ENSOARP00000008094	9.22337e+13	0.66929	81	82	291.563	2	0.19112	791.967	5.98226	14851.7	368104	0.35381
9940.ENSOARP00000011264	8	0.30779	2	8	14.653	2	0.15926	597.183	5.28418	2063.96	17258	0.03571
9940.ENSOARP00000013445	4	0.30779	2	4	2.338	1	0.15926	493	4.63006	493.086	4172	0.16667
9940.ENSOARP00000005463	9.22337e+13	0.5621	57	58	252.658	2	0.19112	769.25	5.91463	12103.5	237182	0.32849
9940.ENSOARP00000007642	519295369	0.59459	24	25	144.803	1	0.19112	667.45	5.56293	1938.26	37066	0.44
9940.ENSOARP00000007643	1	0	1	1	6.141	1	0.15926	544.133	4.9547	0	0	0
9940.ENSOARP00000010801	5	0.30779	2	5	10.047	2	0.15926	583.967	5.21026	2138.25	16954	0.1
9940.ENSOARP00000015252	186681543	0.42245	56	61	192.008	6	0.19112	767.317	5.92139	22052.2	394404	0.21694
9940.ENSOARP00000021938	5932133853	0.49217	48	49	162.729	2	0.15926	715.583	5.73733	9938.74	150868	0.30187
9940.ENSOARP00000021936	25	0.56839	4	5	17.396	1	0.15926	548.05	4.99432	318.097	3160	0.6
9940.ENSOARP00000021934	3	0	1	3	5.543	1	0.15926	528.583	4.88127	144.048	1156	0
9940.ENSOARP00000021932	9	0.37893	4	5	6.384	1	0.13651	521.269	4.8262	543.451	5130	0.4
9940.ENSOARP00000017432	1	0	1	1	6.1	1	0.15926	544.133	4.9547	0	0	0
9940.ENSOARP00000019613	45163	0.30389	39	40	144.326	7	0.19112	760.05	5.92429	26015.7	485258	0.19744
9940.ENSOARP00000009810	9	0.30779	2	9	23.607	1	0.15926	589.7	5.22572	2171.99	20070	0.05556
9940.ENSOARP00000017436	1457	0.38051	12	15	65.291	1	0.15926	656.017	5.52911	3307.72	42308	0.24762
9940.ENSOARP00000016589	3935112289	0.60735	29	30	79.547	2	0.15926	660.133	5.54167	5506.1	73714	0.42759
9940.ENSOARP00000020608	182	0.46652	8	17	36.267	2	0.15926	634.967	5.4465	9406.05	97300	0.17647
9940.ENSOARP00000004140	1	0	1	1	7.025	1	0.15926	544.133	4.9547	0	0	0
9940.ENSOARP00000006324	9491592102	0.74039	38	42	213.804	1	0.19112	708.9	5.71752	9217.41	143882	0.42393
9940.ENSOARP00000007656	4	0	1	4	4.467	1	0.13651	519.776	4.82185	780.459	5832	0
9940.ENSOARP00000007657	28	0.38896	5	13	19.39	1	0.15926	616.75	5.3837	3387.71	27358	0.15385
9940.ENSOARP00000008506	12	0.2842	4	7	7.208	1	0.15926	559.483	5.0663	820.603	7162	0.28571
9940.ENSOARP00000014394	1	0	1	1	2.705	1	0.13651	504.176	4.71508	0	0	0
9940.ENSOARP00000016571	1	0	1	1	6.583	1	0.15926	544.133	4.9547	0	0	0
9940.ENSOARP00000014392	9.22337e+13	0.8767	26	26	174.314	1	0.19112	678.65	5.61703	1675.95	39026	0.68615
9940.ENSOARP00000021923	53	0.33413	9	16	58.099	1	0.15926	665.55	5.57162	7520.64	72050	0.125
9940.ENSOARP00000018751	6	0.30779	2	6	31.392	2	0.15926	602.917	5.29336	1356.12	13300	0.13333
9940.ENSOARP00000016574	82219	0.46278	18	21	85.444	1	0.19112	681.55	5.63877	3261.59	45812	0.3
9940.ENSOARP00000014395	19	0.45378	5	6	24.04	1	0.15926	616.983	5.38031	678.38	7834	0.46667
9940.ENSOARP00000015248	329	0.28334	17	20	58.022	3	0.15926	685.533	5.65761	13082.7	135526	0.18421
9940.ENSOARP00000018758	602744708	0.71785	21	23	71.853	1	0.15926	630.217	5.39094	2394.78	33792	0.50198
9940.ENSOARP00000018759	6409912353	0.74303	26	27	87.15	1	0.15926	647.033	5.47355	2080.14	28538	0.53846
9940.ENSOARP00000021928	4	0	1	4	4.708	1	0.13651	526.143	4.86871	1614.25	17890	0
9940.ENSOARP00000001081	41	0.34989	8	11	55.708	1	0.15926	660.433	5.55326	3430.29	39756	0.21818
9940.ENSOARP00000005444	5066	0.62053	9	11	73.907	1	0.15926	612.35	5.32186	1008.9	11044	0.47273
9940.ENSOARP00000004112	7	0.46346	3	4	7.368	1	0.15926	543.05	4.97789	125.486	1188	0.5
9940.ENSOARP00000020621	7	0.30898	3	6	8.723	3	0.15926	547.667	4.99721	1234.2	10282	0.2
9940.ENSOARP00000015280	38	0.28529	6	12	9.953	1	0.15926	563.8	5.05374	2414.64	18374	0.19697
9940.ENSOARP00000018780	10933	0.51092	13	16	27.85	1	0.15926	612.65	5.32862	4015.77	42568	0.33333
9940.ENSOARP00000015273	3	0	1	3	8.8	1	0.15926	548.283	5.01461	240.27	1950	0
9940.ENSOARP00000020627	3	0	1	3	2.975	1	0.13651	494.46	4.65904	236.951	1484	0
9940.ENSOARP00000013099	98308	0.43243	24	24	101.544	7	0.15926	705.033	5.74216	7466.07	128208	0.34783
9940.ENSOARP00000020625	1	0	1	1	9.538	1	0.15926	544.133	4.9547	0	0	0
9940.ENSOARP00000017453	10	0.30898	3	9	27.324	1	0.15926	583.117	5.18466	1057.71	10198	0.05556
9940.ENSOARP00000009835	13	0.23775	6	9	28.39	1	0.15926	585.717	5.20108	1165.84	14150	0.13889
9940.ENSOARP00000009831	182112	0.5211	25	25	91.17	2	0.15926	703.583	5.73443	2499.43	54964	0.41333
9940.ENSOARP00000016127	7	0.30779	2	7	18.523	2	0.15926	557.85	5.02958	1457.61	16146	0.09524
9940.ENSOARP00000001090	773796	0.44546	25	25	104.419	1	0.19112	683.433	5.63732	4341.7	94052	0.35333
9940.ENSOARP00000010814	8	0.30898	3	7	9.024	1	0.15926	570.417	5.1233	2044.06	15370	0.09524
9940.ENSOARP00000006784	10	0.46346	3	6	19.18	1	0.15926	563.383	5.08659	227.214	3800	0.33333
9940.ENSOARP00000003275	9.22337e+13	0.97782	43	43	226.436	1	0.19112	707.6	5.70399	3569.88	89258	0.64784
9940.ENSOARP00000005459	12	0.46346	3	9	17.375	2	0.15926	589.6	5.23683	1955.94	18202	0.08333
9940.ENSOARP00000007637	1	0	1	1	7.336	1	0.15926	539.667	4.93489	0	0	0
9940.ENSOARP00000007638	9.22337e+13	0.61107	74	75	267.436	3	0.19112	799.017	6.0069	31634.7	602896	0.33153
9940.ENSOARP00000021949	2	0	1	2	3.109	1	0.13651	467.288	4.42908	34.9849	236	0
9940.ENSOARP00000013087	11	0.30898	3	10	14.086	5	0.15926	591.367	5.24553	7897.04	73506	0.04444
9940.ENSOARP00000018772	4	0.30779	2	4	21.673	1	0.15926	580.283	5.18804	140.41	2344	0.16667
9940.ENSOARP00000018773	124	0.64826	5	9	18.994	1	0.15926	585.65	5.20302	1944.75	21462	0.30556
9940.ENSOARP00000016595	8	0.25931	5	5	4.554	1	0.15926	519.017	4.8146	99.0134	842	0.4
9940.ENSOARP00000017443	33	0.16892	14	17	69.869	1	0.15926	671.15	5.59385	4973.25	58956	0.11029
9940.ENSOARP00000020611	4	0.30779	2	4	14.935	2	0.15926	593.333	5.25181	1959.42	16048	0.16667
9940.ENSOARP00000016599	2	0	1	2	3.391	1	0.15926	501.933	4.69141	69.1183	668	0
9940.ENSOARP00000002393	81810	0.30319	31	31	127.031	1	0.15926	700.017	5.68708	5318.06	79068	0.22366
9940.ENSOARP00000002391	2224	0.23671	34	42	147.378	5	0.19112	776.683	5.98081	36274.6	431094	0.1115
9940.ENSOARP00000005422	14	0.37893	4	10	21.154	1	0.15926	589.883	5.24311	1632.78	14344	0.08889
9940.ENSOARP00000007601	1	0	1	1	1.765	1	0.13651	451.338	4.29043	0	0	0
9940.ENSOARP00000006757	138	0.51223	7	13	15.699	2	0.15926	625.867	5.41123	9006.57	70390	0.17949
9940.ENSOARP00000007606	43545602	0.93664	12	14	94.715	1	0.19112	644.783	5.48466	2047.77	24308	0.7033
9940.ENSOARP00000008938	64333	0.64614	16	17	57.404	1	0.15926	660.483	5.54167	1517.76	26870	0.52941
9940.ENSOARP00000013031	5	0	1	5	11.857	2	0.15926	561.683	5.0919	5122.98	44574	0
9940.ENSOARP00000012184	84115	0.51644	28	29	172.68	1	0.19112	686.083	5.64216	2409.52	47180	0.367
9940.ENSOARP00000007609	1	0	1	1	6.168	1	0.15926	544.133	4.9547	0	0	0
9940.ENSOARP00000016543	5	0.30779	2	5	6.79	1	0.13651	535.91	4.91992	814.142	7006	0.1
9940.ENSOARP00000017871	4	0.30779	2	4	15.048	1	0.15926	581.867	5.1977	606.283	5846	0.16667
9940.ENSOARP00000013039	2	0	1	2	11.08	1	0.13651	511.11	4.7518	90.9653	1166	0
9940.ENSOARP00000004584	10	0.37893	4	6	4.41	1	0.15926	515.15	4.77257	781.209	5064	0.26667
9940.ENSOARP00000005433	5867	0.43715	17	18	80.337	1	0.15926	652.3	5.51462	1887.53	27354	0.35294
9940.ENSOARP00000001075	16	0.2842	4	13	41.721	2	0.15926	671.417	5.61365	10792.3	110890	0.07692
9940.ENSOARP00000006765	827456	0.1781	90	100	227.606	13	0.19112	839.633	6.1127	113276	1366696	0.07556
9940.ENSOARP00000006767	9.22337e+13	0.77685	40	41	195.293	2	0.19112	695.15	5.66293	4314.25	82242	0.50122
9940.ENSOARP00000007616	1	0	1	1	10.573	1	0.15926	526.55	4.86339	0	0	0
9940.ENSOARP00000015685	37	0.51861	5	12	38.29	1	0.15926	619.817	5.37258	4730.92	40710	0.13636
9940.ENSOARP00000015684	15	0.47366	4	7	13.615	2	0.15926	573.617	5.1407	2908.32	28286	0.2381
9940.ENSOARP00000012171	7	0.30898	3	6	9.933	3	0.15926	579.167	5.19577	5181.15	46032	0.13333
9940.ENSOARP00000018710	0	0	0	0	1	0	0	0	0	0	0	0
9940.ENSOARP00000014351	2250829	0.73116	22	23	123.572	2	0.15926	677.583	5.61269	1388.69	29680	0.55336
9940.ENSOARP00000015689	2	0.30779	2	2	1.991	1	0.13651	462.119	4.37788	0	0	1
9940.ENSOARP00000014356	12	0.30898	3	11	30.901	3	0.15926	636.5	5.46727	7442.68	63514	0.03636
9940.ENSOARP00000013026	21	0.21953	7	13	57.249	2	0.15926	661.767	5.56776	8443.88	93002	0.12821
9940.ENSOARP00000016537	7	0.30779	2	7	16.663	1	0.15926	589.417	5.2349	2632.95	20896	0.04762
9940.ENSOARP00000000196	8	0.30898	3	7	4.175	1	0.15926	532.683	4.89576	1579.21	12702	0.09524
9940.ENSOARP00000004553	6	0.30898	3	5	15.269	1	0.15926	574.367	5.16388	565.912	6424	0.2
9940.ENSOARP00000004555	93450284983	0.29975	65	66	244.539	4	0.19112	799.8	6.01704	28301.1	643758	0.16876
9940.ENSOARP00000004554	1455	0.42605	18	23	91.601	1	0.19112	690.033	5.66921	6959.15	79688	0.22925
9940.ENSOARP00000001046	52	0.28846	11	11	22.228	1	0.15926	616.717	5.36534	1873.96	22736	0.30909
9940.ENSOARP00000002377	4	0.30779	2	4	8.217	1	0.15926	524.633	4.83876	253.349	3178	0.16667
9940.ENSOARP00000005403	13	0.46346	3	9	19.733	1	0.15926	578.8	5.16872	978.315	10510	0.13889
9940.ENSOARP00000005407	8186	0.62588	13	13	32.656	1	0.15926	582.667	5.1576	388.227	9334	0.62821
9940.ENSOARP00000013053	9.22337e+13	0.54848	46	49	202.916	4	0.19112	745.217	5.84989	17450.7	295930	0.31293
9940.ENSOARP00000021915	15	0.33284	6	7	23.105	2	0.15926	598.133	5.26968	3103.23	27218	0.33333
9940.ENSOARP00000016566	4	0	1	4	14.819	1	0.15926	568.8	5.11847	1015.16	7520	0
9940.ENSOARP00000015236	51	0.4082	8	13	23.245	2	0.15926	601.717	5.27403	4108.52	38726	0.19231
9940.ENSOARP00000017413	43	0.24879	12	13	27.762	1	0.15926	627.417	5.42669	2252.03	22064	0.21795
9940.ENSOARP00000018748	362897	0.5237	13	20	41.863	2	0.15926	634.5	5.43249	6309.29	60950	0.22632
9940.ENSOARP00000013058	12	0.2842	4	10	12.06	1	0.15926	593.5	5.24215	5114.53	37288	0.06667
9940.ENSOARP00000017417	15	0.25931	5	12	29.915	1	0.15926	638.85	5.47935	5985.08	79308	0.07576
9940.ENSOARP00000015239	9.22337e+13	0.65257	88	88	287.853	2	0.19112	814.333	6.04941	16215.2	458776	0.34457
9940.ENSOARP00000001051	71	0.28101	13	14	59.373	1	0.15926	668	5.59626	2778.59	34474	0.24176
9940.ENSOARP00000004560	7	0.30898	3	6	6.609	1	0.15926	581.717	5.19625	1583.9	10814	0.13333
9940.ENSOARP00000006743	2	0	1	2	1.479	1	0.13651	459.502	4.36483	157.599	1120	0
9940.ENSOARP00000004565	0	0	0	0	1	0	0	0	0	0	0	0
9940.ENSOARP00000012198	0	0	0	0	1	0	0	0	0	0	0	0
9940.ENSOARP00000016553	42	0.358	9	9	33.576	1	0.15926	609.95	5.32669	149.008	4012	0.41667
9940.ENSOARP00000015222	9.22337e+13	0.58163	87	88	286.409	2	0.19112	801.317	6.00062	27798.8	542920	0.3012
9940.ENSOARP00000017889	519286376	0.67677	19	19	123.281	1	0.19112	645.75	5.48032	889.763	19446	0.59064
9940.ENSOARP00000017886	9.22337e+13	0.72437	30	35	190.162	2	0.19112	709.5	5.7296	6438.95	115646	0.4
9940.ENSOARP00000018735	6	0.2842	4	4	15.409	1	0.15926	540.083	4.95325	57.9321	668	0.5
9940.ENSOARP00000021906	6	0.30779	2	6	4.056	1	0.15926	503.767	4.70155	1295.8	6634	0.06667
9940.ENSOARP00000018739	174	0.24793	19	29	64.156	5	0.15926	704.183	5.73636	17768.7	206672	0.09113
9940.ENSOARP00000010529	9.22337e+13	0.67679	47	51	209.795	3	0.19112	728.433	5.77791	12856.8	161760	0.37176
9940.ENSOARP00000005184	3	0	1	3	1.805	1	0.15926	510.117	4.76291	280.88	1928	0
9940.ENSOARP00000008210	37010	0.38191	31	33	50.039	2	0.15926	638.867	5.41365	9745.31	116180	0.24811
9940.ENSOARP00000008213	11254336	0.6097	18	20	111.648	3	0.15926	689.867	5.67066	7365.17	107816	0.43684
9940.ENSOARP00000006035	54	0.33413	9	11	18.814	2	0.15926	593.017	5.24553	5599.6	50640	0.25455
9940.ENSOARP00000008218	10	0.2842	4	8	14.274	1	0.15926	603.1	5.3151	3287.99	28234	0.14286
9940.ENSOARP00000018493	10	0.37893	4	6	33.29	1	0.15926	614.35	5.36872	289.95	4306	0.26667
9940.ENSOARP00000000731	1	0	1	1	7.604	1	0.15926	544.133	4.9547	0	0	0
9940.ENSOARP00000000730	1	0	1	1	5.329	1	0.15926	544.133	4.9547	0	0	0
9940.ENSOARP00000019330	1	0	1	1	10.137	1	0.15926	544.133	4.9547	0	0	0
9940.ENSOARP00000018483	9.22337e+13	1.0935	47	48	240.728	1	0.19112	711.933	5.71704	1300.79	41452	0.67465
9940.ENSOARP00000002912	10	0.30898	3	9	13.169	2	0.15926	592.183	5.25809	2046.81	18686	0.08333
9940.ENSOARP00000020328	724	0.71324	6	10	25.795	1	0.15926	645.883	5.5122	5854.98	63722	0.33333
9940.ENSOARP00000021658	2	0	1	2	6.228	2	0.13651	551.543	5.04552	446.955	4034	0
9940.ENSOARP00000018006	8	0.46346	3	5	4.87	1	0.15926	550.167	5.02475	620.047	4390	0.3
9940.ENSOARP00000010522	3	0	1	3	6.07	1	0.15926	544.65	4.99963	243.669	1972	0
9940.ENSOARP00000007370	92	0.32239	11	15	77.945	2	0.15926	653.15	5.51027	5896.38	79888	0.18095
9940.ENSOARP00000009530	5	0.30779	2	5	12.309	1	0.15926	596.25	5.28418	1045.61	9026	0.1
9940.ENSOARP00000011850	27	0.32929	7	14	33.166	2	0.15926	648.117	5.51752	5291.17	62518	0.0989
9940.ENSOARP00000008220	1390	0.27027	24	24	124.087	1	0.19112	700.267	5.69288	4798.47	72368	0.21739
9940.ENSOARP00000005197	8	0.30779	2	8	34.115	1	0.15926	632.517	5.45133	2884.44	31642	0.03571
9940.ENSOARP00000006047	12	0.32413	5	7	34.837	1	0.15926	599.817	5.28708	554.706	6206	0.2381
9940.ENSOARP00000010999	4	0.30779	2	4	1.923	1	0.13651	494.021	4.61991	485.648	2694	0.33333
9940.ENSOARP00000018481	4	0.30779	2	4	18.643	1	0.15926	593.817	5.26485	192.883	2372	0.33333
9940.ENSOARP00000020791	132	0.51223	7	7	4.421	1	0.13651	516.81	4.7861	113.186	1424	0.66667
9940.ENSOARP00000000748	6	0.30779	2	6	25.885	1	0.15926	609.083	5.33249	783.002	9348	0.06667
9940.ENSOARP00000000747	18	0.47366	4	9	35.515	1	0.15926	603.117	5.29722	1896.48	19616	0.19444
9940.ENSOARP00000002923	140	0.35915	10	12	19.187	1	0.15926	572.467	5.11219	1239.08	11680	0.27273
9940.ENSOARP00000020319	5	0.30779	2	5	6.851	1	0.15926	533.733	4.89963	588.267	4420	0.1
9940.ENSOARP00000021649	13	0.30898	3	12	21.091	3	0.15926	608.317	5.32621	3206.5	27830	0.06061
9940.ENSOARP00000009528	1	0	1	1	6.928	1	0.15926	544.133	4.9547	0	0	0
9940.ENSOARP00000016299	89	0.3791	10	17	28.822	2	0.15926	625.633	5.40157	7860.89	69626	0.16912
9940.ENSOARP00000009526	3	0	1	3	3.286	1	0.13651	496.71	4.66194	192.9	1004	0
9940.ENSOARP00000018477	10	0.2842	4	8	5.964	1	0.15926	551.267	5.01702	1577.59	10344	0.14286
9940.ENSOARP00000009520	751	0.58315	8	9	27.308	1	0.15926	600.683	5.27983	1274.1	13670	0.55556
9940.ENSOARP00000008671	9.22337e+13	0.75636	56	57	232.568	3	0.19112	755.35	5.87598	16322.2	301094	0.44424
9940.ENSOARP00000009560	7	0.30898	3	6	12.306	1	0.15926	579.767	5.18466	1562.79	13878	0.2
9940.ENSOARP00000008673	16	0.38896	5	7	9.29	1	0.15926	573.783	5.15519	1437.22	10386	0.28571
9940.ENSOARP00000014902	29	0.56839	4	9	29.705	2	0.15926	581.933	5.1692	3957.45	45748	0.16667
9940.ENSOARP00000007344	1	0	1	1	2.181	1	0.13651	441.333	4.20541	0	0	0
9940.ENSOARP00000006498	159710556	0.60046	23	23	104.157	1	0.15926	694.567	5.68902	4909	101276	0.49012
9940.ENSOARP00000006013	11	0.2842	4	9	24.799	1	0.15926	584.283	5.19818	1663.39	14986	0.13889
9940.ENSOARP00000006016	363744	0.6642	13	13	81.347	1	0.15926	609.333	5.31703	223.692	4522	0.66667
9940.ENSOARP00000008677	35	0.42794	6	9	45.171	1	0.19112	645.183	5.50399	682.703	7668	0.25
9940.ENSOARP00000017183	7	0.30779	2	7	10.695	2	0.15926	561.25	5.07548	2432.09	17244	0.04762
9940.ENSOARP00000019360	32866122	0.60975	39	41	178.865	4	0.15926	708.1	5.70399	7615.51	127248	0.37683
9940.ENSOARP00000021672	60	0.37904	8	15	51.932	2	0.15926	636.517	5.44747	5721.84	66824	0.15238
9940.ENSOARP00000017177	186997236	0.37356	66	66	212.067	7	0.15926	774.733	5.94313	19203.1	396234	0.21585
9940.ENSOARP00000019357	14	0.38896	5	7	6.053	2	0.15926	559.15	5.06871	4561.34	39316	0.28571
9940.ENSOARP00000010543	2060674	0.58775	29	34	157.657	1	0.19112	713.817	5.74699	7020	116894	0.3262
9940.ENSOARP00000018029	216	0.29143	17	19	85.673	1	0.19112	696.083	5.70399	4842.59	69826	0.21053
9940.ENSOARP00000008682	11487051	0.714	28	31	159.557	4	0.15926	696.833	5.67742	10842.1	170136	0.44301
9940.ENSOARP00000005173	2	0	1	2	3.236	1	0.13651	491.536	4.63054	44.2838	400	0
9940.ENSOARP00000010536	20	0.2927	7	11	13.431	1	0.15926	586.85	5.20736	2942.66	24312	0.14545
9940.ENSOARP00000006027	6	0	1	6	24.122	1	0.15926	608.867	5.3349	3328.99	28820	0
9940.ENSOARP00000021664	4	0	1	4	6.958	1	0.15926	553.133	5.04987	328.025	3168	0
9940.ENSOARP00000018496	244	0.46652	8	8	30.414	1	0.15926	591.35	5.2378	292.128	5330	0.57143
9940.ENSOARP00000018013	3	0	1	3	19.053	1	0.15926	582.283	5.19818	173.042	1992	0
9940.ENSOARP00000017166	17	0.30779	2	17	8.846	2	0.15926	591.217	5.21703	12153.2	88734	0.01471
9940.ENSOARP00000018495	1	0	1	1	9.404	1	0.15926	544.133	4.9547	0	0	0
9940.ENSOARP00000000723	9.22337e+13	0.92648	57	60	259.048	1	0.19112	741.15	5.81656	8296.47	170040	0.50565
9940.ENSOARP00000022519	86	0.52304	6	18	71.672	2	0.15926	658.783	5.55133	5075.75	64854	0.11765
9940.ENSOARP00000021669	35	0.42794	6	16	45.256	4	0.19112	673.083	5.63008	8736.71	86060	0.11667
9940.ENSOARP00000000727	1	0	1	1	1.042	1	0.11945	391.752	3.66385	0	0	0
9940.ENSOARP00000020336	58	0.34989	8	12	6.367	2	0.13651	566.576	5.09142	6630.17	53602	0.18182
9940.ENSOARP00000009547	13	0.30779	2	13	5.646	1	0.15926	589.65	5.22669	5039.97	46210	0.02564
9940.ENSOARP00000012711	8	0.2842	4	6	12.776	2	0.15926	565.1	5.10301	1572.6	13820	0.2
9940.ENSOARP00000002909	23	0.25611	7	13	30.924	1	0.15926	647.633	5.51413	4537.19	48978	0.12821
9940.ENSOARP00000004293	9.22337e+13	0.83747	44	50	217.22	2	0.19112	714.55	5.72428	14506.4	196148	0.42694
9940.ENSOARP00000005143	19	0.46346	3	16	36.661	1	0.15926	632.667	5.44215	6026.22	57840	0.025
9940.ENSOARP00000008654	78	0.24036	15	22	62.407	6	0.15926	680.4	5.64022	20745.9	211174	0.12121
9940.ENSOARP00000007327	298	0.2374	21	29	93.279	2	0.19112	705.483	5.71849	16575.8	174278	0.10591
9940.ENSOARP00000014083	7746365	0.77927	24	27	121.745	3	0.15926	679.617	5.62476	4387.62	67520	0.49288
9940.ENSOARP00000021615	728	0.49567	8	12	18.108	4	0.15926	588.683	5.21123	3054.5	30528	0.25758
9940.ENSOARP00000020768	8	0.30898	3	7	18.16	2	0.15926	578.017	5.1634	1460.24	14966	0.09524
9940.ENSOARP00000018445	1	0	1	1	7.693	1	0.15926	544.133	4.9547	0	0	0
9940.ENSOARP00000009978	0	0	0	0	1	0	0	0	0	0	0	0
9940.ENSOARP00000009977	37193	0.33959	29	30	154.004	1	0.19112	717.783	5.77308	8231.5	152114	0.23908
9940.ENSOARP00000020765	5211	0.51222	12	13	34.07	1	0.15926	597.717	5.25374	1028.57	12568	0.44872
9940.ENSOARP00000009975	136	0.38896	5	14	55.876	3	0.15926	642.35	5.47693	5476.3	64018	0.18681
9940.ENSOARP00000011810	51	0.58344	5	8	16.272	1	0.15926	616.317	5.37114	2093.56	19278	0.35714
9940.ENSOARP00000009971	40466	0.40402	18	18	73.19	1	0.15926	676.75	5.61607	1676.63	30730	0.35948
9940.ENSOARP00000010958	5764	0.75809	8	12	49.829	1	0.15926	624.083	5.40495	2338.27	29986	0.40909
9940.ENSOARP00000008663	59	0.31026	9	12	20.406	1	0.15926	625	5.39626	5746.85	40230	0.19697
9940.ENSOARP00000008666	6	0	1	6	5.069	2	0.15926	532.283	4.89673	2437.17	21396	0
9940.ENSOARP00000007335	4	0.30779	2	4	4.689	1	0.15926	519.283	4.81653	312.299	1636	0.16667
9940.ENSOARP00000016260	7	0.30898	3	6	9.245	2	0.15926	552.45	5.0262	1192.98	10576	0.2
9940.ENSOARP00000014081	18	0.38039	6	6	12.534	1	0.15926	564.7	5.09625	1149.86	20788	0.53333
9940.ENSOARP00000021608	40327	0.8164	8	14	58.504	1	0.15926	640.75	5.47065	2071	26108	0.32967
9940.ENSOARP00000016253	79833688	0.54946	19	21	138.628	1	0.19112	672.5	5.59191	5845.75	106910	0.39048
9940.ENSOARP00000016250	4	0.30898	3	3	3.757	1	0.15926	526.35	4.86291	36.1339	330	0.66667
9940.ENSOARP00000019762	198	0.15728	33	33	51	4	0.19112	701.533	5.71124	18150.7	224576	0.11364
9940.ENSOARP00000020757	2	0.30779	2	2	1.516	1	0.11945	410.456	3.87931	0	0	1
9940.ENSOARP00000017587	3	0	1	3	8.878	1	0.15926	519.9	4.8146	362.321	2824	0
9940.ENSOARP00000017103	0	0	0	0	1	0	0	0	0	0	0	0
9940.ENSOARP00000014078	1	0	1	1	5.862	1	0.15926	544.133	4.9547	0	0	0
9940.ENSOARP00000018435	986	0.62053	9	11	17.462	1	0.15926	573.05	5.13683	697.296	7736	0.47273
9940.ENSOARP00000016254	7	0.2842	4	5	2.669	1	0.13651	517.769	4.80011	724.884	3856	0.3
9940.ENSOARP00000009966	9.22337e+13	0.82298	36	38	192.589	2	0.19112	684.95	5.61945	3304.14	60898	0.51778
9940.ENSOARP00000019768	9	0.30779	2	9	18.467	2	0.15926	592	5.25229	3718.2	32680	0.02778
9940.ENSOARP00000010952	5	0.30779	2	5	7.285	1	0.13651	545.193	4.97209	1216.01	9528	0.1
9940.ENSOARP00000000709	1	0	1	1	7.987	1	0.15926	544.133	4.9547	0	0	0
9940.ENSOARP00000002094	20	0.38896	5	11	26.793	1	0.15926	589.5	5.21654	2109.29	17784	0.10909
9940.ENSOARP00000011836	9.22337e+13	0.90394	48	48	249.211	1	0.19112	737.417	5.81317	2141.67	82864	0.57801
9940.ENSOARP00000011835	8	0.46346	3	5	11.484	2	0.15926	546.25	4.98079	1889.16	20344	0.3
9940.ENSOARP00000006457	77	0.35633	11	12	82.709	1	0.15926	647.233	5.5064	759.973	12358	0.31818
9940.ENSOARP00000007307	849	0.6123	8	11	17.726	3	0.15926	570.667	5.11606	4162.11	60482	0.38182
9940.ENSOARP00000021630	29	0.45378	5	16	30.819	3	0.15926	650.1	5.52283	11268.3	90606	0.075
9940.ENSOARP00000018461	34	0.34989	8	10	16.431	1	0.15926	587.733	5.20253	1578.97	16512	0.26667
9940.ENSOARP00000018468	219	0.45891	10	11	27.428	2	0.15926	612.467	5.3407	2824.92	25328	0.41818
9940.ENSOARP00000020787	6725	0.36854	19	22	102.948	1	0.15926	672.533	5.58273	3469.82	45880	0.2381
9940.ENSOARP00000009514	5	0.30779	2	5	22.798	1	0.15926	625.783	5.42911	1010.95	12618	0.1
9940.ENSOARP00000019316	5070	0.51877	10	12	52.429	1	0.15926	618.75	5.3721	640.93	9432	0.39394
9940.ENSOARP00000009511	0	0	0	0	1	0	0	0	0	0	0	0
9940.ENSOARP00000009994	9	0.30779	2	9	22.599	2	0.15926	590.15	5.23007	3541.74	39272	0.05556
9940.ENSOARP00000009993	522950528	0.67677	19	19	70.791	1	0.15926	636.8	5.4436	1338.36	17938	0.59064
9940.ENSOARP00000008640	9.22337e+13	1.16105	46	47	243.594	1	0.19112	708.5	5.70399	2086.19	51710	0.72063
9940.ENSOARP00000004286	9505	0.52935	19	20	119.422	1	0.15926	667.4	5.57452	1659.45	24652	0.41579
9940.ENSOARP00000005136	209660	0.48326	29	29	62.754	2	0.15926	652.95	5.49433	5706.87	92540	0.36453
9940.ENSOARP00000007798	2	0	1	2	2.112	1	0.13651	484.76	4.5716	65.3334	468	0
9940.ENSOARP00000020772	2724	0.42214	19	19	42.241	1	0.15926	609.533	5.3035	1006.43	18078	0.36842
9940.ENSOARP00000016281	40434	0.41281	16	22	80.059	2	0.15926	669.983	5.58757	6949.45	86050	0.21212
9940.ENSOARP00000016282	80993	0.42605	18	23	87.073	1	0.15926	687.567	5.66438	4251.2	67272	0.24901
9940.ENSOARP00000018452	1	0	1	1	6.742	1	0.15926	544.133	4.9547	0	0	0
9940.ENSOARP00000017122	2012	0.43554	19	19	63.528	1	0.15926	683.4	5.6639	3149.69	45372	0.38012
9940.ENSOARP00000014098	217893	0.54253	26	27	61.153	3	0.15926	652.217	5.48225	7293.52	119504	0.39316
9940.ENSOARP00000017124	434024	0.3801	33	35	152.015	1	0.15926	696.117	5.66776	9172.93	148934	0.2437
9940.ENSOARP00000010972	368725	0.49382	17	22	83.079	3	0.15926	672.45	5.5895	6570.62	82332	0.26407
9940.ENSOARP00000017129	9.22337e+13	0.65291	64	64	242.257	1	0.19112	741.367	5.81124	10578.4	202234	0.38095
9940.ENSOARP00000004290	0	0	0	0	1	0	0	0	0	0	0	0
9940.ENSOARP00000010129	1253	0.22194	30	35	71.386	4	0.19112	713.917	5.76583	29535.9	299086	0.12101
9940.ENSOARP00000003842	914	0.43064	15	15	20.365	1	0.15926	583.3	5.1634	883.493	12398	0.40952
9940.ENSOARP00000000332	5305513	0.28264	51	56	205.687	6	0.19112	763.083	5.90593	37378.5	530544	0.14675
9940.ENSOARP00000022104	23625849	0.50723	47	50	188.405	1	0.15926	716.95	5.72573	9473.95	170894	0.28816
9940.ENSOARP00000021256	22	0.33284	6	12	21.106	1	0.15926	604.05	5.29239	4450.26	38922	0.12121
9940.ENSOARP00000022586	2	0	1	2	2.197	1	0.13651	489.579	4.60735	108.866	706	0
9940.ENSOARP00000002997	3	0	1	3	6.948	1	0.13651	509.469	4.74407	343.285	3128	0
9940.ENSOARP00000001665	50	0.47549	6	6	5.448	1	0.13651	508.302	4.71701	218.862	2314	0.66667
9940.ENSOARP00000002517	7	0.30779	2	7	17.36	2	0.15926	599.317	5.30109	2384.93	21592	0.04762
9940.ENSOARP00000013633	1767	0.49815	13	16	78.157	2	0.19112	646.533	5.48756	3446.91	37850	0.325
9940.ENSOARP00000015810	8	0.30898	3	7	24.776	1	0.15926	593.15	5.24215	1017.64	15690	0.14286
9940.ENSOARP00000012787	2	0	1	2	11.066	1	0.15926	552.533	5.01509	99.8053	1006	0
9940.ENSOARP00000010124	22	0.36588	7	9	17.122	1	0.15926	608.017	5.32766	2746.44	26210	0.27778
9940.ENSOARP00000012789	0	0	0	0	1	0	0	0	0	0	0	0
9940.ENSOARP00000012305	119	0.22782	19	20	84.239	1	0.19112	671.083	5.5866	3460.59	50098	0.17895
9940.ENSOARP00000011451	70	0.51223	7	13	33.949	4	0.19112	647.85	5.52524	12253.4	99240	0.17949
9940.ENSOARP00000014966	0	0	0	0	1	0	0	0	0	0	0	0
9940.ENSOARP00000009133	145	0.61814	6	7	13.432	1	0.15926	556.317	5.03248	488.639	4568	0.61905
9940.ENSOARP00000020390	478968	0.6267	22	22	110.117	2	0.19112	674.533	5.60061	1094.17	32218	0.51948
9940.ENSOARP00000015808	1	0	1	1	6.836	1	0.15926	544.133	4.9547	0	0	0
9940.ENSOARP00000010119	9.22337e+13	0.99178	25	29	159.546	1	0.19112	681.983	5.61897	4032.27	71742	0.58374
9940.ENSOARP00000021248	819431	0.34634	34	37	175.816	5	0.19112	756.333	5.90641	16942.9	248790	0.20871
9940.ENSOARP00000003852	15	0.46346	3	12	15.705	2	0.15926	603.7	5.31026	7507.24	60948	0.04545
9940.ENSOARP00000001673	6	0.30779	2	6	26.609	1	0.15926	600.617	5.28804	1821.3	21024	0.06667
9940.ENSOARP00000020398	2587	0.38864	19	20	54.443	1	0.15926	640.9	5.45181	2114.2	38612	0.30526
9940.ENSOARP00000002520	8105785	0.73741	27	28	164.143	1	0.15926	685.967	5.64312	1311.32	29550	0.5291
9940.ENSOARP00000018083	4	0.30779	2	4	2.931	1	0.15926	512.7	4.76484	324.558	1932	0.16667
9940.ENSOARP00000021242	56	0.52304	6	8	23.056	1	0.15926	586.15	5.21364	2091.87	27172	0.39286
9940.ENSOARP00000012775	734	0.71324	6	12	40.523	1	0.15926	615.717	5.36679	2199.08	26472	0.30303
9940.ENSOARP00000012776	0	0	0	0	1	0	0	0	0	0	0	0
9940.ENSOARP00000011447	2326102159717	0.52052	72	73	262.184	3	0.19112	783.367	5.96439	21311.9	426378	0.28463
9940.ENSOARP00000013624	6125	0.26547	27	28	85.135	1	0.19112	649.8	5.47307	4895.21	59780	0.19048
9940.ENSOARP00000012778	2	0	1	2	2.664	1	0.13651	515.043	4.79914	212.982	2228	0
9940.ENSOARP00000011446	787973	0.45035	23	26	61.102	1	0.15926	663.8	5.55423	9502.57	111656	0.28923
9940.ENSOARP00000015803	126759	0.35382	26	29	101.84	1	0.15926	687.417	5.65327	7523.07	100716	0.22167
9940.ENSOARP00000010596	2	0	1	2	1.372	1	0.13651	451.505	4.28947	350.901	2472	0
9940.ENSOARP00000011442	1	0	1	1	1.392	1	0.13651	423.112	4.01941	0	0	0
9940.ENSOARP00000014509	124	0.52304	6	8	23.669	1	0.15926	600.867	5.29142	969.557	10814	0.39286
9940.ENSOARP00000021271	170556559	0.54632	25	28	102.505	1	0.15926	696.917	5.69288	8470.59	160864	0.34656
9940.ENSOARP00000008278	131767370	0.64892	27	27	165.929	1	0.15926	674.917	5.5895	743.827	18880	0.50142
9940.ENSOARP00000000311	15054	0.46487	23	23	45.11	2	0.15926	638.45	5.42911	4699.08	75544	0.37945
9940.ENSOARP00000002973	6	0	1	6	12.876	1	0.15926	554.817	5.03006	1076.38	11262	0
9940.ENSOARP00000002976	851796	0.64614	16	16	100.421	1	0.15926	648.85	5.49722	433.302	8992	0.6
9940.ENSOARP00000001645	75	0.57059	6	9	30.348	1	0.15926	630.467	5.44698	3084.18	30138	0.33333
9940.ENSOARP00000000797	26	0.45378	5	5	30.711	1	0.15926	579.067	5.16968	261.166	3882	0.7
9940.ENSOARP00000001643	10	0.25931	5	7	38.462	1	0.15926	619.933	5.37645	860.648	9832	0.19048
9940.ENSOARP00000011471	9	0.46346	3	6	15.667	1	0.15926	598.783	5.27645	2618.35	30054	0.26667
9940.ENSOARP00000014500	49	0.33919	10	11	59.285	1	0.15926	625.083	5.40109	845.947	12982	0.30909
9940.ENSOARP00000014505	9.22337e+13	0.84376	42	46	222.286	4	0.19112	702	5.68129	11431.6	176178	0.4686
9940.ENSOARP00000009158	2	0	1	2	1.764	1	0.15926	495.167	4.65614	80.1482	696	0
9940.ENSOARP00000013652	6	0.30779	2	6	7.894	1	0.15926	584.567	5.20833	3770.21	25288	0.06667
9940.ENSOARP00000014987	7	0.2842	4	5	11.317	1	0.15926	559	5.07306	348.899	3064	0.3
9940.ENSOARP00000012318	725771	0.76102	12	21	36.808	1	0.15926	629.95	5.40254	7869.47	78466	0.25714
9940.ENSOARP00000003830	405	0.26635	22	25	56.33	1	0.15926	700.717	5.71945	18474.5	200014	0.17
9940.ENSOARP00000021269	14	0.32413	5	9	39.417	1	0.15926	616.9	5.35664	1290.82	17620	0.13889
9940.ENSOARP00000021267	5	0	1	5	22.865	1	0.15926	572.7	5.12813	1258.61	14406	0
9940.ENSOARP00000002504	9.22337e+13	0.54998	85	87	288.082	4	0.19112	799.683	6.00158	30106.8	538668	0.28014
9940.ENSOARP00000002501	3	0.30779	2	3	8.673	1	0.15926	506.5	4.73344	140.24	1156	0.33333
9940.ENSOARP00000003832	15	0.47366	4	7	17.74	1	0.15926	563.433	5.07306	2454.75	28538	0.28571
9940.ENSOARP00000002502	1	0	1	1	1.325	1	0.13651	445.521	4.23633	0	0	0
9940.ENSOARP00000002507	3	0	1	3	2.214	1	0.13651	480.11	4.52329	465.241	2644	0
9940.ENSOARP00000003839	10	0.32413	5	5	28.487	1	0.15926	580	5.17065	96.1654	1388	0.5
9940.ENSOARP00000011460	122	0.64826	5	7	36.968	1	0.15926	591.917	5.24553	461.123	5096	0.47619
9940.ENSOARP00000013644	3	0	1	3	3.672	1	0.13651	493.095	4.62957	127.427	924	0
9940.ENSOARP00000015820	6	0.30898	3	5	15.288	1	0.15926	602.583	5.30688	882.804	8862	0.3
9940.ENSOARP00000012311	26	0.25931	5	17	65.214	1	0.15926	656.05	5.53587	4857.73	49642	0.08824
9940.ENSOARP00000015822	79879230	0.58341	20	26	130.708	2	0.19112	688.5	5.6639	8926.95	109784	0.29538
9940.ENSOARP00000013643	23	0.45378	5	10	7.54	2	0.15926	583.667	5.2093	2807.18	19656	0.15556
9940.ENSOARP00000021691	780	0.49882	10	12	14.841	1	0.15926	581.367	5.18079	1438.64	15340	0.37879
9940.ENSOARP00000014926	129	0.64826	5	13	53.509	1	0.19112	669.783	5.60254	9737.65	102850	0.16667
9940.ENSOARP00000006079	10	0.30898	3	9	30.328	1	0.19112	635.883	5.46776	3214.85	37512	0.05556
9940.ENSOARP00000008258	23231027	0.66471	36	41	189.661	1	0.15926	710.083	5.70544	6225.36	106784	0.35854
9940.ENSOARP00000008259	3	0.30779	2	3	8.544	1	0.13651	508.936	4.71991	3.72389	70	0.33333
9940.ENSOARP00000001620	14	0.2842	4	11	42.643	1	0.15926	618.667	5.36485	2832.62	35396	0.09091
9940.ENSOARP00000022546	192	0.2423	16	26	38.641	4	0.15926	660.4	5.54312	17368.6	155394	0.09846
9940.ENSOARP00000000770	775	0.54893	9	10	17.495	1	0.15926	570.3	5.10929	836.152	8882	0.51111
9940.ENSOARP00000022542	336	0.22722	20	20	68.158	2	0.15926	714.95	5.78032	16280.3	182236	0.19474
9940.ENSOARP00000000776	8	0.30898	3	7	21.76	1	0.15926	591.267	5.23297	640.829	7908	0.09524
9940.ENSOARP00000000775	121001	0.3439	20	21	114.729	1	0.19112	681.683	5.62815	4244.34	71044	0.26667
9940.ENSOARP00000018051	2	0	1	2	11.687	1	0.15926	559.55	5.04504	509.967	3832	0
9940.ENSOARP00000001621	6	0.30779	2	6	15.292	2	0.15926	572.017	5.14794	4722.01	59622	0.06667
9940.ENSOARP00000002958	1	0	1	1	9.318	1	0.15926	514.467	4.79238	0	0	0
9940.ENSOARP00000019374	1	0	1	1	1.065	1	0.13651	421.117	3.98801	0	0	0
9940.ENSOARP00000003804	1966908	0.46349	36	36	179.681	2	0.19112	723.183	5.77114	3703.81	86722	0.3254
9940.ENSOARP00000002957	33	0.42794	6	9	51.654	1	0.15926	641.167	5.48128	1441.09	22018	0.27778
9940.ENSOARP00000019379	8	0.30898	3	7	6.613	1	0.15926	574.95	5.15229	2418.83	19422	0.14286
9940.ENSOARP00000021218	13	0.47366	4	5	32.625	1	0.15926	577.967	5.15471	124.337	1980	0.5
9940.ENSOARP00000018047	731	0.71324	6	14	49.47	1	0.19112	657.383	5.55471	3932.29	46894	0.20879
9940.ENSOARP00000012742	9	0.30898	3	8	12.88	3	0.15926	555.767	5.04697	2982.23	25230	0.10714
9940.ENSOARP00000010565	146	0.61814	6	8	20.793	1	0.15926	586.2	5.21654	966.144	10070	0.5
9940.ENSOARP00000011414	255	0.17442	34	37	60.78	8	0.19112	717.617	5.77211	27849.3	304114	0.10511
9940.ENSOARP00000010566	9.22337e+13	0.87836	32	33	186.609	1	0.19112	685.983	5.63974	2075.19	42026	0.60227
9940.ENSOARP00000008262	83236	0.35353	28	30	128.603	1	0.19112	724.833	5.8011	8702.16	124074	0.23448
9940.ENSOARP00000014920	200378	0.4447	32	32	109.5	2	0.19112	721.5	5.79433	6597.22	125138	0.3246
9940.ENSOARP00000012741	1868	0.50675	14	14	16.22	1	0.15926	599.367	5.27645	1104.28	17032	0.49451
9940.ENSOARP00000020357	130	0.37904	8	12	10.072	2	0.15926	572.983	5.12765	5057.55	42458	0.21212
9940.ENSOARP00000021688	5	0.30779	2	5	13.944	1	0.15926	591.617	5.22959	2601.43	21066	0.1
9940.ENSOARP00000000300	9.22337e+13	0.324	110	111	284.559	5	0.19112	844.467	6.11753	69385.9	1276814	0.15676
9940.ENSOARP00000000784	3	0.30779	2	3	4.249	1	0.15926	511.633	4.77064	119.639	698	0.33333
9940.ENSOARP00000000782	20	0.23326	8	12	16.357	1	0.15926	609.35	5.33828	4592.7	34798	0.13636
9940.ENSOARP00000002960	1	0	1	1	2.22	1	0.13651	473.793	4.48609	0	0	0
9940.ENSOARP00000018040	9	0.30898	3	8	12.249	1	0.15926	578.917	5.17693	1727.5	12598	0.10714
9940.ENSOARP00000018035	35	0.51861	5	10	39.447	1	0.15926	640.817	5.47645	2320.8	26982	0.2
9940.ENSOARP00000003815	5	0.30779	2	5	10.007	1	0.15926	560.45	5.07016	1094.81	9942	0.1
9940.ENSOARP00000018038	56	0.52304	6	8	17.509	1	0.15926	604.267	5.31316	2143.26	15812	0.39286
9940.ENSOARP00000011885	1	0	1	1	8.696	1	0.13651	524.826	4.8576	0	0	0
9940.ENSOARP00000011402	0	0	0	0	1	0	0	0	0	0	0	0
9940.ENSOARP00000008271	901	0.49207	11	12	18.841	1	0.15926	586.983	5.20495	1741.95	19634	0.43939
9940.ENSOARP00000012730	47169	0.54314	22	23	91.286	1	0.19112	671.467	5.59385	2970.52	45552	0.41107
9940.ENSOARP00000013619	2250468	0.75741	21	21	120.764	1	0.15926	671.5	5.59143	312.485	15704	0.6381
9940.ENSOARP00000006058	10	0.30898	3	9	19.159	2	0.15926	583.233	5.19287	2580.12	28418	0.08333
9940.ENSOARP00000007389	10	0.30898	3	9	23.209	1	0.15926	595.733	5.24021	1517.5	14482	0.08333
9940.ENSOARP00000022565	3	0.30779	2	3	7.029	1	0.15926	497.483	4.64986	146.425	954	0.33333
9940.ENSOARP00000021234	2	0	1	2	2.145	1	0.13651	455.45	4.32425	32.4965	290	0
9940.ENSOARP00000002932	10	0.30898	3	9	13.863	1	0.15926	574.767	5.13683	2025.58	17240	0.05556
9940.ENSOARP00000001606	123	0.52304	6	7	51.52	1	0.15926	580.733	5.18466	264.009	5046	0.52381
9940.ENSOARP00000000758	4	0.30779	2	4	12.141	2	0.15926	544.883	4.98369	1929.1	17934	0.16667
9940.ENSOARP00000000757	12	0.46346	3	9	11.112	1	0.15926	594.933	5.27162	2077.09	18528	0.08333
9940.ENSOARP00000000756	0	0	0	0	1	0	0	0	0	0	0	0
9940.ENSOARP00000013613	118	0.29615	16	20	79.046	2	0.19112	690.7	5.68612	8970.18	104620	0.17895
9940.ENSOARP00000007390	1	0	1	1	1.808	1	0.13651	436.002	4.1286	0	0	0
9940.ENSOARP00000011430	3	0	1	3	3.695	1	0.13651	489.186	4.59672	186.047	1568	0
9940.ENSOARP00000006063	9.22337e+13	0.95615	45	46	231.721	2	0.19112	705.317	5.69723	3108.98	56502	0.5971
9940.ENSOARP00000007394	8107	0.44425	26	31	101.359	2	0.15926	685	5.64457	13149.3	149112	0.24516
9940.ENSOARP00000006064	9.22337e+13	0.69065	39	40	199.005	2	0.19112	722.233	5.76728	8555.28	126304	0.44872
9940.ENSOARP00000013604	9.22337e+13	1.19534	33	35	207.577	1	0.19112	667.967	5.55133	1331.84	35368	0.76807
9940.ENSOARP00000010579	0	0	0	0	1	0	0	0	0	0	0	0
9940.ENSOARP00000011428	4	0.30779	2	4	19.712	1	0.15926	595.267	5.275	87.7	1382	0.16667
9940.ENSOARP00000022554	1	0	1	1	1.409	1	0.13651	460.079	4.35904	0	0	0
9940.ENSOARP00000002944	25	0.21953	7	17	26.545	3	0.15926	604.683	5.28079	12125	135498	0.07353
9940.ENSOARP00000019394	5	0.30779	2	5	4.758	2	0.13651	518.293	4.81219	665.139	5064	0.1
9940.ENSOARP00000002945	9.22337e+13	0.8406	47	49	236.841	1	0.19112	723.367	5.76486	5114.61	99426	0.49745
9940.ENSOARP00000019388	24	0.56839	4	4	26.511	1	0.15926	541.817	4.93876	0	0	1
9940.ENSOARP00000018059	2378	0.23592	33	35	115.551	4	0.19112	717.517	5.77936	10966.4	138790	0.15126
9940.ENSOARP00000010571	8	0.30898	3	7	19.774	2	0.15926	609.617	5.36341	3755.71	34342	0.09524
9940.ENSOARP00000012750	1871	0.33776	20	32	88.081	2	0.19112	678.05	5.5895	12721.9	156022	0.14919
9940.ENSOARP00000010574	30	0.29157	8	14	66.805	3	0.15926	657.317	5.5523	3056.35	38100	0.12088
9940.ENSOARP00000001142	885	0.30512	16	23	79.418	3	0.15926	710.983	5.7639	23725.1	263812	0.14229
9940.ENSOARP00000004654	298	0.65858	7	14	76.879	2	0.15926	671.233	5.618	3831.34	43250	0.24176
9940.ENSOARP00000005501	9.22337e+13	1.2209	36	40	221.335	1	0.19112	685.95	5.62042	3625.26	61222	0.69231
9940.ENSOARP00000000299	4	0.30779	2	4	3.663	1	0.15926	527.717	4.87354	853.162	7132	0.16667
9940.ENSOARP00000005500	7	0.30779	2	7	42.5	1	0.15926	641.017	5.48611	1223.99	16992	0.14286
9940.ENSOARP00000004656	6	0.30779	2	6	22.845	1	0.15926	586.267	5.21558	1701.4	20700	0.06667
9940.ENSOARP00000000297	6	0.30779	2	6	4.224	1	0.15926	531	4.8919	1153.49	7644	0.13333
9940.ENSOARP00000005505	0	0	0	0	1	0	0	0	0	0	0	0
9940.ENSOARP00000004659	9	0.30779	2	9	20.279	1	0.15926	620.367	5.40254	2747.1	24840	0.08333
9940.ENSOARP00000013110	5	0.30779	2	5	3.961	1	0.15926	541.533	4.97064	424.301	2904	0.2
9940.ENSOARP00000013595	286	0.34102	16	18	38.836	1	0.15926	643	5.48756	5615.23	58828	0.24837
9940.ENSOARP00000010080	28	0.38039	6	6	4.662	1	0.13651	527.643	4.86678	197.114	1984	0.53333
9940.ENSOARP00000013591	193037657978	0.49019	33	33	149.432	1	0.19112	681.517	5.6151	4101.1	67996	0.35417
9940.ENSOARP00000016622	9.22337e+13	0.85246	39	40	199.495	5	0.19112	694.267	5.65858	4371.44	77854	0.55385
9940.ENSOARP00000017958	42646	0.34272	42	42	165.579	1	0.19112	736.533	5.81994	8911.31	175718	0.2288
9940.ENSOARP00000012266	7	0.30779	2	7	6.253	1	0.15926	561.7	5.08997	1434.66	9922	0.04762
9940.ENSOARP00000017956	9.22337e+13	0.6097	69	72	259.853	4	0.19112	777.983	5.94361	19222.8	376140	0.31886
9940.ENSOARP00000017949	11	0.25931	5	8	9.103	3	0.15926	586.317	5.22282	3526.27	28578	0.14286
9940.ENSOARP00000009096	6404592984	0.3906	44	46	126.08	1	0.19112	710.65	5.71994	14377.5	181784	0.23478
9940.ENSOARP00000004661	9.22337e+13	0.93398	30	31	172.406	1	0.15926	668.933	5.56244	932.18	18790	0.65161
9940.ENSOARP00000005993	459	0.4054	14	15	80.95	2	0.15926	650.5	5.50254	2826.05	33672	0.34286
9940.ENSOARP00000004665	73	0.23034	15	20	75.693	2	0.15926	687.2	5.65375	8332.5	96944	0.12105
9940.ENSOARP00000013583	1	0	1	1	10.907	1	0.15926	539.667	4.93489	0	0	0
9940.ENSOARP00000010074	5	0.30779	2	5	14.097	1	0.15926	559.55	5.0663	498.095	6340	0.1
9940.ENSOARP00000015760	21023572027562	0.30384	94	100	257.125	10	0.19112	826.55	6.07888	65183.9	1097514	0.13879
9940.ENSOARP00000016612	6	0.30779	2	6	4.994	1	0.15926	545.65	4.989	722.961	4322	0.06667
9940.ENSOARP00000017943	3	0	1	3	3.997	1	0.13651	470.155	4.43633	197.207	1296	0
9940.ENSOARP00000017941	3	0	1	3	5.124	1	0.15926	504.45	4.71556	228.244	1388	0
9940.ENSOARP00000013108	588	0.3439	20	26	88.199	6	0.15926	670.55	5.58322	14446.4	163870	0.17538
9940.ENSOARP00000010077	4	0	1	4	3.435	2	0.13651	512.993	4.77837	1230.26	7720	0
9940.ENSOARP00000000270	7	0.30779	2	7	4.658	2	0.13651	534.66	4.91895	5658.44	46376	0.09524
9940.ENSOARP00000004630	501	0.37692	16	17	56.023	1	0.15926	629.55	5.41655	2841.91	32196	0.30882
9940.ENSOARP00000005960	531	0.28334	17	18	43.62	1	0.15926	673.067	5.6238	6111.43	72784	0.22876
9940.ENSOARP00000003781	15	0.37893	4	11	13.197	1	0.15926	574.75	5.14359	3272.65	24522	0.09091
9940.ENSOARP00000006811	40589	0.49073	15	22	83.436	2	0.19112	657.483	5.52476	4943.04	59904	0.24242
9940.ENSOARP00000000276	17458132	0.35388	60	62	213.661	2	0.19112	758.333	5.87066	23903.6	396882	0.19725
9940.ENSOARP00000006813	24	0.23326	8	15	25.727	1	0.15926	646.25	5.48418	10823.2	87706	0.09524
9940.ENSOARP00000005966	9.22337e+13	0.75038	51	54	236.338	3	0.19112	733.583	5.80689	15187.3	256020	0.41929
9940.ENSOARP00000012284	724	0.49567	8	8	7.35	1	0.15926	554.667	5.02185	687.435	5400	0.60714
9940.ENSOARP00000013133	5	0	1	5	12.327	1	0.15926	547.917	4.98803	1475.93	15710	0
9940.ENSOARP00000015310	0	0	0	0	1	0	0	0	0	0	0	0
9940.ENSOARP00000017971	6395560535	0.56883	33	38	110.642	1	0.19112	721.717	5.7924	15636.1	186520	0.30868
9940.ENSOARP00000018823	4	0	1	4	16.278	2	0.15926	554.8	5.02958	765.389	7904	0
9940.ENSOARP00000014465	6	0.30779	2	6	14.423	2	0.15926	602.95	5.2977	5027.15	40072	0.06667
9940.ENSOARP00000017978	15	0.33284	6	7	34.078	1	0.15926	623.1	5.38708	623.551	6970	0.33333
9940.ENSOARP00000015309	34	0.42794	6	8	16.468	1	0.15926	584.6	5.1919	1110.58	11876	0.32143
9940.ENSOARP00000022072	9.22337e+13	0.60801	79	81	271.126	3	0.19112	769.65	5.89627	19499.7	356550	0.31574
9940.ENSOARP00000006822	9.22337e+13	0.85497	50	53	251.342	4	0.19112	753.033	5.87066	14228.2	216070	0.47968
9940.ENSOARP00000004647	67	0.23416	12	17	29.807	2	0.15926	659.533	5.55375	11992	94324	0.11765
9940.ENSOARP00000004648	43916920	0.52531	25	35	127.34	5	0.15926	727.3	5.80689	26825.2	310950	0.21681
9940.ENSOARP00000005979	848	0.69516	7	12	20.125	1	0.15926	586.417	5.21075	2109.85	20104	0.34848
9940.ENSOARP00000006828	4	0	1	4	14.031	1	0.15926	562.417	5.07693	583.113	6142	0
9940.ENSOARP00000006829	1	0	1	1	10.45	1	0.15926	544.133	4.9547	0	0	0
9940.ENSOARP00000017962	2	0	1	2	2.846	1	0.13651	499.81	4.6861	192.807	1462	0
9940.ENSOARP00000015781	570307885	0.48766	40	43	196.008	1	0.19112	709.25	5.71172	8384.56	149992	0.28571
9940.ENSOARP00000013128	1696	0.64439	9	17	66.006	5	0.15926	647.75	5.49143	11432.9	147168	0.23529
9940.ENSOARP00000018813	16335	0.33146	32	35	126.812	5	0.19112	695.217	5.66293	14023.6	184724	0.20168
9940.ENSOARP00000017969	614037	0.50715	26	27	74.026	1	0.15926	672.217	5.58708	6058.77	68398	0.36752
9940.ENSOARP00000012277	4	0	1	4	12.554	1	0.15926	549.983	5.01219	576.728	5340	0
9940.ENSOARP00000015306	15	0.37893	4	10	25.846	2	0.15926	633.017	5.45471	6937.19	63808	0.13333
9940.ENSOARP00000009066	3	0	1	3	14.457	1	0.15926	571.217	5.15229	495.913	5826	0
9940.ENSOARP00000021174	1	0	1	1	1.066	1	0.13651	432.157	4.08318	0	0	0
9940.ENSOARP00000014407	0	0	0	0	1	0	0	0	0	0	0	0
9940.ENSOARP00000003760	68	0.33919	10	10	48.93	1	0.15926	625.267	5.40157	916.988	14722	0.37778
9940.ENSOARP00000009061	3	0	1	3	8.646	1	0.15926	554.283	5.04021	678.331	6574	0
9940.ENSOARP00000001582	5	0.30779	2	5	8.049	1	0.15926	550.05	5.02427	550.224	5654	0.2
9940.ENSOARP00000005944	41	0.40246	7	10	6.187	2	0.15926	556.75	5.02523	2035.06	15762	0.24444
9940.ENSOARP00000021176	41170	0.60003	12	12	51.879	1	0.15926	620.267	5.38708	1009.68	18108	0.62121
9940.ENSOARP00000005947	13	0.37893	4	9	22.15	1	0.15926	615.917	5.37693	2758.55	27156	0.13889
9940.ENSOARP00000003767	3	0	1	3	2.735	1	0.15926	505.967	4.72813	194.305	1004	0
9940.ENSOARP00000014886	183	0.16326	31	34	84.036	3	0.15926	705.567	5.73153	18555.7	190302	0.09982
9940.ENSOARP00000014402	12	0.46346	3	9	27.944	4	0.15926	603.6	5.29142	5157.48	45466	0.08333
9940.ENSOARP00000015732	3	0.30779	2	3	13.862	1	0.15926	546.567	4.97886	134.925	1318	0.33333
9940.ENSOARP00000013557	14	0.38896	5	5	32.596	1	0.15926	589.817	5.22572	259.953	3960	0.6
9940.ENSOARP00000014401	4	0.30779	2	4	4.822	1	0.15926	540.883	4.97402	892.742	6008	0.33333
9940.ENSOARP00000014887	5	0.30779	2	5	10.613	2	0.15926	564.5	5.11219	3496.79	29552	0.1
9940.ENSOARP00000001590	1	0	1	1	1.037	1	0.00097	1	0.0029	0	0	0
9940.ENSOARP00000021163	9.22337e+13	0.87958	59	62	263.487	3	0.19112	739.783	5.80641	9496.91	191438	0.477
9940.ENSOARP00000009051	43611845	0.61104	22	25	101.6	3	0.15926	678.8	5.61993	9228.76	125194	0.39333
9940.ENSOARP00000022490	0	0	0	0	1	0	0	0	0	0	0	0
9940.ENSOARP00000004621	243361	0.3237	37	50	182.51	4	0.15926	747.217	5.85375	35368.2	501452	0.13061
9940.ENSOARP00000001113	39	0.42794	6	10	9.377	1	0.15926	585.3	5.21075	1839.12	13272	0.26667
9940.ENSOARP00000001111	7	0.30898	3	6	10.232	1	0.15926	543.417	4.97741	599.183	4824	0.13333
9940.ENSOARP00000001595	50408	0.61467	12	15	102.307	1	0.15926	641.05	5.46099	723.368	13502	0.41905
9940.ENSOARP00000006802	4	0.30779	2	4	23.958	1	0.15926	590.05	5.23635	522.757	6244	0.16667
9940.ENSOARP00000002449	10	0.30779	2	10	12.264	1	0.15926	588.8	5.22089	3117.05	21192	0.06667
9940.ENSOARP00000022498	4439341	0.57141	23	28	66.521	2	0.15926	638.583	5.43297	6215.75	65268	0.31746
9940.ENSOARP00000021164	13	0.37893	4	9	18.035	1	0.15926	598.367	5.27693	2654.26	25444	0.13889
9940.ENSOARP00000005959	6	0	1	6	7.568	2	0.15926	549.583	5.01799	4666.49	37818	0
9940.ENSOARP00000010030	6	0.30898	3	5	6.583	1	0.13651	544.876	4.97741	799.592	6142	0.2
9940.ENSOARP00000012693	9	0.30898	3	8	20.196	3	0.15926	633.033	5.45809	3648.67	31038	0.07143
9940.ENSOARP00000010038	25	0.32929	7	10	38.576	1	0.19112	649.117	5.52138	3305.45	35328	0.22222
9940.ENSOARP00000009048	8	0.30779	2	8	13.893	1	0.15926	568.183	5.10591	2005.41	16358	0.07143
9940.ENSOARP00000010032	6	0.46346	3	3	5.703	1	0.13651	509.476	4.74552	0	0	1
9940.ENSOARP00000012212	33	0.56839	4	11	30.009	1	0.19112	636.25	5.45906	2772.86	25404	0.16364
9940.ENSOARP00000009088	225686	0.52531	25	31	69.847	3	0.15926	693.683	5.67935	14968.4	204388	0.27097
9940.ENSOARP00000021194	7	0.30898	3	6	17.423	1	0.15926	579.95	5.18079	514.142	4432	0.13333
9940.ENSOARP00000016608	137	0.3791	10	18	25.717	3	0.15926	620.95	5.36775	10143.3	104110	0.14379
9940.ENSOARP00000009083	5	0	1	5	1.923	1	0.13651	513.426	4.77644	1183.43	8660	0
9940.ENSOARP00000003742	79	0.2423	16	19	76.859	2	0.19112	688.767	5.6808	5101.25	63800	0.15789
9940.ENSOARP00000002894	6	0.30779	2	6	4.905	1	0.15926	537.817	4.94069	1500.54	12442	0.06667
9940.ENSOARP00000002410	8	0.46346	3	5	17.163	1	0.15926	602.517	5.30398	539.253	7588	0.4
9940.ENSOARP00000000238	42	0.40246	7	11	18.221	2	0.15926	618.333	5.39287	2691.74	26750	0.2
9940.ENSOARP00000003746	6	0.30779	2	6	3.621	2	0.15926	490.333	4.60542	1638.16	9990	0.06667
9940.ENSOARP00000005922	305	0.39514	12	13	53.014	1	0.15926	658.833	5.56244	1205.96	24118	0.34615
9940.ENSOARP00000002897	17	0.2927	7	8	31.452	1	0.15926	594.183	5.2436	421.859	4764	0.28571
9940.ENSOARP00000001566	4	0	1	4	4.025	2	0.15926	533.167	4.91847	4142.78	30836	0
9940.ENSOARP00000003745	28	0.56839	4	7	4.318	1	0.13651	521.66	4.82136	984.055	6536	0.38095
9940.ENSOARP00000012241	0	0	0	0	1	0	0	0	0	0	0	0
9940.ENSOARP00000013572	43559072	0.42513	37	37	185.267	2	0.19112	724.733	5.78612	5822.71	129136	0.2958
9940.ENSOARP00000014420	9.22337e+13	1.21871	25	25	164.582	1	0.19112	662.15	5.54215	380.917	14340	0.96667
9940.ENSOARP00000015750	12	0.30779	2	12	13.988	1	0.15926	588.633	5.22427	4404.12	31594	0.0303
9940.ENSOARP00000017932	7	0.46346	3	4	5.775	1	0.15926	533.4	4.9233	506.986	5876	0.5
9940.ENSOARP00000013574	10	0.46346	3	7	13.861	1	0.15926	569.467	5.12185	2165.32	19492	0.14286
9940.ENSOARP00000014428	14	0.46346	3	11	51.045	3	0.15926	665.217	5.5866	3425.52	36822	0.07273
9940.ENSOARP00000010068	9293837416546	0.76178	37	37	213.041	1	0.19112	700.8	5.68515	1631.21	39186	0.53003
9940.ENSOARP00000009079	16	0.32413	5	11	43.065	2	0.15926	617.383	5.35229	5913.2	72136	0.10909
9940.ENSOARP00000016603	3	0	1	3	16.186	1	0.15926	569.817	5.12524	58.0513	932	0
9940.ENSOARP00000017935	2	0	1	2	12.121	2	0.15926	528.333	4.85856	294.529	3316	0
9940.ENSOARP00000011398	30	0.45378	5	9	25.366	2	0.15926	612.317	5.35616	3025.92	36334	0.19444
9940.ENSOARP00000009077	365	0.47511	11	16	62.934	1	0.15926	666.65	5.5924	3730.51	48316	0.25
9940.ENSOARP00000017927	2	0	1	2	6.753	1	0.15926	505.417	4.71701	38.7153	328	0
9940.ENSOARP00000021183	6	0.30779	2	6	16.202	1	0.15926	582.033	5.18659	1554.79	12810	0.06667
9940.ENSOARP00000000240	3	0	1	3	9.302	1	0.15926	543.867	4.97209	980.042	11752	0
9940.ENSOARP00000001576	1245379	0.30515	70	71	174.85	4	0.19112	793.733	6.004	55887.7	886982	0.16821
9940.ENSOARP00000002423	4	0.30779	2	4	20.186	1	0.15926	593.217	5.25519	732.83	7862	0.16667
9940.ENSOARP00000001573	33	0.26242	8	16	16.993	1	0.15926	633.667	5.45423	7863.79	69472	0.11667
9940.ENSOARP00000003752	32	0.51861	5	7	24.566	1	0.15926	625.1	5.41027	1557.97	14800	0.38095
9940.ENSOARP00000022038	9.22337e+13	0.57719	63	66	245.184	3	0.19112	753	5.84603	12790.6	246118	0.30862
9940.ENSOARP00000022035	5	0	1	5	13.927	1	0.15926	566.317	5.11751	711.068	5548	0
9940.ENSOARP00000022033	2	0	1	2	4.666	1	0.15926	513.55	4.7803	201.085	1894	0
9940.ENSOARP00000002425	17	0.38896	5	8	10.926	1	0.15926	564.917	5.09045	1038.17	9232	0.21429
9940.ENSOARP00000010053	6	0.30779	2	6	11.697	1	0.15926	555.633	5.03683	2430.37	25014	0.06667
9940.ENSOARP00000012230	53	0.358	9	16	41.249	2	0.15926	648.817	5.48708	6212.11	61422	0.13333
9940.ENSOARP00000015742	2313	0.38288	24	25	72.673	1	0.15926	656.117	5.52911	4173.47	57712	0.28333
9940.ENSOARP00000014417	43917018	0.36627	34	36	171.122	2	0.19112	735.067	5.83395	10755.1	176850	0.23333
9940.ENSOARP00000010054	11	0.37893	4	7	23.153	2	0.15926	602.317	5.27258	3943.41	43782	0.2381
9940.ENSOARP00000015746	3	0	1	3	1.957	1	0.13651	498.86	4.67595	1153.12	8502	0
9940.ENSOARP00000011387	9.22337e+13	0.80346	54	55	248.911	1	0.19112	727.867	5.77404	5681.72	109992	0.47677
9940.ENSOARP00000007760	1	0	1	1	6.482	1	0.15926	544.133	4.9547	0	0	0
9940.ENSOARP00000002071	2	0	1	2	5.585	2	0.15926	485.683	4.56967	3954	58624	0
9940.ENSOARP00000007761	190	0.32381	17	17	38.033	1	0.15926	649.9	5.50882	3814.77	47010	0.29412
9940.ENSOARP00000008610	4	0	1	4	1.989	1	0.15926	503.233	4.703	1054.49	6578	0
9940.ENSOARP00000010922	3994444	0.32943	31	35	145.256	5	0.19112	729.117	5.81704	25916.7	331602	0.18992
9940.ENSOARP00000005589	232	0.2571	18	26	70.261	3	0.19112	695.317	5.69336	12355	128622	0.11385
9940.ENSOARP00000006435	8187614	0.36785	52	54	190.807	1	0.15926	764.1	5.92091	22545.8	369320	0.21244
9940.ENSOARP00000005107	5	0.30779	2	5	10.51	1	0.15926	562.8	5.0861	420.4	3260	0.1
9940.ENSOARP00000004259	97138	0.31718	33	35	121.703	3	0.19112	703.65	5.71076	11408.9	143076	0.20336
9940.ENSOARP00000020728	725766	0.68975	13	13	24.378	1	0.15926	590.4	5.21992	315.777	4694	0.69231
9940.ENSOARP00000013197	2	0	1	2	12.887	1	0.15926	531.45	4.88272	16.4557	240	0
9940.ENSOARP00000014041	8	0.30779	2	8	9.964	1	0.15926	547.317	4.9832	980.485	6498	0.10714
9940.ENSOARP00000017551	10	0.30779	2	10	14.624	3	0.15926	599.067	5.28852	8473.53	66276	0.02222
9940.ENSOARP00000014040	7708	0.65857	12	24	69.74	1	0.15926	653.45	5.5122	10000.1	110176	0.18478
9940.ENSOARP00000009937	1	0	1	1	1.046	1	0.11945	403.604	3.80105	0	0	0
9940.ENSOARP00000018881	8	0.30779	2	8	42.467	1	0.15926	632.167	5.42041	674.681	12252	0.10714
9940.ENSOARP00000014046	8	0.37893	4	4	2.685	1	0.13651	473.702	4.4658	97.8149	1788	0.66667
9940.ENSOARP00000013193	3	0	1	3	8.433	2	0.15926	589.733	5.23732	2336.9	18528	0
9940.ENSOARP00000009935	40440	0.76373	9	9	41.838	1	0.15926	594.667	5.25567	12.5539	358	0.88889
9940.ENSOARP00000014044	3	0	1	3	13.79	1	0.15926	561.583	5.09673	230.372	3182	0
9940.ENSOARP00000014049	0	0	0	0	1	0	0	0	0	0	0	0
9940.ENSOARP00000009931	4	0	1	4	12.324	1	0.15926	571.4	5.13731	1128.66	8874	0
9940.ENSOARP00000019737	61	0.27934	10	13	42.176	2	0.15926	636.183	5.44747	3396.68	36776	0.17949
9940.ENSOARP00000007770	33	0.51861	5	8	5.796	2	0.13651	545.576	4.96871	2276.9	12944	0.32143
9940.ENSOARP00000008623	28	0.56839	4	8	17.984	1	0.15926	580.367	5.19722	1472.2	15552	0.25
9940.ENSOARP00000005597	9.22337e+13	0.99874	33	38	207.494	1	0.15926	697.117	5.66679	6949	132068	0.54196
9940.ENSOARP00000004269	124	0.64826	5	9	8.132	1	0.15926	559.583	5.0518	1776.13	12078	0.30556
9940.ENSOARP00000008625	3	0	1	3	9.869	1	0.15926	519.567	4.79914	511.356	5196	0
9940.ENSOARP00000005599	252026	0.47437	35	35	184.411	1	0.19112	704.317	5.70399	2600.26	64438	0.33613
9940.ENSOARP00000016692	2	0	1	2	3.898	1	0.13651	488.81	4.59865	58.9553	444	0
9940.ENSOARP00000016696	4	0	1	4	6.786	1	0.15926	523.35	4.84021	570.746	4394	0
9940.ENSOARP00000009922	37440	0.77178	16	16	85.544	1	0.15926	642.667	5.47404	122.117	6154	0.71667
9940.ENSOARP00000013184	1210	0.33783	24	24	85.835	1	0.19112	679.7	5.63926	3443.04	56316	0.27174
9940.ENSOARP00000019723	9.22337e+13	0.63174	66	67	246.037	3	0.19112	764.283	5.89095	18374.7	351536	0.35414
9940.ENSOARP00000020718	7	0.30779	2	7	10.217	1	0.15926	560.367	5.06388	3839.56	31366	0.09524
9940.ENSOARP00000002051	23732792899248	0.84224	28	30	173.937	1	0.19112	683.133	5.62911	3319.97	59118	0.55862
9940.ENSOARP00000003387	2	0.30779	2	2	8.058	1	0.15926	556.117	5.05567	0	0	1
9940.ENSOARP00000004233	194	0.55399	8	10	31.27	1	0.15926	605.367	5.32282	1262.83	16470	0.42222
9940.ENSOARP00000005567	8	0.25931	5	5	18.416	1	0.15926	595.167	5.26292	915.06	9536	0.4
9940.ENSOARP00000017580	10	0.37893	4	6	15.855	1	0.15926	562.483	5.07837	454.646	3958	0.26667
9940.ENSOARP00000017572	5	0	1	5	10.172	2	0.15926	574.017	5.16388	3218.9	30680	0
9940.ENSOARP00000019751	96325	0.52265	19	20	120.965	1	0.15926	673.533	5.60013	1425.71	25294	0.41053
9940.ENSOARP00000015392	30	0.38039	6	8	32.31	1	0.15926	629.983	5.44119	1500.34	18488	0.32143
9940.ENSOARP00000015399	79	0.47564	7	12	29.065	1	0.15926	609.183	5.32331	3114.93	30420	0.21212
[truncated: 75 more rows]

## Sheet: Network 2
NETWORK 2 GV-GV
node_name	MCC	DMNC	MNC	Degree	EPC	BottleNeck	EcCentricity	Closeness	Radiality	Betweenness	Stress	ClusteringCoefficient
9940.ENSOARP00000012828	9	0.2842	4	7	26.911	3	0.13417	399.526	5.7299	4145.15	26434	0.14286
9940.ENSOARP00000007485	149	0.33936	11	14	54.021	5	0.13417	434.336	5.96886	7968.19	55832	0.23077
9940.ENSOARP00000012823	81083	0.44895	19	26	152.575	9	0.13417	487.393	6.34235	12591.5	112400	0.21846
9940.ENSOARP00000007008	5152	0.33503	19	26	161.545	11	0.15653	473.783	6.21871	15929.4	137048	0.16
9940.ENSOARP00000017282	7	0.30898	3	6	12.4	3	0.1174	366.792	5.45122	4555.91	24502	0.13333
9940.ENSOARP00000000854	1008	0.39414	14	16	104.627	5	0.13417	444.426	6.0483	3843.16	30044	0.29167
9940.ENSOARP00000000853	200	0.26803	19	23	148.874	22	0.13417	478.443	6.27252	10064	117988	0.1581
9940.ENSOARP00000017280	2	0.30779	2	2	4.207	1	0.1174	324.768	4.9906	0	0	1
9940.ENSOARP00000019461	13	0.28529	6	7	22.697	3	0.13417	368.129	5.44994	1398.42	15484	0.28571
9940.ENSOARP00000019452	2	0.30779	2	2	26.526	1	0.15653	412.633	5.82279	0	0	1
9940.ENSOARP00000018120	7	0.30898	3	6	50.543	1	0.13417	424.91	5.96053	918.492	8932	0.2
9940.ENSOARP00000015095	2	0.30779	2	2	29.866	1	0.15653	412.633	5.82279	0	0	1
9940.ENSOARP00000001708	9	0.46346	3	6	44.836	1	0.15653	418.8	5.91056	1466.82	10244	0.2
9940.ENSOARP00000018125	12	0.32413	5	7	71.082	2	0.13417	438.643	6.04253	1862.16	16072	0.28571
9940.ENSOARP00000018129	13790	0.39707	26	26	145.55	5	0.15653	502.65	6.39232	14505.6	182528	0.31077
9940.ENSOARP00000009651	110	0.39027	11	15	60.708	6	0.15653	444.75	6.08161	4853.31	37150	0.22857
9940.ENSOARP00000007010	0	0	0	0	1	0	0	0	0	0	0	0
9940.ENSOARP00000007494	205	0.54893	9	10	62.401	1	0.13417	424.076	5.94451	552.078	5964	0.51111
9940.ENSOARP00000015090	19	0.38039	6	7	59.754	1	0.13417	426.793	5.96245	835.544	6386	0.38095
9940.ENSOARP00000021764	14063	0.52204	32	33	197.902	5	0.13417	483.66	6.2674	4173.92	105790	0.35795
9940.ENSOARP00000021763	2	0	1	2	8.396	2	0.13417	356.838	5.37626	543.926	2488	0
9940.ENSOARP00000021762	3	0	1	3	12.782	1	0.13417	384.831	5.63829	658.226	4916	0
9940.ENSOARP00000020430	9	0.30779	2	9	45.969	1	0.13417	416.905	5.85803	4264.22	40182	0.08333
9940.ENSOARP00000017272	51	0.21031	15	16	99.697	2	0.13417	452.302	6.11428	6509.29	52532	0.175
9940.ENSOARP00000019450	4	0.30779	2	4	7.799	1	0.13417	352.54	5.309	675.83	3250	0.16667
9940.ENSOARP00000000862	0	0	0	0	1	0	0	0	0	0	0	0
9940.ENSOARP00000017268	128	0.52304	6	12	64.116	2	0.15653	423.917	5.93234	4402.67	32942	0.16667
9940.ENSOARP00000010632	8	0.46346	3	5	37.832	2	0.13417	413.46	5.867	3370.48	26622	0.3
9940.ENSOARP00000009640	4	0.30898	3	3	43.922	1	0.13417	407.345	5.82984	8.68262	128	0.66667
9940.ENSOARP00000008310	5	0	1	5	8.53	4	0.1174	358.504	5.36345	3463.25	19020	0
9940.ENSOARP00000017297	3601	0.64479	11	12	79.001	1	0.13417	432.543	6.00473	1805.15	18152	0.57576
9940.ENSOARP00000019474	11	0.30779	2	11	62.329	3	0.15653	475.333	6.26868	18338.5	129270	0.05455
9940.ENSOARP00000018145	2	0	1	2	17.39	1	0.13417	388.612	5.67352	27.3104	456	0
9940.ENSOARP00000019476	39	0.25452	11	14	103.308	4	0.15653	492.417	6.39552	9219.02	73920	0.16484
9940.ENSOARP00000000839	6252	0.45444	20	20	150.152	4	0.15653	476.917	6.26804	2396.06	32228	0.38947
9940.ENSOARP00000021315	2	0.30779	2	2	27.366	1	0.15653	412.633	5.82279	0	0	1
9940.ENSOARP00000012841	4	0	1	4	10.997	2	0.13417	370.36	5.51016	666.904	3960	0
9940.ENSOARP00000012840	8	0.46346	3	5	5.791	3	0.13417	333.233	5.07388	1206.12	6370	0.3
9940.ENSOARP00000006141	37	0.34989	8	11	79.304	4	0.13417	448.645	6.10724	4028.45	32336	0.23636
9940.ENSOARP00000011503	44	0.37904	8	10	14.638	2	0.13417	397.886	5.72349	2464	13764	0.28889
9940.ENSOARP00000006148	28	0.45378	5	7	46.621	2	0.15653	443.883	6.05791	2748.63	19966	0.33333
9940.ENSOARP00000011505	6	0.30779	2	6	35.349	4	0.15653	431.383	5.96181	5257.27	33396	0.13333
9940.ENSOARP00000021303	5	0.30779	2	5	7.537	2	0.13417	354.4	5.32053	1636.1	7314	0.1
9940.ENSOARP00000022632	222	0.37162	14	18	132.918	2	0.15653	457.967	6.14503	5515.23	52478	0.21569
9940.ENSOARP00000018141	2	0.30779	2	2	26.559	1	0.15653	412.633	5.82279	0	0	1
9940.ENSOARP00000018135	2	0	1	2	2.194	1	0.1174	296.969	4.5934	140.417	456	0
9940.ENSOARP00000000849	4	0	1	4	8.4	1	0.1174	349.256	5.27568	428.843	2030	0
9940.ENSOARP00000010652	2664	0.66175	11	11	92.781	2	0.15653	436.85	6.02844	226.477	4646	0.70909
9940.ENSOARP00000009663	2	0.30779	2	2	31.72	1	0.15653	412.633	5.82279	0	0	1
9940.ENSOARP00000010651	56	0.25546	13	19	121.706	9	0.13417	469.243	6.20846	7080.85	63132	0.12865
9940.ENSOARP00000007482	2	0.30779	2	2	33.031	1	0.15653	412.633	5.82279	0	0	1
9940.ENSOARP00000010608	96	0.61814	6	6	10.24	1	0.13417	369.595	5.48389	45.1235	504	0.86667
9940.ENSOARP00000003083	3	0	1	3	16.056	3	0.13417	385.66	5.64661	902.452	6806	0
9940.ENSOARP00000006112	35	0.25452	11	12	57.977	10	0.13417	441.526	6.05791	7336.24	51858	0.22727
9940.ENSOARP00000006114	14	0.46346	3	11	25.415	7	0.13417	419.469	5.91248	8060.97	53270	0.07273
9940.ENSOARP00000007446	2	0.30779	2	2	31.682	1	0.15653	412.633	5.82279	0	0	1
9940.ENSOARP00000021737	51	0.58344	5	8	43.27	3	0.15653	412.983	5.85931	3374.24	23484	0.32143
9940.ENSOARP00000019895	390776	0.60183	20	22	136.906	1	0.15653	457.5	6.13606	3413.46	38616	0.42857
9940.ENSOARP00000000815	1426	0.17118	38	46	158.421	66	0.15653	540.567	6.5954	79625.3	611148	0.08019
9940.ENSOARP00000017239	5	0	1	5	29.477	5	0.13417	424.01	5.95604	2908.38	18810	0
9940.ENSOARP00000003092	1	0	1	1	2.141	1	0.1174	307.444	4.77342	0	0	0
9940.ENSOARP00000007452	142	0.43736	8	13	48.507	5	0.13417	430.752	5.9695	6465.55	41464	0.23077
9940.ENSOARP00000011923	8	0.30898	3	7	17.999	6	0.13417	378.598	5.55436	4872.76	28280	0.09524
9940.ENSOARP00000007457	298	0.34999	16	20	99.796	16	0.13417	462.526	6.16361	13993.9	100014	0.20526
9940.ENSOARP00000021721	5	0.30779	2	5	7.115	2	0.13417	361.207	5.39292	1347.78	5118	0.1
9940.ENSOARP00000006127	1	0	1	1	2.887	1	0.1174	295.246	4.59084	0	0	0
9940.ENSOARP00000015043	3	0.30779	2	3	25.71	1	0.13417	379.655	5.56077	163.586	1354	0.33333
9940.ENSOARP00000015042	6	0	1	6	33.095	3	0.13417	407.671	5.80485	3248.29	26302	0
9940.ENSOARP00000018554	2	0.30779	2	2	26.602	1	0.15653	412.633	5.82279	0	0	1
9940.ENSOARP00000016375	2	0	1	2	4.659	1	0.13417	343.738	5.20649	314.432	2026	0
9940.ENSOARP00000016376	522314	0.39184	29	29	148.531	10	0.15653	486.283	6.30583	10946.6	109696	0.29557
9940.ENSOARP00000014197	503	0.3562	17	18	139.978	1	0.13417	465.436	6.19052	5594.24	57550	0.28758
9940.ENSOARP00000005281	46323	0.61311	13	14	112.203	2	0.13417	434.743	5.98936	738.423	9902	0.52747
9940.ENSOARP00000012805	6	0.30779	2	6	18.194	6	0.13417	394.536	5.69723	4071.84	22228	0.06667
9940.ENSOARP00000003061	11249282	0.80119	15	15	117.095	1	0.15653	446.367	6.0925	535.376	5796	0.7619
9940.ENSOARP00000007425	2414	0.43918	14	14	83.135	3	0.13417	438.502	6.03805	3288.6	32136	0.42857
9940.ENSOARP00000018592	7	0	1	7	25.988	3	0.13417	378.164	5.52681	5414.82	37528	0
9940.ENSOARP00000021759	3	0	1	3	15.532	1	0.13417	372.21	5.50888	881.425	4770	0
9940.ENSOARP00000009639	0	0	0	0	1	0	0	0	0	0	0	0
9940.ENSOARP00000017257	5	0	1	5	22.204	2	0.13417	387.171	5.64918	2183	13874	0
9940.ENSOARP00000020427	3	0.30779	2	3	5.436	1	0.13417	341.907	5.19688	261.639	1004	0.33333
9940.ENSOARP00000018104	10	0.46346	3	7	19.734	3	0.13417	369.955	5.46403	2728.91	20766	0.2381
9940.ENSOARP00000009634	3	0	1	3	5.095	2	0.1174	333.096	5.08029	962.664	4174	0
9940.ENSOARP00000019437	2	0.30779	2	2	30.37	1	0.15653	412.633	5.82279	0	0	1
9940.ENSOARP00000018106	4	0.30779	2	4	27.688	1	0.13417	397.479	5.74143	407.594	4216	0.16667
9940.ENSOARP00000007431	4	0.30779	2	4	5.79	2	0.1174	335.84	5.10784	537.312	2678	0.16667
9940.ENSOARP00000010613	1	0	1	1	2.341	1	0.1174	301.807	4.69398	0	0	0
9940.ENSOARP00000010612	0	0	0	0	1	0	0	0	0	0	0	0
9940.ENSOARP00000020410	0	0	0	0	1	0	0	0	0	0	0	0
9940.ENSOARP00000021748	386595	0.44365	28	31	172.22	4	0.15653	512.8	6.4756	13722.1	153518	0.27742
9940.ENSOARP00000019420	0	0	0	0	1	0	0	0	0	0	0	0
9940.ENSOARP00000000807	10	0.37893	4	6	18.99	4	0.1174	367.051	5.43712	4381.08	32098	0.26667
9940.ENSOARP00000021747	8	0.2842	4	6	19.14	1	0.13417	382.269	5.61394	2283.58	12808	0.2
9940.ENSOARP00000020415	2	0	1	2	11.565	1	0.13417	365.571	5.44097	670.861	3734	0
9940.ENSOARP00000018578	2	0.30779	2	2	26.387	1	0.15653	412.633	5.82279	0	0	1
9940.ENSOARP00000019426	0	0	0	0	1	0	0	0	0	0	0	0
9940.ENSOARP00000003082	39	0.32073	8	13	58.909	3	0.13417	440.036	6.05022	5884.14	41312	0.14103
9940.ENSOARP00000005260	1	0	1	1	1.401	1	0.1174	296.871	4.61839	0	0	0
9940.ENSOARP00000014607	4	0.30779	2	4	8.084	1	0.13417	344.629	5.22187	516.313	2372	0.16667
9940.ENSOARP00000021370	0	0	0	0	1	0	0	0	0	0	0	0
9940.ENSOARP00000021379	10	0.37893	4	6	36.351	1	0.15653	441.533	6.03997	2243.31	19086	0.26667
9940.ENSOARP00000002635	0	0	0	0	1	0	0	0	0	0	0	0
9940.ENSOARP00000004811	378925	0.39065	31	32	192.525	6	0.15653	480.283	6.24754	10722.4	133580	0.27016
9940.ENSOARP00000001303	41	0.42794	6	12	84.398	6	0.13417	472.043	6.27444	7320.89	72762	0.18182
9940.ENSOARP00000004816	165	0.49567	8	16	100.857	9	0.13417	457.343	6.14632	12692.3	95272	0.15833
9940.ENSOARP00000011570	6	0.30779	2	6	36.171	1	0.13417	395.393	5.68377	2525.21	12848	0.13333
9940.ENSOARP00000004817	1	0	1	1	4.101	1	0.1174	321.118	4.96369	0	0	0
9940.ENSOARP00000002638	12	0.25931	5	9	39.022	5	0.13417	429.576	5.99128	5542.69	42056	0.11111
9940.ENSOARP00000022228	4320	0.72691	16	16	158.704	1	0.13417	426.869	5.91825	21.7429	832	0.675
9940.ENSOARP00000007091	3	0	1	3	5.59	1	0.13417	348.574	5.27825	420.618	1754	0
9940.ENSOARP00000010242	17	0.46346	3	11	49.478	5	0.15653	450.8	6.13671	7195.21	48176	0.14545
9940.ENSOARP00000015927	9	0.30779	2	9	49.906	2	0.13417	429.26	5.9727	4572.6	31368	0.05556
9940.ENSOARP00000021360	0	0	0	0	1	0	0	0	0	0	0	0
9940.ENSOARP00000012416	6	0.30779	2	6	13.269	2	0.13417	381.205	5.5928	4127.29	20374	0.06667
9940.ENSOARP00000020038	1	0	1	1	7.334	1	0.13417	329.521	5.04569	0	0	0
9940.ENSOARP00000000465	7	0.30898	3	6	40.561	3	0.15653	438.917	6.06047	2504.35	17184	0.2
9940.ENSOARP00000003973	1472	0.29615	16	16	126.88	6	0.13417	485.643	6.32762	4534.21	55266	0.275
9940.ENSOARP00000022216	2	0	1	2	9.524	1	0.13417	354.505	5.33911	231.03	1694	0
9940.ENSOARP00000022213	8665	0.72723	18	19	166.413	1	0.15653	450	6.08802	2273.03	34590	0.57895
9940.ENSOARP00000004821	19	0.2842	4	17	66.435	14	0.15653	471.433	6.26355	19324.8	126938	0.04412
9940.ENSOARP00000022695	3	0.30779	2	3	9.859	1	0.1174	350.657	5.2885	125.928	790	0.33333
9940.ENSOARP00000004823	5152241	0.40951	43	46	205.169	30	0.15653	516.783	6.44678	30368.3	266046	0.23671
9940.ENSOARP00000019053	7	0.30779	2	7	55.208	2	0.13417	430.969	6.00281	2140.42	17034	0.09524
9940.ENSOARP00000002649	6	0.30779	2	6	24.923	4	0.15653	409.567	5.84649	3157.4	18166	0.06667
9940.ENSOARP00000019049	5	0	1	5	9.691	2	0.13417	336.569	5.10912	3910.96	34342	0
9940.ENSOARP00000015920	1692	0.57863	10	17	134.484	1	0.15653	467.467	6.20461	4939.48	50850	0.24265
9940.ENSOARP00000010235	469762	0.47963	26	26	175.222	3	0.15653	478.8	6.25202	5589.14	63350	0.37538
9940.ENSOARP00000011561	0	0	0	0	1	0	0	0	0	0	0	0
9940.ENSOARP00000012893	13	0.37893	4	9	50.393	5	0.15653	452.117	6.15016	5704.37	40546	0.11111
9940.ENSOARP00000012894	4	0	1	4	22.56	2	0.13417	379.855	5.56525	1037.87	6660	0
9940.ENSOARP00000009286	5	0.30779	2	5	15.449	3	0.13417	392.552	5.7094	2462.16	13692	0.1
9940.ENSOARP00000009284	12	0.25931	5	9	42.593	3	0.13417	410.112	5.81062	2884.45	18858	0.13889
9940.ENSOARP00000014627	9	0.46346	3	6	14.566	1	0.13417	373.774	5.50503	1411.2	9960	0.2
9940.ENSOARP00000015958	2881	0.71599	9	10	97.912	1	0.15653	438.283	6.04445	613.59	7710	0.66667
9940.ENSOARP00000007068	10	0.32413	5	5	19.661	2	0.1174	368.68	5.45634	545.031	4688	0.5
9940.ENSOARP00000002613	1	0	1	1	1.141	1	0.1174	286.3	4.45246	0	0	0
9940.ENSOARP00000003942	3	0	1	3	5.855	3	0.13417	337.06	5.13923	5918.53	39982	0
9940.ENSOARP00000019086	3	0	1	3	11.87	1	0.13417	371.138	5.51528	386.927	2394	0
9940.ENSOARP00000021395	2	0.30779	2	2	31.269	1	0.15653	412.633	5.82279	0	0	1
9940.ENSOARP00000013777	12004	0.54053	14	14	116.043	3	0.15653	465.7	6.21102	1517.33	18126	0.52747
9940.ENSOARP00000012446	151	0.35765	13	14	86.944	2	0.13417	449.586	6.11492	3198.51	26138	0.30769
9940.ENSOARP00000011114	3	0	1	3	4.944	1	0.13417	346.021	5.24878	512.518	2580	0
9940.ENSOARP00000014621	189	0.22275	23	24	148.472	8	0.15653	510.833	6.47881	10645.5	117764	0.16667
9940.ENSOARP00000013773	4	0.30779	2	4	19.435	1	0.1174	382.87	5.61394	1032.2	6790	0.16667
9940.ENSOARP00000013774	7	0.30779	2	7	25.614	3	0.15653	415.2	5.89134	2924.07	18968	0.09524
9940.ENSOARP00000011112	89	0.38186	9	13	59.847	3	0.15653	452.083	6.14439	5831.36	41222	0.24359
9940.ENSOARP00000011107	57296	0.2624	32	34	173.773	24	0.15653	521.383	6.51212	30941.1	279220	0.16934
9940.ENSOARP00000001771	14	0.37893	4	10	27.61	5	0.13417	401.921	5.73951	5789.11	34820	0.11111
9940.ENSOARP00000004801	11	0.46346	3	8	41.93	5	0.13417	432.426	6.00858	4936.02	33604	0.10714
9940.ENSOARP00000002624	2	0	1	2	2.598	1	0.1174	307.117	4.7542	165.932	526	0
9940.ENSOARP00000021386	0	0	0	0	1	0	0	0	0	0	0	0
9940.ENSOARP00000019066	5	0.30898	3	4	14.183	1	0.13417	365.657	5.45058	1805.31	12708	0.33333
9940.ENSOARP00000001779	40323	0.8164	8	11	59.172	2	0.13417	422.176	5.908	2624.15	17414	0.50909
9940.ENSOARP00000011104	1	0	1	1	11.82	1	0.1174	344.32	5.21995	0	0	0
9940.ENSOARP00000007080	2	0.30779	2	2	27.498	1	0.15653	412.633	5.82279	0	0	1
9940.ENSOARP00000013763	32	0.51861	5	7	17.913	1	0.13417	380.686	5.57422	1996.16	10244	0.38095
9940.ENSOARP00000008375	6	0.30779	2	6	19.995	3	0.13417	408.919	5.84009	4120.62	24294	0.06667
9940.ENSOARP00000018170	0	0	0	0	1	0	0	0	0	0	0	0
9940.ENSOARP00000022665	1	0	1	1	1.345	1	0.10435	285.794	4.44797	0	0	0
9940.ENSOARP00000000897	2408	0.51222	12	16	78.207	4	0.15653	446.95	6.09506	9532.04	70122	0.29167
9940.ENSOARP00000022663	133	0.29929	10	13	77.837	3	0.13417	435.893	5.99192	7319.52	68568	0.19231
9940.ENSOARP00000000418	1	0	1	1	4.69	1	0.13417	356.514	5.36473	0	0	0
9940.ENSOARP00000019498	8	0.30898	3	7	33.314	2	0.13417	406.088	5.79332	2500.56	14398	0.09524
9940.ENSOARP00000010680	2	0	1	2	7.656	1	0.13417	346.948	5.27056	85.3947	516	0
9940.ENSOARP00000000419	1	0	1	1	1.812	1	0.1174	299.533	4.65426	0	0	0
9940.ENSOARP00000003929	0	0	0	0	1	0	0	0	0	0	0	0
9940.ENSOARP00000013710	3	0.30779	2	3	1.864	1	0.1174	294.806	4.53254	423.719	2232	0.33333
9940.ENSOARP00000013711	5	0	1	5	11.117	7	0.13417	368.295	5.46531	3780.51	19420	0
9940.ENSOARP00000009213	13	0.38896	5	6	18.116	5	0.13417	381.079	5.57358	2222.83	14112	0.4
9940.ENSOARP00000010200	6	0.30779	2	6	27.307	3	0.15653	406.017	5.81703	4767.03	26212	0.06667
9940.ENSOARP00000007054	3	0.30779	2	3	2.737	1	0.1174	316.637	4.86952	437.755	1532	0.33333
9940.ENSOARP00000013709	393949	0.5085	25	26	154.305	6	0.15653	498.017	6.39681	8157.99	98406	0.37231
9940.ENSOARP00000022656	375360	0.671	15	15	114.468	1	0.15653	438.8	6.02844	645.182	11362	0.6381
9940.ENSOARP00000022653	10	0.23775	6	6	34.16	2	0.15653	418.617	5.90543	784.076	7190	0.33333
9940.ENSOARP00000022651	6	0.30779	2	6	27.653	1	0.13417	398.86	5.73759	880.602	6290	0.06667
9940.ENSOARP00000018161	15	0.38896	5	6	47.83	1	0.15653	403.383	5.78115	1471.19	11000	0.4
9940.ENSOARP00000019489	2	0.30779	2	2	27.746	1	0.15653	412.633	5.82279	0	0	1
9940.ENSOARP00000009209	8	0.30779	2	8	35.694	4	0.15653	439.817	6.02587	9640.68	63072	0.07143
9940.ENSOARP00000019008	5	0.30779	2	5	11.833	2	0.13417	379.736	5.59216	3983.06	18644	0.1
9940.ENSOARP00000008391	13	0.37893	4	9	25.925	6	0.13417	412.093	5.8497	6694.37	40936	0.11111
9940.ENSOARP00000009687	25	0.32413	5	15	69.998	5	0.13417	458.11	6.15657	9869.93	67488	0.11429
9940.ENSOARP00000008392	2	0	1	2	5.134	1	0.13417	350.833	5.28657	354.681	1882	0
9940.ENSOARP00000009686	37	0.47549	6	9	67.176	3	0.13417	436.893	6.02395	1394.73	13642	0.30556
9940.ENSOARP00000008355	6	0.30779	2	6	48.285	2	0.13417	415.626	5.87212	1486.51	10352	0.06667
9940.ENSOARP00000020026	3	0	1	3	3.49	1	0.13417	328.214	5.01558	652.886	2622	0
9940.ENSOARP00000019041	2946	0.55613	12	14	102.84	3	0.13417	463.626	6.20333	5582.5	44198	0.41758
9940.ENSOARP00000021354	3	0	1	3	15.793	1	0.13417	367.686	5.45955	197.088	1322	0
9940.ENSOARP00000022208	9	0.30898	3	8	63.707	4	0.15653	448.933	6.07392	9773.08	105266	0.10714
9940.ENSOARP00000012882	5621508	0.51641	33	33	200.893	7	0.15653	520.517	6.50764	8494.66	143294	0.37311
9940.ENSOARP00000009233	188	0.31933	13	15	93.05	5	0.15653	461.883	6.19821	7820.55	66264	0.2381
9940.ENSOARP00000007030	265	0.53872	10	11	78.221	4	0.15653	417.7	5.88301	1795.49	16194	0.49091
9940.ENSOARP00000022676	3	0	1	3	17.218	1	0.13417	379.243	5.59793	475.657	3168	0
9940.ENSOARP00000019030	138	0.43736	8	12	72.041	1	0.13417	425.721	5.92209	2186.51	18710	0.22727
9940.ENSOARP00000000402	2	0	1	2	9.624	1	0.13417	352.981	5.32629	34.4884	418	0
9940.ENSOARP00000020010	7	0.30898	3	6	25.778	2	0.13417	416.96	5.90607	2285.77	16308	0.13333
9940.ENSOARP00000018183	1	0	1	1	2.437	1	0.10435	290.635	4.49859	0	0	0
9940.ENSOARP00000000405	0	0	0	0	1	0	0	0	0	0	0	0
9940.ENSOARP00000001736	322617	0.2003	15	27	154.165	13	0.15653	515.967	6.51212	16930.9	175062	0.20513
9940.ENSOARP00000010691	2	0.30779	2	2	20.282	1	0.15653	403.9	5.81382	0	0	1
9940.ENSOARP00000003919	4	0.30779	2	4	19.058	2	0.13417	352.31	5.28017	1160.37	8788	0.16667
9940.ENSOARP00000019029	9	0.37893	4	5	13.907	2	0.13417	353.705	5.29939	1944.12	14534	0.4
9940.ENSOARP00000019028	5	0	1	5	34.824	1	0.13417	427.86	5.99256	3110.38	19436	0
9940.ENSOARP00000011545	19	0.32413	5	14	30.215	11	0.13417	421.076	5.90351	12856.5	68050	0.07692
9940.ENSOARP00000009222	9	0.46346	3	6	6.644	4	0.1174	344.593	5.19496	1584.13	7236	0.2
9940.ENSOARP00000010694	5	0	1	5	8.875	4	0.13417	370.105	5.48517	3639.71	21384	0
9940.ENSOARP00000022181	11	0.46346	3	8	41.445	3	0.13417	430.393	5.99256	6263.5	41716	0.14286
9940.ENSOARP00000004772	76	0.30543	11	17	106.674	10	0.13417	468.376	6.21422	10248.8	78694	0.13971
9940.ENSOARP00000005624	3277	0.39534	19	26	151.863	6	0.15653	505.1	6.42628	21011.7	157804	0.19077
9940.ENSOARP00000007802	4	0.30779	2	4	13.732	1	0.13417	374.421	5.5281	473.304	2828	0.16667
9940.ENSOARP00000005629	0	0	0	0	1	0	0	0	0	0	0	0
9940.ENSOARP00000015893	235	0.33049	15	21	135.988	6	0.15653	481.7	6.30007	13002	140186	0.18095
9940.ENSOARP00000012381	38	0.43905	7	9	42.607	4	0.13417	391.979	5.67288	2588.59	20302	0.36111
9940.ENSOARP00000011059	36	0.56839	4	14	44.796	10	0.15653	444.8	6.08417	11085.9	62044	0.10989
9940.ENSOARP00000016743	2	0	1	2	7.039	1	0.1174	333.258	5.07516	243.326	1212	0
9940.ENSOARP00000015899	1	0	1	1	6.617	1	0.13417	353.39	5.33014	0	0	0
9940.ENSOARP00000015408	4	0	1	4	5.723	1	0.13417	335.605	5.1104	701.682	3196	0
9940.ENSOARP00000004781	5	0.30898	3	4	17.818	1	0.13417	373.929	5.51721	534.796	3634	0.33333
9940.ENSOARP00000005634	5	0	1	5	29.673	2	0.13417	392.412	5.69146	1679.34	10108	0
9940.ENSOARP00000003455	55	0.30733	12	13	80.067	4	0.13417	445.46	6.08609	3543.21	32410	0.26923
9940.ENSOARP00000005636	1	0	1	1	8.788	1	0.1174	334.746	5.10399	0	0	0
9940.ENSOARP00000005639	1	0	1	1	6.545	1	0.13417	339.193	5.18535	0	0	0
9940.ENSOARP00000014552	8	0.30779	2	8	19.827	2	0.13417	399.393	5.74207	4474.9	21728	0.03571
9940.ENSOARP00000010192	2	0	1	2	24.247	1	0.13417	367.188	5.44994	18.7731	610	0
9940.ENSOARP00000016734	2	0.30779	2	2	31.363	1	0.15653	412.633	5.82279	0	0	1
9940.ENSOARP00000015884	28	0.45378	5	7	45.747	1	0.13417	409.486	5.83368	1763.63	16314	0.33333
9940.ENSOARP00000013229	873	0.57279	9	12	89.805	1	0.13417	441.662	6.04702	2617.76	25076	0.36364
9940.ENSOARP00000014559	3	0	1	3	5.816	1	0.13417	345.407	5.23917	1008.61	5444	0
9940.ENSOARP00000013223	4	0.30779	2	4	16.562	1	0.13417	370.695	5.50631	550.753	3450	0.16667
9940.ENSOARP00000016735	382	0.34999	16	20	82.839	2	0.13417	458.052	6.14055	12126.8	94954	0.20526
9940.ENSOARP00000015888	18	0.47366	4	10	61.724	4	0.15653	471.95	6.24882	11705.1	88838	0.15556
9940.ENSOARP00000003421	27	0.56839	4	7	36.167	2	0.13417	400.019	5.76129	639.689	4716	0.28571
9940.ENSOARP00000001243	992	0.49207	11	11	93.682	1	0.13417	438.56	6.03036	1164.11	12190	0.52727
9940.ENSOARP00000006933	1082	0.04256	130	130	188.309	128	0.18784	605.817	6.76069	201418	1811618	0.01992
9940.ENSOARP00000004756	7	0.30779	2	7	24.673	3	0.13417	389.648	5.6306	3125.46	20124	0.04762
9940.ENSOARP00000004758	2	0	1	2	5.137	1	0.13417	324.895	4.98227	79.8587	394	0
9940.ENSOARP00000005605	2	0	1	2	9.012	1	0.13417	350.548	5.29362	235.513	1060	0
9940.ENSOARP00000014107	127	0.43905	7	10	34.935	1	0.13417	399.014	5.70555	3046.05	20832	0.26667
9940.ENSOARP00000002587	4	0	1	4	12.241	1	0.13417	365.638	5.4557	939.992	5804	0
9940.ENSOARP00000006943	138	0.43736	8	12	94.679	2	0.13417	452.21	6.12646	3676.88	31740	0.24242
9940.ENSOARP00000001254	929	0.58032	18	28	172.089	22	0.15653	482.183	6.29174	19929	196692	0.21693
9940.ENSOARP00000003439	4	0.30898	3	3	11.551	1	0.1174	352.768	5.31284	21.6764	182	0.66667
9940.ENSOARP00000011064	51	0.4082	8	11	80.891	2	0.13417	436.171	6.00473	2557.38	27694	0.25455
9940.ENSOARP00000014574	2	0	1	2	1.361	2	0.1174	288.46	4.47488	2930	18980	0
9940.ENSOARP00000018930	3	0	1	3	13.825	2	0.13417	371.602	5.51913	2285.38	11086	0
9940.ENSOARP00000016755	48	0.58344	5	5	57.008	1	0.13417	410.276	5.82664	20.9793	290	0.9
9940.ENSOARP00000017602	9	0.46346	3	6	17.205	3	0.13417	399.455	5.75296	1473.95	8568	0.2
9940.ENSOARP00000016754	351490	0.3288	42	46	214.091	8	0.15653	526.117	6.50379	29922.4	315734	0.18261
9940.ENSOARP00000011067	8	0.25931	5	5	28.772	1	0.13417	413.686	5.87853	194.402	3122	0.4
9940.ENSOARP00000018936	725	0.71324	6	11	39.46	3	0.13417	398.729	5.70876	2990.35	19028	0.29091
9940.ENSOARP00000016707	5304	0.1517	72	82	232.601	113	0.15653	618.4	6.90227	181628	1590296	0.06625
9940.ENSOARP00000009181	14	0.38896	5	5	49.752	1	0.13417	402.993	5.7709	23.2546	602	0.6
9940.ENSOARP00000022147	3	0.30779	2	3	25.948	1	0.1174	378.604	5.55885	575.636	3280	0.33333
9940.ENSOARP00000006914	54	0.20437	13	20	80.712	11	0.15653	470.333	6.23024	16017.3	116800	0.09474
9940.ENSOARP00000010160	5	0.30779	2	5	20.633	3	0.13417	387.652	5.66455	3562.73	21728	0.1
9940.ENSOARP00000003408	61	0.51861	5	11	69.994	1	0.13417	430.16	5.98039	1809.38	14428	0.29091
9940.ENSOARP00000012347	6	0.30779	2	6	16.998	2	0.13417	399.329	5.76193	1570.32	8604	0.13333
9940.ENSOARP00000015853	60118	0.35126	33	33	164.925	6	0.15653	492	6.3353	9299.05	106064	0.25379
9940.ENSOARP00000013678	4	0.30898	3	3	4.918	1	0.1174	313.338	4.82339	27.1523	210	0.66667
9940.ENSOARP00000013673	7	0.46346	3	4	27.698	1	0.13417	396.152	5.74527	393.115	2780	0.5
9940.ENSOARP00000022131	13	0.28529	6	7	11.228	4	0.13417	361.755	5.3878	2478.71	16958	0.28571
9940.ENSOARP00000000383	3	0.30779	2	3	4.896	1	0.13417	341.976	5.18471	206.341	950	0.33333
9940.ENSOARP00000022135	12373	0.50074	15	18	131.343	4	0.15653	451.117	6.10339	4361.15	37678	0.3268
9940.ENSOARP00000003414	36	0.47549	6	6	23.698	1	0.13417	386.436	5.64982	74.926	850	0.66667
9940.ENSOARP00000002567	0	0	0	0	1	0	0	0	0	0	0	0
9940.ENSOARP00000011004	1	0	1	1	2.46	1	0.1174	299.988	4.6485	0	0	0
9940.ENSOARP00000013668	2	0.30779	2	2	32.242	1	0.15653	412.633	5.82279	0	0	1
9940.ENSOARP00000014510	2	0.30779	2	2	22.756	1	0.15653	412.633	5.82279	0	0	1
9940.ENSOARP00000016728	499	0.39514	12	16	109.512	2	0.15653	468.883	6.23088	6001.61	61078	0.25
9940.ENSOARP00000013219	2430	0.62782	11	11	88.447	1	0.13417	417.338	5.86059	181.021	1924	0.67273
9940.ENSOARP00000004710	5069	0.53647	13	14	114.524	1	0.15653	432.8	5.97719	1458.5	15832	0.46154
9940.ENSOARP00000002531	33	0.51861	5	8	29.573	1	0.13417	393.895	5.70235	1610.39	13506	0.28571
9940.ENSOARP00000002535	6	0.2842	4	4	26.081	1	0.13417	382.712	5.58896	83.963	1222	0.5
9940.ENSOARP00000011031	176	0.2927	12	25	74.466	24	0.15653	483	6.30327	35864.5	226706	0.07667
9940.ENSOARP00000012369	6	0	1	6	22.234	4	0.13417	402.305	5.76962	3802.11	28184	0
9940.ENSOARP00000015875	189	0.22782	19	20	117.649	4	0.13417	465.043	6.18475	8768.22	75238	0.17895
9940.ENSOARP00000018903	576	0.33191	17	19	110.423	1	0.13417	451.886	6.113	5002.02	43240	0.23977
9940.ENSOARP00000015877	1	0	1	1	2.244	1	0.1174	309.294	4.79776	0	0	0
9940.ENSOARP00000013214	2	0.30779	2	2	25.545	1	0.15653	412.633	5.82279	0	0	1
9940.ENSOARP00000011035	11259391	0.70519	18	21	130.696	3	0.15653	464.183	6.1918	7421.52	56946	0.4619
9940.ENSOARP00000009191	7	0.2842	4	5	45.857	2	0.13417	402.526	5.77346	187.739	2564	0.3
9940.ENSOARP00000000366	14164	0.36064	30	30	181.167	6	0.13417	478.426	6.22896	5280.8	63938	0.26897
9940.ENSOARP00000001211	58	0.43905	7	9	30.103	3	0.13417	411.91	5.85482	2528.79	15466	0.33333
9940.ENSOARP00000004721	3643372	0.48908	23	27	154.446	4	0.15653	484.25	6.30263	11118.5	108518	0.28775
9940.ENSOARP00000006900	8	0.30898	3	7	36.897	2	0.15653	435.65	6.0515	2943.79	17674	0.14286
9940.ENSOARP00000002545	9	0.30779	2	9	47.692	6	0.15653	452.783	6.12005	9778.48	68052	0.05556
9940.ENSOARP00000013680	620249	0.49306	29	30	178.028	2	0.15653	490.017	6.32185	9513.51	97542	0.34713
9940.ENSOARP00000006909	13	0.37893	4	9	39.145	1	0.13417	417.56	5.89967	2115.25	16252	0.13889
9940.ENSOARP00000016711	4	0.30779	2	4	9.612	1	0.13417	365.09	5.43456	1416.38	7778	0.16667
9940.ENSOARP00000016712	7	0.30779	2	7	19.849	4	0.13417	402.871	5.78115	3806.71	21298	0.04762
9940.ENSOARP00000011026	3	0.30779	2	3	11.746	2	0.13417	377.948	5.58063	466.422	2802	0.33333
9940.ENSOARP00000015866	9	0.2842	4	7	34.018	2	0.13417	395.836	5.70171	1861.65	11502	0.14286
9940.ENSOARP00000003041	103	0.32197	12	19	89.176	9	0.13417	451.193	6.10083	8150.92	69430	0.12865
9940.ENSOARP00000007881	1	0	1	1	11.709	1	0.13417	362.464	5.42944	0	0	0
9940.ENSOARP00000004372	29	0.45378	5	8	36.862	2	0.13417	413.412	5.85675	2014.29	14168	0.28571
9940.ENSOARP00000007882	12	0.32413	5	7	18.58	1	0.13417	379.836	5.57102	608.025	4326	0.28571
9940.ENSOARP00000005222	2	0	1	2	28.494	1	0.13417	384.743	5.63572	9.56546	206	0
9940.ENSOARP00000007888	32	0.38039	6	10	25.075	3	0.13417	400.795	5.74655	3983.37	22782	0.2
9940.ENSOARP00000008737	4	0	1	4	6.388	1	0.13417	343.94	5.21418	912.393	4364	0
9940.ENSOARP00000006559	5044	0.76834	7	11	121.078	1	0.13417	453.86	6.14632	1635.3	24652	0.41818
9940.ENSOARP00000008738	90861	0.46953	17	21	112.746	7	0.15653	475.767	6.26547	13415.9	109262	0.28571
9940.ENSOARP00000019850	1	0	1	1	5.159	1	0.1174	327.664	5.02199	0	0	0
9940.ENSOARP00000016344	156	0.46652	8	14	108.268	6	0.15653	473.2	6.26547	8397.92	69436	0.18681
9940.ENSOARP00000015498	4	0.30779	2	4	26.562	1	0.13417	385.752	5.63636	1427.94	9582	0.16667
9940.ENSOARP00000017675	1	0	1	1	14.721	1	0.13417	365.481	5.44738	0	0	0
9940.ENSOARP00000015496	4	0.30898	3	3	16.485	1	0.13417	370.045	5.49606	52.884	556	0.66667
9940.ENSOARP00000018526	18	0.33284	6	10	75.61	1	0.13417	442.219	6.05406	2925.76	22060	0.15556
9940.ENSOARP00000015019	1	0	1	1	9.288	1	0.13417	355.755	5.37178	0	0	0
9940.ENSOARP00000004382	0	0	0	0	1	0	0	0	0	0	0	0
9940.ENSOARP00000005230	3	0	1	3	3.718	1	0.1174	333.454	5.08477	556.584	2824	0
9940.ENSOARP00000018510	176	0.3366	12	18	119.795	5	0.15653	464.833	6.1918	7073.5	56514	0.15033
9940.ENSOARP00000016334	7	0.30898	3	6	34.994	2	0.15653	417.083	5.90095	2193.56	14932	0.13333
9940.ENSOARP00000018996	5713	0.52155	18	19	93.287	1	0.13417	449.736	6.11044	3547.61	41116	0.4152
9940.ENSOARP00000016338	4	0.30779	2	4	21.934	2	0.13417	369.693	5.4557	593.668	4312	0.16667
9940.ENSOARP00000005680	3	0.30779	2	3	2.659	1	0.1174	299.839	4.62992	258.698	864	0.33333
9940.ENSOARP00000004351	2	0	1	2	2.204	1	0.10435	300.068	4.65939	91.6318	540	0
9940.ENSOARP00000004355	0	0	0	0	1	0	0	0	0	0	0	0
9940.ENSOARP00000020862	8	0.30898	3	7	18.178	3	0.13417	408.536	5.82984	5476.38	27164	0.09524
9940.ENSOARP00000008717	2	0	1	2	7.681	1	0.13417	347.793	5.2712	307.117	1362	0
9940.ENSOARP00000021718	15	0.47366	4	7	22.673	5	0.13417	392.986	5.6921	5682.95	36170	0.2381
9940.ENSOARP00000014185	8	0.46346	3	5	6.215	1	0.1174	331.589	5.04377	652.931	2560	0.3
9940.ENSOARP00000017694	1	0	1	1	13.985	1	0.13417	372.586	5.51977	0	0	0
9940.ENSOARP00000014183	3	0	1	3	3.671	1	0.1174	343.694	5.20649	679.591	2804	0
9940.ENSOARP00000018541	4	0.30779	2	4	11.957	1	0.13417	378.762	5.58127	626.876	3314	0.16667
9940.ENSOARP00000016361	1	0	1	1	4.894	1	0.1174	328.674	5.0489	0	0	0
9940.ENSOARP00000020868	3	0	1	3	17.361	2	0.13417	376.074	5.53899	3040.25	25088	0
9940.ENSOARP00000021712	4	0	1	4	23.747	1	0.13417	410.11	5.86956	1217.87	7658	0
9940.ENSOARP00000015039	61	0.43905	7	12	63.004	2	0.13417	432.852	5.99064	3911.22	29232	0.18182
9940.ENSOARP00000007872	7	0.46346	3	4	26.496	1	0.13417	400.593	5.78692	105.86	1374	0.5
9940.ENSOARP00000008722	4	0.30779	2	4	6.342	1	0.13417	344.736	5.21098	1069.09	4560	0.16667
9940.ENSOARP00000007878	13	0.37893	4	9	60.414	1	0.13417	420.852	5.91376	3234.91	28650	0.13889
9940.ENSOARP00000020858	1210	0.46832	12	12	90.37	1	0.15653	435.3	5.99897	522.32	7154	0.48485
9940.ENSOARP00000017689	5	0.30898	3	4	7.071	1	0.1174	335.073	5.10335	258.995	1104	0.33333
9940.ENSOARP00000016358	91763	0.47747	18	26	120.055	3	0.13417	467.126	6.18603	10327.8	98116	0.22769
9940.ENSOARP00000017209	9	0.46346	3	6	9.036	1	0.13417	378.688	5.56461	2710.25	9956	0.2
9940.ENSOARP00000003485	8	0.2842	4	6	44.425	1	0.13417	421.71	5.92914	2116.83	14382	0.2
9940.ENSOARP00000006993	4	0.30779	2	4	14.017	2	0.1174	353.525	5.28914	767.626	5102	0.16667
9940.ENSOARP00000007843	5	0	1	5	11.5	3	0.13417	361.681	5.41278	3323.96	22436	0
9940.ENSOARP00000002158	9	0.46346	3	6	13.225	2	0.1174	348.018	5.22956	1481	11670	0.2
9940.ENSOARP00000003009	1	0	1	1	4.085	1	0.10435	271.805	4.16481	0	0	0
9940.ENSOARP00000006516	2	0	1	2	15.726	1	0.13417	391.986	5.70812	47.8154	368	0
9940.ENSOARP00000007849	1	0	1	1	15.116	1	0.13417	389.476	5.68377	0	0	0
9940.ENSOARP00000020805	451	0.28421	28	29	179.12	3	0.13417	477.21	6.2501	6482.47	91176	0.20197
9940.ENSOARP00000011098	12	0.25931	5	9	51.761	5	0.13417	421.969	5.9112	3938.01	27080	0.11111
9940.ENSOARP00000016784	18	0.23326	8	10	29.707	2	0.13417	399.412	5.73502	4551.63	29984	0.17778
9940.ENSOARP00000016300	3	0.30779	2	3	23.001	1	0.13417	391.421	5.68441	868.261	5230	0.33333
9940.ENSOARP00000020800	12	0.47366	4	4	24.087	1	0.13417	374.495	5.52233	135.256	2012	0.83333
9940.ENSOARP00000014121	8	0.30898	3	7	37.339	2	0.13417	420.91	5.91825	2229.52	16058	0.14286
9940.ENSOARP00000011094	1	0	1	1	1.464	1	0.10435	286.696	4.44541	0	0	0
9940.ENSOARP00000014120	2	0.30779	2	2	31.944	1	0.15653	412.633	5.82279	0	0	1
9940.ENSOARP00000013277	5	0	1	5	23.178	3	0.15653	392.7	5.68762	1327.75	7672	0
9940.ENSOARP00000016309	6	0.2842	4	4	25.001	1	0.15653	398.2	5.73566	310.927	2800	0.5
9940.ENSOARP00000003493	5	0	1	5	11.138	3	0.1174	359.032	5.35769	1662.46	10410	0
9940.ENSOARP00000007853	165	0.37055	15	16	106.739	1	0.15653	440.65	6.03164	2368.98	22372	0.30833
9940.ENSOARP00000007856	3	0	1	3	20.233	1	0.13417	382.471	5.60946	71.6731	800	0
9940.ENSOARP00000007857	3	0.30779	2	3	6.797	1	0.1174	345.692	5.24365	253.215	1938	0.33333
9940.ENSOARP00000006527	5542939	0.55243	32	33	199.659	2	0.15653	487.6	6.2879	5958.37	77044	0.37879
9940.ENSOARP00000004349	167	0.3791	10	17	51.542	6	0.15653	459.983	6.1918	14500.2	88818	0.14706
9940.ENSOARP00000008706	1	0	1	1	7.608	1	0.13417	343.943	5.2302	0	0	0
9940.ENSOARP00000011085	12	0.25931	5	9	47.182	3	0.13417	417.736	5.8702	5238.8	36190	0.11111
9940.ENSOARP00000008709	86	0.30543	11	13	71.724	2	0.15653	457.7	6.17322	4253.49	38240	0.23077
9940.ENSOARP00000018950	2	0.30779	2	2	33.111	1	0.15653	412.633	5.82279	0	0	1
9940.ENSOARP00000016774	7	0.30779	2	7	48.599	5	0.13417	439.66	6.06495	4224.8	26576	0.04762
9940.ENSOARP00000014595	4	0	1	4	6.239	2	0.13417	339.626	5.15396	1011.55	7182	0
9940.ENSOARP00000017624	32	0.56839	4	11	51.42	6	0.13417	421.993	5.91889	8113.78	66034	0.14545
9940.ENSOARP00000014114	757	0.5854	12	17	136.497	1	0.13417	439.91	6.01178	3839.73	46372	0.30882
9940.ENSOARP00000017622	80796	0.64394	12	16	126.37	1	0.13417	450.669	6.1098	2131.93	24842	0.375
9940.ENSOARP00000003468	7	0.30779	2	7	19.59	4	0.13417	406.679	5.8119	9399.52	63406	0.04762
9940.ENSOARP00000005645	26048	0.50256	16	16	133.365	1	0.15653	441.817	6.02587	739.172	9928	0.46667
9940.ENSOARP00000001287	5	0	1	5	21.402	1	0.13417	400.926	5.77346	1679.12	8112	0
9940.ENSOARP00000006977	8	0.30779	2	8	27.936	2	0.15653	408.167	5.82792	4000.88	24074	0.07143
9940.ENSOARP00000013297	7	0.30898	3	6	38.892	1	0.13417	389.126	5.64661	706.12	5916	0.13333
9940.ENSOARP00000020825	6	0.30779	2	6	16.462	3	0.13417	384.586	5.63252	6648.06	39184	0.06667
9940.ENSOARP00000018981	2	0.30779	2	2	30.258	1	0.15653	412.633	5.82279	0	0	1
9940.ENSOARP00000018501	619830	0.56733	25	25	174.018	1	0.13417	481.41	6.28149	3439.14	46716	0.45
9940.ENSOARP00000013293	74	0.32929	7	16	37.308	10	0.15653	449.233	6.11941	15416	82988	0.15
9940.ENSOARP00000014147	0	0	0	0	1	0	0	0	0	0	0	0
9940.ENSOARP00000019836	35	0.27934	10	13	123.703	3	0.15653	487.45	6.35965	7676.93	73124	0.19231
9940.ENSOARP00000003474	542170	0.57626	19	19	136.073	1	0.13417	431.91	5.949	492.867	6026	0.50292
9940.ENSOARP00000001294	15	0.28529	6	9	45.469	1	0.13417	423.536	5.92786	3053.46	19574	0.16667
9940.ENSOARP00000002147	3	0	1	3	3.491	1	0.1174	315.124	4.82467	389.295	1540	0
9940.ENSOARP00000005655	1	0	1	1	1.379	1	0.10435	254.305	3.84065	0	0	0
9940.ENSOARP00000006502	6	0.30898	3	5	44.78	1	0.13417	445.143	6.11813	869.474	7294	0.2
9940.ENSOARP00000006989	83	0.27806	12	25	126.544	12	0.15653	506.917	6.45254	24088.5	196884	0.06333
9940.ENSOARP00000007838	3	0	1	3	6.784	1	0.13417	337.89	5.12513	720.621	2870	0
9940.ENSOARP00000013281	4	0.30779	2	4	14.688	2	0.1174	368.865	5.46275	2178.83	12588	0.16667
9940.ENSOARP00000014132	7625833	0.47525	22	23	141.037	4	0.15653	489	6.35324	15035	120594	0.35968
9940.ENSOARP00000019820	1577	0.38319	13	16	107.488	2	0.13417	441.119	6.04445	3729.85	34654	0.25
9940.ENSOARP00000016799	10402	0.40477	17	17	118.65	1	0.13417	454.829	6.12646	3876.07	42802	0.36765
9940.ENSOARP00000015467	2	0	1	2	6.095	2	0.1174	330.507	5.04057	1601.19	9644	0
9940.ENSOARP00000015466	1	0	1	1	21.1	1	0.13417	402.776	5.80806	0	0	0
9940.ENSOARP00000016314	3	0	1	3	3.052	1	0.1174	313.618	4.82339	323.565	1150	0
9940.ENSOARP00000016319	165	0.33936	11	16	116.038	2	0.13417	459.71	6.154	4203.69	40080	0.175
9940.ENSOARP00000019826	10	0.30779	2	10	44.792	4	0.13417	439.752	6.04894	11930.1	64044	0.04444
9940.ENSOARP00000010766	3	0.30779	2	3	8.46	1	0.13417	356.657	5.33847	1035.24	6054	0.33333
9940.ENSOARP00000007127	1935	0.35619	20	21	143.084	2	0.13417	472.643	6.24113	5700.11	58184	0.27619
9940.ENSOARP00000021895	7	0.30779	2	7	44	3	0.15653	421.567	5.92465	5232.02	36792	0.04762
9940.ENSOARP00000021410	8	0.30779	2	8	16.722	2	0.13417	374.729	5.50952	2602.92	12422	0.07143
9940.ENSOARP00000016071	2	0	1	2	7.069	1	0.1174	326.811	5.00918	95.9463	506	0
9940.ENSOARP00000017397	271	0.52483	8	13	86.301	5	0.13417	429.702	5.94708	4724.17	33936	0.23077
9940.ENSOARP00000021418	4	0	1	4	27.687	1	0.13417	397.086	5.7504	1746.8	10172	0
9940.ENSOARP00000021899	2	0	1	2	2.582	1	0.1174	317.917	4.90731	508.492	3976	0
9940.ENSOARP00000009774	2	0.30779	2	2	28.83	1	0.15653	412.633	5.82279	0	0	1
9940.ENSOARP00000006282	4	0	1	4	17.484	1	0.13417	394.055	5.70619	998.35	5412	0
9940.ENSOARP00000007131	7	0.30779	2	7	29.249	2	0.13417	389.929	5.62932	1770.27	13104	0.04762
9940.ENSOARP00000010755	1	0	1	1	1.132	1	0.1174	282.244	4.36533	0	0	0
9940.ENSOARP00000007137	971	0.59858	10	15	98.23	2	0.13417	468.06	6.22768	9862.03	74492	0.28571
9940.ENSOARP00000007138	2	0	1	2	12.065	2	0.13417	346.898	5.23404	680.777	3194	0
9940.ENSOARP00000021401	21	0.33284	6	10	79.804	2	0.15653	429.483	5.96437	2817.33	23444	0.22222
9940.ENSOARP00000000981	33	0.42794	6	9	59.388	1	0.13417	428.526	5.97719	1306.65	11942	0.25
9940.ENSOARP00000022733	122	0.52304	6	6	46.531	1	0.1174	393.43	5.66007	355.625	3388	0.73333
9940.ENSOARP00000020553	1	0	1	1	5.098	1	0.13417	315.4	4.87528	0	0	0
9940.ENSOARP00000000984	38	0.20489	12	22	93.413	7	0.13417	476.626	6.26035	15724.3	104158	0.07359
9940.ENSOARP00000016060	50	0.33284	6	17	84.885	6	0.13417	458.652	6.1476	11641.4	82432	0.13971
9940.ENSOARP00000000983	20173	0.64479	11	14	114.749	2	0.13417	446.843	6.08545	2662.45	26358	0.41758
9940.ENSOARP00000016059	8	0.37893	4	4	10.728	1	0.13417	352.081	5.28529	173.848	1180	0.66667
9940.ENSOARP00000018235	11	0.32413	5	6	16.014	1	0.13417	374.945	5.514	1756.58	13066	0.33333
9940.ENSOARP00000010751	7	0.30898	3	6	24.118	2	0.13417	402.295	5.78243	2201.76	13340	0.2
9940.ENSOARP00000010309	20	0.23326	8	12	65.719	7	0.13417	465.826	6.22127	10529.1	81024	0.12121
9940.ENSOARP00000013814	5	0.30779	2	5	26.418	2	0.13417	398.91	5.76065	644.701	4380	0.1
9940.ENSOARP00000007104	0	0	0	0	1	0	0	0	0	0	0	0
9940.ENSOARP00000013815	9	0.25931	5	6	44.876	1	0.13417	395.129	5.71388	383.008	3138	0.26667
9940.ENSOARP00000021434	2	0.30779	2	2	10.314	1	0.1174	353.268	5.3327	0	0	1
9940.ENSOARP00000008439	178	0.31531	14	16	99.659	2	0.13417	447.576	6.09122	4751.53	46650	0.23333
9940.ENSOARP00000000950	13	0.23775	6	9	44.682	3	0.13417	439.81	6.07008	3084.42	20148	0.13889
9940.ENSOARP00000001804	281747	0.31427	36	37	197.662	17	0.15653	528.133	6.54864	28697.9	310370	0.20871
9940.ENSOARP00000019594	8640	0.77716	17	17	159.509	1	0.13417	431.476	5.95412	28.9943	1154	0.70588
9940.ENSOARP00000019598	3	0.30779	2	3	3.205	1	0.1174	327.289	5.0175	121.878	728	0.33333
9940.ENSOARP00000019117	9	0.46346	3	6	28.416	1	0.13417	394.51	5.71132	676.93	5826	0.26667
9940.ENSOARP00000009316	146	0.27806	12	16	56.368	8	0.15653	443.733	6.05022	10173	85964	0.16667
9940.ENSOARP00000010303	786679	0.44021	31	34	192.823	4	0.15653	511.05	6.45446	17402.9	170134	0.26916
9940.ENSOARP00000004083	3	0	1	3	12.297	2	0.13417	365.724	5.45122	1316.66	7648	0
9940.ENSOARP00000011629	373724	0.47747	18	22	138.705	3	0.13417	471.343	6.2296	9079.75	81120	0.28139
9940.ENSOARP00000013803	6	0.30779	2	6	9.161	4	0.13417	373.795	5.52169	3425.41	14908	0.06667
9940.ENSOARP00000019591	3	0	1	3	3.421	2	0.13417	334.617	5.10207	3176.94	19016	0
9940.ENSOARP00000016082	1	0	1	1	4.181	1	0.13417	328.943	5.02199	0	0	0
9940.ENSOARP00000000961	12	0.30898	3	11	55.172	4	0.13417	438.486	6.02844	8985.79	63776	0.03636
9940.ENSOARP00000018255	10	0.25931	5	7	28.338	2	0.13417	399.686	5.74527	4286.45	35696	0.19048
9940.ENSOARP00000021429	0	0	0	0	1	0	0	0	0	0	0	0
9940.ENSOARP00000019585	14	0.47366	4	6	25.284	1	0.13417	375.698	5.52105	1855.34	13232	0.33333
9940.ENSOARP00000019588	15	0.2842	4	13	37.905	6	0.13417	426.76	5.949	15853.1	99126	0.03846
9940.ENSOARP00000009307	362881	0.85919	9	10	88.394	1	0.13417	430.043	5.98615	214.111	2222	0.8
9940.ENSOARP00000022756	9	0.46346	3	6	58.249	1	0.13417	413.676	5.86828	1575.67	15596	0.2
9940.ENSOARP00000021426	1	0	1	1	1.572	1	0.1174	276.34	4.24938	0	0	0
9940.ENSOARP00000010773	31551	0.38255	23	24	127.086	6	0.15653	465.183	6.18732	10643.2	96632	0.28623
9940.ENSOARP00000010770	10	0.46346	3	7	23.603	1	0.13417	393.745	5.68826	1693.5	11230	0.19048
9940.ENSOARP00000010727	6	0	1	6	10.66	5	0.13417	378.262	5.55052	5074.3	25320	0
9940.ENSOARP00000005387	4	0	1	4	13.092	1	0.1174	378.92	5.57871	2082.21	11506	0
9940.ENSOARP00000004055	4	0	1	4	22.835	1	0.13417	384.226	5.60625	684.819	3728	0
9940.ENSOARP00000005386	6	0.30779	2	6	14.937	3	0.13417	375.205	5.52361	1692.48	10442	0.06667
9940.ENSOARP00000010722	161	0.3366	12	13	95.513	1	0.15653	469.167	6.24882	2078.43	22536	0.29487
9940.ENSOARP00000010725	0	0	0	0	1	0	0	0	0	0	0	0
9940.ENSOARP00000008413	8	0.46346	3	5	18.096	1	0.13417	374.395	5.52681	1669.19	10698	0.3
9940.ENSOARP00000006235	11247	0.58971	26	27	182.211	3	0.13417	453.543	6.07584	3340.82	44274	0.42735
9940.ENSOARP00000015182	3	0	1	3	10.675	1	0.1174	362.682	5.42175	366.943	2144	0
9940.ENSOARP00000000930	4	0	1	4	16.902	2	0.13417	392.119	5.66647	1072.46	5976	0
9940.ENSOARP00000018691	6	0.30898	3	5	15.34	1	0.13417	392.202	5.68954	607.571	4468	0.2
9940.ENSOARP00000018690	3	0	1	3	12.069	1	0.13417	358.59	5.38267	309.911	2152	0
9940.ENSOARP00000021858	10113	0.4726	13	16	103.413	3	0.13417	445.519	6.07008	6794.6	63732	0.31667
9940.ENSOARP00000017357	9	0.46346	3	6	11.352	2	0.13417	383.986	5.61971	3688.11	21242	0.2
9940.ENSOARP00000015178	3	0.30779	2	3	14.175	1	0.13417	372.002	5.51785	314.409	1558	0.33333
9940.ENSOARP00000021855	1	0	1	1	19.362	1	0.13417	399.826	5.76706	0	0	0
9940.ENSOARP00000019535	4	0	1	4	16.202	2	0.13417	377.098	5.54988	2559.77	14708	0
9940.ENSOARP00000021854	2167	0.55867	10	11	92.167	1	0.15653	426.65	5.95476	517.306	6322	0.50909
9940.ENSOARP00000017358	5	0	1	5	37.439	2	0.13417	428.626	5.98551	2861.92	19924	0
9940.ENSOARP00000007575	4	0	1	4	11.773	1	0.13417	361.098	5.38715	791.796	3782	0
9940.ENSOARP00000008424	4	0.30898	3	3	6.805	1	0.13417	359.998	5.41086	342.09	2502	0.66667
9940.ENSOARP00000007579	4	0.30779	2	4	11.52	1	0.13417	365.729	5.44353	2079.86	12422	0.16667
9940.ENSOARP00000020511	52	0.19429	17	19	75.613	2	0.15653	483.3	6.33466	13095.3	94700	0.14035
9940.ENSOARP00000000946	9	0.37893	4	5	47.009	2	0.15653	445.117	6.10595	714.848	8620	0.4
9940.ENSOARP00000017342	13	0.37893	4	9	17.283	5	0.13417	397.362	5.7331	5831.73	29690	0.13889
9940.ENSOARP00000020517	5	0.30779	2	5	4.338	2	0.13417	347.557	5.23212	2527.95	10514	0.1
9940.ENSOARP00000021847	1	0	1	1	4.207	1	0.13417	318.66	4.93102	0	0	0
9940.ENSOARP00000000948	0	0	0	0	1	0	0	0	0	0	0	0
9940.ENSOARP00000017343	2	0.30779	2	2	27.025	1	0.15653	412.633	5.82279	0	0	1
9940.ENSOARP00000019523	11	0.30898	3	10	45.576	3	0.15653	413.4	5.84714	5956.76	52616	0.06667
9940.ENSOARP00000019526	33	0.40246	7	8	68.869	1	0.13417	423.155	5.91761	622.329	7616	0.39286
9940.ENSOARP00000009720	5	0.30898	3	4	24.158	2	0.13417	387.538	5.65815	1845.75	10874	0.33333
9940.ENSOARP00000005361	7	0.30779	2	7	29.3	2	0.13417	387.736	5.62932	5395.26	39692	0.04762
9940.ENSOARP00000006694	0	0	0	0	1	0	0	0	0	0	0	0
9940.ENSOARP00000004034	17	0.47366	4	9	49.659	3	0.13417	428.586	5.9759	3187.08	21828	0.16667
9940.ENSOARP00000007543	182908	0.76639	13	17	136.211	3	0.13417	471.586	6.24626	4090.92	40472	0.44118
9940.ENSOARP00000010747	960	0.671	15	15	146.364	1	0.13417	413.802	5.79652	18.2426	632	0.6381
9940.ENSOARP00000006698	7	0.30779	2	7	19.157	1	0.13417	391.279	5.67608	1388.01	12542	0.09524
9940.ENSOARP00000010746	2	0.30779	2	2	21.871	1	0.15653	412.633	5.82279	0	0	1
9940.ENSOARP00000006213	2	0	1	2	22.355	1	0.15653	381.533	5.61715	4.40878	100	0
9940.ENSOARP00000008876	28	0.45378	5	7	50.261	1	0.15653	415.917	5.88237	2706.04	21854	0.33333
9940.ENSOARP00000012925	0	0	0	0	1	0	0	0	0	0	0	0
9940.ENSOARP00000003187	0	0	0	0	1	0	0	0	0	0	0	0
9940.ENSOARP00000006216	5	0	1	5	15.073	1	0.13417	385.631	5.64597	1589	7886	0
9940.ENSOARP00000006218	1	0	1	1	1.385	1	0.1174	270.54	4.16353	0	0	0
9940.ENSOARP00000021873	17	0.25611	7	10	82.291	4	0.13417	436.643	6.02203	4229.07	36206	0.17778
9940.ENSOARP00000021872	518	0.29539	23	23	115.175	2	0.13417	464.41	6.17643	9422.4	76206	0.24111
9940.ENSOARP00000022727	9	0.46346	3	6	11.026	3	0.13417	369.419	5.45634	2265.37	10480	0.2
9940.ENSOARP00000017372	5	0.30779	2	5	30.489	4	0.13417	418.019	5.91632	3217.2	17686	0.1
9940.ENSOARP00000019555	2	0.30779	2	2	2.24	1	0.1174	308.154	4.75292	0	0	1
9940.ENSOARP00000016048	91564	0.64188	14	16	73.275	1	0.13417	420.602	5.87212	1466.34	12448	0.475
9940.ENSOARP00000010741	3	0.30779	2	3	29.4	1	0.13417	397.686	5.74079	144.712	2098	0.33333
9940.ENSOARP00000019559	11	0.32413	5	6	34.1	1	0.13417	429.293	6.00281	1770.37	12580	0.33333
9940.ENSOARP00000000919	5049	0.67062	8	11	95.651	5	0.15653	468.867	6.25843	5804.61	48908	0.41818
9940.ENSOARP00000009750	2	0	1	2	7.454	1	0.13417	361.133	5.42623	131.567	548	0
9940.ENSOARP00000003193	6	0.30779	2	6	43.382	3	0.13417	420.802	5.92529	2347.47	15300	0.13333
9940.ENSOARP00000005379	4	0.30779	2	4	6.847	1	0.13417	337.098	5.11873	1922.4	10078	0.16667
9940.ENSOARP00000006228	2	0	1	2	4.092	1	0.1174	329.29	5.04954	92.2455	310	0
9940.ENSOARP00000018693	3	0.30779	2	3	31.077	1	0.15653	414.55	5.8356	1385.18	9310	0.33333
9940.ENSOARP00000022719	11	0.32413	5	6	39.271	2	0.13417	401.46	5.75232	2069.6	11494	0.33333
9940.ENSOARP00000022714	4	0.30898	3	3	5.045	1	0.1174	313.321	4.81955	19.8832	172	0.66667
9940.ENSOARP00000017368	4	0.30898	3	3	37.317	1	0.13417	397.476	5.72477	12.3602	194	0.66667
9940.ENSOARP00000019546	13	0.37893	4	9	23.276	3	0.13417	412.243	5.85354	4251.08	30336	0.11111
9940.ENSOARP00000015188	391494	0.54314	22	22	144.627	1	0.15653	457.75	6.1335	2125.09	34066	0.45022
9940.ENSOARP00000016035	3	0	1	3	7.908	2	0.1174	345.582	5.21546	449.16	2560	0
9940.ENSOARP00000014727	1	0	1	1	4.315	1	0.1174	320.662	4.93166	0	0	0
9940.ENSOARP00000002753	796333	0.46353	31	32	161.069	4	0.15653	475.317	6.22383	7530.16	78836	0.32056
9940.ENSOARP00000022343	5	0	1	5	12.197	2	0.1174	366.882	5.44673	2323.25	12864	0
9940.ENSOARP00000004932	11	0.30898	3	10	29.176	3	0.13417	386.702	5.6165	6174.99	41838	0.06667
9940.ENSOARP00000020164	2	0	1	2	1.469	1	0.1174	285.751	4.4153	97.2942	300	0
9940.ENSOARP00000003608	3	0	1	3	33.597	1	0.13417	409.036	5.84521	396.105	3810	0
9940.ENSOARP00000010367	6	0	1	6	13.987	2	0.13417	384.279	5.62611	3287.05	15352	0
9940.ENSOARP00000008060	1	0	1	1	1.085	1	0.00128	1	0.00384	0	0	0
9940.ENSOARP00000011210	3	0	1	3	10.957	1	0.13417	368.938	5.47556	612.146	4302	0
9940.ENSOARP00000010364	130	0.23175	21	31	162.453	8	0.15653	515.817	6.47048	22927.7	198974	0.09247
9940.ENSOARP00000008065	24	0.42794	6	8	41.632	2	0.13417	391.419	5.67929	3215.78	30148	0.32143
9940.ENSOARP00000009374	4409522	0.68347	19	21	164.318	3	0.15653	454.267	6.1066	5129.05	53262	0.48571
9940.ENSOARP00000022336	101840	0.52265	19	21	154.199	5	0.15653	471.267	6.22447	8600.49	88426	0.37143
9940.ENSOARP00000003611	14	0.23775	6	10	29.941	3	0.13417	405.136	5.78179	1951.11	12558	0.13333
9940.ENSOARP00000001430	5	0	1	5	50.044	1	0.13417	397.388	5.7363	2085.5	24246	0
9940.ENSOARP00000019174	2	0	1	2	11.828	1	0.13417	362.907	5.43648	35.5396	516	0
9940.ENSOARP00000020152	3	0	1	3	12.33	1	0.1174	369.863	5.49286	353.756	2316	0
9940.ENSOARP00000002766	1	0	1	1	15.185	1	0.13417	423.21	5.96373	0	0	0
9940.ENSOARP00000022331	3	0.30779	2	3	36.393	1	0.15653	433.567	6.02459	98.9981	1206	0.33333
9940.ENSOARP00000003619	5	0.30898	3	4	16.007	1	0.13417	361.952	5.3737	1611.74	11354	0.33333
9940.ENSOARP00000010356	53	0.58344	5	10	23.943	4	0.13417	417.076	5.89839	3841.05	22304	0.2
9940.ENSOARP00000014710	10	0.30898	3	9	43.007	4	0.13417	439.643	6.06495	7987.53	46454	0.08333
9940.ENSOARP00000012535	12	0.46346	3	9	59.979	4	0.13417	433.476	6.00281	8577.1	68358	0.08333
9940.ENSOARP00000009365	36	0.47549	6	6	35.537	1	0.13417	384.093	5.62547	62.995	1050	0.66667
9940.ENSOARP00000010353	12	0.28529	6	6	18.918	1	0.13417	373.421	5.49542	865.292	6536	0.4
9940.ENSOARP00000008039	5190	0.57863	10	14	84.26	1	0.13417	439.352	6.00345	4888.74	36030	0.31868
9940.ENSOARP00000001881	15	0.33284	6	7	33.474	1	0.13417	417.01	5.8907	1309.23	10212	0.33333
9940.ENSOARP00000001402	3	0	1	3	3.207	1	0.1174	313.425	4.82659	487.592	1850	0
9940.ENSOARP00000022364	11	0.37893	4	7	39.376	2	0.13417	399.502	5.72862	2734.46	21050	0.19048
9940.ENSOARP00000007190	6031	0.60715	17	23	121.12	4	0.15653	489.1	6.3558	15544.5	116998	0.30435
9940.ENSOARP00000014742	8	0.30898	3	7	39.485	1	0.13417	392.107	5.64597	555.484	4618	0.14286
9940.ENSOARP00000013411	3	0.30779	2	3	25.286	1	0.1174	379.589	5.54475	632.382	4266	0.33333
9940.ENSOARP00000022350	0	0	0	0	1	0	0	0	0	0	0	0
9940.ENSOARP00000009395	1	0	1	1	14.232	1	0.13417	372.586	5.51977	0	0	0
9940.ENSOARP00000022351	4	0.30779	2	4	4.519	1	0.1174	336.782	5.13474	435.743	2076	0.16667
9940.ENSOARP00000008046	163	0.45346	9	10	82.725	3	0.15653	439.233	6.03677	1864.5	14250	0.42222
9940.ENSOARP00000008047	7	0	1	7	20.222	4	0.13417	391.043	5.67672	7978.56	46298	0
9940.ENSOARP00000019191	3	0	1	3	19.573	1	0.13417	386.521	5.64661	962.225	5632	0
9940.ENSOARP00000001893	1	0	1	1	2.935	1	0.10435	271.805	4.16481	0	0	0
9940.ENSOARP00000020177	8	0.37893	4	4	25.469	1	0.15653	401.633	5.79012	295.18	2698	0.66667
9940.ENSOARP00000001898	38	0.29157	8	17	86.41	10	0.15653	493.483	6.36926	24966.5	190890	0.11765
9940.ENSOARP00000001419	26	0.2927	7	12	42.61	5	0.13417	444.16	6.09058	9190.66	59516	0.16667
9940.ENSOARP00000004926	19	0.45378	5	6	17.703	1	0.13417	373.24	5.48325	1021.43	4836	0.46667
9940.ENSOARP00000002748	2	0	1	2	2.457	1	0.10435	303.577	4.69911	199.628	918	0
9940.ENSOARP00000011227	3006	0.3063	24	28	144.703	8	0.15653	508.533	6.44998	24173.1	182950	0.18254
9940.ENSOARP00000011223	6	0.46346	3	3	13.389	1	0.1174	348.771	5.25646	0	0	1
9940.ENSOARP00000008013	842454	0.30754	54	56	204.937	32	0.15653	569.333	6.7056	66458.9	607194	0.17597
9940.ENSOARP00000012504	5	0.30898	3	4	44.912	3	0.15653	440.183	6.0752	1596.73	10658	0.33333
9940.ENSOARP00000022787	50	0.47549	6	6	10.088	1	0.13417	366.005	5.44097	828.976	7554	0.66667
9940.ENSOARP00000022302	2	0	1	2	6.257	1	0.13417	360.298	5.39164	281.726	2278	0
9940.ENSOARP00000019140	588298	0.42272	31	31	195.619	1	0.15653	489.683	6.31993	5211.77	76346	0.31183
9940.ENSOARP00000000533	9	0.46346	3	6	28.676	1	0.13417	396.795	5.73823	1019.48	6696	0.26667
9940.ENSOARP00000000532	4	0.30779	2	4	5.086	2	0.13417	341.012	5.18151	1348.95	8332	0.16667
9940.ENSOARP00000021450	3	0	1	3	4.169	1	0.1174	339.439	5.16741	611.079	4638	0
9940.ENSOARP00000018286	2	0	1	2	10.144	1	0.13417	348.081	5.27632	78.4379	432	0
9940.ENSOARP00000019137	3	0	1	3	9.45	1	0.13417	355.114	5.34615	593.508	3210	0
9940.ENSOARP00000018289	1443	0.73175	7	10	59.951	2	0.13417	425.329	5.9522	2822.41	19730	0.46667
9940.ENSOARP00000012500	9	0.46346	3	6	26.478	1	0.13417	403.371	5.77538	1178.13	7790	0.2
9940.ENSOARP00000007170	1	0	1	1	4.35	1	0.1174	307.251	4.76701	0	0	0
9940.ENSOARP00000009333	3634004	0.57435	16	16	109.565	4	0.13417	442.06	6.05406	1655.58	20392	0.53333
9940.ENSOARP00000013829	5271482	0.48702	30	30	176.232	1	0.15653	468	6.1681	7038.06	73848	0.36322
9940.ENSOARP00000000542	4	0.30779	2	4	16.008	1	0.13417	366.305	5.44161	676.9	3140	0.16667
9940.ENSOARP00000001873	325	0.29483	19	22	131.844	8	0.15653	512.2	6.46023	19542.7	194656	0.19048
9940.ENSOARP00000021445	3	0.30779	2	3	17.131	1	0.13417	397.512	5.76129	593.95	4208	0.33333
9940.ENSOARP00000020113	7	0	1	7	10.009	4	0.13417	353.85	5.30387	8393.31	53682	0
9940.ENSOARP00000021443	7	0.46346	3	4	7.51	1	0.13417	350.91	5.30515	258.576	1858	0.5
9940.ENSOARP00000020112	36	0.32073	8	10	77.716	1	0.13417	435.56	6.00281	2794.69	23964	0.24444
9940.ENSOARP00000022775	5	0	1	5	6.753	3	0.13417	349.04	5.24493	6860.04	37324	0
9940.ENSOARP00000018283	4	0.30779	2	4	21.253	1	0.13417	396.343	5.73118	1529.36	9950	0.16667
9940.ENSOARP00000000546	35	0.36588	7	10	42.481	1	0.13417	426.536	5.94772	3258.64	23578	0.22222
9940.ENSOARP00000001876	8	0.46346	3	5	31.884	1	0.13417	404.286	5.79845	827.598	4816	0.3
9940.ENSOARP00000021441	16	0.47366	4	8	40.559	3	0.15653	432.733	5.96053	7342.89	49212	0.21429
9940.ENSOARP00000019128	2	0	1	2	14.677	1	0.13417	374.688	5.55052	25.5989	156	0
9940.ENSOARP00000021448	18	0.45378	5	5	15.575	1	0.13417	366.864	5.43841	89.0389	890	0.7
9940.ENSOARP00000022779	3	0	1	3	18.981	1	0.13417	365.183	5.43136	239.367	1148	0
9940.ENSOARP00000013821	4	0.30779	2	4	33.505	1	0.15653	430.75	5.95989	1889.83	18526	0.33333
9940.ENSOARP00000011641	124	0.43905	7	7	19.861	1	0.13417	396.745	5.72798	517.114	3960	0.57143
9940.ENSOARP00000009320	5	0.30779	2	5	21.546	1	0.13417	395.738	5.7331	1045.16	8282	0.1
9940.ENSOARP00000009360	6	0	1	6	37.016	1	0.13417	425.593	5.9727	1853.02	12228	0
9940.ENSOARP00000012526	10	0	1	10	42.916	8	0.13417	446.276	6.09314	10637.7	63174	0
9940.ENSOARP00000008478	1	0	1	1	1.759	1	0.1174	301.335	4.67796	0	0	0
9940.ENSOARP00000013854	6	0.30898	3	5	30.786	1	0.13417	378.929	5.54475	682.534	4426	0.2
9940.ENSOARP00000009353	4	0	1	4	18.667	1	0.13417	386.529	5.6543	1073.49	5220	0
9940.ENSOARP00000008484	12	0.32413	5	7	11.837	2	0.1174	335.649	5.08669	3735.25	30258	0.2381
9940.ENSOARP00000007154	5	0.30779	2	5	33.394	1	0.13417	408.369	5.84329	805.764	5670	0.1
9940.ENSOARP00000007155	19	0.45378	5	6	47.778	1	0.13417	407.236	5.79396	2009.08	15422	0.46667
9940.ENSOARP00000008487	841875	0.37216	47	50	200.506	12	0.15653	539.2	6.57298	38551.9	412882	0.21143
9940.ENSOARP00000010337	3	0	1	3	9.989	2	0.1174	359.935	5.39484	3101.93	17808	0
9940.ENSOARP00000000524	11	0.30779	2	11	58.81	7	0.13417	451.11	6.13863	11544.6	80072	0.07273
9940.ENSOARP00000022311	12	0.46346	3	9	17.746	1	0.13417	401.902	5.77795	3800.99	20598	0.11111
9940.ENSOARP00000002700	40323	0.8164	8	11	56.899	2	0.13417	419.295	5.88621	2298.76	15706	0.52727
9940.ENSOARP00000001856	5	0.30779	2	5	11.328	2	0.13417	365.783	5.44673	2417.86	13204	0.1
9940.ENSOARP00000000525	2	0	1	2	9.544	1	0.13417	353.176	5.3295	190.456	1658	0
9940.ENSOARP00000012510	5	0	1	5	5.037	2	0.13417	340.514	5.15973	1590.77	7472	0
9940.ENSOARP00000000050	19	0.47366	4	8	62.488	1	0.15653	449.05	6.13671	1309.71	11414	0.28571
9940.ENSOARP00000005741	1	0	1	1	2.525	1	0.1174	306.67	4.74715	0	0	0
9940.ENSOARP00000003561	3638881	0.83419	12	13	110.144	1	0.15653	445.183	6.09122	1547.88	12620	0.73077
9940.ENSOARP00000004412	2	0	1	2	5.14	1	0.1174	329.939	5.06491	94.519	410	0
9940.ENSOARP00000005747	3	0.30779	2	3	22.002	1	0.1174	369.744	5.47877	60.7955	448	0.33333
9940.ENSOARP00000007925	11	0.37893	4	7	23.012	5	0.13417	379.831	5.54347	7126.33	64426	0.19048
9940.ENSOARP00000012020	6	0.46346	3	3	17.646	1	0.1174	356.525	5.34231	0	0	1
9940.ENSOARP00000013352	45	0.31924	10	19	112.425	6	0.15653	496.6	6.41218	14973.1	122394	0.11111
9940.ENSOARP00000012022	2	0	1	2	1.21	2	0.1174	272.936	4.20197	2930	19684	0
9940.ENSOARP00000011170	63	0.33919	10	15	71.781	3	0.13417	443.91	6.06816	8727.45	62272	0.17143
9940.ENSOARP00000017713	293305	0.40558	35	40	192.125	5	0.15653	516.183	6.45318	19467.3	189978	0.21923
9940.ENSOARP00000012025	5	0.30898	3	4	15.832	1	0.13417	388.938	5.65687	320.347	3030	0.33333
9940.ENSOARP00000016867	13	0.23775	6	9	35.176	2	0.15653	413.25	5.86956	5154.21	35052	0.13889
9940.ENSOARP00000013357	151	0.45346	9	10	62.141	3	0.13417	417.226	5.8734	5127.39	55160	0.42222
9940.ENSOARP00000014205	261	0.37305	21	26	169.533	3	0.15653	475.633	6.24561	10503.8	126038	0.20308
9940.ENSOARP00000001394	666	0.27021	20	26	150.284	16	0.18784	542.233	6.62487	44516.1	383722	0.13846
9940.ENSOARP00000001399	3	0.30779	2	3	33.194	1	0.15653	417.567	5.86379	606.05	7360	0.33333
9940.ENSOARP00000003575	84	0.26824	13	19	73.955	9	0.15653	460.283	6.17643	21099.2	148816	0.12281
9940.ENSOARP00000005757	0	0	0	0	1	0	0	0	0	0	0	0
9940.ENSOARP00000022298	0	0	0	0	1	0	0	0	0	0	0	0
9940.ENSOARP00000011162	84	0.33936	11	15	100.439	7	0.15653	480.817	6.32313	10248	79316	0.2
9940.ENSOARP00000012490	388584	0.5045	24	24	147.144	1	0.15653	488.133	6.34299	4715.26	64280	0.4058
9940.ENSOARP00000012019	4	0	1	4	13.68	1	0.13417	394.029	5.72477	998.833	5844	0
9940.ENSOARP00000001362	0	0	0	0	1	0	0	0	0	0	0	0
9940.ENSOARP00000001360	363433	0.30603	27	32	167.198	7	0.13417	495.06	6.34876	20616.5	183212	0.16734
9940.ENSOARP00000000035	1	0	1	1	4.438	1	0.13417	335.231	5.12705	0	0	0
9940.ENSOARP00000000038	0	0	0	0	1	0	0	0	0	0	0	0
9940.ENSOARP00000002699	2	0	1	2	3.873	2	0.1174	327.473	5.02135	1422.11	9226	0
9940.ENSOARP00000002215	0	0	0	0	1	0	0	0	0	0	0	0
9940.ENSOARP00000005726	4922686	0.62951	23	25	174.578	1	0.15653	470.133	6.19757	5442.37	61106	0.43333
9940.ENSOARP00000007906	5	0.30779	2	5	19.581	2	0.13417	383.121	5.60049	1240.79	7286	0.1
9940.ENSOARP00000020902	3	0.30779	2	3	13.439	1	0.13417	362.51	5.41983	275.907	1368	0.33333
9940.ENSOARP00000019911	2	0.30779	2	2	30.239	1	0.15653	412.633	5.82279	0	0	1
9940.ENSOARP00000015556	3	0	1	3	4.843	2	0.1174	327.446	5.02647	1169.16	7402	0
9940.ENSOARP00000019910	1691	0.28827	21	24	142.589	2	0.15653	495.783	6.38015	11414.2	110828	0.18478
9940.ENSOARP00000016889	1	0	1	1	9.623	1	0.1174	349.201	5.28914	0	0	0
9940.ENSOARP00000003552	7	0.30779	2	7	10.87	5	0.13417	383.588	5.59024	6760.59	41340	0.04762
9940.ENSOARP00000004405	2	0.30779	2	2	29.379	1	0.15653	412.633	5.82279	0	0	1
9940.ENSOARP00000007915	2	0	1	2	2.718	1	0.1174	295.862	4.57482	75.4131	282	0
9940.ENSOARP00000001379	2	0	1	2	3.468	1	0.1174	326.079	5.00597	137.748	522	0
9940.ENSOARP00000013361	2	0.30779	2	2	28.883	1	0.15653	412.633	5.82279	0	0	1
9940.ENSOARP00000005739	49	0.33413	9	14	30.384	1	0.13417	434.526	6.00409	9571.14	49300	0.15385
9940.ENSOARP00000015542	7	0.30898	3	6	29.58	1	0.15653	415.633	5.89006	2095.74	14066	0.13333
9940.ENSOARP00000019903	55	0.58344	5	12	29.753	3	0.15653	437.75	6.04638	9339.39	57108	0.15152
9940.ENSOARP00000017725	5	0.30779	2	5	13.358	2	0.13417	384.36	5.61971	1837.06	10762	0.1
9940.ENSOARP00000019906	0	0	0	0	1	0	0	0	0	0	0	0
9940.ENSOARP00000020083	10	0.30898	3	9	63.476	1	0.13417	443.293	6.06944	2321.55	17986	0.08333
9940.ENSOARP00000013319	7	0.2842	4	5	27.488	1	0.13417	397.276	5.72413	994.516	8476	0.3
9940.ENSOARP00000004850	3	0	1	3	9.464	2	0.1174	361.913	5.41214	1649.93	9392	0
9940.ENSOARP00000004851	2231	0.26001	21	28	135.092	12	0.15653	500.15	6.38143	26234.5	195358	0.13228
9940.ENSOARP00000022266	252	0.45814	11	11	54.795	1	0.13417	415.536	5.85867	959.737	10386	0.49091
9940.ENSOARP00000000018	3	0.30779	2	3	14.56	1	0.13417	374.295	5.54475	374.573	2940	0.33333
9940.ENSOARP00000003527	7	0.30779	2	7	19.304	4	0.13417	395.076	5.72477	4475.04	25614	0.04762
9940.ENSOARP00000011131	21	0.38039	6	7	46.414	1	0.13417	408.376	5.8119	1690.82	15124	0.38095
9940.ENSOARP00000005708	486848	0.61525	17	17	128.265	1	0.15653	445.8	6.05983	843.14	10532	0.55882
9940.ENSOARP00000012462	2	0.30779	2	2	28.928	1	0.15653	412.633	5.82279	0	0	1
9940.ENSOARP00000015971	2	0.30779	2	2	3.104	1	0.1174	311.051	4.80033	0	0	1
9940.ENSOARP00000012467	4	0.30779	2	4	34.151	1	0.13417	410.052	5.85482	505.391	4458	0.16667
9940.ENSOARP00000013316	6	0.46346	3	3	17.753	1	0.13417	368.831	5.47108	0	0	1
9940.ENSOARP00000013317	102513	0.36562	26	27	174.596	3	0.15653	508.133	6.45639	12673.8	147226	0.26496
9940.ENSOARP00000015972	15	0.47366	4	7	23.485	3	0.13417	404.86	5.80037	2657.49	18474	0.2381
9940.ENSOARP00000014648	8	0.46346	3	5	25.17	1	0.13417	399.526	5.76449	934.759	6472	0.3
9940.ENSOARP00000009297	0	0	0	0	1	0	0	0	0	0	0	0
9940.ENSOARP00000015969	2	0	1	2	4.202	1	0.1174	310.035	4.80545	275.886	1326	0
9940.ENSOARP00000000025	8	0.46346	3	5	12.263	1	0.13417	359.198	5.37947	442.886	3226	0.4
9940.ENSOARP00000002688	0	0	0	0	1	0	0	0	0	0	0	0
9940.ENSOARP00000003536	1	0	1	1	1.962	1	0.1174	298.95	4.65362	0	0	0
9940.ENSOARP00000001357	11	0.25931	5	8	21.54	1	0.13417	386.479	5.64021	2350.04	16658	0.14286
9940.ENSOARP00000019088	17	0.21953	7	12	110.524	2	0.13417	470.376	6.25907	4755.67	59622	0.10606
9940.ENSOARP00000003539	8	0.30779	2	8	39.152	3	0.13417	420.66	5.92209	3304.21	20398	0.03571
9940.ENSOARP00000015963	28	0.21948	10	16	64.258	13	0.15653	462.733	6.19757	16923.8	106256	0.09167
9940.ENSOARP00000014632	18	0.28529	6	12	38.765	6	0.15653	429.65	5.9759	14289	88304	0.10606
9940.ENSOARP00000011127	4	0.30779	2	4	15.247	2	0.13417	359.314	5.36858	3011.33	24038	0.16667
9940.ENSOARP00000015968	1	0	1	1	1.123	1	0.1174	268.067	4.13086	0	0	0
9940.ENSOARP00000012454	5	0.30898	3	4	10.96	1	0.1174	346.939	5.24301	304.992	1746	0.33333
9940.ENSOARP00000001320	0	0	0	0	1	0	0	0	0	0	0	0
9940.ENSOARP00000003507	44	0.40246	7	20	128.312	5	0.13417	460.793	6.15849	15781.9	182000	0.07895
9940.ENSOARP00000015996	7	0.30779	2	7	47.47	2	0.13417	431.102	5.99833	1986.44	17422	0.09524
9940.ENSOARP00000011154	17	0.38896	5	8	43.236	1	0.13417	414.926	5.88045	2294.46	18660	0.21429
9940.ENSOARP00000012488	48	0.27149	11	11	53.991	1	0.15653	430	5.97526	2694.17	17942	0.29091
9940.ENSOARP00000020096	3	0.30779	2	3	8.425	2	0.1174	357.863	5.38651	2930	14730	0.33333
9940.ENSOARP00000004841	2	0	1	2	9	1	0.1174	346.127	5.23917	188.049	1042	0
9940.ENSOARP00000000485	6	0.30779	2	6	28.798	2	0.13417	392.445	5.67672	2739.49	22914	0.13333
9940.ENSOARP00000003514	5	0	1	5	10.093	3	0.13417	383.914	5.6165	4610.32	28630	0
9940.ENSOARP00000002667	25	0.28529	6	18	68.625	5	0.15653	461.917	6.18539	16218	104320	0.0719
9940.ENSOARP00000010293	5	0.30898	3	4	8.406	1	0.13417	379.479	5.59857	960.61	6788	0.33333
9940.ENSOARP00000013320	67442	0.50104	42	42	216.264	4	0.15653	521.15	6.4897	20798.7	317470	0.33449
9940.ENSOARP00000012473	0	0	0	0	1	0	0	0	0	0	0	0
9940.ENSOARP00000011148	1	0	1	1	1.092	1	0.10435	233.965	3.36913	0	0	0
9940.ENSOARP00000013325	19	0.26242	8	9	59.826	1	0.13417	429.276	5.97398	1418.39	12602	0.25
9940.ENSOARP00000015985	720	0.71324	6	6	19.117	1	0.13417	356.229	5.32629	0	0	1
9940.ENSOARP00000014659	32	0.42794	6	6	62.999	1	0.15653	446.317	6.11556	371.45	4752	0.6
9940.ENSOARP00000014658	11	0.37893	4	7	15.795	1	0.13417	388.352	5.6543	2011.91	10266	0.19048
9940.ENSOARP00000011143	3	0	1	3	2.047	1	0.1174	315.504	4.85991	430.151	2152	0
9940.ENSOARP00000006671	3	0.30779	2	3	29.74	1	0.15653	424.9	5.92017	350.578	5542	0.33333
9940.ENSOARP00000007523	7812	0.37387	24	24	147.185	3	0.15653	501.033	6.38784	11788.2	154342	0.30072
9940.ENSOARP00000016461	11	0.37893	4	7	15.24	2	0.13417	383.455	5.59152	1999.28	12448	0.19048
9940.ENSOARP00000019973	0	0	0	0	1	0	0	0	0	0	0	0
9940.ENSOARP00000017310	4	0.30779	2	4	19.134	1	0.1174	365.592	5.43072	443.827	3136	0.16667
9940.ENSOARP00000014285	11	0.46346	3	8	49.933	1	0.13417	443.893	6.09186	4190.55	31394	0.14286
9940.ENSOARP00000017799	7	0.2842	4	5	16.554	1	0.13417	393.762	5.7158	819.516	6260	0.3
9940.ENSOARP00000021819	0	0	0	0	1	0	0	0	0	0	0	0
9940.ENSOARP00000006200	2	0	1	2	16.813	1	0.13417	379.729	5.59472	115.067	872	0
9940.ENSOARP00000008863	2	0	1	2	9.443	1	0.13417	361.19	5.42367	86.3553	630	0
9940.ENSOARP00000008864	5	0	1	5	26.928	2	0.15653	413.433	5.88429	3599.08	18936	0
9940.ENSOARP00000004028	145	0.33919	10	17	69.407	10	0.13417	433.686	5.96758	12999.8	88136	0.125
9940.ENSOARP00000021806	0	0	0	0	1	0	0	0	0	0	0	0
9940.ENSOARP00000017782	56	0.43736	8	10	76.563	3	0.13417	463.893	6.22127	3767.8	32426	0.33333
9940.ENSOARP00000017302	5080	0.62053	9	19	104.358	10	0.13417	470.976	6.23408	21335.7	153878	0.15205
9940.ENSOARP00000014275	3	0	1	3	3.776	1	0.13417	324.124	4.97971	479.384	2170	0
9940.ENSOARP00000016458	4	0	1	4	14.491	1	0.13417	380.726	5.60241	1191.54	7846	0
9940.ENSOARP00000018634	26	0.23866	9	13	87.387	8	0.13417	463.61	6.19949	11197	80738	0.14103
9940.ENSOARP00000015125	2	0	1	2	2.231	1	0.1174	325.235	4.99957	171.419	1104	0
9940.ENSOARP00000018636	0	0	0	0	1	0	0	0	0	0	0	0
9940.ENSOARP00000016457	10	0.30898	3	9	23.395	3	0.13417	411.76	5.83368	7115.43	39460	0.05556
9940.ENSOARP00000003140	2220	0.43429	13	32	141.003	10	0.15653	524.417	6.54608	38402.1	305558	0.08468
9940.ENSOARP00000002293	142	0.43736	8	16	106.616	5	0.13417	459.993	6.16746	9769.09	76238	0.14167
9940.ENSOARP00000002291	7	0.46346	3	4	37.309	1	0.13417	385.39	5.61971	104.638	1238	0.5
9940.ENSOARP00000004471	0	0	0	0	1	0	0	0	0	0	0	0
9940.ENSOARP00000007981	3	0.30779	2	3	4.504	3	0.13417	343.764	5.23276	743.395	4260	0.33333
9940.ENSOARP00000002292	1	0	1	1	1.482	1	0.1174	309.063	4.79456	0	0	0
9940.ENSOARP00000005321	6	0	1	6	12.501	2	0.13417	377.571	5.55949	4793.04	22568	0
9940.ENSOARP00000007986	722	0.71324	6	8	39.858	2	0.13417	405.914	5.77602	2633.11	20942	0.57143
9940.ENSOARP00000020500	11	0.32413	5	6	22.235	1	0.13417	383.979	5.60113	932.89	7704	0.33333
9940.ENSOARP00000008834	4	0.30779	2	4	21.364	2	0.13417	390.112	5.6716	2615.04	17136	0.16667
9940.ENSOARP00000005324	4	0	1	4	6.079	4	0.13417	359.107	5.391	4689.57	23012	0
9940.ENSOARP00000015152	8	0.30779	2	8	49.662	5	0.13417	456.96	6.1886	7249.78	43044	0.07143
9940.ENSOARP00000021837	1	0	1	1	1.873	1	0.1174	282.244	4.36533	0	0	0
9940.ENSOARP00000016488	38	0.36588	7	11	66.05	1	0.13417	438.886	6.03356	5189.39	44700	0.2
9940.ENSOARP00000016004	2	0	1	2	2.591	1	0.1174	322.13	4.96625	88.2354	452	0
9940.ENSOARP00000009713	3	0.30779	2	3	9.193	1	0.13417	359.764	5.38715	248.564	1194	0.33333
9940.ENSOARP00000016486	79	0.40573	9	14	84.944	4	0.13417	470.326	6.25394	8398.13	57590	0.1978
9940.ENSOARP00000018665	3	0.30779	2	3	8.328	1	0.1174	358.854	5.38651	324.638	2070	0.33333
9940.ENSOARP00000009711	0	0	0	0	1	0	0	0	0	0	0	0
9940.ENSOARP00000019518	49	0.2927	12	13	98.176	1	0.15653	499.983	6.41154	7766.21	89152	0.25641
9940.ENSOARP00000003152	2	0	1	2	4.049	2	0.1174	321.42	4.95408	403.939	1966	0
9940.ENSOARP00000007991	2	0.30779	2	2	30.758	1	0.15653	412.633	5.82279	0	0	1
9940.ENSOARP00000005330	7	0.30779	2	7	38.977	2	0.13417	420.81	5.91761	2498.27	17498	0.04762
9940.ENSOARP00000007992	24	0.23866	9	13	81.358	2	0.15653	488.067	6.37887	7902.21	66520	0.12821
9940.ENSOARP00000004482	2	0.30779	2	2	28.86	1	0.15653	412.633	5.82279	0	0	1
9940.ENSOARP00000003155	262090	0.7545	14	19	143.182	2	0.13417	468.61	6.21615	5005.26	52636	0.40936
9940.ENSOARP00000005333	37513	0.39703	44	53	211.122	20	0.13417	512.376	6.39168	42216.7	368396	0.17997
9940.ENSOARP00000008844	5	0	1	5	16.826	3	0.13417	393.726	5.71196	5334.92	30534	0
9940.ENSOARP00000006668	153	0.43896	10	22	117.868	6	0.13417	490.943	6.36541	18917.3	158068	0.14719
9940.ENSOARP00000005337	309601	0.69785	18	19	141.452	1	0.13417	463.486	6.18668	1726.48	23498	0.55556
9940.ENSOARP00000014294	8	0.30898	3	7	44.031	1	0.13417	409.005	5.80998	1688.08	11810	0.09524
9940.ENSOARP00000009704	8	0.37893	4	4	5.455	1	0.1174	318.644	4.88489	274.774	3632	0.66667
9940.ENSOARP00000016475	3	0	1	3	4.008	3	0.1174	309.975	4.77919	3516.34	20746	0
9940.ENSOARP00000016479	2	0.30779	2	2	28.355	1	0.15653	412.633	5.82279	0	0	1
9940.ENSOARP00000005783	626063	0.3472	44	45	207.732	3	0.15653	545.95	6.61911	31882.5	334728	0.21818
9940.ENSOARP00000007961	14	0.37893	4	10	61.085	2	0.15653	425.483	5.9285	2552.04	16724	0.11111
9940.ENSOARP00000008810	2800	0.48071	15	15	127.238	1	0.15653	487.817	6.32185	9379.03	122184	0.45714
9940.ENSOARP00000006632	5	0.30779	2	5	28.658	1	0.13417	400.76	5.7504	1953.23	11228	0.1
9940.ENSOARP00000006633	418	0.39667	17	17	136.548	1	0.13417	444.676	6.03933	1117.43	15736	0.36029
9940.ENSOARP00000008813	24	0.28529	6	17	56.208	6	0.15653	453.167	6.13286	14379.3	93226	0.05882
9940.ENSOARP00000006639	5	0	1	5	16.772	1	0.13417	380.114	5.5755	1247.52	7508	0
9940.ENSOARP00000013394	7	0.2842	4	5	34.317	1	0.13417	388.686	5.66519	447.565	3784	0.3
9940.ENSOARP00000017753	16	0.47366	4	8	46.764	2	0.13417	415.56	5.87148	2980.91	22940	0.21429
9940.ENSOARP00000019931	387	0.24212	23	30	166.974	11	0.15653	496.367	6.35452	23035.7	216980	0.11954
9940.ENSOARP00000012062	10129	0.73986	9	10	88.231	1	0.13417	429.555	5.95348	742.864	9694	0.68889
9940.ENSOARP00000018602	43	0.31026	9	10	57.793	3	0.13417	408.926	5.80549	1723.21	12812	0.28889
9940.ENSOARP00000019935	5	0	1	5	22.727	2	0.13417	395.536	5.71965	3991.03	22652	0
9940.ENSOARP00000018607	3	0.30779	2	3	11.965	1	0.13417	352.179	5.3122	1039.1	5900	0.33333
9940.ENSOARP00000002283	5	0.30779	2	5	33.511	2	0.13417	413.552	5.87789	1554.37	10040	0.1
9940.ENSOARP00000007971	2	0.30779	2	2	28.289	1	0.15653	412.633	5.82279	0	0	1
9940.ENSOARP00000004463	33	0.51861	5	8	37.032	2	0.15653	411.3	5.84649	1727.04	14156	0.28571
9940.ENSOARP00000003131	89	0.46652	8	13	78.8	8	0.15653	438.817	6.03484	12488.9	88824	0.21795
9940.ENSOARP00000005311	3	0.30779	2	3	27.087	1	0.15653	416.483	5.85034	1345.12	10372	0.33333
9940.ENSOARP00000005798	9	0.30898	3	8	26.313	3	0.15653	425.317	5.96053	3514.44	20164	0.14286
9940.ENSOARP00000008824	964	0.57279	9	11	77.336	2	0.15653	422.117	5.91248	5473.13	46386	0.43636
9940.ENSOARP00000008826	8	0.46346	3	5	17.164	1	0.13417	364.457	5.42111	451.709	2508	0.3
9940.ENSOARP00000005319	6	0.46346	3	3	15.761	1	0.13417	371.345	5.51272	0	0	1
9940.ENSOARP00000014230	10508	0.64404	23	25	177.458	2	0.13417	454.426	6.0957	2699.34	40392	0.44333
9940.ENSOARP00000015567	2	0	1	2	2.692	1	0.1174	330.201	5.07068	161.604	578	0
9940.ENSOARP00000019923	2	0.30779	2	2	11.941	1	0.13417	371.338	5.50824	0	0	1
9940.ENSOARP00000002254	73	0.30543	11	14	74.998	1	0.13417	451.81	6.13542	5191.94	50528	0.1978
9940.ENSOARP00000005763	6	0.30779	2	6	28.111	2	0.13417	391.371	5.64726	1987.16	13212	0.06667
9940.ENSOARP00000000073	134	0.358	9	11	24.092	4	0.13417	401.56	5.75232	2923.99	15662	0.27273
9940.ENSOARP00000003588	2	0	1	2	3.777	1	0.13417	330.905	5.07516	148.59	616	0
9940.ENSOARP00000000079	12	0.38896	5	5	37.828	1	0.1174	375.206	5.4903	998.555	13038	0.6
9940.ENSOARP00000000078	108	0.24286	17	19	119.227	2	0.13417	496.776	6.39809	13494.2	127396	0.17544
9940.ENSOARP00000003106	21	0.47366	4	12	67.688	3	0.13417	460.026	6.17899	7062.45	53656	0.10606
9940.ENSOARP00000012085	6	0	1	6	38.394	4	0.13417	419.793	5.92145	6864.63	36568	0
9940.ENSOARP00000014261	8	0.30779	2	8	31.298	1	0.13417	402.91	5.76385	4716.21	34030	0.03571
9940.ENSOARP00000014266	4	0.30779	2	4	8.954	1	0.13417	367.698	5.48133	468.625	3418	0.16667
9940.ENSOARP00000016443	11	0.37893	4	7	31.85	2	0.13417	394.079	5.70812	3179.09	23478	0.19048
9940.ENSOARP00000015112	46	0.47549	6	12	62.354	2	0.13417	431.369	5.98744	6288.79	47406	0.21212
9940.ENSOARP00000014265	2	0.30779	2	2	26.658	1	0.15653	412.633	5.82279	0	0	1
9940.ENSOARP00000016445	6	0.30898	3	5	35.486	2	0.13417	441.36	6.08097	3926.78	24448	0.2
9940.ENSOARP00000020949	0	0	0	0	1	0	0	0	0	0	0	0
9940.ENSOARP00000004444	1175	0.28813	19	20	112.87	6	0.13417	464.779	6.18668	9399.15	71100	0.22632
9940.ENSOARP00000004448	4	0.30779	2	4	3.939	1	0.1174	344.199	5.21354	873.857	4400	0.33333
9940.ENSOARP00000008807	6	0.30779	2	6	28.2	2	0.13417	405.31	5.80229	1479.44	9524	0.13333
9940.ENSOARP00000012077	14	0.46346	3	11	33.448	4	0.13417	435.576	6.03869	7398.64	48418	0.09091
9940.ENSOARP00000014252	15881	0.25064	45	46	198.851	8	0.15653	546.783	6.59669	60409.7	611038	0.15652
9940.ENSOARP00000015583	478	0.32163	19	23	154.78	4	0.15653	530.567	6.55889	20476.1	247762	0.18972
9940.ENSOARP00000016436	0	0	0	0	1	0	0	0	0	0	0	0
9940.ENSOARP00000015109	4	0.30779	2	4	13.351	1	0.13417	364.905	5.43777	330.114	1836	0.33333
9940.ENSOARP00000017769	2	0	1	2	6.536	1	0.13417	332.05	5.08157	77.251	468	0
9940.ENSOARP00000005068	10	0.46346	3	7	9.765	2	0.13417	373.921	5.51785	2166.34	11128	0.14286
9940.ENSOARP00000013912	53	0.24775	14	15	118.853	1	0.13417	451.636	6.08994	2691.79	27464	0.20952
9940.ENSOARP00000010404	4	0.30898	3	3	18.51	1	0.13417	388.479	5.68057	59.2557	600	0.66667
9940.ENSOARP00000011734	11	0.30898	3	10	51.101	4	0.13417	436.91	6.02908	8461.93	52740	0.04444
9940.ENSOARP00000007249	2	0.30779	2	2	30.419	1	0.15653	412.633	5.82279	0	0	1
9940.ENSOARP00000020200	5435846	0.52093	30	30	189.149	3	0.15653	476.083	6.22191	6099.14	76924	0.38851
9940.ENSOARP00000020683	0	0	0	0	1	0	0	0	0	0	0	0
9940.ENSOARP00000001941	22	0.38039	6	8	68.427	1	0.13417	437.176	6.04061	902.975	8242	0.32143
9940.ENSOARP00000001940	80641	0.83533	9	10	48.886	2	0.13417	400.652	5.73823	2597.94	21032	0.77778
9940.ENSOARP00000019695	5	0.30779	2	5	26.18	1	0.13417	405.652	5.81254	2614.06	16902	0.1
9940.ENSOARP00000020208	34	0.37904	8	10	63.846	2	0.15653	437.7	6.0483	3049.69	25628	0.28889
9940.ENSOARP00000021538	201123	0.36763	35	36	166.643	5	0.13417	495.66	6.35324	20871.6	195338	0.24603
9940.ENSOARP00000020204	240538	0.25774	52	56	197.833	21	0.15653	548.833	6.62231	54683.9	465972	0.13831
9940.ENSOARP00000021535	14208	0.47437	35	37	202.425	2	0.13417	489.026	6.28854	8031.07	137658	0.3003
9940.ENSOARP00000009897	84	0.35915	10	12	60.139	1	0.15653	430.583	5.97911	2668.77	22146	0.27273
9940.ENSOARP00000011732	222	0.28334	17	17	120.601	4	0.15653	497.167	6.42179	7313.29	71762	0.25735
9940.ENSOARP00000010880	14	0.2041	8	8	24.887	1	0.13417	403.852	5.79268	1653.71	10020	0.25
9940.ENSOARP00000005070	5	0.30779	2	5	11.701	3	0.13417	376.352	5.55692	4866.29	31922	0.1
9940.ENSOARP00000008100	2	0.30779	2	2	34.913	1	0.15653	412.633	5.82279	0	0	1
9940.ENSOARP00000008107	9	0.2842	4	7	59.39	1	0.13417	420.136	5.90223	1401.42	10904	0.14286
9940.ENSOARP00000002800	13	0.47366	4	5	55.813	1	0.13417	417.236	5.88621	126.705	2372	0.5
9940.ENSOARP00000016180	11259734	0.57448	22	22	146.094	2	0.15653	485.517	6.33595	4525.73	53254	0.47619
9940.ENSOARP00000019691	6	0.46346	3	3	3.34	1	0.1174	299.096	4.60621	0	0	1
9940.ENSOARP00000001956	8	0.2842	4	6	28.176	3	0.13417	411.276	5.85931	2246.06	15320	0.2
9940.ENSOARP00000019684	4	0.30898	3	3	12.723	1	0.1174	352.768	5.31284	21.6764	182	0.66667
9940.ENSOARP00000016179	721	0.71324	6	7	23.444	1	0.13417	368.195	5.43777	247.864	1240	0.71429
9940.ENSOARP00000018357	2	0	1	2	5.734	1	0.1174	335.632	5.1277	74.3615	352	0
9940.ENSOARP00000019687	6	0.46346	3	3	3.371	1	0.1174	299.096	4.60621	0	0	1
9940.ENSOARP00000020679	5	0.30779	2	5	30.202	1	0.15653	426.467	5.92209	3882.04	25556	0.1
9940.ENSOARP00000000628	3	0	1	3	14.102	1	0.13417	361.54	5.38523	1604.56	8616	0
9940.ENSOARP00000009403	5	0	1	5	33.423	1	0.13417	402.014	5.76641	1148.29	8052	0
9940.ENSOARP00000009402	2	0.30779	2	2	32.023	1	0.15653	412.633	5.82279	0	0	1
9940.ENSOARP00000010875	2	0	1	2	15.763	1	0.13417	375.21	5.55052	833.87	4822	0
9940.ENSOARP00000010874	13	0.28529	6	7	16.83	1	0.13417	391.336	5.68057	1142.01	6570	0.28571
9940.ENSOARP00000005042	9	0.46346	3	6	31.562	2	0.15653	431.817	5.97206	5227.36	37442	0.2
9940.ENSOARP00000012608	0	0	0	0	1	0	0	0	0	0	0	0
9940.ENSOARP00000007220	5794	0.54298	11	15	103.849	1	0.15653	452	6.12005	7016.5	53190	0.31429
9940.ENSOARP00000007227	3	0	1	3	13.199	1	0.13417	371.471	5.51913	439.303	3678	0
9940.ENSOARP00000021556	8667	0.72723	18	21	162.011	5	0.13417	444.843	6.03677	4387.79	112026	0.47143
9940.ENSOARP00000001921	3	0.30779	2	3	19.79	1	0.13417	366.598	5.4557	595.227	3916	0.33333
9940.ENSOARP00000021550	14063	0.52204	32	33	201.07	2	0.13417	483.66	6.2674	4173.92	105790	0.35795
9940.ENSOARP00000018392	7	0.30898	3	6	23.2	1	0.13417	407.855	5.83176	1748.8	11176	0.13333
9940.ENSOARP00000017056	0	0	0	0	1	0	0	0	0	0	0	0
9940.ENSOARP00000001928	3	0	1	3	11.978	1	0.13417	348.607	5.26928	1102.23	5870	0
9940.ENSOARP00000022404	1	0	1	1	1.784	1	0.1174	301.807	4.69398	0	0	0
9940.ENSOARP00000005053	67	0.358	9	12	53.708	1	0.13417	423.093	5.91953	4937.72	33212	0.22727
9940.ENSOARP00000008561	4	0.30779	2	4	27.13	1	0.13417	397.195	5.72669	799.099	5412	0.33333
9940.ENSOARP00000010898	4	0.30898	3	3	4.597	1	0.13417	331.914	5.07708	162.557	944	0.66667
9940.ENSOARP00000008569	8	0.46346	3	5	18.229	2	0.13417	397.576	5.74271	1075.28	7304	0.3
9940.ENSOARP00000017045	1	0	1	1	1.381	1	0.10435	243.037	3.60489	0	0	0
9940.ENSOARP00000019220	14	0.30898	3	13	62.293	2	0.13417	452.476	6.12646	8891.46	57634	0.0641
9940.ENSOARP00000000602	5	0	1	5	47.974	3	0.15653	424.6	5.9522	3154.98	19968	0
9940.ENSOARP00000009429	10	0.2842	4	8	60.047	2	0.15653	433.083	6.00345	2859.51	19920	0.14286
9940.ENSOARP00000009426	243782	0.72107	15	17	129.938	3	0.13417	446.069	6.07136	5047.43	43702	0.52941
9940.ENSOARP00000013920	5042	0.64146	8	8	73.244	1	0.13417	400.593	5.74527	44.1752	846	0.78571
9940.ENSOARP00000008570	9	0.30898	3	8	25.86	1	0.13417	409.062	5.83304	4194.94	23734	0.10714
9940.ENSOARP00000010892	4	0.30779	2	4	21.74	1	0.13417	370.443	5.48069	655.572	3420	0.16667
9940.ENSOARP00000004177	1	0	1	1	2.126	1	0.1174	297.605	4.60621	0	0	0
9940.ENSOARP00000004179	3	0	1	3	13.049	1	0.13417	365.8	5.45698	189.474	1404	0
9940.ENSOARP00000005026	6	0.30779	2	6	13.743	5	0.13417	396.152	5.73695	5265.06	27070	0.06667
9940.ENSOARP00000007208	2	0	1	2	2.162	1	0.1174	308.174	4.76317	97.7404	298	0
9940.ENSOARP00000017481	3	0	1	3	8.825	1	0.13417	345.593	5.22699	1097.76	5782	0
9940.ENSOARP00000019650	33	0.23943	10	15	75.676	5	0.15653	472.017	6.26996	14481.2	112422	0.11429
9940.ENSOARP00000017474	0	0	0	0	1	0	0	0	0	0	0	0
9940.ENSOARP00000015295	36	0.47549	6	6	26.953	1	0.13417	391.91	5.69274	129.721	1364	0.66667
9940.ENSOARP00000019652	5515819	0.36929	47	50	222.055	4	0.15653	528.7	6.51468	26582.1	295218	0.21061
9940.ENSOARP00000019651	32	0.51861	5	7	19.99	2	0.13417	394.229	5.71324	2112.07	13284	0.38095
9940.ENSOARP00000020646	4	0	1	4	10.893	1	0.1174	351.048	5.2744	511.638	2502	0
9940.ENSOARP00000017476	346120	0.41305	30	32	182.701	4	0.13417	490.343	6.31224	13249.3	106406	0.27016
9940.ENSOARP00000016145	2418	0.3429	27	31	164.271	4	0.13417	490.843	6.33018	12612.8	125004	0.2
9940.ENSOARP00000022823	0	0	0	0	1	0	0	0	0	0	0	0
9940.ENSOARP00000019658	4	0.30779	2	4	8.514	3	0.13417	361.605	5.41214	6196.14	41250	0.16667
9940.ENSOARP00000010840	2404	0.57691	11	13	80.485	3	0.15653	440.467	6.06559	3855.2	31256	0.4359
9940.ENSOARP00000019657	0	0	0	0	1	0	0	0	0	0	0	0
9940.ENSOARP00000018326	2	0	1	2	2.47	2	0.1174	292.954	4.53062	339.037	1682	0
9940.ENSOARP00000009850	86413	0.45768	16	19	80.631	6	0.13417	447.993	6.08097	8404.83	61988	0.30409
9940.ENSOARP00000006361	4	0.30898	3	3	12.636	1	0.13417	350.029	5.26735	18.358	154	0.66667
9940.ENSOARP00000007694	50877	0.27112	31	32	176.252	5	0.13417	498.226	6.35773	18734.5	172342	0.1875
9940.ENSOARP00000004185	63	0.49567	8	11	106.755	1	0.13417	426.06	5.94195	2806.39	27552	0.32727
9940.ENSOARP00000007211	15	0.38896	5	6	16.429	1	0.13417	387.012	5.64533	981.613	6980	0.4
9940.ENSOARP00000007698	2	0	1	2	13.169	1	0.1174	367.939	5.46659	53.694	404	0
9940.ENSOARP00000004189	8	0.30779	2	8	20.651	3	0.13417	394.243	5.70555	6149.68	32032	0.07143
9940.ENSOARP00000008549	5	0	1	5	19.386	3	0.13417	406.21	5.81318	5244.17	31156	0
9940.ENSOARP00000018792	6	0.30779	2	6	20.438	1	0.13417	393.462	5.71452	1849.13	10128	0.06667
9940.ENSOARP00000022815	0	0	0	0	1	0	0	0	0	0	0	0
9940.ENSOARP00000017460	4	0.30779	2	4	21.258	1	0.13417	375.471	5.55052	245.292	1638	0.16667
9940.ENSOARP00000016130	1442	0.73175	7	9	78.261	1	0.15653	451.333	6.10788	3790.51	61074	0.58333
9940.ENSOARP00000015287	281533	0.61499	23	24	162.783	5	0.15653	491.517	6.35837	5436.79	64598	0.46014
9940.ENSOARP00000009846	13	0.47366	4	5	32.799	1	0.1174	390.47	5.67352	235.958	2054	0.5
9940.ENSOARP00000022812	12	0.38896	5	5	28.031	3	0.1174	375.206	5.4903	998.555	13038	0.6
9940.ENSOARP00000017468	1081	0.29279	24	37	166.661	13	0.15653	514.817	6.45831	43517.3	337560	0.0991
9940.ENSOARP00000019648	8667	0.72723	18	21	169.005	1	0.13417	444.843	6.03677	4387.79	112026	0.47143
9940.ENSOARP00000004151	3	0	1	3	20.31	1	0.13417	398.119	5.71965	1190.03	6164	0
9940.ENSOARP00000007662	2	0.30779	2	2	30.565	1	0.15653	412.633	5.82279	0	0	1
9940.ENSOARP00000007668	11	0.37893	4	7	45.426	2	0.15653	453.85	6.16361	2742.08	18222	0.19048
9940.ENSOARP00000008516	13	0.23775	6	9	13.775	2	0.13417	382.786	5.58704	5806.76	28756	0.13889
9940.ENSOARP00000020661	9	0.46346	3	6	29.634	2	0.13417	397.879	5.72221	4982.32	29602	0.2
9940.ENSOARP00000021990	7287	0.42179	16	25	124.641	13	0.15653	484.167	6.3148	27213.3	221756	0.16667
9940.ENSOARP00000021517	9302	0.64237	22	22	173.274	1	0.13417	441.426	6.00601	376.808	15764	0.53247
9940.ENSOARP00000021999	7	0.30779	2	7	52.387	1	0.13417	423.871	5.92017	1557.09	13684	0.04762
9940.ENSOARP00000017016	80	0.43736	8	8	35.904	2	0.13417	424.326	5.95604	563.744	5744	0.53571
9940.ENSOARP00000009878	197	0.28042	15	18	104.13	2	0.15653	466.167	6.20205	8018.8	63720	0.18301
9940.ENSOARP00000010863	50	0.38186	9	11	63.459	3	0.13417	410.943	5.82535	3845.41	31338	0.29091
9940.ENSOARP00000008520	26245	0.4483	20	21	151.225	1	0.15653	459.25	6.13735	4331.49	40900	0.34762
9940.ENSOARP00000007678	2	0.30779	2	2	33.317	1	0.15653	412.633	5.82279	0	0	1
9940.ENSOARP00000020651	3	0.30779	2	3	32.174	2	0.15653	416.5	5.85034	866.707	9496	0.33333
9940.ENSOARP00000019660	59	0.38186	9	12	77.935	3	0.13417	439.976	6.03164	3779.29	30560	0.24242
9940.ENSOARP00000009869	23305	0.39001	21	22	142.821	3	0.13417	450.21	6.06816	5094.98	48562	0.2987
9940.ENSOARP00000021504	9303	0.64237	22	23	176.46	1	0.15653	451.217	6.08161	2781.04	40024	0.48617
9940.ENSOARP00000009868	4	0	1	4	8.247	1	0.13417	348.069	5.24045	843.68	7724	0
9940.ENSOARP00000019667	10	0.30779	2	10	8.271	4	0.13417	368.64	5.44161	8565.14	46038	0.06667
9940.ENSOARP00000018334	8	0.30898	3	7	45.995	4	0.13417	418.693	5.89134	7221.7	54498	0.14286
9940.ENSOARP00000017009	3	0.30779	2	3	8.757	1	0.1174	346.821	5.25518	197.149	714	0.33333
9940.ENSOARP00000009862	9302	0.64237	22	22	174.63	1	0.13417	441.426	6.00601	376.808	15764	0.53247
9940.ENSOARP00000014849	1	0	1	1	1.096	1	0.10435	266.542	4.08473	0	0	0
9940.ENSOARP00000014848	11	0.46346	3	8	25.638	3	0.13417	413.443	5.8702	6222.55	40214	0.14286
9940.ENSOARP00000014847	63	0.4296	9	10	99.315	1	0.13417	427.96	5.95156	1104.01	17322	0.4
9940.ENSOARP00000022468	35	0.36588	7	8	13.762	1	0.13417	367.938	5.43712	1164.14	6576	0.35714
9940.ENSOARP00000000694	0	0	0	0	1	0	0	0	0	0	0	0
9940.ENSOARP00000000219	3	0	1	3	23.942	1	0.15653	403.333	5.79717	195.023	2190	0
9940.ENSOARP00000001549	27	0.51861	5	8	69.797	1	0.13417	418.902	5.8907	1229.99	10378	0.28571
9940.ENSOARP00000005907	9	0.46346	3	6	15.875	2	0.13417	378.455	5.54475	3795.68	26656	0.2
9940.ENSOARP00000012660	2	0	1	2	7.877	1	0.13417	362.845	5.44481	144.577	964	0
9940.ENSOARP00000009019	7	0	1	7	12.777	1	0.13417	369.695	5.45122	3580.64	22312	0
9940.ENSOARP00000010489	3	0	1	3	15.848	1	0.13417	384.488	5.63572	479.011	3840	0
9940.ENSOARP00000010002	1	0	1	1	2.124	1	0.1174	271.374	4.17058	0	0	0
9940.ENSOARP00000013511	2	0.30779	2	2	28.98	1	0.15653	412.633	5.82279	0	0	1
9940.ENSOARP00000013509	1	0	1	1	11.432	1	0.13417	342.967	5.20649	0	0	0
9940.ENSOARP00000014838	11	0.37893	4	7	19.421	1	0.13417	397.643	5.73566	2191.99	11772	0.19048
9940.ENSOARP00000020271	309601	0.69785	18	19	146.057	2	0.13417	463.486	6.18668	1726.48	23498	0.55556
9940.ENSOARP00000013507	349	0.39414	14	17	91.949	2	0.13417	457.319	6.14055	6615.74	66048	0.26471
9940.ENSOARP00000003731	3	0	1	3	3.148	2	0.1174	330.837	5.06299	3119.78	18920	0
9940.ENSOARP00000003732	0	0	0	0	1	0	0	0	0	0	0	0
9940.ENSOARP00000005910	3	0	1	3	4.474	2	0.1174	327.079	5.02007	3136.75	22540	0
9940.ENSOARP00000020275	4	0.30779	2	4	16.27	1	0.13417	368.688	5.47813	800.655	5028	0.16667
9940.ENSOARP00000002402	3	0	1	3	11.198	1	0.13417	359.45	5.38844	379.599	1690	0
9940.ENSOARP00000002887	1	0	1	1	15.929	1	0.13417	351.993	5.31861	0	0	0
9940.ENSOARP00000009006	7	0	1	7	38.432	1	0.13417	420.795	5.92145	1694.2	11348	0
9940.ENSOARP00000008193	5	0	1	5	7.529	1	0.13417	357.448	5.3673	2180.55	12882	0
9940.ENSOARP00000009487	5	0.30898	3	4	7.488	1	0.13417	352.49	5.30387	897.037	3970	0.33333
9940.ENSOARP00000013983	21	0.2148	9	12	81.714	3	0.13417	438.129	6.00794	3761.88	33936	0.15152
9940.ENSOARP00000009485	201	0.47886	10	14	85.97	1	0.15653	431.767	5.98551	2047.26	19090	0.28571
9940.ENSOARP00000010474	16	0.25611	7	9	25.247	1	0.13417	412.069	5.85803	2936.23	23054	0.19444
9940.ENSOARP00000000678	1	0	1	1	2.577	1	0.10435	270.498	4.14815	0	0	0
9940.ENSOARP00000001524	2	0	1	2	10.069	2	0.13417	358.457	5.39164	187.905	1584	0
9940.ENSOARP00000000677	2	0.30779	2	2	28.484	1	0.15653	412.633	5.82279	0	0	1
9940.ENSOARP00000001522	141	0.51223	7	16	87.924	7	0.15653	458.8	6.16874	14694.4	99494	0.125
9940.ENSOARP00000012206	18	0.23326	8	10	75.415	2	0.15653	465.95	6.24561	5725.08	49744	0.17778
9940.ENSOARP00000013530	2	0	1	2	3.754	1	0.1174	322.108	4.95921	271.5	1182	0
9940.ENSOARP00000015713	1	0	1	1	2.386	1	0.1174	297.331	4.62095	0	0	0
9940.ENSOARP00000008164	0	0	0	0	1	0	0	0	0	0	0	0
9940.ENSOARP00000009033	865	0.64146	8	9	69.249	2	0.13417	413.271	5.84201	1895.19	16950	0.61111
9940.ENSOARP00000013529	5	0.30779	2	5	11.742	2	0.13417	376.705	5.54732	2659.69	13876	0.1
9940.ENSOARP00000000684	38	0.36588	7	11	88.762	3	0.15653	472.6	6.28149	7846.5	59914	0.18182
9940.ENSOARP00000020299	0	0	0	0	1	0	0	0	0	0	0	0
9940.ENSOARP00000000204	47	0.13511	20	21	125.636	1	0.13417	433.743	5.95476	4249.62	52582	0.10476
9940.ENSOARP00000014852	7	0.30779	2	7	39.909	1	0.13417	394.245	5.6748	865.805	6458	0.09524
9940.ENSOARP00000009029	4	0	1	4	39.434	3	0.13417	446.026	6.11941	3238.85	20600	0
9940.ENSOARP00000011348	9	0.46346	3	6	38.482	1	0.13417	419.926	5.90992	1499.83	9876	0.26667
9940.ENSOARP00000009027	107	0.43736	8	15	99.494	3	0.15653	460.417	6.17899	9298.17	63662	0.15238
9940.ENSOARP00000012679	4	0.30779	2	4	32.965	1	0.15653	424.467	5.91568	2296.11	23424	0.16667
9940.ENSOARP00000015703	5277	0.32163	19	20	114.303	4	0.15653	479.85	6.30583	8720.6	78706	0.25263
9940.ENSOARP00000008175	3	0.30779	2	3	17.422	1	0.13417	369.386	5.46531	133.323	1554	0.33333
9940.ENSOARP00000010447	3	0	1	3	7.8	1	0.13417	371.236	5.50311	2084.6	10134	0
9940.ENSOARP00000011778	0	0	0	0	1	0	0	0	0	0	0	0
9940.ENSOARP00000017081	8	0	1	8	28.742	4	0.15653	416.683	5.89454	5420.32	31208	0
9940.ENSOARP00000022421	392	0.26445	18	22	97.402	6	0.15653	456.25	6.11556	17063.9	156004	0.15584
9940.ENSOARP00000000653	42	0.2864	9	13	75.701	1	0.15653	473.817	6.2738	7669.85	59538	0.16667
9940.ENSOARP00000001504	2	0	1	2	1.236	2	0.1174	279.925	4.30767	2930	16672	0
9940.ENSOARP00000012621	0	0	0	0	1	0	0	0	0	0	0	0
9940.ENSOARP00000011777	0	0	0	0	1	0	0	0	0	0	0	0
9940.ENSOARP00000011770	56	0.52304	6	8	61.305	1	0.13417	428.176	5.97911	2255.35	16176	0.39286
9940.ENSOARP00000013950	91844	0.44216	20	22	97.637	1	0.15653	469.333	6.22383	7609.24	75212	0.31169
9940.ENSOARP00000009451	0	0	0	0	1	0	0	0	0	0	0	0
9940.ENSOARP00000008148	14	0.47366	4	6	39.152	2	0.15653	431.867	5.97142	3081.9	30032	0.4
9940.ENSOARP00000011769	35	0.45378	5	13	52.288	2	0.13417	432.452	5.98167	5776.07	37350	0.11538
9940.ENSOARP00000001513	6	0.30898	3	5	22.928	2	0.13417	402.814	5.7677	3259.4	20070	0.2
9940.ENSOARP00000019245	9	0.2842	4	7	27.546	1	0.13417	401.648	5.74784	2392.8	14980	0.14286
9940.ENSOARP00000011766	4	0	1	4	7.733	1	0.1174	359.389	5.37498	1178.66	5608	0
9940.ENSOARP00000009483	3	0.30779	2	3	9.446	1	0.1174	343.143	5.19945	200.022	1156	0.33333
9940.ENSOARP00000008115	39	0.47549	6	11	72.089	1	0.15653	442.483	6.06559	3998.94	30860	0.18182
9940.ENSOARP00000013979	2	0	1	2	6.602	1	0.1174	356.83	5.38075	221.945	1130	0
9940.ENSOARP00000011319	2	0	1	2	5.011	1	0.1174	326.738	5.01238	110.056	358	0
9940.ENSOARP00000022444	4	0.30898	3	3	22.044	1	0.15653	402.633	5.80549	84.8852	726	0.66667
9940.ENSOARP00000022445	1	0	1	1	2.294	1	0.10435	276.172	4.26219	0	0	0
9940.ENSOARP00000019280	148	0.30512	16	20	124.321	3	0.15653	496.783	6.41218	15365.4	141840	0.17895
9940.ENSOARP00000022442	2	0	1	2	2.163	1	0.1174	316.28	4.8772	173.75	786	0
9940.ENSOARP00000001965	1	0	1	1	1.126	1	0.10435	229.277	3.26343	0	0	0
9940.ENSOARP00000001963	2	0	1	2	11.467	1	0.13417	357.226	5.35769	656.256	4698	0
9940.ENSOARP00000019285	0	0	0	0	1	0	0	0	0	0	0	0
9940.ENSOARP00000017099	2	0.30779	2	2	31.085	1	0.1174	369.849	5.45442	0	0	1
9940.ENSOARP00000011790	76	0.28101	13	15	89.525	2	0.13417	456.193	6.15464	8561.47	80818	0.20952
9940.ENSOARP00000002817	13295	0.31133	30	31	175.387	4	0.13417	485.16	6.2879	12733	157550	0.2172
9940.ENSOARP00000012646	1	0	1	1	2.071	1	0.1174	296.086	4.60173	0	0	0
9940.ENSOARP00000014824	3	0	1	3	7.71	1	0.13417	358.302	5.35448	622.394	2864	0
9940.ENSOARP00000007270	0	0	0	0	1	0	0	0	0	0	0	0
9940.ENSOARP00000009475	4	0.30779	2	4	13.083	1	0.13417	382.343	5.61779	571.329	3614	0.16667
9940.ENSOARP00000013972	2	0.30779	2	2	25.615	1	0.15653	412.633	5.82279	0	0	1
9940.ENSOARP00000012642	0	0	0	0	1	0	0	0	0	0	0	0
9940.ENSOARP00000011309	4	0	1	4	4.612	2	0.13417	330.664	5.04826	3395.38	16464	0
9940.ENSOARP00000007277	1	0	1	1	4.388	1	0.1174	352.256	5.33014	0	0	0
9940.ENSOARP00000012638	8	0.46346	3	5	13.76	2	0.1174	360.325	5.38395	3169.45	21134	0.3
9940.ENSOARP00000000645	2	0.30779	2	2	7.523	1	0.13417	344.176	5.22443	0	0	1
9940.ENSOARP00000017093	10091	0.78725	8	15	103.609	4	0.13417	457.693	6.1508	10583.5	87606	0.29524
9940.ENSOARP00000019273	52	0.33413	9	13	88.982	3	0.13417	473.66	6.28149	7792.43	62746	0.19231
9940.ENSOARP00000021108	3	0	1	3	3.66	1	0.1174	328.654	5.0348	297.883	1258	0
9940.ENSOARP00000010454	18	0.45378	5	5	24.654	1	0.15653	407.417	5.83432	176.47	1610	0.7
9940.ENSOARP00000011788	68609	0.2998	60	63	218.614	13	0.15653	535.667	6.50956	55929.5	495164	0.1618
9940.ENSOARP00000010456	3	0	1	3	8.34	1	0.1174	350.425	5.27696	1683.14	10396	0
9940.ENSOARP00000014812	1056	0.04134	128	128	176.401	21	0.18784	589.517	6.68189	140891	1322624	0.01944
9940.ENSOARP00000009464	4	0.30779	2	4	28.446	1	0.13417	399.595	5.75296	506.373	4412	0.16667
9940.ENSOARP00000021094	28	0.56839	4	8	29.569	2	0.13417	392.205	5.66968	4239.56	28452	0.25
9940.ENSOARP00000001026	6	0.46346	3	3	31	1	0.15653	414.75	5.8356	0	0	1
9940.ENSOARP00000005864	2	0	1	2	3.451	1	0.1174	323.201	4.97074	248.318	1168	0
9940.ENSOARP00000004533	2	0	1	2	7.664	1	0.13417	354.517	5.33654	124.247	760	0
9940.ENSOARP00000004534	5151813	0.62161	24	25	179.825	2	0.15653	505.633	6.44293	7223.62	86396	0.46
9940.ENSOARP00000003207	5717	0.52155	18	23	103.877	1	0.13417	465.186	6.20077	10277.2	80078	0.28854
9940.ENSOARP00000006715	22	0.33284	6	11	67.773	5	0.13417	439.36	6.04061	6587.45	46390	0.16364
9940.ENSOARP00000011293	246	0.66569	6	12	74.801	4	0.15653	462.617	6.17963	12221.4	120608	0.22727
9940.ENSOARP00000016502	36	0.29929	10	14	47.626	4	0.15653	443.083	6.06559	8640.86	54352	0.17582
9940.ENSOARP00000017832	17	0.32413	5	12	65.23	3	0.15653	433.6	5.98423	6182.82	52012	0.07576
9940.ENSOARP00000016506	2	0.30779	2	2	35.328	1	0.15653	412.633	5.82279	0	0	1
9940.ENSOARP00000011298	139	0.38186	9	12	82.271	5	0.15653	461	6.19372	9504.78	67640	0.24242
9940.ENSOARP00000016988	49	0.58344	5	6	31.397	1	0.1174	398.444	5.74207	247.133	2370	0.6
9940.ENSOARP00000002361	729	0.62199	7	10	69.446	1	0.15653	404.9	5.77154	1396.47	19198	0.37778
9940.ENSOARP00000006724	48	0.4082	8	8	82.092	1	0.15653	478.967	6.2943	2017.96	29704	0.5
9940.ENSOARP00000003213	6	0	1	6	13.148	1	0.1174	369.944	5.46467	4675.74	25920	0
9940.ENSOARP00000004545	7	0.30779	2	7	21.147	3	0.13417	397.16	5.7363	6949.7	37150	0.04762
9940.ENSOARP00000003218	24	0.25611	7	17	58.026	3	0.15653	460.683	6.17899	12364.3	80660	0.05147
9940.ENSOARP00000008905	13	0.47366	4	5	35.991	1	0.15653	419.917	5.87148	1905.8	10940	0.5
9940.ENSOARP00000017824	2	0	1	2	8.363	1	0.1174	334.473	5.10207	695.101	4562	0
9940.ENSOARP00000011289	223	0.47886	10	11	79.994	2	0.15653	439.367	6.03612	4007.93	29730	0.43636
9940.ENSOARP00000013467	14063	0.52204	32	33	199.384	1	0.13417	483.66	6.2674	4173.92	105790	0.35795
9940.ENSOARP00000001485	8640	0.77716	17	17	156.573	1	0.13417	431.476	5.95412	28.9943	1154	0.70588
9940.ENSOARP00000003664	3	0	1	3	8.698	1	0.1174	340.98	5.16613	1314.41	10128	0
9940.ENSOARP00000001005	5	0	1	5	71.103	1	0.1174	360.701	5.35512	1.13261	44	0
9940.ENSOARP00000005847	4	0	1	4	6.981	1	0.13417	348.974	5.27504	935.471	6248	0
9940.ENSOARP00000015673	2	0	1	2	3.001	1	0.1174	327.433	5.02263	248.023	1454	0
9940.ENSOARP00000017850	3	0	1	3	8.031	1	0.1174	365.232	5.44225	609.49	2896	0
9940.ENSOARP00000014344	43	0.37904	8	14	114.811	1	0.15653	455.683	6.14888	5450.63	68312	0.16484
9940.ENSOARP00000013014	5	0.30898	3	4	33.785	1	0.13417	399.926	5.74271	266.541	3498	0.33333
9940.ENSOARP00000016519	2	0.30779	2	2	29.583	1	0.15653	412.633	5.82279	0	0	1
9940.ENSOARP00000005853	2	0	1	2	3.921	1	0.13417	349.074	5.29811	557.42	3378	0
9940.ENSOARP00000004522	2	0.30779	2	2	29.751	1	0.15653	412.633	5.82279	0	0	1
9940.ENSOARP00000002345	6	0.30898	3	5	26.359	1	0.13417	400.462	5.76001	719.501	5362	0.2
9940.ENSOARP00000004521	23	0.33284	6	12	66.205	3	0.15653	434.167	6.00794	4844.63	40378	0.16667
9940.ENSOARP00000002343	5	0.30779	2	5	4.925	1	0.13417	340.152	5.14884	2093.56	15292	0.1
9940.ENSOARP00000002347	8	0.2842	4	6	16.163	4	0.13417	375.421	5.54027	4364.64	31066	0.2
9940.ENSOARP00000013483	91577	0.54743	16	19	95.35	4	0.13417	464.593	6.195	7500.76	57116	0.35673
9940.ENSOARP00000006708	34	0.36588	7	9	28.578	3	0.13417	404.819	5.78371	2895.57	16320	0.27778
9940.ENSOARP00000017842	1875	0.46171	14	19	113.321	3	0.15653	468.217	6.22255	7949.82	72282	0.24561
9940.ENSOARP00000016517	8	0.30779	2	8	43.421	3	0.13417	416.571	5.85867	6379.64	42442	0.03571
9940.ENSOARP00000015669	7	0.46346	3	4	8.668	1	0.13417	353.214	5.31092	225.042	1188	0.5
9940.ENSOARP00000002796	21	0.28529	6	14	72.009	3	0.15653	482.217	6.33338	14156.7	107070	0.0989
9940.ENSOARP00000002313	18	0.25611	7	11	33.328	2	0.13417	417.655	5.87981	4541.8	29858	0.12727
9940.ENSOARP00000001465	2	0	1	2	6.863	2	0.1174	328.331	5.02327	2930	18244	0
9940.ENSOARP00000000132	5	0	1	5	18.821	2	0.13417	407.229	5.83112	3876.04	26864	0
9940.ENSOARP00000022387	1	0	1	1	7.34	1	0.1174	348.023	5.27312	0	0	0
9940.ENSOARP00000005824	4	0.30779	2	4	8.122	1	0.1174	354.535	5.31348	538.154	2714	0.16667
9940.ENSOARP00000014765	6	0.30898	3	5	23.633	1	0.13417	401.376	5.78179	999.41	6816	0.3
9940.ENSOARP00000011258	33	0.42794	6	7	43.414	1	0.15653	438.45	6.05727	1873.15	14850	0.42857
9940.ENSOARP00000012589	9	0.2842	4	7	55.502	2	0.15653	453.667	6.16297	3684.72	22900	0.14286
9940.ENSOARP00000012106	3	0	1	3	6.153	2	0.1174	332.773	5.08285	579.926	2942	0
9940.ENSOARP00000014763	10	0.46346	3	7	16.838	2	0.13417	390.41	5.67608	2073.2	10574	0.19048
9940.ENSOARP00000013434	4	0.30779	2	4	34.093	1	0.13417	410.536	5.85354	1006.81	7128	0.16667
9940.ENSOARP00000015606	6	0.30779	2	6	9.839	3	0.13417	379.143	5.57038	4022.77	22184	0.13333
9940.ENSOARP00000001472	7	0.46346	3	4	47.711	1	0.13417	439.376	6.06239	374.276	2610	0.5
9940.ENSOARP00000022378	5	0.30898	3	4	28.124	2	0.13417	393.352	5.66519	1985.44	10850	0.33333
9940.ENSOARP00000022374	9	0.46346	3	6	10.492	1	0.13417	367.988	5.4525	1393.54	7096	0.2
9940.ENSOARP00000004505	1	0	1	1	6.398	1	0.13417	323.479	4.98611	0	0	0
9940.ENSOARP00000002326	17	0.32413	5	12	73.925	6	0.13417	481.893	6.32826	9234.36	67764	0.09091
9940.ENSOARP00000012570	3	0	1	3	15.928	1	0.1174	371.954	5.52105	57.7824	578	0
9940.ENSOARP00000012572	3	0	1	3	19.538	1	0.13417	378.388	5.58255	179.664	1324	0
9940.ENSOARP00000004509	4	0.30779	2	4	26.735	2	0.15653	419.9	5.88045	2457.63	19080	0.16667
9940.ENSOARP00000014750	0	0	0	0	1	0	0	0	0	0	0	0
9940.ENSOARP00000012577	5	0.30898	3	4	8.853	2	0.13417	369.924	5.49863	548.723	2760	0.33333
9940.ENSOARP00000012579	373920	0.48915	19	21	132.906	1	0.15653	468.7	6.21807	6402.02	63600	0.34762
9940.ENSOARP00000012574	2	0.30779	2	2	2.585	1	0.1174	312.342	4.82275	0	0	1
9940.ENSOARP00000014755	5	0	1	5	13.406	4	0.13417	384.41	5.62868	3809.45	17702	0
9940.ENSOARP00000014303	4	0.30779	2	4	42.611	1	0.13417	408.786	5.82792	259.543	2652	0.16667
9940.ENSOARP00000016965	9	0.30779	2	9	34.465	3	0.13417	430.393	5.99256	6564.31	36656	0.08333
9940.ENSOARP00000012127	22	0.38896	5	12	29.024	3	0.13417	418.976	5.90031	7492.9	48288	0.15152
9940.ENSOARP00000014307	14	0.2842	4	10	49.466	3	0.13417	439.71	6.05983	5613.32	41442	0.15556
9940.ENSOARP00000017815	3	0	1	3	6.678	1	0.13417	346.469	5.22507	573.071	3198	0
9940.ENSOARP00000011276	172	0.39905	10	15	107.776	1	0.13417	447.393	6.07777	4214.7	39400	0.20952
9940.ENSOARP00000008088	16	0.21953	7	11	70.211	2	0.13417	432.443	5.96886	6978.27	46748	0.10909
9940.ENSOARP00000022395	8466	0.38288	24	28	155.259	5	0.18784	506.083	6.44229	16613.5	157972	0.22751
9940.ENSOARP00000004968	2	0	1	2	8.391	1	0.13417	326.364	5.00725	643.02	4896	0
9940.ENSOARP00000005819	19	0.45378	5	6	37.936	1	0.13417	438.443	6.05534	724.081	7334	0.46667
9940.ENSOARP00000016950	6	0.30779	2	6	21.865	2	0.13417	402.202	5.78371	2463.95	13590	0.06667
9940.ENSOARP00000012118	6	0.30779	2	6	19.334	1	0.13417	403.771	5.80229	3195.3	17144	0.06667
9940.ENSOARP00000011264	3	0	1	3	12.591	1	0.13417	363.29	5.41406	241.945	2108	0
9940.ENSOARP00000008097	3	0	1	3	3.943	1	0.1174	333.054	5.08477	392.725	1738	0
9940.ENSOARP00000013445	3	0.30779	2	3	3.225	1	0.1174	321.725	4.94575	71.2476	588	0.33333
9940.ENSOARP00000012598	2	0.30779	2	2	29.809	1	0.15653	412.633	5.82279	0	0	1
9940.ENSOARP00000008972	17	0.2842	4	15	68.437	5	0.15653	446.833	6.09314	13431.9	114054	0.04762
9940.ENSOARP00000005463	3196	0.31347	29	31	186.111	3	0.15653	490.867	6.31865	10909	111926	0.20645
9940.ENSOARP00000007643	2	0.30779	2	2	28.355	1	0.15653	412.633	5.82279	0	0	1
9940.ENSOARP00000010801	2	0.30779	2	2	8.566	1	0.1174	329.992	5.04249	0	0	1
9940.ENSOARP00000021938	11680	0.38288	24	26	151.756	3	0.13417	478.26	6.25779	9663.09	90880	0.26462
9940.ENSOARP00000021936	24	0.56839	4	4	42.304	1	0.13417	390.221	5.68185	0	0	1
9940.ENSOARP00000009815	2	0.30779	2	2	31.291	1	0.15653	412.633	5.82279	0	0	1
9940.ENSOARP00000020601	24173	0.43245	26	27	170.009	1	0.13417	464.093	6.14632	3783.51	43682	0.31339
9940.ENSOARP00000017432	2	0.30779	2	2	25.064	1	0.15653	412.633	5.82279	0	0	1
9940.ENSOARP00000016588	10	0.30779	2	10	34.61	3	0.15653	428.567	5.9759	7493.1	41826	0.02222
9940.ENSOARP00000016589	90868	0.48572	17	21	70.734	8	0.13417	443.876	6.04253	13277.6	92226	0.28571
9940.ENSOARP00000013079	2	0.30779	2	2	30.829	1	0.15653	412.633	5.82279	0	0	1
9940.ENSOARP00000020608	160	0.32239	11	13	29.983	2	0.13417	424.143	5.92529	5862.19	32246	0.24359
9940.ENSOARP00000004140	2	0.30779	2	2	26.979	1	0.15653	412.633	5.82279	0	0	1
9940.ENSOARP00000007651	6	0	1	6	9.625	3	0.13417	366.664	5.45378	3850.96	15664	0
9940.ENSOARP00000007656	3	0	1	3	3.448	2	0.13417	330.495	5.0694	3036.14	15332	0
9940.ENSOARP00000007657	9	0.46346	3	6	18.157	2	0.1174	378.796	5.56269	3483.99	24232	0.2
9940.ENSOARP00000008506	7	0.2842	4	5	28.848	1	0.13417	403.012	5.78243	1039.32	6934	0.3
9940.ENSOARP00000006327	5	0	1	5	41.029	2	0.13417	423.993	5.96501	2547.75	18784	0
9940.ENSOARP00000014392	186505	0.55828	18	19	148.444	2	0.15653	473.8	6.25715	5492.25	57868	0.44444
9940.ENSOARP00000021923	39	0.31026	9	12	80.783	1	0.13417	432.371	5.95412	2568.87	18712	0.19697
9940.ENSOARP00000016574	749	0.65858	7	12	71.549	3	0.13417	442.043	6.06431	4704.7	35868	0.28788
9940.ENSOARP00000015248	25	0.37893	4	17	87.892	8	0.15653	492.883	6.36413	22376.8	183128	0.08088
9940.ENSOARP00000001082	1	0	1	1	1.085	1	0.00128	1	0.00384	0	0	0
9940.ENSOARP00000001081	8	0.30898	3	7	60.952	1	0.13417	438.793	6.03677	3350.39	24042	0.09524
9940.ENSOARP00000005444	9	0.46346	3	6	41.515	1	0.1174	387.087	5.62804	2704.44	18064	0.2
9940.ENSOARP00000004112	2	0.30779	2	2	10.491	1	0.13417	365.467	5.45186	0	0	1
9940.ENSOARP00000020621	6	0.30779	2	6	19.16	2	0.13417	381.631	5.60305	1678.29	10310	0.13333
9940.ENSOARP00000015280	22	0.28529	6	12	50.294	1	0.13417	417.86	5.86379	4590.94	29588	0.16667
9940.ENSOARP00000018780	365	0.47733	9	10	72.83	2	0.13417	430.626	5.97719	3216.06	26410	0.44444
9940.ENSOARP00000020626	11259387	0.69785	18	19	129.836	2	0.15653	455.6	6.14696	2620.46	27934	0.55556
9940.ENSOARP00000009831	11254978	0.46088	27	27	169.691	1	0.15653	506.6	6.44549	7205.57	101976	0.35613
9940.ENSOARP00000001090	181897	0.49175	21	22	158.141	2	0.15653	472.167	6.22832	5322.6	62138	0.37662
9940.ENSOARP00000010814	9	0.2842	4	7	23.185	1	0.13417	390.819	5.67929	3813.5	25598	0.19048
9940.ENSOARP00000003275	12746	0.53429	17	19	132.096	1	0.15653	481.367	6.27444	6053.71	85406	0.38596
9940.ENSOARP00000005456	777721	0.72915	21	22	147.018	1	0.15653	484.367	6.3148	2826.05	43760	0.55844
9940.ENSOARP00000005458	1	0	1	1	10.86	1	0.1174	348.961	5.27568	0	0	0
9940.ENSOARP00000013087	7	0.30779	2	7	21.439	3	0.13417	394.845	5.71388	3988.04	25152	0.04762
9940.ENSOARP00000018772	4	0	1	4	20.255	1	0.13417	383.145	5.59857	548.046	3626	0
9940.ENSOARP00000016595	1	0	1	1	5.736	1	0.1174	332.068	5.09054	0	0	0
9940.ENSOARP00000020611	2	0	1	2	3.051	1	0.1174	318.654	4.90091	205.149	792	0
9940.ENSOARP00000016599	4	0	1	4	8.438	1	0.13417	369.888	5.4871	1036.77	4978	0
9940.ENSOARP00000017447	8	0.30779	2	8	6.586	3	0.13417	345.176	5.18792	5883.61	42460	0.10714
9940.ENSOARP00000002393	200	0.2782	16	18	110.632	1	0.13417	459.552	6.14183	4387	39834	0.20261
9940.ENSOARP00000007601	0	0	0	0	1	0	0	0	0	0	0	0
9940.ENSOARP00000007606	844	0.69516	7	11	94.859	1	0.15653	476.533	6.26932	8526.88	81794	0.36364
9940.ENSOARP00000008938	509	0.47511	11	12	107.786	1	0.15653	478.2	6.30263	2892.73	29360	0.42424
9940.ENSOARP00000013031	4	0	1	4	19.613	2	0.13417	386.086	5.65238	2282.09	16186	0
9940.ENSOARP00000012184	1556	0.3562	17	17	115.712	1	0.13417	447.926	6.08417	1546.73	21302	0.32353
9940.ENSOARP00000007609	2	0.30779	2	2	33.312	1	0.15653	412.633	5.82279	0	0	1
9940.ENSOARP00000016543	2	0	1	2	7.998	1	0.13417	350.733	5.28786	228.867	1320	0
9940.ENSOARP00000013039	3	0.30779	2	3	11.727	1	0.1174	364.43	5.44738	607.401	3618	0.33333
9940.ENSOARP00000005433	24	0.26253	9	9	59.691	1	0.15653	442.55	6.08225	1496.35	15794	0.30556
9940.ENSOARP00000001075	29	0.20362	11	16	95.869	3	0.15653	492.433	6.36798	17761.7	156808	0.1
9940.ENSOARP00000007616	0	0	0	0	1	0	0	0	0	0	0	0
9940.ENSOARP00000008947	0	0	0	0	1	0	0	0	0	0	0	0
9940.ENSOARP00000015685	53	0.58344	5	10	30.542	2	0.13417	408.026	5.80742	6674.27	37346	0.22222
9940.ENSOARP00000016531	2	0.30779	2	2	29.95	1	0.15653	412.633	5.82279	0	0	1
9940.ENSOARP00000015684	8	0.30898	3	7	28.954	2	0.13417	401.886	5.77026	2887.33	19682	0.09524
9940.ENSOARP00000012171	6	0	1	6	34.146	3	0.13417	428.326	6.00922	2603.43	18406	0
9940.ENSOARP00000018710	0	0	0	0	1	0	0	0	0	0	0	0
9940.ENSOARP00000014351	9302	0.64237	22	22	180.577	1	0.13417	441.426	6.00601	376.808	15764	0.53247
9940.ENSOARP00000014356	13	0.2842	4	11	39.749	1	0.13417	414.081	5.84521	6196.65	44170	0.07273
9940.ENSOARP00000013026	15	0.47366	4	7	48.558	1	0.13417	414.705	5.87596	1560.53	10322	0.28571
9940.ENSOARP00000016537	3	0.30779	2	3	14.406	1	0.15653	388.217	5.67352	757.229	3912	0.33333
9940.ENSOARP00000000196	4	0	1	4	4.154	1	0.1174	333.13	5.09374	1014.42	4580	0
9940.ENSOARP00000004554	201	0.5012	9	12	103.088	1	0.13417	438.276	6.02203	2258.42	20352	0.31818
9940.ENSOARP00000008916	4	0	1	4	5.761	2	0.13417	367.693	5.47684	3656.44	16414	0
9940.ENSOARP00000016566	3	0	1	3	22.977	1	0.13417	396.179	5.70876	454.187	5220	0
9940.ENSOARP00000017897	4	0.30779	2	4	8.508	1	0.13417	335.298	5.09887	696.935	3070	0.16667
9940.ENSOARP00000015236	30	0.45378	5	9	23.138	3	0.13417	401.879	5.76001	4468.21	26302	0.22222
9940.ENSOARP00000018748	731	0.71324	6	15	64.831	4	0.15653	433.833	5.99192	5209.59	38642	0.17143
9940.ENSOARP00000013058	12	0.30898	3	11	28.052	3	0.13417	413.926	5.84842	11859.6	65350	0.05455
9940.ENSOARP00000017417	16	0.23775	6	12	50.807	5	0.15653	462.767	6.21871	10881.8	72176	0.09091
9940.ENSOARP00000001051	10831	0.48538	13	14	125.389	1	0.15653	451.867	6.12069	3488.01	32328	0.41758
9940.ENSOARP00000004560	3	0	1	3	12.56	1	0.13417	377.021	5.57038	594.732	2872	0
9940.ENSOARP00000006743	2	0	1	2	3.313	1	0.1174	307.351	4.7683	139.171	558	0
9940.ENSOARP00000016553	16	0.33284	6	6	36.984	1	0.13417	391.719	5.6889	109.133	1802	0.46667
9940.ENSOARP00000017889	250	0.45346	9	9	66.703	1	0.13417	411.952	5.8561	348.599	4592	0.52778
9940.ENSOARP00000018735	2	0.30779	2	2	8.416	1	0.1174	344.839	5.21418	0	0	1
9940.ENSOARP00000021906	5	0	1	5	7.455	2	0.13417	361.252	5.40637	1519.11	5980	0
9940.ENSOARP00000018739	41	0.19953	10	26	87.959	11	0.15653	502.183	6.43268	27203.5	190882	0.04923
9940.ENSOARP00000005184	3	0	1	3	11.323	1	0.1174	363.544	5.40573	488.963	2104	0
9940.ENSOARP00000008210	178921	0.39314	26	29	140.182	3	0.15653	484.833	6.30519	19546	156800	0.24631
9940.ENSOARP00000008695	3	0	1	3	8.041	1	0.13417	367.983	5.45634	817.601	6012	0
9940.ENSOARP00000008213	128	0.37904	8	10	70.711	2	0.13417	436.126	6.00922	4318.42	30832	0.28889
9940.ENSOARP00000008218	5	0.30779	2	5	15.689	1	0.13417	388.555	5.67416	1271.62	7544	0.2
9940.ENSOARP00000000731	2	0.30779	2	2	32.043	1	0.15653	412.633	5.82279	0	0	1
9940.ENSOARP00000000730	2	0.30779	2	2	28.987	1	0.15653	412.633	5.82279	0	0	1
9940.ENSOARP00000017154	4	0.30779	2	4	15.133	1	0.13417	379.338	5.59857	649.302	4772	0.16667
9940.ENSOARP00000018483	434928	0.72723	18	18	145.943	1	0.13417	459.952	6.16361	730.162	11504	0.64706
9940.ENSOARP00000021658	2	0	1	2	15.1	2	0.15653	392.417	5.71644	430.807	2872	0
9940.ENSOARP00000018006	4	0.30779	2	4	8.035	2	0.13417	368.507	5.46788	2248.69	12768	0.16667
9940.ENSOARP00000009537	100	0.51223	7	9	22.305	1	0.13417	412.226	5.84073	6199.99	40362	0.38889
9940.ENSOARP00000010520	1	0	1	1	5.732	1	0.1174	324.902	4.98547	0	0	0
9940.ENSOARP00000009535	2882	0.46278	18	23	140.078	5	0.15653	475.5	6.25394	13025.7	109018	0.26087
9940.ENSOARP00000010523	1	0	1	1	13.487	1	0.13417	385.979	5.65687	0	0	0
9940.ENSOARP00000009530	3	0	1	3	8.836	1	0.13417	370.636	5.51016	604.952	2908	0
9940.ENSOARP00000011850	19	0.33284	6	9	80.306	2	0.15653	467.4	6.26804	3693.08	32574	0.19444
9940.ENSOARP00000007373	0	0	0	0	1	0	0	0	0	0	0	0
9940.ENSOARP00000010999	3	0.30779	2	3	7.014	1	0.13417	351.764	5.29106	184.813	722	0.33333
9940.ENSOARP00000018481	1	0	1	1	11.845	1	0.13417	378.936	5.60754	0	0	0
9940.ENSOARP00000002923	136	0.38186	9	11	73.245	1	0.15653	414.65	5.84585	1265.16	9744	0.29091
9940.ENSOARP00000020319	2	0	1	2	2.409	1	0.13417	309.05	4.78367	158.641	702	0
9940.ENSOARP00000021649	9	0.30779	2	9	37.109	4	0.13417	415.726	5.88493	3879.75	27150	0.02778
9940.ENSOARP00000009528	2	0.30779	2	2	31.149	1	0.15653	412.633	5.82279	0	0	1
9940.ENSOARP00000016299	14	0.37893	4	10	24.717	2	0.15653	408.433	5.81382	7707.27	40270	0.11111
9940.ENSOARP00000009520	744	0.58315	8	8	72.199	1	0.13417	402.96	5.75809	102.226	1478	0.71429
9940.ENSOARP00000007382	24	0.38896	5	14	79.439	2	0.13417	436.819	6.0105	8695.25	74110	0.0989
9940.ENSOARP00000009560	6	0.30779	2	6	30.981	1	0.15653	427.65	5.98167	2176.9	19414	0.06667
9940.ENSOARP00000014902	5	0	1	5	37.319	4	0.13417	390.543	5.65879	4206.87	34724	0
9940.ENSOARP00000007344	1	0	1	1	2.787	1	0.1174	316.533	4.90155	0	0	0
9940.ENSOARP00000006013	4	0.30779	2	4	12.456	1	0.13417	377.94	5.56782	366.398	2828	0.16667
9940.ENSOARP00000008677	5	0	1	5	32.74	1	0.13417	408.586	5.83048	893.013	6248	0
9940.ENSOARP00000017183	5	0.30779	2	5	18.351	1	0.13417	392.345	5.68826	1980.52	10638	0.1
9940.ENSOARP00000021672	23	0.38896	5	12	72.679	3	0.13417	429.886	5.96886	6275.96	48884	0.16667
9940.ENSOARP00000017177	31821	0.35025	46	49	204.648	13	0.15653	523.933	6.49739	37560.1	355248	0.19983
9940.ENSOARP00000019354	2	0.30779	2	2	28.723	1	0.15653	412.633	5.82279	0	0	1
9940.ENSOARP00000018022	6107	0.4707	15	18	109.499	5	0.15653	463.233	6.20525	10064	80702	0.31373
9940.ENSOARP00000019357	5	0.30898	3	4	12.259	2	0.13417	373.479	5.52938	3030.02	18306	0.33333
9940.ENSOARP00000018028	2	0.30779	2	2	6.706	1	0.13417	349.371	5.29875	0	0	1
9940.ENSOARP00000000718	2	0.30779	2	2	29.885	1	0.15653	412.633	5.82279	0	0	1
9940.ENSOARP00000018029	55	0.358	9	12	93.333	1	0.15653	474.1	6.27957	4897.4	38430	0.22727
9940.ENSOARP00000005173	3	0	1	3	9.964	1	0.13417	359.312	5.391	328.621	1656	0
9940.ENSOARP00000011867	24	0.29157	8	10	64.606	2	0.15653	441.65	6.0688	3224.18	25972	0.22222
9940.ENSOARP00000010536	19	0.2927	7	10	26.326	1	0.13417	402.712	5.76449	2809.45	15044	0.17778
9940.ENSOARP00000006027	3	0	1	3	4.593	1	0.1174	327.8	5.02904	954.995	4524	0
9940.ENSOARP00000021664	5	0	1	5	25.139	2	0.13417	398.56	5.76706	1966.7	12544	0
9940.ENSOARP00000020330	0	0	0	0	1	0	0	0	0	0	0	0
9940.ENSOARP00000018013	3	0	1	3	27.284	1	0.13417	408.76	5.85098	420.186	3770	0
9940.ENSOARP00000018495	2	0.30779	2	2	29.523	1	0.15653	412.633	5.82279	0	0	1
9940.ENSOARP00000020336	27	0.36588	7	10	26.299	2	0.13417	394.029	5.68569	4784.37	27490	0.22222
9940.ENSOARP00000011863	2	0	1	2	5.852	1	0.13417	356.757	5.37242	145.678	716	0
9940.ENSOARP00000002909	13	0.23775	6	9	45.481	2	0.13417	447.76	6.13286	4740.9	29992	0.13889
9940.ENSOARP00000009542	2	0.30779	2	2	29.684	1	0.15653	412.633	5.82279	0	0	1
9940.ENSOARP00000004294	2	0.30779	2	2	10.216	1	0.13417	351.464	5.30515	0	0	1
9940.ENSOARP00000006471	0	0	0	0	1	0	0	0	0	0	0	0
9940.ENSOARP00000005143	8	0	1	8	24.372	2	0.13417	398.036	5.73182	5558.63	33322	0
9940.ENSOARP00000006474	16	0.37893	4	9	23.016	2	0.13417	408.46	5.82984	6068.33	35988	0.19444
9940.ENSOARP00000019771	9	0.46346	3	6	15.777	3	0.13417	385.248	5.62099	1786.81	8914	0.2
9940.ENSOARP00000021617	2	0	1	2	27.3	1	0.13417	387.169	5.65302	36.3544	510	0
9940.ENSOARP00000014083	9763	0.77378	20	21	171.86	2	0.13417	442.393	6.01755	2121.13	26154	0.6
9940.ENSOARP00000021615	4	0.30779	2	4	13.949	1	0.1174	360.073	5.38715	1204.19	8658	0.16667
9940.ENSOARP00000020768	6	0.30779	2	6	42.823	1	0.13417	409.46	5.8292	1241.83	9278	0.06667
9940.ENSOARP00000018445	2	0.30779	2	2	23.718	1	0.15653	412.633	5.82279	0	0	1
9940.ENSOARP00000009978	0	0	0	0	1	0	0	0	0	0	0	0
9940.ENSOARP00000018443	27	0.36588	7	10	85.55	2	0.15653	479.583	6.3148	4647.94	47676	0.24444
9940.ENSOARP00000020765	162	0.4296	9	11	83.594	2	0.15653	457.083	6.18027	3384.36	32876	0.32727
9940.ENSOARP00000011810	97	0.61814	6	7	15.316	1	0.13417	378.119	5.55821	764.596	3554	0.61905
9940.ENSOARP00000010958	8	0.30898	3	7	44.049	1	0.13417	423.543	5.95476	1642.23	12312	0.14286
9940.ENSOARP00000008663	34	0.29157	8	10	55.675	1	0.15653	456.5	6.14055	6738.12	49834	0.22222
9940.ENSOARP00000006005	5	0.30779	2	5	26.566	1	0.13417	387.762	5.63957	1456.26	9142	0.1
9940.ENSOARP00000014081	3	0.30779	2	3	17.181	3	0.13417	368.336	5.48069	5856	35600	0.33333
9940.ENSOARP00000021608	56	0.52304	6	8	35.591	1	0.13417	404.036	5.77731	1802.68	13848	0.39286
9940.ENSOARP00000016250	4	0.30898	3	3	20.736	1	0.13417	371.162	5.49478	97.5971	1726	0.66667
9940.ENSOARP00000017103	0	0	0	0	1	0	0	0	0	0	0	0
9940.ENSOARP00000014078	2	0.30779	2	2	34.781	1	0.15653	412.633	5.82279	0	0	1
9940.ENSOARP00000018435	6	0.30779	2	6	18.66	1	0.13417	383.076	5.60625	2512.94	15892	0.13333
9940.ENSOARP00000016254	2	0.30779	2	2	3.653	1	0.1174	308.183	4.75676	0	0	1
9940.ENSOARP00000019765	7	0.46346	3	4	12.075	1	0.1174	360.608	5.38844	827.586	4532	0.5
9940.ENSOARP00000000709	2	0.30779	2	2	31.818	1	0.15653	412.633	5.82279	0	0	1
9940.ENSOARP00000002094	5	0.30779	2	5	15.801	2	0.1174	364.563	5.42175	3140.51	22074	0.1
9940.ENSOARP00000002098	12	0.47366	4	4	8.827	1	0.13417	351.024	5.28914	7.26561	72	0.83333
9940.ENSOARP00000011835	9	0.46346	3	6	17.951	2	0.15653	377.233	5.53963	3675.03	25878	0.2
9940.ENSOARP00000008636	6	0.30779	2	6	26.269	1	0.13417	409.302	5.83368	2322.18	13628	0.2
9940.ENSOARP00000021630	17	0.47366	4	9	36.311	2	0.13417	442.543	6.08802	7042.08	41758	0.16667
9940.ENSOARP00000020781	9	0.46346	3	6	19.123	1	0.13417	398.155	5.75104	1772.54	12040	0.26667
9940.ENSOARP00000016285	8	0.30898	3	7	51.453	1	0.13417	430.61	6.00217	1801.09	14558	0.09524
9940.ENSOARP00000018461	19	0.45378	5	6	48.451	2	0.13417	424.876	5.96053	796.741	10256	0.46667
9940.ENSOARP00000018468	22	0.29157	8	10	62.148	2	0.15653	452.167	6.10339	4747.5	39750	0.22222
9940.ENSOARP00000020787	261	0.39905	10	15	101.853	2	0.13417	451.336	6.09058	6853.8	54262	0.19048
9940.ENSOARP00000009514	3	0.30779	2	3	32.037	1	0.13417	411.876	5.86571	621.357	5028	0.33333
9940.ENSOARP00000017139	5	0.30779	2	5	17.076	2	0.13417	384.995	5.63124	3969.86	24532	0.1
9940.ENSOARP00000009994	5	0	1	5	13.253	2	0.13417	364.902	5.45186	2301.72	10898	0
9940.ENSOARP00000007795	2	0.30779	2	2	28.385	1	0.15653	412.633	5.82279	0	0	1
9940.ENSOARP00000005136	619492	0.55881	22	22	139.08	1	0.15653	472.733	6.24113	4064.6	42694	0.4632
9940.ENSOARP00000008645	7620485	0.90737	12	17	106.359	1	0.15653	455.4	6.14503	9396.15	68674	0.46324
9940.ENSOARP00000007798	0	0	0	0	1	0	0	0	0	0	0	0
9940.ENSOARP00000020772	212	0.40978	12	12	54.888	1	0.13417	416.419	5.86956	988.907	9754	0.42424
9940.ENSOARP00000016282	7267997	0.46971	23	24	157.951	2	0.15653	488.167	6.3289	8771.41	87392	0.35145
9940.ENSOARP00000018452	2	0.30779	2	2	30.294	1	0.15653	412.633	5.82279	0	0	1
9940.ENSOARP00000017122	20	0.23866	9	9	52.608	3	0.15653	462.383	6.23088	2839.93	28980	0.27778
9940.ENSOARP00000017120	6494	0.52686	12	12	99.076	1	0.15653	429.133	5.96181	618.814	9372	0.54545
9940.ENSOARP00000014098	710923	0.56756	24	25	151.866	3	0.15653	480.817	6.28277	6561.61	70194	0.42
9940.ENSOARP00000017127	7	0.46346	3	4	12.991	2	0.1174	361.348	5.37819	832.485	4424	0.5
9940.ENSOARP00000004290	0	0	0	0	1	0	0	0	0	0	0	0
9940.ENSOARP00000003842	48	0.33413	9	9	74.028	1	0.13417	419.21	5.88621	1481.35	12312	0.38889
9940.ENSOARP00000000332	172	0.22992	13	28	141.863	4	0.15653	500.433	6.38592	25844	221870	0.07672
9940.ENSOARP00000018090	50427	0.54053	14	15	121.52	1	0.13417	446.926	6.07584	2943.59	27356	0.45714
9940.ENSOARP00000022104	27514	0.41246	28	32	171.752	4	0.13417	479.593	6.23088	13425.6	109276	0.23992
9940.ENSOARP00000021256	8	0.30779	2	8	40.153	4	0.13417	425.26	5.95669	5531.14	36482	0.07143
9940.ENSOARP00000021255	4	0	1	4	19.006	2	0.13417	397.386	5.74143	4122.21	21714	0
9940.ENSOARP00000002515	0	0	0	0	1	0	0	0	0	0	0	0
9940.ENSOARP00000002997	4	0	1	4	15.769	1	0.13417	376.843	5.56461	1370.89	8302	0
9940.ENSOARP00000001665	10	0.37893	4	6	15.892	1	0.13417	363.833	5.39228	1771.94	8832	0.26667
9940.ENSOARP00000012781	4	0	1	4	8.094	3	0.1174	343.579	5.20073	3959.27	22226	0
9940.ENSOARP00000012787	3	0.30779	2	3	38.69	1	0.13417	388.305	5.64661	11.1713	490	0.33333
9940.ENSOARP00000012305	188	0.27524	17	17	107.986	1	0.13417	445.81	6.05086	3063.42	27948	0.25
9940.ENSOARP00000009133	49	0.58344	5	6	44.53	1	0.15653	398.567	5.74207	559.514	3350	0.6
9940.ENSOARP00000014959	48	0.29929	10	14	67.199	1	0.13417	434.886	5.96373	6525.7	46032	0.16484
9940.ENSOARP00000020390	78	0.33919	10	10	69.672	1	0.15653	439.633	6.03869	2331.32	22316	0.37778
9940.ENSOARP00000015808	2	0.30779	2	2	31.876	1	0.15653	412.633	5.82279	0	0	1
9940.ENSOARP00000010119	5071	0.62053	9	10	93.362	1	0.13417	425.488	5.92145	778.195	6940	0.57778
9940.ENSOARP00000001675	25	0.29157	8	11	61.851	1	0.15653	429.533	5.96437	4272.52	31108	0.18182
9940.ENSOARP00000003852	19	0.25611	7	12	26.55	2	0.13417	412.31	5.85034	7440.93	49354	0.10606
9940.ENSOARP00000001673	4	0	1	4	31.463	2	0.13417	402.595	5.78371	3066.97	20116	0
9940.ENSOARP00000020398	195	0.38051	12	15	75.362	4	0.13417	444.993	6.07136	4124.49	33750	0.24762
9940.ENSOARP00000001672	2	0.30779	2	2	30.692	1	0.15653	412.633	5.82279	0	0	1
9940.ENSOARP00000021242	8	0.37893	4	4	5.575	1	0.13417	334.598	5.0963	106.588	624	0.66667
9940.ENSOARP00000004705	5	0.30779	2	5	25.228	1	0.13417	411.836	5.8702	1202.24	7628	0.1
9940.ENSOARP00000018077	9	0.30779	2	9	30.602	5	0.13417	423.61	5.93811	7807.29	42782	0.05556
9940.ENSOARP00000012775	7	0.30898	3	6	27.99	2	0.13417	409.569	5.84073	2029.85	11778	0.13333
9940.ENSOARP00000012776	0	0	0	0	1	0	0	0	0	0	0	0
9940.ENSOARP00000013624	64	0.28846	11	15	72.671	1	0.13417	443.276	6.06688	5381.64	41144	0.1619
9940.ENSOARP00000012778	0	0	0	0	1	0	0	0	0	0	0	0
9940.ENSOARP00000015803	11259565	0.39166	28	29	150.911	4	0.15653	478.35	6.25907	9050.42	85386	0.27833
9940.ENSOARP00000011442	1	0	1	1	3.155	1	0.1174	309.332	4.78367	0	0	0
9940.ENSOARP00000008278	384	0.57279	9	9	86.119	1	0.15653	422.383	5.92017	186.695	3706	0.66667
9940.ENSOARP00000000311	26148	0.48915	19	19	126.837	2	0.13417	452.06	6.10788	3468.87	43352	0.4269
9940.ENSOARP00000000794	15446	0.42905	17	19	144.173	1	0.13417	455.893	6.12325	6019.84	67842	0.30994
9940.ENSOARP00000001645	23	0.45378	5	10	60.829	2	0.15653	448.817	6.12389	7171.41	59932	0.15556
9940.ENSOARP00000001643	1	0	1	1	13.084	1	0.1174	354.139	5.33398	0	0	0
9940.ENSOARP00000011471	10	0.32413	5	5	39.591	1	0.15653	405.033	5.79652	614.387	6138	0.5
9940.ENSOARP00000021267	4	0	1	4	10.24	1	0.13417	360.248	5.38523	1853.35	11052	0
9940.ENSOARP00000002501	5	0.30779	2	5	24.666	3	0.13417	395.745	5.7299	2193.5	10216	0.1
9940.ENSOARP00000003832	8	0.46346	3	5	22.517	1	0.1174	377.082	5.53002	2797.43	21272	0.4
9940.ENSOARP00000002502	1	0	1	1	1.7	1	0.1174	301.992	4.6927	0	0	0
9940.ENSOARP00000002507	5	0	1	5	11.006	3	0.13417	363.929	5.41278	4609.28	28736	0
9940.ENSOARP00000011460	6	0.30779	2	6	37.918	1	0.13417	421.31	5.93298	1439.47	10452	0.06667
9940.ENSOARP00000008295	0	0	0	0	1	0	0	0	0	0	0	0
9940.ENSOARP00000012311	145	0.40573	9	16	123.545	3	0.15653	467.967	6.22191	7930.53	77346	0.15833
9940.ENSOARP00000021691	31	0.51861	5	6	35.594	1	0.15653	407.5	5.82279	375.624	2808	0.53333
9940.ENSOARP00000009580	2	0.30779	2	2	25.222	1	0.15653	412.633	5.82279	0	0	1
9940.ENSOARP00000008258	13438	0.49585	19	23	152.402	2	0.13417	464.96	6.16169	5904.98	65262	0.29249
9940.ENSOARP00000008259	1	0	1	1	5.937	1	0.1174	324.902	4.98547	0	0	0
9940.ENSOARP00000022546	158	0.46652	8	14	29.608	2	0.15653	426.183	5.94003	7812.56	40224	0.17582
9940.ENSOARP00000021697	1	0	1	1	2.631	1	0.1174	296.724	4.60045	0	0	0
9940.ENSOARP00000022542	128	0.24286	17	17	96.651	5	0.15653	491.133	6.35132	16171.4	143674	0.22059
9940.ENSOARP00000000776	9	0.46346	3	6	39.921	1	0.13417	415.786	5.87853	1262.77	9938	0.2
9940.ENSOARP00000018051	3	0.30779	2	3	32.679	1	0.15653	422.35	5.90223	1310.95	11084	0.33333
9940.ENSOARP00000001621	5	0.30779	2	5	37.18	3	0.13417	408.629	5.83624	5543.35	44546	0.1
9940.ENSOARP00000019374	1	0	1	1	2.843	1	0.1174	297.039	4.58827	0	0	0
9940.ENSOARP00000019379	5	0	1	5	19.414	2	0.13417	393.543	5.70171	2004.53	16482	0
9940.ENSOARP00000018047	52	0.58344	5	9	61.576	1	0.13417	416.062	5.88173	1755.28	14716	0.27778
9940.ENSOARP00000012742	4	0.30779	2	4	6.519	2	0.1174	343.432	5.18535	716.634	3026	0.16667
9940.ENSOARP00000010565	68	0.54881	7	7	47.333	1	0.13417	384.119	5.61843	35.1993	582	0.71429
9940.ENSOARP00000011414	84	0.23034	15	28	106.388	12	0.15653	506.317	6.42756	31634.9	230076	0.07407
9940.ENSOARP00000011897	4	0.30779	2	4	27.407	1	0.13417	388.138	5.65046	520.729	3198	0.16667
9940.ENSOARP00000014920	10892730	0.42538	30	30	175.495	3	0.15653	519.367	6.50956	14178.3	178290	0.31724
9940.ENSOARP00000021688	3	0.30779	2	3	30.762	2	0.15653	415.067	5.83945	1167.75	15042	0.33333
9940.ENSOARP00000000782	28	0.45378	5	7	27.357	1	0.13417	416.043	5.89582	2134.85	11968	0.33333
9940.ENSOARP00000002960	0	0	0	0	1	0	0	0	0	0	0	0
9940.ENSOARP00000022531	13	0.28529	6	7	13.616	1	0.1174	375.93	5.53514	1240.55	7136	0.28571
9940.ENSOARP00000018040	6	0.30898	3	5	25.083	1	0.13417	393.879	5.71901	777.807	6348	0.3
9940.ENSOARP00000000305	0	0	0	0	1	0	0	0	0	0	0	0
9940.ENSOARP00000018038	13	0.47366	4	5	24.008	2	0.13417	401.419	5.78692	1335.88	9186	0.5
9940.ENSOARP00000010554	12	0.37893	4	8	30.562	1	0.13417	420.943	5.92658	2903.51	16838	0.17857
9940.ENSOARP00000011886	5	0.30898	3	4	21.082	1	0.13417	387.071	5.65751	270.732	2806	0.33333
9940.ENSOARP00000011880	5	0.30779	2	5	27.409	1	0.15653	416.467	5.89711	2090.73	13090	0.1
9940.ENSOARP00000012730	4928449	0.63457	25	26	173.837	3	0.15653	457.633	6.11941	2816.77	36018	0.46462
9940.ENSOARP00000010551	20341	0.52077	15	20	125.276	2	0.13417	465.11	6.19629	8460.34	69070	0.27368
9940.ENSOARP00000013619	9423	0.62951	23	24	174.725	1	0.13417	446.893	6.03869	2213.47	33148	0.47101
9940.ENSOARP00000006058	94	0.3733	11	13	101.967	2	0.15653	431.283	5.9759	3060.47	33632	0.29487
9940.ENSOARP00000020383	5170669	0.52767	31	32	199.234	1	0.15653	519.167	6.50059	10260.4	148322	0.36492
9940.ENSOARP00000000757	14	0.37893	4	10	45.333	2	0.13417	431.326	5.99961	7220.2	42656	0.11111
9940.ENSOARP00000000756	1	0	1	1	13.377	1	0.13417	357.338	5.37626	0	0	0
9940.ENSOARP00000012766	5	0.30779	2	5	36.254	1	0.13417	424.26	5.96501	1526.02	10598	0.1
9940.ENSOARP00000013613	44	0.29929	10	18	122.727	2	0.13417	485.543	6.32121	11968.7	101420	0.10458
9940.ENSOARP00000007390	3	0	1	3	5.356	1	0.13417	345.226	5.22956	1496.93	8090	0
9940.ENSOARP00000012761	32	0.51861	5	7	57.403	1	0.15653	418.8	5.89967	932.247	7832	0.38095
9940.ENSOARP00000010579	1	0	1	1	1.569	1	0.1174	289.418	4.50563	0	0	0
9940.ENSOARP00000008249	7	0.30898	3	6	12.558	2	0.15653	382.267	5.60369	2028.32	10178	0.13333
9940.ENSOARP00000011428	3	0	1	3	19.179	1	0.13417	410.61	5.86956	306.608	3460	0
9940.ENSOARP00000022554	1	0	1	1	3.884	1	0.1174	286.058	4.43004	0	0	0
9940.ENSOARP00000002944	17	0.37893	4	13	56.179	5	0.13417	430.436	5.96053	17019.3	102840	0.0641
9940.ENSOARP00000019394	4	0.30779	2	4	13.337	2	0.13417	366.655	5.46531	728.297	4766	0.16667
9940.ENSOARP00000000768	3	0	1	3	13.693	1	0.13417	373.162	5.51785	703.159	3688	0
9940.ENSOARP00000019387	0	0	0	0	1	0	0	0	0	0	0	0
9940.ENSOARP00000013602	8	0.46346	3	5	14.738	1	0.13417	390.379	5.67993	635.338	3406	0.3
9940.ENSOARP00000010571	8	0.30898	3	7	29.045	1	0.15653	429.867	6.01434	6380.68	41738	0.09524
9940.ENSOARP00000010574	11	0.2842	4	9	62.367	1	0.15653	442.083	6.07841	1960.74	17306	0.11111
9940.ENSOARP00000001142	41	0.33284	6	20	100.574	5	0.15653	518.117	6.50636	35853.3	279084	0.08421
9940.ENSOARP00000004654	5	0.30779	2	5	34.656	1	0.13417	411.486	5.85354	1508.96	14502	0.1
9940.ENSOARP00000005501	241972	0.80492	12	16	125.235	2	0.13417	449.326	6.09699	4108.48	37274	0.45833
9940.ENSOARP00000000299	3	0.30779	2	3	4.318	1	0.1174	323.344	4.96241	163.453	566	0.33333
9940.ENSOARP00000005500	2	0.30779	2	2	6.011	1	0.1174	339.442	5.18215	0	0	1
9940.ENSOARP00000000297	10	0.46346	3	7	23.36	1	0.13417	390.96	5.68057	2140.82	12050	0.19048
9940.ENSOARP00000017950	4	0.30779	2	4	12.088	2	0.13417	364.076	5.44417	3162.41	17940	0.16667
9940.ENSOARP00000013591	48	0.28846	11	15	88.413	2	0.13417	447.486	6.07072	6152.92	43822	0.1619
9940.ENSOARP00000012266	5	0.30779	2	5	18.771	1	0.13417	388.093	5.65879	736.407	4008	0.1
9940.ENSOARP00000016625	2	0.30779	2	2	26.163	1	0.15653	412.633	5.82279	0	0	1
9940.ENSOARP00000014448	0	0	0	0	1	0	0	0	0	0	0	0
9940.ENSOARP00000017949	4	0	1	4	17.606	1	0.15653	398.183	5.75809	1604.16	12214	0
9940.ENSOARP00000009094	10	0.2842	4	8	25.746	1	0.13417	392.936	5.67096	2764.8	15964	0.10714
9940.ENSOARP00000005993	12	0.30898	3	8	62.564	1	0.13417	414.345	5.8529	2670.93	16646	0.17857
9940.ENSOARP00000003330	0	0	0	0	1	0	0	0	0	0	0	0
9940.ENSOARP00000005997	0	0	0	0	1	0	0	0	0	0	0	0
9940.ENSOARP00000022056	23	0.2148	9	14	70.725	3	0.15653	460.683	6.18539	12302.7	86628	0.0989
9940.ENSOARP00000013583	2	0.30779	2	2	26.527	1	0.1174	369.849	5.45442	0	0	1
9940.ENSOARP00000010074	5	0.30779	2	5	10.701	3	0.13417	361.171	5.40253	918.904	4478	0.1
9940.ENSOARP00000017943	3	0	1	3	1.758	1	0.1174	310.095	4.77342	344.957	1254	0
9940.ENSOARP00000013106	4	0.30779	2	4	9.013	1	0.1174	352.989	5.30836	649.176	2944	0.16667
9940.ENSOARP00000017941	3	0	1	3	9.608	1	0.13417	356.531	5.35769	785.45	4674	0
9940.ENSOARP00000013108	334	0.26803	19	23	138.395	1	0.15653	461.517	6.14503	9749.14	92036	0.16206
9940.ENSOARP00000010077	2	0	1	2	5.098	1	0.1174	340.913	5.1892	171.097	694	0
9940.ENSOARP00000010079	24	0.45378	5	11	44.095	2	0.13417	411.576	5.8324	5980.12	47820	0.12727
9940.ENSOARP00000004630	26	0.26253	9	13	76.196	1	0.13417	444.393	6.06111	3914.56	30946	0.15385
9940.ENSOARP00000000276	13970	0.23482	39	41	190.46	3	0.15653	517.783	6.4519	30358.2	276904	0.14512
9940.ENSOARP00000006813	16	0.46346	3	13	69.822	3	0.15653	472.933	6.2328	16147.5	123504	0.0641
9940.ENSOARP00000006814	3	0.30779	2	3	34.619	1	0.15653	423.033	5.89967	3365.82	22430	0.33333
9940.ENSOARP00000022089	1	0	1	1	3.289	1	0.1174	316.995	4.90411	0	0	0
9940.ENSOARP00000013133	5	0	1	5	23.805	2	0.15653	397.25	5.74463	3477.81	17858	0
9940.ENSOARP00000015310	1	0	1	1	1.477	1	0.1174	309.294	4.79776	0	0	0
9940.ENSOARP00000017973	3	0	1	3	20.446	1	0.13417	385.086	5.65558	940.402	9516	0
9940.ENSOARP00000016640	2	0	1	2	6.784	1	0.1174	340.961	5.19624	126.678	810	0
9940.ENSOARP00000014468	0	0	0	0	1	0	0	0	0	0	0	0
9940.ENSOARP00000014465	8	0.46346	3	5	34.667	2	0.15653	427.783	5.93875	3324.42	25520	0.3
9940.ENSOARP00000017978	6	0.2842	4	4	31.803	1	0.13417	382.712	5.58896	83.963	1222	0.5
9940.ENSOARP00000006820	2	0	1	2	12.146	1	0.13417	367.443	5.4967	100.394	638	0
9940.ENSOARP00000004647	131	0.26025	16	23	111.093	8	0.15653	506.867	6.44037	29976.1	216864	0.11462
9940.ENSOARP00000001137	345	0.36053	15	18	60.154	3	0.13417	426.069	5.92401	9847.16	72514	0.23529
9940.ENSOARP00000010094	123	0.43896	10	13	104.537	4	0.13417	474.626	6.27124	10161.2	81142	0.28205
9940.ENSOARP00000006829	2	0.30779	2	2	30.721	1	0.15653	412.633	5.82279	0	0	1
9940.ENSOARP00000012274	8	0.30779	2	8	35.206	3	0.13417	419.926	5.90928	4150.28	28806	0.03571
9940.ENSOARP00000015783	0	0	0	0	1	0	0	0	0	0	0	0
9940.ENSOARP00000017962	1	0	1	1	4.455	1	0.13417	327.802	5.03736	0	0	0
9940.ENSOARP00000015781	2792	0.48461	16	18	113.322	2	0.15653	463.383	6.1918	6114.93	54578	0.35294
9940.ENSOARP00000015304	3	0.30779	2	3	26.807	2	0.15653	414.65	5.8356	2103.19	15424	0.33333
9940.ENSOARP00000017969	12047	0.44895	19	20	133.987	2	0.15653	474.717	6.25458	4850.3	51018	0.35263
9940.ENSOARP00000012277	3	0	1	3	11.711	1	0.13417	370.54	5.50183	659.242	6032	0
9940.ENSOARP00000015306	4	0	1	4	37.891	4	0.13417	424.326	5.95861	2111.55	14090	0
9940.ENSOARP00000009066	2	0	1	2	3.318	1	0.1174	312.471	4.80033	182.681	716	0
9940.ENSOARP00000021174	0	0	0	0	1	0	0	0	0	0	0	0
9940.ENSOARP00000009061	2	0	1	2	16.552	2	0.13417	386.645	5.65815	252.755	2066	0
9940.ENSOARP00000005943	6	0.30898	3	5	35.313	2	0.13417	416.76	5.90223	3704.84	29370	0.2
9940.ENSOARP00000021176	123	0.52304	6	7	44.707	1	0.13417	391.948	5.65815	711.833	7598	0.52381
9940.ENSOARP00000005947	7	0.30898	3	6	31.017	1	0.15653	423.267	5.95861	3840.52	27804	0.13333
9940.ENSOARP00000003767	3	0	1	3	4.704	2	0.1174	327.933	5.02711	675.895	3186	0
9940.ENSOARP00000015732	2	0	1	2	2.39	1	0.10435	294.177	4.54535	74.7354	282	0
9940.ENSOARP00000013557	1	0	1	1	1.095	1	0.10435	240.086	3.53634	0	0	0
9940.ENSOARP00000014401	6	0.30898	3	5	22.754	2	0.13417	397.321	5.7472	2542.55	14426	0.3
9940.ENSOARP00000012223	5	0.30898	3	4	19.304	1	0.13417	359.726	5.35961	432.044	2154	0.33333
9940.ENSOARP00000014887	3	0.30779	2	3	11.121	2	0.1174	367.53	5.48389	2192.63	11926	0.33333
9940.ENSOARP00000017907	0	0	0	0	1	0	0	0	0	0	0	0
9940.ENSOARP00000001590	1	0	1	1	2.796	1	0.1174	315.685	4.89258	0	0	0
9940.ENSOARP00000004621	145	0.30405	14	21	121.07	4	0.13417	491.01	6.36221	16213.7	118516	0.12857
9940.ENSOARP00000001113	7	0.30898	3	6	22.077	1	0.13417	386.457	5.63893	905.897	4408	0.2
9940.ENSOARP00000004622	20815	0.29286	38	41	181.184	3	0.15653	517.367	6.47176	29710.3	305748	0.17317
9940.ENSOARP00000002449	9	0.30779	2	9	38.125	2	0.13417	429.002	5.97783	6379.85	33958	0.05556
9940.ENSOARP00000021164	6	0	1	6	24.689	2	0.13417	393.502	5.67737	3926.23	23242	0
9940.ENSOARP00000005959	2	0	1	2	14.245	1	0.13417	352.948	5.31733	5.71366	62	0
9940.ENSOARP00000010030	3	0	1	3	13.593	1	0.13417	375.695	5.56077	702.115	4110	0
9940.ENSOARP00000012693	1	0	1	1	2.969	1	0.1174	311.269	4.80097	0	0	0
9940.ENSOARP00000014874	2	0.30779	2	2	26.404	1	0.15653	412.633	5.82279	0	0	1
9940.ENSOARP00000014873	10	0.37893	4	6	39.075	2	0.15653	428.417	5.9932	866.286	8842	0.26667
9940.ENSOARP00000009048	12	0.46346	3	9	31.825	2	0.13417	412.543	5.84649	4989.99	33434	0.11111
9940.ENSOARP00000012694	3	0.30779	2	3	41.812	1	0.15653	414.333	5.83176	453.114	4650	0.33333
9940.ENSOARP00000012212	6	0.30779	2	6	26.453	2	0.13417	405.969	5.80998	2622.3	21294	0.06667
9940.ENSOARP00000009088	511857	0.55359	22	25	145.587	3	0.13417	477.626	6.26035	10078.1	85068	0.35333
9940.ENSOARP00000021194	4	0.30779	2	4	14.974	1	0.1174	366.306	5.44097	517.322	2862	0.33333
9940.ENSOARP00000016608	52	0.28846	11	20	61.929	4	0.13417	430.243	5.93298	13245.8	87560	0.10526
9940.ENSOARP00000000230	92	0.39905	10	16	111.425	2	0.13417	474.626	6.27444	9303.41	63702	0.175
9940.ENSOARP00000003742	77	0.25546	13	14	108.171	1	0.15653	463.233	6.19436	4577.29	47840	0.21978
9940.ENSOARP00000002410	6	0.30898	3	5	33.218	2	0.13417	435.793	6.03933	1390.25	14164	0.2
9940.ENSOARP00000000238	17	0.38896	5	8	36.049	1	0.15653	430.833	6.01114	3424.05	21822	0.25
9940.ENSOARP00000003746	3	0	1	3	4.155	1	0.1174	332.415	5.08477	1329.13	8118	0
9940.ENSOARP00000003747	1	0	1	1	3.243	1	0.1174	318.375	4.90988	0	0	0
9940.ENSOARP00000001566	3	0	1	3	9.175	1	0.13417	355.474	5.35192	378.25	1830	0
9940.ENSOARP00000012241	0	0	0	0	1	0	0	0	0	0	0	0
9940.ENSOARP00000010060	10	0.46346	3	7	28.898	1	0.13417	407.945	5.80357	3626	24530	0.19048
9940.ENSOARP00000013574	5	0.30779	2	5	23.787	4	0.15653	414.417	5.88301	5913.36	34498	0.1
9940.ENSOARP00000014428	10	0.30779	2	10	66.313	1	0.13417	471.96	6.27637	4717.56	37056	0.06667
9940.ENSOARP00000014426	9	0	1	9	46.803	1	0.13417	432.045	5.99128	4018.96	32726	0
9940.ENSOARP00000017935	1	0	1	1	1.827	1	0.1174	287.756	4.47424	0	0	0
9940.ENSOARP00000012246	3	0	1	3	18.765	1	0.13417	395.726	5.72926	2111.03	21556	0
9940.ENSOARP00000011398	7	0.30898	3	6	36.899	4	0.13417	408.276	5.8356	2825.1	19002	0.13333
9940.ENSOARP00000017927	1	0	1	1	3.622	1	0.1174	312.687	4.84517	0	0	0
9940.ENSOARP00000017928	4	0	1	4	6.398	2	0.13417	353.767	5.3359	779.904	5074	0
9940.ENSOARP00000003752	6	0.30779	2	6	35.063	1	0.15653	425.65	5.96309	3979.38	23106	0.06667
9940.ENSOARP00000005931	16	0.32413	5	11	45.109	2	0.13417	430.16	5.98039	6346.38	40802	0.10909
9940.ENSOARP00000022035	3	0	1	3	27.156	1	0.13417	392.243	5.70491	365.914	2520	0
9940.ENSOARP00000003758	38	0.47549	6	8	16.525	1	0.13417	388.871	5.6511	1507.12	9136	0.35714
9940.ENSOARP00000022033	1	0	1	1	1.109	1	0.1174	267.779	4.10972	0	0	0
9940.ENSOARP00000010053	2	0	1	2	2.183	1	0.10435	295.315	4.57738	335.033	1696	0
9940.ENSOARP00000014893	1	0	1	1	1.89	1	0.10435	286.852	4.4563	0	0	0
9940.ENSOARP00000014413	22	0.33284	6	14	105.492	1	0.15653	500.9	6.44678	7501.01	72668	0.0989
9940.ENSOARP00000014417	2560	0.41136	18	22	129.854	2	0.15653	485.717	6.33723	7731.34	85688	0.24675
9940.ENSOARP00000007760	2	0.30779	2	2	31.642	1	0.15653	412.633	5.82279	0	0	1
9940.ENSOARP00000002071	5	0	1	5	35.63	3	0.1174	337.58	5.10335	5858.29	172472	0
9940.ENSOARP00000010922	2583	0.42605	18	21	130.228	2	0.15653	484.367	6.33595	9086.66	88884	0.27619
9940.ENSOARP00000005589	38	0.25452	11	17	90.746	3	0.13417	466.243	6.21166	9757.09	76138	0.11029
9940.ENSOARP00000005107	6	0.30898	3	5	15.775	1	0.13417	376.588	5.54539	839.648	7004	0.2
9940.ENSOARP00000020728	721	0.71324	6	7	33.12	1	0.13417	383.562	5.59088	506.822	4544	0.71429
9940.ENSOARP00000015371	5	0.30779	2	5	33.276	1	0.13417	383.629	5.59408	638.116	5568	0.1
9940.ENSOARP00000014040	499725	0.58032	18	23	146.998	3	0.15653	458.5	6.13799	11390.5	100134	0.31621
9940.ENSOARP00000009937	1	0	1	1	1.27	1	0.1174	298.32	4.63184	0	0	0
9940.ENSOARP00000014046	2	0	1	2	2.025	2	0.1174	292.74	4.54343	2930	17802	0
9940.ENSOARP00000014044	1	0	1	1	5.157	1	0.13417	351.362	5.32501	0	0	0
9940.ENSOARP00000009931	2	0	1	2	3.25	1	0.1174	316.637	4.88425	170.497	1124	0
9940.ENSOARP00000019737	30	0.45378	5	9	73.055	2	0.13417	429.143	5.96309	4453.74	30478	0.19444
9940.ENSOARP00000005114	72	0.31924	10	16	73.48	4	0.13417	463.61	6.2123	12046.9	83990	0.14167
9940.ENSOARP00000008625	3	0	1	3	10.1	1	0.13417	349.207	5.27504	365.779	2166	0
9940.ENSOARP00000016692	1	0	1	1	3.143	1	0.1174	333.683	5.1104	0	0	0
9940.ENSOARP00000009927	14063	0.52204	32	33	202.188	2	0.13417	483.66	6.2674	4173.92	105790	0.35795
9940.ENSOARP00000016696	3	0	1	3	4.036	1	0.1174	319.964	4.92205	912.704	4644	0
9940.ENSOARP00000009922	1950	0.68316	18	18	159.056	1	0.13417	429.81	5.93747	169.354	7044	0.60784
9940.ENSOARP00000019727	2	0.30779	2	2	26.598	1	0.15653	412.633	5.82279	0	0	1
9940.ENSOARP00000016218	35	0.51861	5	9	15.88	2	0.13417	374.424	5.49478	2965.58	18172	0.27778
9940.ENSOARP00000019729	7	0.30779	2	7	12.822	3	0.13417	373.124	5.50119	4881.95	27362	0.04762
9940.ENSOARP00000002051	6486	0.55995	11	13	93.196	1	0.13417	417.06	5.86123	2117.86	22942	0.42308
9940.ENSOARP00000003387	1	0	1	1	3.98	1	0.1174	305.564	4.74075	0	0	0
9940.ENSOARP00000017580	5	0.30779	2	5	35.531	2	0.13417	401.219	5.76321	2081.09	14208	0.1
9940.ENSOARP00000017572	4	0	1	4	12.069	1	0.13417	376.588	5.55116	1517.89	8000	0
9940.ENSOARP00000014064	2	0.30779	2	2	29.657	1	0.15653	412.633	5.82279	0	0	1
9940.ENSOARP00000020747	2	0.30779	2	2	27.211	1	0.15653	412.633	5.82279	0	0	1
9940.ENSOARP00000015392	32	0.51861	5	7	62.124	2	0.13417	450.443	6.14439	1532.02	14550	0.42857
9940.ENSOARP00000015399	12	0.32413	5	7	25.604	1	0.1174	390.187	5.65751	576.347	4638	0.2381
9940.ENSOARP00000015398	3	0	1	3	17.192	1	0.13417	365.631	5.42559	411.397	3700	0
9940.ENSOARP00000017574	31	0.51861	5	6	41.534	1	0.15653	398.7	5.73887	239.396	2038	0.53333
9940.ENSOARP00000018422	18	0.38896	5	9	26.442	3	0.13417	400.307	5.72349	5190.49	30680	0.16667
9940.ENSOARP00000018426	3	0.30779	2	3	32.563	1	0.15653	415.917	5.84649	1130.04	9132	0.33333
9940.ENSOARP00000014069	3	0	1	3	6.354	1	0.1174	330.364	5.03352	390.508	2976	0
9940.ENSOARP00000016248	14	0.32413	5	9	41.287	3	0.13417	409.126	5.82215	3639	26254	0.16667
9940.ENSOARP00000003392	1	0	1	1	6.998	1	0.13417	337.352	5.15652	0	0	0
9940.ENSOARP00000002066	37	0.37904	8	9	38.243	1	0.1174	389.861	5.65046	2262.65	18576	0.36111
9940.ENSOARP00000007752	11269261	0.25998	50	59	221.751	10	0.15653	574.483	6.7466	80722.4	837014	0.1204
9940.ENSOARP00000010933	10	0.37893	4	6	43.948	1	0.15653	403.517	5.79012	517.322	3854	0.33333
9940.ENSOARP00000006424	13	0.2842	4	11	30.822	2	0.1174	420.627	5.90736	9958.11	51764	0.07273
9940.ENSOARP00000008603	2	0.30779	2	2	28.035	1	0.15653	412.633	5.82279	0	0	1
9940.ENSOARP00000018415	0	0	0	0	1	0	0	0	0	0	0	0
9940.ENSOARP00000004691	2	0	1	2	2.988	1	0.1174	306.917	4.75869	43.2689	200	0
9940.ENSOARP00000001187	4	0.30779	2	4	13.865	1	0.13417	375.152	5.55692	493.111	3078	0.16667
9940.ENSOARP00000005540	2	0	1	2	7.132	1	0.13417	349.881	5.29939	674.497	3550	0
9940.ENSOARP00000007726	142	0.40573	9	13	43.465	2	0.13417	425.236	5.93042	9036.98	61474	0.21795
9940.ENSOARP00000006879	2	0.30779	2	2	10.382	1	0.1174	337.887	5.1341	0	0	1
9940.ENSOARP00000004219	16	0.30898	3	12	68.481	4	0.13417	472.676	6.26868	10766.9	73636	0.07576
9940.ENSOARP00000017510	1	0	1	1	13.493	1	0.13417	356.938	5.36409	0	0	0
9940.ENSOARP00000013150	2	0	1	2	19.317	1	0.13417	404.102	5.81382	75.7948	996	0
9940.ENSOARP00000014000	2	0	1	2	5.847	1	0.1174	315.112	4.8503	42.2084	396	0
9940.ENSOARP00000018843	1	0	1	1	1.09	1	0.10435	265.795	4.08153	0	0	0
9940.ENSOARP00000014009	8	0.46346	3	5	13.774	1	0.13417	389.952	5.67993	1428.24	10382	0.3
9940.ENSOARP00000013159	2	0	1	2	6.364	1	0.1174	329.517	5.04954	29.8735	196	0
9940.ENSOARP00000001194	2	0	1	2	5.51	1	0.13417	340.657	5.17126	311.694	1130	0
9940.ENSOARP00000001196	1	0	1	1	1.407	1	0.10435	268.188	4.12445	0	0	0
9940.ENSOARP00000003374	56	0.52304	6	8	38.2	2	0.13417	410.402	5.84265	3869.83	24316	0.39286
9940.ENSOARP00000013143	1	0	1	1	2.079	1	0.1174	291.012	4.50307	0	0	0
9940.ENSOARP00000017500	2309	0.67839	10	14	98.381	2	0.13417	449.152	6.1066	4346.09	42994	0.3956
9940.ENSOARP00000016650	2	0.30779	2	2	26.339	1	0.15653	412.633	5.82279	0	0	1
9940.ENSOARP00000017502	1	0	1	1	2.35	1	0.1174	308.376	4.78111	0	0	0
9940.ENSOARP00000010903	3009	0.39487	16	17	131.935	1	0.13417	449.426	6.08033	2734.6	24864	0.32353
9940.ENSOARP00000001161	11	0.30779	2	11	57.229	2	0.15653	425.3	5.92914	4880.9	33590	0.03636
9940.ENSOARP00000004672	1	0	1	1	3.297	1	0.1174	315.87	4.8913	0	0	0
9940.ENSOARP00000007700	5	0	1	5	21.999	2	0.13417	370.26	5.48453	1896.62	10130	0
9940.ENSOARP00000007701	4	0.30779	2	4	16.114	1	0.13417	386.319	5.6543	1159.99	7034	0.16667
9940.ENSOARP00000007704	25	0.56839	4	5	27.222	1	0.13417	400.193	5.76065	82.2732	752	0.6
9940.ENSOARP00000002017	16	0.37893	4	12	78.523	3	0.15653	478.817	6.31032	11773.9	80762	0.07576
9940.ENSOARP00000009916	25	0.56839	4	5	32.921	2	0.15653	424.117	5.96309	985.262	9024	0.6
9940.ENSOARP00000017532	5128	0.48915	19	23	133.8	5	0.15653	483.483	6.31544	10313.5	99894	0.29249
9940.ENSOARP00000018866	723	0.71324	6	9	30.503	1	0.13417	385.414	5.596	1190.15	8840	0.41667
9940.ENSOARP00000019717	8667	0.72723	18	21	164.443	1	0.13417	444.843	6.03677	4387.79	112026	0.47143
9940.ENSOARP00000017539	22	0.32929	7	11	63.415	1	0.15653	462.383	6.2091	5234.96	43054	0.16364
9940.ENSOARP00000007717	3	0	1	3	10.759	1	0.1174	344.392	5.21098	504.054	2992	0
9940.ENSOARP00000015347	0	0	0	0	1	0	0	0	0	0	0	0
9940.ENSOARP00000014015	15269	0.6081	14	15	116.362	1	0.15653	438.85	6.02844	1432.94	16950	0.51429
avg	129784	0.266639	6.00896	8.38156	45.4655	2.32522	0.129031	378.616	5.3602	4034.02	33675.9	0.23184
sta dev	979168	0.204265	9.13532	9.67852	49.8088	5.25145	0.0353973	110.021	1.44153	10116.7	91224.3	0.269877
