# Supplementary material for: Transcriptomic Profile of Early Antral Follicles: Predictive Somatic Gene Markers of Oocyte Maturation Outcome
Source: Cells. 2025 May 12;14(10):704. doi: 10.3390/cells14100704 (PMC12110445; doi:10.3390/cells14100704)
Supplement: Supplementary file 1 [file cells-14-00704-s001.zip › ADDITIONAL FILES Cells revised/Additional File S8.xlsx]

## Sheet: (1) Top 10 Network 1 MII-GV 
node_name	MCC		node_name	DMNC		node_name	MNC		node_name	Degree		node_name	EPC		node_name	BottleNeck		node_name	EcCentricity		node_name	Closeness		node_name	Radiality		node_name	Betweenness		node_name	ClusteringCoefficient	node_name	Stress
c	9.22337e+13		9940.ENSOARP00000005501	1.2209		9940.ENSOARP00000016707	113		9940.ENSOARP00000016707	118		9940.ENSOARP00000005783	298.383		9940.ENSOARP00000000815	76		9940.ENSOARP00000012823	0.19112		9940.ENSOARP00000016707	850.583		9940.ENSOARP00000016707	6.13975		9940.ENSOARP00000014812	273743		9940.ENSOARP00000017280	1	9940.ENSOARP00000014812	3356450
9940.ENSOARP00000018129	9.22337e+13		9940.ENSOARP00000014420	1.21871		9940.ENSOARP00000000300	110		9940.ENSOARP00000000300	111		9940.ENSOARP00000021294	295.349		9940.ENSOARP00000014812	72		9940.ENSOARP00000007008	0.19112		9940.ENSOARP00000000300	844.467		9940.ENSOARP00000000300	6.11753		9940.ENSOARP00000016707	158861		9940.ENSOARP00000017230	1	9940.ENSOARP00000016707	2021744
9940.ENSOARP00000022615	9.22337e+13		9940.ENSOARP00000013604	1.19534		9940.ENSOARP00000021294	96		9940.ENSOARP00000014812	110		9940.ENSOARP00000009898	293.223		9940.ENSOARP00000016707	48		9940.ENSOARP00000000854	0.19112		9940.ENSOARP00000006765	839.633		9940.ENSOARP00000006765	6.1127		9940.ENSOARP00000006765	113276		9940.ENSOARP00000003064	1	9940.ENSOARP00000006765	1366696
9940.ENSOARP00000022644	9.22337e+13		9940.ENSOARP00000001736	1.19368		9940.ENSOARP00000005783	96		9940.ENSOARP00000006765	100		9940.ENSOARP00000006350	292.452		9940.ENSOARP00000003452	25		9940.ENSOARP00000001705	0.19112		9940.ENSOARP00000015760	826.55		9940.ENSOARP00000005783	6.08226		9940.ENSOARP00000014758	108967		9940.ENSOARP00000006961	1	9940.ENSOARP00000014758	1306144
9940.ENSOARP00000006138	9.22337e+13		9940.ENSOARP00000008640	1.16105		9940.ENSOARP00000009898	96		9940.ENSOARP00000015760	100		9940.ENSOARP00000008094	291.563		9940.ENSOARP00000014758	25		9940.ENSOARP00000018120	0.19112		9940.ENSOARP00000005783	826.467		9940.ENSOARP00000015760	6.07888		9940.ENSOARP00000000815	89166.1		9940.ENSOARP00000015496	1	9940.ENSOARP00000000300	1276814
9940.ENSOARP00000020460	9.22337e+13		9940.ENSOARP00000009036	1.13598		9940.ENSOARP00000011788	95		9940.ENSOARP00000021294	97		9940.ENSOARP00000014804	289.315		9940.ENSOARP00000000853	17		9940.ENSOARP00000018129	0.19112		9940.ENSOARP00000021294	825.417		9940.ENSOARP00000021294	6.07791		9940.ENSOARP00000000300	69385.9		9940.ENSOARP00000005201	1	9940.ENSOARP00000007752	1181016
9940.ENSOARP00000000839	9.22337e+13		9940.ENSOARP00000013219	1.13243		9940.ENSOARP00000015760	94		9940.ENSOARP00000011788	97		9940.ENSOARP00000002504	288.082		9940.ENSOARP00000006570	17		9940.ENSOARP00000007494	0.19112		9940.ENSOARP00000007752	823.8		9940.ENSOARP00000014758	6.07453		9940.ENSOARP00000015760	65183.9		9940.ENSOARP00000014147	1	9940.ENSOARP00000015760	1097514
9940.ENSOARP00000011995	9.22337e+13		9940.ENSOARP00000008591	1.12812		9940.ENSOARP00000006350	93		9940.ENSOARP00000005783	96		9940.ENSOARP00000015239	287.853		9940.ENSOARP00000004821	17		9940.ENSOARP00000011966	0.19112		9940.ENSOARP00000006350	821.4		9940.ENSOARP00000007752	6.07405		9940.ENSOARP00000005333	62506.7		9940.ENSOARP00000008444	1	9940.ENSOARP00000021294	1014192
9940.ENSOARP00000019895	9.22337e+13		9940.ENSOARP00000005673	1.11314		9940.ENSOARP00000016809	90		9940.ENSOARP00000009898	96		9940.ENSOARP00000018683	287.538		9940.ENSOARP00000001394	16		9940.ENSOARP00000015090	0.19112		9940.ENSOARP00000014758	819.417		9940.ENSOARP00000006350	6.06874		9940.ENSOARP00000011788	61712.3		9940.ENSOARP00000004035	1	9940.ENSOARP00000000815	1003878
9940.ENSOARP00000008783	9.22337e+13		9940.ENSOARP00000003155	1.11011		9940.ENSOARP00000006765	90		9940.ENSOARP00000006350	93		9940.ENSOARP00000015222	286.409		9940.ENSOARP00000005333	16		9940.ENSOARP00000022615	0.19112		9940.ENSOARP00000009898	817.433		9940.ENSOARP00000018385	6.05376		9940.ENSOARP00000007752	61177.4		9940.ENSOARP00000014727	1	9940.ENSOARP00000011788	920866
9940.ENSOARP00000008307	9.22337e+13		9940.ENSOARP00000018483	1.0935		9940.ENSOARP00000015239	88		9940.ENSOARP00000016809	90		9940.ENSOARP00000000300	284.559		9940.ENSOARP00000011995	15		9940.ENSOARP00000006138	0.19112		9940.ENSOARP00000018385	816.933		9940.ENSOARP00000009898	6.05134		9940.ENSOARP00000003452	59421.1		9940.ENSOARP00000013414	1	9940.ENSOARP00000001576	886982
9940.ENSOARP00000014197	9.22337e+13		9940.ENSOARP00000005337	1.09062		9940.ENSOARP00000015222	87		9940.ENSOARP00000018385	88		9940.ENSOARP00000016809	277.988		9940.ENSOARP00000011107	15		9940.ENSOARP00000020460	0.19112		9940.ENSOARP00000011788	815.917		9940.ENSOARP00000019147	6.04989		9940.ENSOARP00000003140	58650.1		9940.ENSOARP00000009395	1	9940.ENSOARP00000003140	848946
9940.ENSOARP00000018101	9.22337e+13		9940.ENSOARP00000020271	1.09062		9940.ENSOARP00000018385	85		9940.ENSOARP00000015239	88		9940.ENSOARP00000019652	276.126		9940.ENSOARP00000001259	15		9940.ENSOARP00000017297	0.19112		9940.ENSOARP00000015239	814.333		9940.ENSOARP00000015239	6.04941		9940.ENSOARP00000001576	55887.7		9940.ENSOARP00000003558	1	9940.ENSOARP00000019147	810012
9940.ENSOARP00000015077	9.22337e+13		9940.ENSOARP00000017093	1.05013		9940.ENSOARP00000014804	85		9940.ENSOARP00000015222	88		9940.ENSOARP00000021748	275.229		9940.ENSOARP00000018236	15		9940.ENSOARP00000000839	0.19112		9940.ENSOARP00000019147	810.9		9940.ENSOARP00000011788	6.03492		9940.ENSOARP00000021294	55327.2		9940.ENSOARP00000013316	1	9940.ENSOARP00000018385	762338
9940.ENSOARP00000019435	9.22337e+13		9940.ENSOARP00000008710	1.04904		9940.ENSOARP00000002504	85		9940.ENSOARP00000014758	87		9940.ENSOARP00000006978	274.264		9940.ENSOARP00000012423	14		9940.ENSOARP00000011995	0.19112		9940.ENSOARP00000014804	807.883		9940.ENSOARP00000014252	6.03202		9940.ENSOARP00000019147	54179.1		9940.ENSOARP00000008845	1	9940.ENSOARP00000016754	720212
9940.ENSOARP00000008762	9.22337e+13		9940.ENSOARP00000017500	1.04598		9940.ENSOARP00000007752	84		9940.ENSOARP00000002504	87		9940.ENSOARP00000018385	273.573		9940.ENSOARP00000011031	14		9940.ENSOARP00000022632	0.19112		9940.ENSOARP00000014252	807.783		9940.ENSOARP00000014804	6.02912		9940.ENSOARP00000020204	52548.8		9940.ENSOARP00000003135	1	9940.ENSOARP00000005333	703788
9940.ENSOARP00000021748	9.22337e+13		9940.ENSOARP00000022183	1.02643		9940.ENSOARP00000021748	82		9940.ENSOARP00000007752	87		9940.ENSOARP00000015173	272.845		9940.ENSOARP00000000863	13		9940.ENSOARP00000010652	0.19112		9940.ENSOARP00000015222	801.317		9940.ENSOARP00000004555	6.01704		9940.ENSOARP00000001394	49574.5		9940.ENSOARP00000005769	1	9940.ENSOARP00000003452	691980
9940.ENSOARP00000012423	9.22337e+13		9940.ENSOARP00000005788	1.01279		9940.ENSOARP00000019652	82		9940.ENSOARP00000021748	85		9940.ENSOARP00000013680	272.386		9940.ENSOARP00000001774	13		9940.ENSOARP00000011501	0.19112		9940.ENSOARP00000004555	799.8		9940.ENSOARP00000007638	6.0069		9940.ENSOARP00000018385	49198.5		9940.ENSOARP00000019687	1	9940.ENSOARP00000005783	671344
9940.ENSOARP00000013744	9.22337e+13		9940.ENSOARP00000019435	1.00861		9940.ENSOARP00000008094	81		9940.ENSOARP00000014804	85		9940.ENSOARP00000013709	272.318		9940.ENSOARP00000001360	13		9940.ENSOARP00000005262	0.19112		9940.ENSOARP00000002504	799.683		9940.ENSOARP00000001576	6.004		9940.ENSOARP00000008013	46973.7		9940.ENSOARP00000016177	1	9940.ENSOARP00000008013	671288
9940.ENSOARP00000016809	9.22337e+13		9940.ENSOARP00000005597	0.99874		9940.ENSOARP00000006978	79		9940.ENSOARP00000016754	84		9940.ENSOARP00000022072	271.126		9940.ENSOARP00000006765	13		9940.ENSOARP00000019895	0.19112		9940.ENSOARP00000007638	799.017		9940.ENSOARP00000018236	6.00352		9940.ENSOARP00000016754	43348.6		9940.ENSOARP00000006361	1	9940.ENSOARP00000006719	667072
9940.ENSOARP00000001774	9.22337e+13		9940.ENSOARP00000008087	0.99685		9940.ENSOARP00000014252	79		9940.ENSOARP00000019147	84		9940.ENSOARP00000015359	269.685		9940.ENSOARP00000006138	12		9940.ENSOARP00000000815	0.19112		9940.ENSOARP00000016754	797.25		9940.ENSOARP00000002504	6.00158		9940.ENSOARP00000006719	41538		9940.ENSOARP00000022464	1	9940.ENSOARP00000018236	657026
9940.ENSOARP00000022238	9.22337e+13		9940.ENSOARP00000010119	0.99178		9940.ENSOARP00000022072	79		9940.ENSOARP00000019652	82		9940.ENSOARP00000007638	267.436		9940.ENSOARP00000005262	12		9940.ENSOARP00000008783	0.19112		9940.ENSOARP00000018236	794.967		9940.ENSOARP00000015222	6.00062		9940.ENSOARP00000013846	41483.5		9940.ENSOARP00000002789	1	9940.ENSOARP00000014252	652442
9940.ENSOARP00000013709	9.22337e+13		9940.ENSOARP00000007543	0.98286		9940.ENSOARP00000019147	78		9940.ENSOARP00000008094	82		9940.ENSOARP00000011194	267.278		9940.ENSOARP00000011575	12		9940.ENSOARP00000008307	0.19112		9940.ENSOARP00000021748	793.917		9940.ENSOARP00000016754	5.99675		9940.ENSOARP00000008487	41268.6		9940.ENSOARP00000015689	1	9940.ENSOARP00000004555	643758
9940.ENSOARP00000003930	9.22337e+13		9940.ENSOARP00000003275	0.97782		9940.ENSOARP00000014758	78		9940.ENSOARP00000006978	81		9940.ENSOARP00000014252	267.191		9940.ENSOARP00000001804	12		9940.ENSOARP00000014197	0.19112		9940.ENSOARP00000001576	793.733		9940.ENSOARP00000021748	5.98999		9940.ENSOARP00000001360	40700		9940.ENSOARP00000020757	1	9940.ENSOARP00000008487	643716
9940.ENSOARP00000022656	9.22337e+13		9940.ENSOARP00000008762	0.97615		9940.ENSOARP00000016754	77		9940.ENSOARP00000022072	81		9940.ENSOARP00000011659	267.024		9940.ENSOARP00000008013	12		9940.ENSOARP00000012805	0.19112		9940.ENSOARP00000019652	792.083		9940.ENSOARP00000008094	5.98226		9940.ENSOARP00000011031	38827.8		9940.ENSOARP00000019388	1	9940.ENSOARP00000007638	602896
9940.ENSOARP00000020027	9.22337e+13		9940.ENSOARP00000003645	0.96946		9940.ENSOARP00000015359	77		9940.ENSOARP00000014252	79		9940.ENSOARP00000011995	266.643		9940.ENSOARP00000011788	12		9940.ENSOARP00000006570	0.19112		9940.ENSOARP00000008094	791.967		9940.ENSOARP00000002391	5.98081		9940.ENSOARP00000018236	38647.6		9940.ENSOARP00000010032	1	9940.ENSOARP00000001360	595738
9940.ENSOARP00000001736	9.22337e+13		9940.ENSOARP00000001940	0.9572		9940.ENSOARP00000018683	76		9940.ENSOARP00000015359	79		9940.ENSOARP00000015188	266.578		9940.ENSOARP00000018101	11		9940.ENSOARP00000015073	0.19112		9940.ENSOARP00000018683	789.367		9940.ENSOARP00000019652	5.98033		9940.ENSOARP00000000332	37378.5		9940.ENSOARP00000003387	1	9940.ENSOARP00000020204	594240
9940.ENSOARP00000022183	9.22337e+13		9940.ENSOARP00000009033	0.95679		9940.ENSOARP00000011995	75		9940.ENSOARP00000011995	77		9940.ENSOARP00000022395	266.545		9940.ENSOARP00000011568	11		9940.ENSOARP00000015077	0.19112		9940.ENSOARP00000003140	785.817		9940.ENSOARP00000001394	5.9784		9940.ENSOARP00000002391	36274.6		9940.ENSOARP00000014420	0.96667	9940.ENSOARP00000009898	573428
9940.ENSOARP00000003452	9.22337e+13		9940.ENSOARP00000006063	0.95615		9940.ENSOARP00000007638	74		9940.ENSOARP00000018236	76		9940.ENSOARP00000021163	263.487		9940.ENSOARP00000013846	11		9940.ENSOARP00000019435	0.19112		9940.ENSOARP00000011447	783.367		9940.ENSOARP00000018683	5.97695		9940.ENSOARP00000004621	35368.2		9940.ENSOARP00000015985	0.92727	9940.ENSOARP00000001394	566428
9940.ENSOARP00000013229	9.22337e+13		9940.ENSOARP00000001774	0.95044		9940.ENSOARP00000018236	73		9940.ENSOARP00000018683	76		9940.ENSOARP00000022615	263.421		9940.ENSOARP00000019147	11		9940.ENSOARP00000018107	0.19112		9940.ENSOARP00000013320	783.15		9940.ENSOARP00000003140	5.97598		9940.ENSOARP00000014252	34981.4		9940.ENSOARP00000000593	0.92308	9940.ENSOARP00000006350	552022
9940.ENSOARP00000012375	9.22337e+13		9940.ENSOARP00000007167	0.94693		9940.ENSOARP00000011659	73		9940.ENSOARP00000006719	76		9940.ENSOARP00000018501	262.857		9940.ENSOARP00000018385	11		9940.ENSOARP00000008762	0.19112		9940.ENSOARP00000003452	782.917		9940.ENSOARP00000013320	5.97453		9940.ENSOARP00000012975	34089.7		9940.ENSOARP00000001433	0.9	9940.ENSOARP00000015222	542920
9940.ENSOARP00000015439	9.22337e+13		9940.ENSOARP00000013229	0.94622		9940.ENSOARP00000016145	72		9940.ENSOARP00000007638	75		9940.ENSOARP00000007752	262.189		9940.ENSOARP00000007008	10		9940.ENSOARP00000021748	0.19112		9940.ENSOARP00000012606	781.433		9940.ENSOARP00000013846	5.97067		9940.ENSOARP00000017477	31942		9940.ENSOARP00000009935	0.88889	9940.ENSOARP00000013320	539480
9940.ENSOARP00000016769	9.22337e+13		9940.ENSOARP00000022615	0.94518		9940.ENSOARP00000011447	72		9940.ENSOARP00000011659	74		9940.ENSOARP00000011447	262.184		9940.ENSOARP00000009687	10		9940.ENSOARP00000004811	0.19112		9940.ENSOARP00000014812	781.017		9940.ENSOARP00000012606	5.96873		9940.ENSOARP00000007638	31634.7		9940.ENSOARP00000010691	0.83333	9940.ENSOARP00000002504	538668
9940.ENSOARP00000016754	9.22337e+13		9940.ENSOARP00000014784	0.94493		9940.ENSOARP00000008013	70		9940.ENSOARP00000008013	73		9940.ENSOARP00000017956	259.853		9940.ENSOARP00000012882	10		9940.ENSOARP00000002638	0.19112		9940.ENSOARP00000001360	780.067		9940.ENSOARP00000011447	5.96439		9940.ENSOARP00000013320	31525.7		9940.ENSOARP00000016235	0.83333	9940.ENSOARP00000012975	532406
9940.ENSOARP00000021294	9.22337e+13		9940.ENSOARP00000007606	0.93664		9940.ENSOARP00000003140	70		9940.ENSOARP00000003140	73		9940.ENSOARP00000000723	259.048		9940.ENSOARP00000003041	10		9940.ENSOARP00000012423	0.19112		9940.ENSOARP00000020253	779.15		9940.ENSOARP00000003452	5.95617		9940.ENSOARP00000001804	31095.5		9940.ENSOARP00000016755	0.82222	9940.ENSOARP00000000332	530544
9940.ENSOARP00000022145	9.22337e+13		9940.ENSOARP00000018501	0.93567		9940.ENSOARP00000006719	70		9940.ENSOARP00000016145	73		9940.ENSOARP00000016145	257.618		9940.ENSOARP00000006978	10		9940.ENSOARP00000012426	0.19112		9940.ENSOARP00000000815	778.117		9940.ENSOARP00000000815	5.95376		9940.ENSOARP00000006668	30920.2		9940.ENSOARP00000001940	0.80952	9940.ENSOARP00000004621	501452
9940.ENSOARP00000013219	9.22337e+13		9940.ENSOARP00000004661	0.93398		9940.ENSOARP00000001576	70		9940.ENSOARP00000011447	73		9940.ENSOARP00000015760	257.125		9940.ENSOARP00000012975	10		9940.ENSOARP00000011575	0.19112		9940.ENSOARP00000016145	777.983		9940.ENSOARP00000020253	5.95038		9940.ENSOARP00000002504	30106.8		9940.ENSOARP00000015295	0.8	9940.ENSOARP00000019652	490118
9940.ENSOARP00000013680	9.22337e+13		9940.ENSOARP00000013166	0.92935		9940.ENSOARP00000013709	69		9940.ENSOARP00000003452	72		9940.ENSOARP00000019147	256.639		9940.ENSOARP00000015760	10		9940.ENSOARP00000003973	0.19112		9940.ENSOARP00000017956	777.983		9940.ENSOARP00000001360	5.94844		9940.ENSOARP00000009898	29882.2		9940.ENSOARP00000008591	0.77809	9940.ENSOARP00000001804	486148
9940.ENSOARP00000016344	9.22337e+13		9940.ENSOARP00000000723	0.92648		9940.ENSOARP00000017956	69		9940.ENSOARP00000005333	72		9940.ENSOARP00000005463	252.658		9940.ENSOARP00000007457	9		9940.ENSOARP00000004821	0.19112		9940.ENSOARP00000016809	777.55		9940.ENSOARP00000016247	5.94796		9940.ENSOARP00000016839	29742.2		9940.ENSOARP00000009036	0.77051	9940.ENSOARP00000019613	485258
9940.ENSOARP00000004386	9.22337e+13		9940.ENSOARP00000001484	0.92434		9940.ENSOARP00000013680	66		9940.ENSOARP00000017956	72		9940.ENSOARP00000005337	252.185		9940.ENSOARP00000013744	9		9940.ENSOARP00000015920	0.19112		9940.ENSOARP00000016247	776.85		9940.ENSOARP00000017956	5.94361		9940.ENSOARP00000010129	29535.9		9940.ENSOARP00000013219	0.77005	9940.ENSOARP00000013846	476084
9940.ENSOARP00000008710	9.22337e+13		9940.ENSOARP00000001779	0.922		9940.ENSOARP00000015173	66		9940.ENSOARP00000001576	71		9940.ENSOARP00000016754	252.069		9940.ENSOARP00000016754	9		9940.ENSOARP00000013744	0.19112		9940.ENSOARP00000002391	776.683		9940.ENSOARP00000017177	5.94313		9940.ENSOARP00000001873	28767.1		9940.ENSOARP00000013604	0.76807	9940.ENSOARP00000015239	458776
9940.ENSOARP00000014181	9.22337e+13		9940.ENSOARP00000002700	0.922		9940.ENSOARP00000010732	66		9940.ENSOARP00000001360	70		9940.ENSOARP00000005806	251.903		9940.ENSOARP00000000984	9		9940.ENSOARP00000016809	0.19112		9940.ENSOARP00000006719	774.883		9940.ENSOARP00000016145	5.94265		9940.ENSOARP00000004555	28301.1		9940.ENSOARP00000017641	0.7619	9940.ENSOARP00000006668	444530
9940.ENSOARP00000005673	9.22337e+13		9940.ENSOARP00000014800	0.92117		9940.ENSOARP00000008487	66		9940.ENSOARP00000000815	69		9940.ENSOARP00000020460	251.673		9940.ENSOARP00000003140	9		9940.ENSOARP00000012446	0.19112		9940.ENSOARP00000017177	774.733		9940.ENSOARP00000005806	5.93057		9940.ENSOARP00000011414	27849.3		9940.ENSOARP00000003061	0.75758	9940.ENSOARP00000021748	442204
9940.ENSOARP00000017622	9.22337e+13		9940.ENSOARP00000000593	0.91966		9940.ENSOARP00000005709	66		9940.ENSOARP00000013709	69		9940.ENSOARP00000012423	251.369		9940.ENSOARP00000016376	8		9940.ENSOARP00000014621	0.19112		9940.ENSOARP00000005806	774.033		9940.ENSOARP00000013709	5.92912		9940.ENSOARP00000015222	27798.8		9940.ENSOARP00000012454	0.75	9940.ENSOARP00000014804	436114
9940.ENSOARP00000006978	9.22337e+13		9940.ENSOARP00000016799	0.90961		9940.ENSOARP00000005806	66		9940.ENSOARP00000005806	69		9940.ENSOARP00000006822	251.342		9940.ENSOARP00000004811	8		9940.ENSOARP00000007077	0.19112		9940.ENSOARP00000001394	773.967		9940.ENSOARP00000019613	5.92429		9940.ENSOARP00000005783	27194.6		9940.ENSOARP00000010477	0.75	9940.ENSOARP00000005806	435156
9940.ENSOARP00000018501	9.22337e+13		9940.ENSOARP00000011194	0.90902		9940.ENSOARP00000017177	66		9940.ENSOARP00000015173	68		9940.ENSOARP00000012606	251.089		9940.ENSOARP00000003930	8		9940.ENSOARP00000011107	0.19112		9940.ENSOARP00000013709	773.267		9940.ENSOARP00000012882	5.92284		9940.ENSOARP00000020253	27148.2		9940.ENSOARP00000009340	0.74545	9940.ENSOARP00000002391	431094
9940.ENSOARP00000016799	9.22337e+13		9940.ENSOARP00000011836	0.90394		9940.ENSOARP00000019723	66		9940.ENSOARP00000013680	67		9940.ENSOARP00000010845	250.727		9940.ENSOARP00000015875	8		9940.ENSOARP00000001774	0.19112		9940.ENSOARP00000013846	772.217		9940.ENSOARP00000015252	5.92139		9940.ENSOARP00000004648	26825.2		9940.ENSOARP00000011131	0.74545	9940.ENSOARP00000011447	426378
9940.ENSOARP00000007127	9.22337e+13		9940.ENSOARP00000021854	0.89212		9940.ENSOARP00000012423	65		9940.ENSOARP00000008487	67		9940.ENSOARP00000020271	249.784		9940.ENSOARP00000000366	8		9940.ENSOARP00000022238	0.19112		9940.ENSOARP00000022072	769.65		9940.ENSOARP00000006435	5.92091		9940.ENSOARP00000019613	26015.7		9940.ENSOARP00000005788	0.74154	9940.ENSOARP00000002817	417760
9940.ENSOARP00000016081	9.22337e+13		9940.ENSOARP00000022238	0.88214		9940.ENSOARP00000001360	65		9940.ENSOARP00000020253	67		9940.ENSOARP00000010311	249.682		9940.ENSOARP00000016344	8		9940.ENSOARP00000020481	0.19112		9940.ENSOARP00000006978	769.617		9940.ENSOARP00000012423	5.91946		9940.ENSOARP00000010922	25916.7		9940.ENSOARP00000014243	0.73333	9940.ENSOARP00000020253	413650
9940.ENSOARP00000015173	9.22337e+13		9940.ENSOARP00000022644	0.88112		9940.ENSOARP00000020253	65		9940.ENSOARP00000019723	67		9940.ENSOARP00000005329	249.358		9940.ENSOARP00000009316	8		9940.ENSOARP00000013709	0.19112		9940.ENSOARP00000005463	769.25		9940.ENSOARP00000007523	5.91897		9940.ENSOARP00000005806	25751.4		9940.ENSOARP00000017368	0.72632	9940.ENSOARP00000016809	403430
9940.ENSOARP00000018683	9.22337e+13		9940.ENSOARP00000021163	0.87958		9940.ENSOARP00000004555	65		9940.ENSOARP00000010732	66		9940.ENSOARP00000011836	249.211		9940.ENSOARP00000002753	8		9940.ENSOARP00000003930	0.19112		9940.ENSOARP00000012423	769.133		9940.ENSOARP00000011194	5.91849		9940.ENSOARP00000021748	25736.2		9940.ENSOARP00000008640	0.72063	9940.ENSOARP00000000276	396882
9940.ENSOARP00000021858	9.22337e+13		9940.ENSOARP00000007667	0.87955		9940.ENSOARP00000017129	64		9940.ENSOARP00000005709	66		9940.ENSOARP00000011387	248.911		9940.ENSOARP00000011227	8		9940.ENSOARP00000022656	0.19112		9940.ENSOARP00000011194	768.933		9940.ENSOARP00000005463	5.91463		9940.ENSOARP00000019652	24905.6		9940.ENSOARP00000005673	0.71836	9940.ENSOARP00000017177	396234
9940.ENSOARP00000021854	9.22337e+13		9940.ENSOARP00000010566	0.87836		9940.ENSOARP00000015439	63		9940.ENSOARP00000004555	66		9940.ENSOARP00000007127	248.895		9940.ENSOARP00000013320	8		9940.ENSOARP00000009687	0.19112		9940.ENSOARP00000007523	768.767		9940.ENSOARP00000017341	5.91318		9940.ENSOARP00000011107	23953.9		9940.ENSOARP00000013014	0.71667	9940.ENSOARP00000018101	395610
9940.ENSOARP00000007543	9.22337e+13		9940.ENSOARP00000014392	0.8767		9940.ENSOARP00000015188	63		9940.ENSOARP00000017177	66		9940.ENSOARP00000019895	248.812		9940.ENSOARP00000020204	8		9940.ENSOARP00000006178	0.19112		9940.ENSOARP00000011659	768.35		9940.ENSOARP00000016809	5.91269		9940.ENSOARP00000008814	23916.9		9940.ENSOARP00000009922	0.71667	9940.ENSOARP00000015252	394404
9940.ENSOARP00000015188	9.22337e+13		9940.ENSOARP00000020027	0.87482		9940.ENSOARP00000011194	63		9940.ENSOARP00000022038	66		9940.ENSOARP00000004811	248.097		9940.ENSOARP00000017477	8		9940.ENSOARP00000020027	0.19112		9940.ENSOARP00000015173	768.033		9940.ENSOARP00000006719	5.91221		9940.ENSOARP00000000276	23903.6		9940.ENSOARP00000014800	0.71429	9940.ENSOARP00000017956	376140
9940.ENSOARP00000010732	9.22337e+13		9940.ENSOARP00000003989	0.87129		9940.ENSOARP00000022395	63		9940.ENSOARP00000012423	65		9940.ENSOARP00000010732	247.79		9940.ENSOARP00000011414	8		9940.ENSOARP00000012882	0.19112		9940.ENSOARP00000015252	767.317		9940.ENSOARP00000006668	5.90979		9940.ENSOARP00000001142	23725.1		9940.ENSOARP00000007606	0.7033	9940.ENSOARP00000016839	374800
9940.ENSOARP00000007167	9.22337e+13		9940.ENSOARP00000022656	0.86825		9940.ENSOARP00000022038	63		9940.ENSOARP00000020204	65		9940.ENSOARP00000016707	246.964		9940.ENSOARP00000006161	7		9940.ENSOARP00000009233	0.19112		9940.ENSOARP00000005333	766.7		9940.ENSOARP00000014812	5.90979		9940.ENSOARP00000022153	22936.3		9940.ENSOARP00000002550	0.7	9940.ENSOARP00000016145	371568
9940.ENSOARP00000011659	9.22337e+13		9940.ENSOARP00000012375	0.86791		9940.ENSOARP00000017476	62		9940.ENSOARP00000022395	65		9940.ENSOARP00000000839	246.626		9940.ENSOARP00000003973	7		9940.ENSOARP00000001736	0.19112		9940.ENSOARP00000019723	764.283		9940.ENSOARP00000021248	5.90641		9940.ENSOARP00000004821	22864.8		9940.ENSOARP00000003414	0.7	9940.ENSOARP00000001873	370446
9940.ENSOARP00000010311	9.22337e+13		9940.ENSOARP00000018936	0.86537		9940.ENSOARP00000013320	61		9940.ENSOARP00000015439	64		9940.ENSOARP00000020253	246.335		9940.ENSOARP00000004801	7		9940.ENSOARP00000019028	0.19112		9940.ENSOARP00000006435	764.1		9940.ENSOARP00000000332	5.90593		9940.ENSOARP00000006435	22545.8		9940.ENSOARP00000000797	0.7	9940.ENSOARP00000006435	369320
9940.ENSOARP00000012975	9.22337e+13		9940.ENSOARP00000011092	0.86537		9940.ENSOARP00000020460	60		9940.ENSOARP00000016839	64		9940.ENSOARP00000001360	246.311		9940.ENSOARP00000015893	7		9940.ENSOARP00000022183	0.19112		9940.ENSOARP00000000332	763.083		9940.ENSOARP00000001804	5.90303		9940.ENSOARP00000016809	22190.8		9940.ENSOARP00000017500	0.7	9940.ENSOARP00000008094	368104
9940.ENSOARP00000003579	9.22337e+13		9940.ENSOARP00000015985	0.86537		9940.ENSOARP00000000815	60		9940.ENSOARP00000017476	64		9940.ENSOARP00000015439	246.111		9940.ENSOARP00000021294	7		9940.ENSOARP00000004772	0.19112		9940.ENSOARP00000015439	762.767		9940.ENSOARP00000020204	5.90303		9940.ENSOARP00000015252	22052.2		9940.ENSOARP00000005501	0.69231	9940.ENSOARP00000004240	367724
9940.ENSOARP00000011194	9.22337e+13		9940.ENSOARP00000007986	0.86537		9940.ENSOARP00000010311	60		9940.ENSOARP00000017129	64		9940.ENSOARP00000019723	246.037		9940.ENSOARP00000005687	7		9940.ENSOARP00000003452	0.19112		9940.ENSOARP00000005709	762.383		9940.ENSOARP00000011659	5.90206		9940.ENSOARP00000020511	21808.2		9940.ENSOARP00000020728	0.69231	9940.ENSOARP00000016247	365876
9940.ENSOARP00000014660	9.22337e+13		9940.ENSOARP00000016179	0.86537		9940.ENSOARP00000014660	60		9940.ENSOARP00000015188	63		9940.ENSOARP00000005709	245.813		9940.ENSOARP00000008715	7		9940.ENSOARP00000006962	0.19112		9940.ENSOARP00000007127	761.75		9940.ENSOARP00000015439	5.8982		9940.ENSOARP00000021538	21797.7		9940.ENSOARP00000014392	0.68615	9940.ENSOARP00000012423	364346
9940.ENSOARP00000016839	9.22337e+13		9940.ENSOARP00000000839	0.86215		9940.ENSOARP00000020204	60		9940.ENSOARP00000011194	63		9940.ENSOARP00000017476	245.772		9940.ENSOARP00000004851	7		9940.ENSOARP00000013229	0.19112		9940.ENSOARP00000012882	761.7		9940.ENSOARP00000000679	5.89723		9940.ENSOARP00000018101	21783.9		9940.ENSOARP00000009033	0.68449	9940.ENSOARP00000022072	356550
9940.ENSOARP00000007523	9.22337e+13		9940.ENSOARP00000014181	0.85998		9940.ENSOARP00000002817	60		9940.ENSOARP00000013320	63		9940.ENSOARP00000014660	245.624		9940.ENSOARP00000006668	7		9940.ENSOARP00000016735	0.19112		9940.ENSOARP00000020204	761.55		9940.ENSOARP00000015173	5.89675		9940.ENSOARP00000009687	21360		9940.ENSOARP00000001484	0.67974	9940.ENSOARP00000008814	355426
9940.ENSOARP00000005329	9.22337e+13		9940.ENSOARP00000009752	0.85919		9940.ENSOARP00000000276	60		9940.ENSOARP00000000276	62		9940.ENSOARP00000022038	245.184		9940.ENSOARP00000008814	7		9940.ENSOARP00000015439	0.19112		9940.ENSOARP00000017341	760.7		9940.ENSOARP00000022072	5.89627		9940.ENSOARP00000011447	21311.9		9940.ENSOARP00000016966	0.67857	9940.ENSOARP00000004851	352600
9940.ENSOARP00000015160	9.22337e+13		9940.ENSOARP00000019022	0.85909		9940.ENSOARP00000012490	59		9940.ENSOARP00000021163	62		9940.ENSOARP00000018101	245.182		9940.ENSOARP00000019613	7		9940.ENSOARP00000016769	0.19112		9940.ENSOARP00000016839	760.217		9940.ENSOARP00000006978	5.89434		9940.ENSOARP00000011575	21166.3		9940.ENSOARP00000018483	0.67465	9940.ENSOARP00000019723	351536
9940.ENSOARP00000003155	9.22337e+13		9940.ENSOARP00000006822	0.85497		9940.ENSOARP00000005333	59		9940.ENSOARP00000020460	61		9940.ENSOARP00000004555	244.539		9940.ENSOARP00000013099	7		9940.ENSOARP00000006943	0.19112		9940.ENSOARP00000006668	760.117		9940.ENSOARP00000007127	5.89144		9940.ENSOARP00000016358	21019.6		9940.ENSOARP00000005337	0.67287	9940.ENSOARP00000011031	343724
9940.ENSOARP00000005337	9.22337e+13		9940.ENSOARP00000010845	0.854		9940.ENSOARP00000012606	59		9940.ENSOARP00000014660	61		9940.ENSOARP00000012823	244.409		9940.ENSOARP00000017177	7		9940.ENSOARP00000013241	0.19112		9940.ENSOARP00000019613	760.05		9940.ENSOARP00000014638	5.89144		9940.ENSOARP00000017341	20976.1		9940.ENSOARP00000020271	0.67287	9940.ENSOARP00000012606	338364
9940.ENSOARP00000019501	9.22337e+13		9940.ENSOARP00000016622	0.85246		9940.ENSOARP00000021163	59		9940.ENSOARP00000008803	61		9940.ENSOARP00000012490	244.393		9940.ENSOARP00000012823	6		9940.ENSOARP00000011064	0.19112		9940.ENSOARP00000008487	759.317		9940.ENSOARP00000019723	5.89095		9940.ENSOARP00000008654	20745.9		9940.ENSOARP00000013920	0.67194	9940.ENSOARP00000011107	334162
9940.ENSOARP00000005783	9.22337e+13		9940.ENSOARP00000015077	0.84767		9940.ENSOARP00000004811	58		9940.ENSOARP00000012606	61		9940.ENSOARP00000008640	243.594		9940.ENSOARP00000011923	6		9940.ENSOARP00000012392	0.19112		9940.ENSOARP00000001804	758.567		9940.ENSOARP00000005333	5.88999		9940.ENSOARP00000014798	20744.4		9940.ENSOARP00000008087	0.67073	9940.ENSOARP00000006978	333408
9940.ENSOARP00000005788	9.22337e+13		9940.ENSOARP00000017368	0.84748		9940.ENSOARP00000018501	58		9940.ENSOARP00000002817	61		9940.ENSOARP00000004240	243.12		9940.ENSOARP00000002638	6		9940.ENSOARP00000017601	0.19112		9940.ENSOARP00000008013	758.417		9940.ENSOARP00000005709	5.88805		9940.ENSOARP00000016247	20697.2		9940.ENSOARP00000008350	0.66667	9940.ENSOARP00000010922	331602
9940.ENSOARP00000008803	9.22337e+13		9940.ENSOARP00000015860	0.84683		9940.ENSOARP00000016839	58		9940.ENSOARP00000015252	61		9940.ENSOARP00000017129	242.257		9940.ENSOARP00000007077	6		9940.ENSOARP00000016754	0.19112		9940.ENSOARP00000000276	758.333		9940.ENSOARP00000008487	5.88467		9940.ENSOARP00000006350	20555.2		9940.ENSOARP00000008308	0.66667	9940.ENSOARP00000018683	329424
9940.ENSOARP00000014252	9.22337e+13		9940.ENSOARP00000014505	0.84376		9940.ENSOARP00000007523	58		9940.ENSOARP00000012823	60		9940.ENSOARP00000011788	241.191		9940.ENSOARP00000020481	6		9940.ENSOARP00000021294	0.19112		9940.ENSOARP00000014638	757.583		9940.ENSOARP00000010364	5.88081		9940.ENSOARP00000010364	20002		9940.ENSOARP00000015958	0.66667	9940.ENSOARP00000008738	327894
9940.ENSOARP00000009898	9.22337e+13		9940.ENSOARP00000002051	0.84224		9940.ENSOARP00000012823	57		9940.ENSOARP00000004811	60		9940.ENSOARP00000007523	241.067		9940.ENSOARP00000001736	6		9940.ENSOARP00000016707	0.19112		9940.ENSOARP00000021248	756.333		9940.ENSOARP00000016839	5.87888		9940.ENSOARP00000020481	19869.1		9940.ENSOARP00000013773	0.66667	9940.ENSOARP00000014798	322344
9940.ENSOARP00000008591	9.22337e+13		9940.ENSOARP00000002945	0.8406		9940.ENSOARP00000008803	57		9940.ENSOARP00000010311	60		9940.ENSOARP00000008803	240.869		9940.ENSOARP00000011059	6		9940.ENSOARP00000022145	0.19112		9940.ENSOARP00000008671	755.35		9940.ENSOARP00000008671	5.87598		9940.ENSOARP00000002817	19690.7		9940.ENSOARP00000018180	0.66667	9940.ENSOARP00000017341	318936
9940.ENSOARP00000012606	9.22337e+13		9940.ENSOARP00000016081	0.83774		9940.ENSOARP00000005463	57		9940.ENSOARP00000000723	60		9940.ENSOARP00000018483	240.728		9940.ENSOARP00000001278	6		9940.ENSOARP00000013219	0.19112		9940.ENSOARP00000015359	754.983		9940.ENSOARP00000008013	5.87404		9940.ENSOARP00000022072	19499.7		9940.ENSOARP00000011092	0.66667	9940.ENSOARP00000005709	318112
9940.ENSOARP00000018385	9.22337e+13		9940.ENSOARP00000004293	0.83747		9940.ENSOARP00000000723	57		9940.ENSOARP00000019895	59		9940.ENSOARP00000016839	240.24		9940.ENSOARP00000012392	6		9940.ENSOARP00000011031	0.19112		9940.ENSOARP00000011995	754.55		9940.ENSOARP00000000276	5.87066		9940.ENSOARP00000012606	19363.3		9940.ENSOARP00000020552	0.66667	9940.ENSOARP00000001736	313920
9940.ENSOARP00000006350	9.22337e+13		9940.ENSOARP00000015160	0.83516		9940.ENSOARP00000022615	56		9940.ENSOARP00000012490	59		9940.ENSOARP00000017622	237.621		9940.ENSOARP00000022153	6		9940.ENSOARP00000015875	0.19112		9940.ENSOARP00000010364	753.85		9940.ENSOARP00000006822	5.87066		9940.ENSOARP00000017956	19222.8		9940.ENSOARP00000021434	0.66667	9940.ENSOARP00000016344	313632
9940.ENSOARP00000010845	9.22337e+13		9940.ENSOARP00000016988	0.8346		9940.ENSOARP00000006138	56		9940.ENSOARP00000006138	58		9940.ENSOARP00000008783	237.332		9940.ENSOARP00000004372	6		9940.ENSOARP00000018903	0.19112		9940.ENSOARP00000006822	753.033		9940.ENSOARP00000016344	5.86776		9940.ENSOARP00000017177	19203.1		9940.ENSOARP00000022768	0.66667	9940.ENSOARP00000015439	311586
9940.ENSOARP00000019652	9.22337e+13		9940.ENSOARP00000018129	0.8341		9940.ENSOARP00000019895	56		9940.ENSOARP00000018501	58		9940.ENSOARP00000002945	236.841		9940.ENSOARP00000010773	6		9940.ENSOARP00000022153	0.19112		9940.ENSOARP00000022038	753		9940.ENSOARP00000008814	5.8668		9940.ENSOARP00000016145	18903.8		9940.ENSOARP00000008424	0.66667	9940.ENSOARP00000017093	311148
9940.ENSOARP00000017476	9.22337e+13		9940.ENSOARP00000005329	0.83323		9940.ENSOARP00000003452	56		9940.ENSOARP00000007523	58		9940.ENSOARP00000005966	236.338		9940.ENSOARP00000013800	6		9940.ENSOARP00000013680	0.19112		9940.ENSOARP00000013680	752.783		9940.ENSOARP00000001873	5.86583		9940.ENSOARP00000004240	18589.7		9940.ENSOARP00000010747	0.66667	9940.ENSOARP00000004648	310950
9940.ENSOARP00000016145	9.22337e+13		9940.ENSOARP00000019895	0.8257		9940.ENSOARP00000007127	56		9940.ENSOARP00000005463	58		9940.ENSOARP00000017601	236.302		9940.ENSOARP00000017341	6		9940.ENSOARP00000003041	0.19112		9940.ENSOARP00000012490	751.75		9940.ENSOARP00000014621	5.86535		9940.ENSOARP00000014886	18555.7		9940.ENSOARP00000019919	0.66667	9940.ENSOARP00000012823	308014
9940.ENSOARP00000007667	9.22337e+13		9940.ENSOARP00000013920	0.82321		9940.ENSOARP00000015252	56		9940.ENSOARP00000007127	57		9940.ENSOARP00000003452	235.742		9940.ENSOARP00000007190	6		9940.ENSOARP00000004372	0.19112		9940.ENSOARP00000008814	750.383		9940.ENSOARP00000020820	5.86052		9940.ENSOARP00000003830	18474.5		9940.ENSOARP00000016179	0.66667	9940.ENSOARP00000008849	305484
9940.ENSOARP00000020271	9.22337e+13		9940.ENSOARP00000009966	0.82298		9940.ENSOARP00000008671	56		9940.ENSOARP00000008671	57		9940.ENSOARP00000012375	235.113		9940.ENSOARP00000011188	6		9940.ENSOARP00000016344	0.19112		9940.ENSOARP00000000679	749.45		9940.ENSOARP00000012490	5.86003		9940.ENSOARP00000012823	18474.3		9940.ENSOARP00000021981	0.66667	9940.ENSOARP00000011414	304114
9940.ENSOARP00000011321	9.22337e+13		9940.ENSOARP00000011131	0.81806		9940.ENSOARP00000008783	55		9940.ENSOARP00000022615	56		9940.ENSOARP00000006719	234.954		9940.ENSOARP00000003539	6		9940.ENSOARP00000018527	0.19112		9940.ENSOARP00000004240	749.067		9940.ENSOARP00000011995	5.85375		9940.ENSOARP00000004851	18392.3		9940.ENSOARP00000009452	0.66667	9940.ENSOARP00000008671	301094
9940.ENSOARP00000009036	9.22337e+13		9940.ENSOARP00000006276	0.81677		9940.ENSOARP00000014638	55		9940.ENSOARP00000008783	56		9940.ENSOARP00000022183	232.894		9940.ENSOARP00000003507	6		9940.ENSOARP00000018526	0.19112		9940.ENSOARP00000014660	748.917		9940.ENSOARP00000004621	5.85375		9940.ENSOARP00000006978	18375.9		9940.ENSOARP00000021050	0.66667	9940.ENSOARP00000010129	299086
9940.ENSOARP00000009033	9.22337e+13		9940.ENSOARP00000017622	0.81657		9940.ENSOARP00000018129	54		9940.ENSOARP00000004851	56		9940.ENSOARP00000006138	232.604		9940.ENSOARP00000019931	6		9940.ENSOARP00000004386	0.19112		9940.ENSOARP00000006138	747.95		9940.ENSOARP00000018129	5.85086		9940.ENSOARP00000019723	18374.7		9940.ENSOARP00000020791	0.66667	9940.ENSOARP00000021538	298038
9940.ENSOARP00000014804	9.22337e+13		9940.ENSOARP00000016364	0.8164		9940.ENSOARP00000011387	54		9940.ENSOARP00000014638	56		9940.ENSOARP00000008671	232.568		9940.ENSOARP00000009898	6		9940.ENSOARP00000020834	0.19112		9940.ENSOARP00000014621	747.867		9940.ENSOARP00000014660	5.85037		9940.ENSOARP00000019931	18364.4		9940.ENSOARP00000006016	0.66667	9940.ENSOARP00000017477	296670
9940.ENSOARP00000002817	9.22337e+13		9940.ENSOARP00000021608	0.8164		9940.ENSOARP00000016769	53		9940.ENSOARP00000000332	56		9940.ENSOARP00000011321	232.55		9940.ENSOARP00000017093	6		9940.ENSOARP00000018510	0.19112		9940.ENSOARP00000004811	747.55		9940.ENSOARP00000013053	5.84989		9940.ENSOARP00000016344	18364.3		9940.ENSOARP00000016250	0.66667	9940.ENSOARP00000013053	295930
9940.ENSOARP00000020253	9.22337e+13		9940.ENSOARP00000011321	0.81496		9940.ENSOARP00000004851	53		9940.ENSOARP00000004240	56		9940.ENSOARP00000006063	231.721		9940.ENSOARP00000006715	6		9940.ENSOARP00000008710	0.19112		9940.ENSOARP00000004621	747.217		9940.ENSOARP00000015359	5.84941		9940.ENSOARP00000019762	18150.7		9940.ENSOARP00000001665	0.66667	9940.ENSOARP00000007523	294844
9940.ENSOARP00000017093	9.22337e+13		9940.ENSOARP00000012162	0.81146		9940.ENSOARP00000010845	53		9940.ENSOARP00000018101	55		9940.ENSOARP00000020027	231.571		9940.ENSOARP00000015252	6		9940.ENSOARP00000021713	0.19112		9940.ENSOARP00000018129	747.017		9940.ENSOARP00000013680	5.84844		9940.ENSOARP00000001774	17939.4		9940.ENSOARP00000014046	0.66667	9940.ENSOARP00000016358	289374
9940.ENSOARP00000003645	9.22337e+13		9940.ENSOARP00000003930	0.8083		9940.ENSOARP00000004240	53		9940.ENSOARP00000011387	55		9940.ENSOARP00000003930	231.142		9940.ENSOARP00000008654	6		9940.ENSOARP00000016369	0.19112		9940.ENSOARP00000012579	746.55		9940.ENSOARP00000019910	5.84844		9940.ENSOARP00000017093	17924.8		9940.ENSOARP00000016799	0.6572	9940.ENSOARP00000017476	288540
9940.ENSOARP00000012579	9.22337e+13		9940.ENSOARP00000011387	0.80346		9940.ENSOARP00000003930	52		9940.ENSOARP00000016247	55		9940.ENSOARP00000007667	230.782		9940.ENSOARP00000000332	6		9940.ENSOARP00000014181	0.19112		9940.ENSOARP00000004851	746.517		9940.ENSOARP00000004240	5.84844		9940.ENSOARP00000013800	17836.4		9940.ENSOARP00000001485	0.65497	9940.ENSOARP00000010364	286330
9940.ENSOARP00000005806	9.22337e+13		9940.ENSOARP00000017853	0.80119		9940.ENSOARP00000022145	52		9940.ENSOARP00000018129	54		9940.ENSOARP00000022238	230.037		9940.ENSOARP00000013108	6		9940.ENSOARP00000017204	0.19112		9940.ENSOARP00000019910	746.483		9940.ENSOARP00000012823	5.84796		9940.ENSOARP00000018739	17768.7		9940.ENSOARP00000021517	0.65263	9940.ENSOARP00000014638	285716
9940.ENSOARP00000014784	9.22337e+13		9940.ENSOARP00000004386	0.79954		9940.ENSOARP00000000366	52		9940.ENSOARP00000016769	54		9940.ENSOARP00000018129	229.197		9940.ENSOARP00000012829	5		9940.ENSOARP00000016358	0.19112		9940.ENSOARP00000012823	746.3		9940.ENSOARP00000012579	5.84747		9940.ENSOARP00000020282	17738.7		9940.ENSOARP00000021504	0.65263	9940.ENSOARP00000011995	280468
9940.ENSOARP00000008087	9.22337e+13		9940.ENSOARP00000013933	0.79905		9940.ENSOARP00000006435	52		9940.ENSOARP00000022145	54		9940.ENSOARP00000016247	228.805		9940.ENSOARP00000017274	5		9940.ENSOARP00000005673	0.19112		9940.ENSOARP00000016344	745.817		9940.ENSOARP00000000604	5.84603		9940.ENSOARP00000017476	17613.6		9940.ENSOARP00000004661	0.65161	9940.ENSOARP00000013317	278754
9940.ENSOARP00000022395	9.22337e+13		9940.ENSOARP00000011064	0.79334		9940.ENSOARP00000016247	52		9940.ENSOARP00000005966	54		9940.ENSOARP00000006765	227.606		9940.ENSOARP00000009651	5		9940.ENSOARP00000006527	0.19112		9940.ENSOARP00000022395	745.817		9940.ENSOARP00000022038	5.84603		9940.ENSOARP00000010303	17460.6		9940.ENSOARP00000003275	0.64784	9940.ENSOARP00000012882	278608
9940.ENSOARP00000008094	9.22337e+13		9940.ENSOARP00000013680	0.78987		9940.ENSOARP00000000332	51		9940.ENSOARP00000006435	54		9940.ENSOARP00000003275	226.436		9940.ENSOARP00000008344	5		9940.ENSOARP00000017622	0.19112		9940.ENSOARP00000013053	745.217		9940.ENSOARP00000004811	5.84071		9940.ENSOARP00000013053	17450.7		9940.ENSOARP00000008762	0.64673	9940.ENSOARP00000001774	272940
9940.ENSOARP00000005463	9.22337e+13		9940.ENSOARP00000022213	0.78607		9940.ENSOARP00000005966	51		9940.ENSOARP00000000366	53		9940.ENSOARP00000002817	225.56		9940.ENSOARP00000020460	5		9940.ENSOARP00000006978	0.19112		9940.ENSOARP00000001873	743.5		9940.ENSOARP00000006138	5.83926		9940.ENSOARP00000022546	17368.6		9940.ENSOARP00000008710	0.6446	9940.ENSOARP00000015359	270066
9940.ENSOARP00000014392	9.22337e+13		9940.ENSOARP00000015925	0.78535		9940.ENSOARP00000022238	50		9940.ENSOARP00000012975	53		9940.ENSOARP00000008762	224.471		9940.ENSOARP00000006141	5		9940.ENSOARP00000018501	0.19112		9940.ENSOARP00000017476	743.45		9940.ENSOARP00000014417	5.83395		9940.ENSOARP00000020834	17048.8		9940.ENSOARP00000015043	0.64286	9940.ENSOARP00000010939	266222
9940.ENSOARP00000003275	9.22337e+13		9940.ENSOARP00000021556	0.78398		9940.ENSOARP00000012375	50		9940.ENSOARP00000010845	53		9940.ENSOARP00000021854	224.06		9940.ENSOARP00000006112	5		9940.ENSOARP00000020820	0.19112		9940.ENSOARP00000010845	742.45		9940.ENSOARP00000021574	5.83346		9940.ENSOARP00000006570	17041.8		9940.ENSOARP00000021372	0.64286	9940.ENSOARP00000004811	265202
9940.ENSOARP00000007638	9.22337e+13		9940.ENSOARP00000014083	0.77927		9940.ENSOARP00000007667	50		9940.ENSOARP00000006822	53		9940.ENSOARP00000009036	223.945		9940.ENSOARP00000006114	5		9940.ENSOARP00000016799	0.19112		9940.ENSOARP00000017601	742.317		9940.ENSOARP00000017601	5.83298		9940.ENSOARP00000001736	16950.9		9940.ENSOARP00000009862	0.6381	9940.ENSOARP00000001142	263812
9940.ENSOARP00000006767	9.22337e+13		9940.ENSOARP00000006767	0.77685		9940.ENSOARP00000006822	50		9940.ENSOARP00000003930	52		9940.ENSOARP00000008591	223.81		9940.ENSOARP00000008783	5		9940.ENSOARP00000007127	0.19112		9940.ENSOARP00000020820	742.067		9940.ENSOARP00000004821	5.83202		9940.ENSOARP00000021248	16942.9		9940.ENSOARP00000013619	0.6381	9940.ENSOARP00000022153	260214
9940.ENSOARP00000013053	9.22337e+13		9940.ENSOARP00000018866	0.77565		9940.ENSOARP00000018101	49		9940.ENSOARP00000012375	52		9940.ENSOARP00000013320	223.657		9940.ENSOARP00000004396	5		9940.ENSOARP00000017394	0.19112		9940.ENSOARP00000017129	741.367		9940.ENSOARP00000004851	5.8296		9940.ENSOARP00000000679	16896.6		9940.ENSOARP00000003155	0.63077	9940.ENSOARP00000005966	256020
9940.ENSOARP00000015239	9.22337e+13		9940.ENSOARP00000022266	0.77437		9940.ENSOARP00000020027	48		9940.ENSOARP00000012579	52		9940.ENSOARP00000011629	223.44		9940.ENSOARP00000012421	5		9940.ENSOARP00000022733	0.19112		9940.ENSOARP00000000723	741.15		9940.ENSOARP00000011107	5.82767		9940.ENSOARP00000012882	16609.3		9940.ENSOARP00000005407	0.62821	9940.ENSOARP00000007127	255926
9940.ENSOARP00000015222	9.22337e+13		9940.ENSOARP00000013014	0.77178		9940.ENSOARP00000001804	48		9940.ENSOARP00000016358	51		9940.ENSOARP00000016769	223.12		9940.ENSOARP00000016809	5		9940.ENSOARP00000016061	0.19112		9940.ENSOARP00000011321	740.567		9940.ENSOARP00000011321	5.82767		9940.ENSOARP00000007327	16575.8		9940.ENSOARP00000019991	0.62637	9940.ENSOARP00000019910	255422
9940.ENSOARP00000017886	9.22337e+13		9940.ENSOARP00000009922	0.77178		9940.ENSOARP00000005329	48		9940.ENSOARP00000005329	51		9940.ENSOARP00000014181	222.61		9940.ENSOARP00000002624	5		9940.ENSOARP00000016060	0.19112		9940.ENSOARP00000015188	739.833		9940.ENSOARP00000011189	5.82429		9940.ENSOARP00000008671	16322.2		9940.ENSOARP00000021176	0.62121	9940.ENSOARP00000011659	254338
9940.ENSOARP00000010529	9.22337e+13		9940.ENSOARP00000007155	0.76834		9940.ENSOARP00000012579	48		9940.ENSOARP00000010529	51		9940.ENSOARP00000014505	222.286		9940.ENSOARP00000008375	5		9940.ENSOARP00000009762	0.19112		9940.ENSOARP00000021163	739.783		9940.ENSOARP00000010845	5.8238		9940.ENSOARP00000022542	16280.3		9940.ENSOARP00000003455	0.61988	9940.ENSOARP00000008803	250776
9940.ENSOARP00000018483	9.22337e+13		9940.ENSOARP00000009935	0.76373		9940.ENSOARP00000021938	48		9940.ENSOARP00000022238	50		9940.ENSOARP00000008710	222.05		9940.ENSOARP00000016735	5		9940.ENSOARP00000001804	0.19112		9940.ENSOARP00000019895	739		9940.ENSOARP00000022395	5.8238		9940.ENSOARP00000012423	16278.8		9940.ENSOARP00000009133	0.61905	9940.ENSOARP00000000679	250436
9940.ENSOARP00000008671	9.22337e+13		9940.ENSOARP00000010068	0.76178		9940.ENSOARP00000011836	48		9940.ENSOARP00000020027	50		9940.ENSOARP00000005501	221.335		9940.ENSOARP00000006943	5		9940.ENSOARP00000010303	0.19112		9940.ENSOARP00000020460	738.45		9940.ENSOARP00000001736	5.82332		9940.ENSOARP00000015239	16215.2		9940.ENSOARP00000019022	0.6164	9940.ENSOARP00000021248	248790
9940.ENSOARP00000000723	9.22337e+13		9940.ENSOARP00000021517	0.7615		9940.ENSOARP00000000839	47		9940.ENSOARP00000007667	50		9940.ENSOARP00000013744	221.271		9940.ENSOARP00000018936	5		9940.ENSOARP00000011629	0.19112		9940.ENSOARP00000021574	738.45		9940.ENSOARP00000017958	5.81994		9940.ENSOARP00000008738	16058.8		9940.ENSOARP00000003645	0.61311	9940.ENSOARP00000013680	247270
9940.ENSOARP00000004293	9.22337e+13		9940.ENSOARP00000021504	0.7615		9940.ENSOARP00000014621	47		9940.ENSOARP00000004293	50		9940.ENSOARP00000012579	220.967		9940.ENSOARP00000009173	5		9940.ENSOARP00000016081	0.19112		9940.ENSOARP00000010732	738.05		9940.ENSOARP00000014798	5.81849		9940.ENSOARP00000015439	16017.3		9940.ENSOARP00000014784	0.61256	9940.ENSOARP00000022038	246118
9940.ENSOARP00000009966	9.22337e+13		9940.ENSOARP00000012318	0.76102		9940.ENSOARP00000017601	47		9940.ENSOARP00000022104	50		9940.ENSOARP00000008087	220.283		9940.ENSOARP00000001211	5		9940.ENSOARP00000010722	0.19112		9940.ENSOARP00000022145	737.95		9940.ENSOARP00000010922	5.81704		9940.ENSOARP00000007190	15985.2		9940.ENSOARP00000004731	0.61111	9940.ENSOARP00000010303	241040
9940.ENSOARP00000011836	9.22337e+13		9940.ENSOARP00000001432	0.75876		9940.ENSOARP00000008738	47		9940.ENSOARP00000004621	50		9940.ENSOARP00000018236	218.358		9940.ENSOARP00000020834	5		9940.ENSOARP00000015173	0.19112		9940.ENSOARP00000003930	737.7		9940.ENSOARP00000000723	5.81656		9940.ENSOARP00000008849	15844.2		9940.ENSOARP00000007167	0.60962	9940.ENSOARP00000019931	240988
9940.ENSOARP00000008640	9.22337e+13		9940.ENSOARP00000009027	0.7582		9940.ENSOARP00000007167	47		9940.ENSOARP00000014621	49		9940.ENSOARP00000004293	217.22		9940.ENSOARP00000018510	5		9940.ENSOARP00000018683	0.19112		9940.ENSOARP00000005329	737.567		9940.ENSOARP00000020743	5.81511		9940.ENSOARP00000011227	15826.6		9940.ENSOARP00000022213	0.60952	9940.ENSOARP00000019222	240394
9940.ENSOARP00000017129	9.22337e+13		9940.ENSOARP00000010958	0.75809		9940.ENSOARP00000012975	47		9940.ENSOARP00000001804	49		9940.ENSOARP00000022145	216.89		9940.ENSOARP00000013293	5		9940.ENSOARP00000020511	0.19112		9940.ENSOARP00000000604	737.567		9940.ENSOARP00000011501	5.81462		9940.ENSOARP00000006715	15742.7		9940.ENSOARP00000012284	0.60714	9940.ENSOARP00000014621	240068
9940.ENSOARP00000010119	9.22337e+13		9940.ENSOARP00000009862	0.75741		9940.ENSOARP00000019910	47		9940.ENSOARP00000011629	49		9940.ENSOARP00000019910	215.455		9940.ENSOARP00000016061	5		9940.ENSOARP00000018679	0.19112		9940.ENSOARP00000011836	737.417		9940.ENSOARP00000011836	5.81317		9940.ENSOARP00000017971	15636.1		9940.ENSOARP00000013933	0.60474	9940.ENSOARP00000005463	237182
9940.ENSOARP00000014505	9.22337e+13		9940.ENSOARP00000013619	0.75741		9940.ENSOARP00000006668	47		9940.ENSOARP00000021938	49		9940.ENSOARP00000003645	215.261		9940.ENSOARP00000010303	5		9940.ENSOARP00000007543	0.19112		9940.ENSOARP00000014798	737.083		9940.ENSOARP00000013800	5.81269		9940.ENSOARP00000008088	15523.6		9940.ENSOARP00000010566	0.60227	9940.ENSOARP00000006570	235788
9940.ENSOARP00000002504	9.22337e+13		9940.ENSOARP00000015188	0.75708		9940.ENSOARP00000005337	47		9940.ENSOARP00000013053	49		9940.ENSOARP00000000366	214.504		9940.ENSOARP00000011629	5		9940.ENSOARP00000020543	0.19112		9940.ENSOARP00000017958	736.533		9940.ENSOARP00000017476	5.81221		9940.ENSOARP00000019910	15357.6		9940.ENSOARP00000020406	0.6	9940.ENSOARP00000010732	233130
9940.ENSOARP00000010566	9.22337e+13		9940.ENSOARP00000008671	0.75636		9940.ENSOARP00000021535	47		9940.ENSOARP00000002945	49		9940.ENSOARP00000022656	214.486		9940.ENSOARP00000019588	5		9940.ENSOARP00000003191	0.19112		9940.ENSOARP00000018101	735.767		9940.ENSOARP00000017129	5.81124		9940.ENSOARP00000022145	15286.4		9940.ENSOARP00000013690	0.6	9940.ENSOARP00000011501	229824
9940.ENSOARP00000000300	9.22337e+13		9940.ENSOARP00000015407	0.75542		9940.ENSOARP00000020271	47		9940.ENSOARP00000022183	48		9940.ENSOARP00000006324	213.804		9940.ENSOARP00000010727	5		9940.ENSOARP00000015188	0.19112		9940.ENSOARP00000011107	735.067		9940.ENSOARP00000019895	5.81028		9940.ENSOARP00000015359	15226.6		9940.ENSOARP00000014185	0.6	9940.ENSOARP00000020481	228300
9940.ENSOARP00000006063	9.22337e+13		9940.ENSOARP00000016048	0.75542		9940.ENSOARP00000010529	47		9940.ENSOARP00000008738	48		9940.ENSOARP00000000276	213.661		9940.ENSOARP00000015173	5		9940.ENSOARP00000010732	0.19112		9940.ENSOARP00000014417	735.067		9940.ENSOARP00000005329	5.81028		9940.ENSOARP00000005966	15187.3		9940.ENSOARP00000008413	0.6	9940.ENSOARP00000013800	224852
9940.ENSOARP00000006064	9.22337e+13		9940.ENSOARP00000013483	0.75224		9940.ENSOARP00000018483	47		9940.ENSOARP00000013846	48		9940.ENSOARP00000008307	213.468		9940.ENSOARP00000010364	5		9940.ENSOARP00000010364	0.19112		9940.ENSOARP00000018501	734.683		9940.ENSOARP00000003930	5.80931		9940.ENSOARP00000012392	15151.6		9940.ENSOARP00000011641	0.6	9940.ENSOARP00000019762	224576
9940.ENSOARP00000013604	9.22337e+13		9940.ENSOARP00000014197	0.75217		9940.ENSOARP00000022104	47		9940.ENSOARP00000019910	48		9940.ENSOARP00000003155	213.296		9940.ENSOARP00000001432	5		9940.ENSOARP00000022336	0.19112		9940.ENSOARP00000008803	733.883		9940.ENSOARP00000020247	5.80931		9940.ENSOARP00000013317	15150.4		9940.ENSOARP00000006724	0.6	9940.ENSOARP00000011321	223722
9940.ENSOARP00000002945	9.22337e+13		9940.ENSOARP00000001485	0.75048		9940.ENSOARP00000002945	47		9940.ENSOARP00000006668	48		9940.ENSOARP00000010068	213.041		9940.ENSOARP00000001898	5		9940.ENSOARP00000008072	0.19112		9940.ENSOARP00000005966	733.583		9940.ENSOARP00000022145	5.80883		9940.ENSOARP00000008803	15062.7		9940.ENSOARP00000021936	0.6	9940.ENSOARP00000011575	222358
9940.ENSOARP00000005501	9.22337e+13		9940.ENSOARP00000005966	0.75038		9940.ENSOARP00000014181	46		9940.ENSOARP00000005337	48		9940.ENSOARP00000013166	212.733		9940.ENSOARP00000007925	5		9940.ENSOARP00000008036	0.19112		9940.ENSOARP00000013800	733.15		9940.ENSOARP00000013016	5.80883		9940.ENSOARP00000009088	14968.4		9940.ENSOARP00000002976	0.6	9940.ENSOARP00000022145	221916
9940.ENSOARP00000016622	9.22337e+13		9940.ENSOARP00000019501	0.74985		9940.ENSOARP00000016358	46		9940.ENSOARP00000008814	48		9940.ENSOARP00000003140	212.706		9940.ENSOARP00000012463	5		9940.ENSOARP00000007190	0.19112		9940.ENSOARP00000008783	733.133		9940.ENSOARP00000015188	5.80786		9940.ENSOARP00000005709	14912		9940.ENSOARP00000013557	0.6	9940.ENSOARP00000015173	221876
9940.ENSOARP00000017956	9.22337e+13		9940.ENSOARP00000013709	0.74884		9940.ENSOARP00000014784	46		9940.ENSOARP00000021535	48		9940.ENSOARP00000007167	212.144		9940.ENSOARP00000016839	5		9940.ENSOARP00000008046	0.19112		9940.ENSOARP00000011501	733.067		9940.ENSOARP00000005966	5.80689		9940.ENSOARP00000020743	14865.4		9940.ENSOARP00000006063	0.5971	9940.ENSOARP00000013744	219850
9940.ENSOARP00000004661	9.22337e+13		9940.ENSOARP00000022395	0.7466		9940.ENSOARP00000013053	46		9940.ENSOARP00000020271	48		9940.ENSOARP00000017177	212.067		9940.ENSOARP00000005783	5		9940.ENSOARP00000008047	0.19112		9940.ENSOARP00000001736	732.783		9940.ENSOARP00000004648	5.80689		9940.ENSOARP00000008094	14851.7		9940.ENSOARP00000022266	0.59307	9940.ENSOARP00000012392	218686
9940.ENSOARP00000005966	9.22337e+13		9940.ENSOARP00000018759	0.74303		9940.ENSOARP00000008640	46		9940.ENSOARP00000014798	48		9940.ENSOARP00000014638	211.841		9940.ENSOARP00000021538	5		9940.ENSOARP00000011227	0.19112		9940.ENSOARP00000016358	731.433		9940.ENSOARP00000021163	5.80641		9940.ENSOARP00000011188	14841.8		9940.ENSOARP00000015077	0.5914	9940.ENSOARP00000013709	217098
9940.ENSOARP00000022072	9.22337e+13		9940.ENSOARP00000015173	0.74227		9940.ENSOARP00000012392	45		9940.ENSOARP00000018483	48		9940.ENSOARP00000011501	211.641		9940.ENSOARP00000020282	5		9940.ENSOARP00000007167	0.19112		9940.ENSOARP00000011189	731.3		9940.ENSOARP00000013317	5.80544		9940.ENSOARP00000014638	14659.4		9940.ENSOARP00000017889	0.59064	9940.ENSOARP00000006822	216070
9940.ENSOARP00000006822	9.22337e+13		9940.ENSOARP00000014660	0.74191		9940.ENSOARP00000011629	45		9940.ENSOARP00000011836	48		9940.ENSOARP00000014197	210.832		9940.ENSOARP00000000684	5		9940.ENSOARP00000011659	0.19112		9940.ENSOARP00000002817	730.467		9940.ENSOARP00000020460	5.804		9940.ENSOARP00000013744	14627.3		9940.ENSOARP00000009993	0.59064	9940.ENSOARP00000008654	211174
9940.ENSOARP00000021163	9.22337e+13		9940.ENSOARP00000015046	0.7416		9940.ENSOARP00000003579	45		9940.ENSOARP00000000839	47		9940.ENSOARP00000014784	209.97		9940.ENSOARP00000002817	5		9940.ENSOARP00000018289	0.19112		9940.ENSOARP00000010311	730.367		9940.ENSOARP00000009461	5.80255		9940.ENSOARP00000001898	14512.1		9940.ENSOARP00000010119	0.58374	9940.ENSOARP00000021574	211002
9940.ENSOARP00000014420	9.22337e+13		9940.ENSOARP00000006324	0.74039		9940.ENSOARP00000006063	45		9940.ENSOARP00000017601	47		9940.ENSOARP00000010529	209.795		9940.ENSOARP00000013087	5		9940.ENSOARP00000001873	0.19112		9940.ENSOARP00000013317	729.783		9940.ENSOARP00000012392	5.80158		9940.ENSOARP00000004293	14506.4		9940.ENSOARP00000007155	0.58333	9940.ENSOARP00000006943	210002
9940.ENSOARP00000022038	9.22337e+13		9940.ENSOARP00000017317	0.73963		9940.ENSOARP00000013744	44		9940.ENSOARP00000014181	47		9940.ENSOARP00000003579	207.744		9940.ENSOARP00000002391	5		9940.ENSOARP00000010311	0.19112		9940.ENSOARP00000022238	729.467		9940.ENSOARP00000008262	5.8011		9940.ENSOARP00000010939	14505.4		9940.ENSOARP00000001006	0.58333	9940.ENSOARP00000014660	209846
9940.ENSOARP00000011387	9.22337e+13		9940.ENSOARP00000008307	0.73938		9940.ENSOARP00000011568	44		9940.ENSOARP00000013800	47		9940.ENSOARP00000013604	207.577		9940.ENSOARP00000018739	5		9940.ENSOARP00000012975	0.19112		9940.ENSOARP00000000839	729.333		9940.ENSOARP00000016358	5.80061		9940.ENSOARP00000013108	14446.4		9940.ENSOARP00000018866	0.58242	9940.ENSOARP00000021872	208852
9940.ENSOARP00000005597	9.22337e+13		9940.ENSOARP00000021858	0.73826		9940.ENSOARP00000012882	44		9940.ENSOARP00000007167	47		9940.ENSOARP00000005597	207.494		9940.ENSOARP00000021248	5		9940.ENSOARP00000008487	0.19112		9940.ENSOARP00000012392	729.133		9940.ENSOARP00000018101	5.80013		9940.ENSOARP00000010773	14430.8		9940.ENSOARP00000011836	0.57801	9940.ENSOARP00000020511	208840
9940.ENSOARP00000019723	9.22337e+13		9940.ENSOARP00000016755	0.73825		9940.ENSOARP00000017622	44		9940.ENSOARP00000011321	47		9940.ENSOARP00000019501	207.078		9940.ENSOARP00000000300	5		9940.ENSOARP00000013846	0.19112		9940.ENSOARP00000010922	729.117		9940.ENSOARP00000010732	5.80013		9940.ENSOARP00000009096	14377.5		9940.ENSOARP00000022615	0.57532	9940.ENSOARP00000020543	206982
9940.ENSOARP00000004240	9.22337e+13		9940.ENSOARP00000021813	0.73825		9940.ENSOARP00000013800	44		9940.ENSOARP00000008640	47		9940.ENSOARP00000000332	205.687		9940.ENSOARP00000016622	5		9940.ENSOARP00000001851	0.19112		9940.ENSOARP00000022615	728.65		9940.ENSOARP00000010303	5.7982		9940.ENSOARP00000019222	14336.9		9940.ENSOARP00000015884	0.57143	9940.ENSOARP00000004821	206892
9940.ENSOARP00000017500	9.22337e+13		9940.ENSOARP00000002520	0.73741		9940.ENSOARP00000021854	44		9940.ENSOARP00000013744	46		9940.ENSOARP00000004851	204.767		9940.ENSOARP00000004648	5		9940.ENSOARP00000019147	0.19112		9940.ENSOARP00000006943	728.583		9940.ENSOARP00000014920	5.79433		9940.ENSOARP00000006943	14283.2		9940.ENSOARP00000021448	0.57143	9940.ENSOARP00000018739	206672
9940.ENSOARP00000015359	9.22337e+13		9940.ENSOARP00000015439	0.73612		9940.ENSOARP00000011321	44		9940.ENSOARP00000011568	46		9940.ENSOARP00000016344	204.319		9940.ENSOARP00000013128	5		9940.ENSOARP00000003579	0.19112		9940.ENSOARP00000010529	728.433		9940.ENSOARP00000006943	5.79385		9940.ENSOARP00000007523	14276.9		9940.ENSOARP00000018496	0.57143	9940.ENSOARP00000009687	206444
9940.ENSOARP00000013166	9.22337e+13		9940.ENSOARP00000010311	0.73337		9940.ENSOARP00000014798	44		9940.ENSOARP00000012392	46		9940.ENSOARP00000006620	202.957		9940.ENSOARP00000018813	5		9940.ENSOARP00000011162	0.19112		9940.ENSOARP00000011387	727.867		9940.ENSOARP00000019931	5.79385		9940.ENSOARP00000006822	14228.2		9940.ENSOARP00000003989	0.56863	9940.ENSOARP00000000366	205176
9940.ENSOARP00000011501	87788539324855		9940.ENSOARP00000012829	0.73175		9940.ENSOARP00000004293	44		9940.ENSOARP00000021854	46		9940.ENSOARP00000013053	202.916		9940.ENSOARP00000010922	5		9940.ENSOARP00000012490	0.19112		9940.ENSOARP00000020743	727.533		9940.ENSOARP00000019501	5.79337		9940.ENSOARP00000011995	14189.1		9940.ENSOARP00000022656	0.5641	9940.ENSOARP00000020834	205144
9940.ENSOARP00000001360	60204658768911		9940.ENSOARP00000003061	0.73175		9940.ENSOARP00000009096	44		9940.ENSOARP00000014784	46		9940.ENSOARP00000014798	201.965		9940.ENSOARP00000008343	4		9940.ENSOARP00000001360	0.19112		9940.ENSOARP00000016769	727.483		9940.ENSOARP00000019476	5.79288		9940.ENSOARP00000003507	14172		9940.ENSOARP00000018501	0.56322	9940.ENSOARP00000006138	204438
9940.ENSOARP00000017302	50134304036938		9940.ENSOARP00000014351	0.73116		9940.ENSOARP00000008762	43		9940.ENSOARP00000014505	46		9940.ENSOARP00000004386	200.795		9940.ENSOARP00000006165	4		9940.ENSOARP00000005726	0.19112		9940.ENSOARP00000004648	727.3		9940.ENSOARP00000017971	5.7924		9940.ENSOARP00000021574	14160.9		9940.ENSOARP00000013166	0.56162	9940.ENSOARP00000009088	204388
9940.ENSOARP00000017601	48752946478696		9940.ENSOARP00000018683	0.72935		9940.ENSOARP00000021872	43		9940.ENSOARP00000006063	46		9940.ENSOARP00000015160	199.949		9940.ENSOARP00000011966	4		9940.ENSOARP00000011194	0.19112		9940.ENSOARP00000019501	726.967		9940.ENSOARP00000008783	5.79143		9940.ENSOARP00000021872	14096.7		9940.ENSOARP00000002051	0.55862	9940.ENSOARP00000017129	202234
9940.ENSOARP00000002051	23732792899248		9940.ENSOARP00000017302	0.7292		9940.ENSOARP00000008814	43		9940.ENSOARP00000009096	46		9940.ENSOARP00000007543	199.729		9940.ENSOARP00000007016	4		9940.ENSOARP00000019910	0.19112		9940.ENSOARP00000003973	726.933		9940.ENSOARP00000001774	5.79143		9940.ENSOARP00000018813	14023.6		9940.ENSOARP00000021556	0.55714	9940.ENSOARP00000001259	201804
sta dev	5.6175e+12		9940.ENSOARP00000007523	0.72864		9940.ENSOARP00000021538	43		9940.ENSOARP00000012882	45		9940.ENSOARP00000016622	199.495		9940.ENSOARP00000021764	4		9940.ENSOARP00000011188	0.19112		9940.ENSOARP00000004821	726.883		9940.ENSOARP00000018501	5.79143		9940.ENSOARP00000009461	13970.2		9940.ENSOARP00000022238	0.55673	9940.ENSOARP00000016376	200654
9940.ENSOARP00000015760	21023572027562		9940.ENSOARP00000013241	0.72593		9940.ENSOARP00000003645	43		9940.ENSOARP00000017622	45		9940.ENSOARP00000006064	199.005		9940.ENSOARP00000000839	4		9940.ENSOARP00000011189	0.19112		9940.ENSOARP00000019931	726.683		9940.ENSOARP00000003973	5.78805		9940.ENSOARP00000004811	13728.2		9940.ENSOARP00000010274	0.55556	9940.ENSOARP00000003830	200014
9940.ENSOARP00000014812	20922793516963		9940.ENSOARP00000017886	0.72437		9940.ENSOARP00000003275	43		9940.ENSOARP00000010364	45		9940.ENSOARP00000001736	197.313		9940.ENSOARP00000019895	4		9940.ENSOARP00000004851	0.19112		9940.ENSOARP00000010303	726.15		9940.ENSOARP00000011162	5.78612		9940.ENSOARP00000020543	13691.9		9940.ENSOARP00000017856	0.55556	9940.ENSOARP00000020460	199940
9940.ENSOARP00000012490	18835428862758		9940.ENSOARP00000003561	0.71829		9940.ENSOARP00000013166	43		9940.ENSOARP00000003579	45		9940.ENSOARP00000013219	196.608		9940.ENSOARP00000008785	4		9940.ENSOARP00000004858	0.19112		9940.ENSOARP00000020247	725.333		9940.ENSOARP00000013572	5.78612		9940.ENSOARP00000015893	13608.3		9940.ENSOARP00000009520	0.55556	9940.ENSOARP00000022183	197168
9940.ENSOARP00000011629	13629890063230		9940.ENSOARP00000018758	0.71785		9940.ENSOARP00000008307	42		9940.ENSOARP00000021538	45		9940.ENSOARP00000012975	196.089		9940.ENSOARP00000015042	4		9940.ENSOARP00000005709	0.19112		9940.ENSOARP00000008262	724.833		9940.ENSOARP00000010311	5.7837		9940.ENSOARP00000000863	13489		9940.ENSOARP00000020732	0.55556	9940.ENSOARP00000008088	197080
9940.ENSOARP00000010068	9293837416546		9940.ENSOARP00000018101	0.71618		9940.ENSOARP00000022183	42		9940.ENSOARP00000013166	45		9940.ENSOARP00000015781	196.008		9940.ENSOARP00000015046	4		9940.ENSOARP00000013317	0.19112		9940.ENSOARP00000013572	724.733		9940.ENSOARP00000000839	5.78322		9940.ENSOARP00000000984	13408.2		9940.ENSOARP00000007667	0.5551	9940.ENSOARP00000011629	196806
avg	8.79828e+13		9940.ENSOARP00000015958	0.71599		9940.ENSOARP00000002753	42		9940.ENSOARP00000017341	44		9940.ENSOARP00000006767	195.293		9940.ENSOARP00000012805	4		9940.ENSOARP00000012463	0.19112		9940.ENSOARP00000008738	723.867		9940.ENSOARP00000008803	5.78177		9940.ENSOARP00000019693	13385.4		9940.ENSOARP00000000839	0.55504	9940.ENSOARP00000018129	196802
9940.ENSOARP00000005709	3552018791766		9940.ENSOARP00000011770	0.71599		9940.ENSOARP00000010364	42		9940.ENSOARP00000003645	44		9940.ENSOARP00000013229	195.227		9940.ENSOARP00000019435	4		9940.ENSOARP00000014638	0.19112		9940.ENSOARP00000020543	723.817		9940.ENSOARP00000008101	5.78129		9940.ENSOARP00000014804	13262.2		9940.ENSOARP00000016622	0.55385	9940.ENSOARP00000004293	196148
9940.ENSOARP00000011447	2326102159717		9940.ENSOARP00000008682	0.714		9940.ENSOARP00000004858	42		9940.ENSOARP00000008307	43		9940.ENSOARP00000014621	194.803		9940.ENSOARP00000021361	4		9940.ENSOARP00000003501	0.19112		9940.ENSOARP00000002945	723.367		9940.ENSOARP00000013229	5.78032		9940.ENSOARP00000005687	13158.4		9940.ENSOARP00000014351	0.55336	9940.ENSOARP00000003041	195392
9940.ENSOARP00000013397	1482111234815		9940.ENSOARP00000010751	0.71324		9940.ENSOARP00000008836	42		9940.ENSOARP00000008762	43		9940.ENSOARP00000009033	194.769		9940.ENSOARP00000019053	4		9940.ENSOARP00000014660	0.19112		9940.ENSOARP00000021535	723.283		9940.ENSOARP00000022542	5.78032		9940.ENSOARP00000007394	13149.3		9940.ENSOARP00000018125	0.55128	9940.ENSOARP00000022395	192748
9940.ENSOARP00000012446	1308193741819		9940.ENSOARP00000012020	0.71324		9940.ENSOARP00000014505	42		9940.ENSOARP00000003041	43		9940.ENSOARP00000008814	192.599		9940.ENSOARP00000002649	4		9940.ENSOARP00000015996	0.19112		9940.ENSOARP00000003804	723.183		9940.ENSOARP00000018059	5.77936		9940.ENSOARP00000000684	13119.7		9940.ENSOARP00000013241	0.54941	9940.ENSOARP00000021163	191438
9940.ENSOARP00000004811	579140247962		9940.ENSOARP00000016488	0.71324		9940.ENSOARP00000017958	42		9940.ENSOARP00000021872	43		9940.ENSOARP00000009966	192.589		9940.ENSOARP00000001771	4		9940.ENSOARP00000022273	0.19112		9940.ENSOARP00000011568	723.167		9940.ENSOARP00000017394	5.77887		9940.ENSOARP00000015248	13082.7		9940.ENSOARP00000012426	0.54902	9940.ENSOARP00000003930	191094
9940.ENSOARP00000013800	443320912589		9940.ENSOARP00000009704	0.71324		9940.ENSOARP00000014197	41		9940.ENSOARP00000002753	43		9940.ENSOARP00000015252	192.008		9940.ENSOARP00000001779	4		9940.ENSOARP00000016839	0.19112		9940.ENSOARP00000014181	723.117		9940.ENSOARP00000011568	5.77791		9940.ENSOARP00000014621	13055.4		9940.ENSOARP00000018107	0.54386	9940.ENSOARP00000011568	190756
9940.ENSOARP00000006719	380983091907		9940.ENSOARP00000020328	0.71324		9940.ENSOARP00000009315	41		9940.ENSOARP00000004858	43		9940.ENSOARP00000006435	190.807		9940.ENSOARP00000022663	4		9940.ENSOARP00000013320	0.19112		9940.ENSOARP00000001774	722.65		9940.ENSOARP00000010529	5.77791		9940.ENSOARP00000011568	13025.4		9940.ENSOARP00000004386	0.54231	9940.ENSOARP00000014886	190302
9940.ENSOARP00000019147	280306018216		9940.ENSOARP00000012775	0.71324		9940.ENSOARP00000008087	41		9940.ENSOARP00000008836	43		9940.ENSOARP00000017500	190.603		9940.ENSOARP00000009211	4		9940.ENSOARP00000007523	0.19112		9940.ENSOARP00000007167	722.417		9940.ENSOARP00000015160	5.77742		9940.ENSOARP00000009775	13015.7		9940.ENSOARP00000006371	0.54211	9940.ENSOARP00000012490	188336
9940.ENSOARP00000004851	274121367753		9940.ENSOARP00000018047	0.71324		9940.ENSOARP00000010939	41		9940.ENSOARP00000008849	43		9940.ENSOARP00000017886	190.162		9940.ENSOARP00000009686	4		9940.ENSOARP00000017315	0.19112		9940.ENSOARP00000008520	722.367		9940.ENSOARP00000022238	5.77694		9940.ENSOARP00000011170	12996.5		9940.ENSOARP00000005597	0.54196	9940.ENSOARP00000017971	186520
9940.ENSOARP00000013591	193037657978		9940.ENSOARP00000003579	0.7117		9940.ENSOARP00000021764	40		9940.ENSOARP00000019501	43		9940.ENSOARP00000008258	189.661		9940.ENSOARP00000020027	4		9940.ENSOARP00000017302	0.19112		9940.ENSOARP00000006064	722.233		9940.ENSOARP00000008520	5.77646		9940.ENSOARP00000002796	12913.1		9940.ENSOARP00000017317	0.54154	9940.ENSOARP00000018813	184724
9940.ENSOARP00000019022	121391867545		9940.ENSOARP00000003455	0.71027		9940.ENSOARP00000011107	40		9940.ENSOARP00000003275	43		9940.ENSOARP00000022104	188.405		9940.ENSOARP00000009233	4		9940.ENSOARP00000018634	0.19112		9940.ENSOARP00000013744	722.15		9940.ENSOARP00000002817	5.77549		9940.ENSOARP00000010529	12856.8		9940.ENSOARP00000018759	0.53846	9940.ENSOARP00000012579	183984
9940.ENSOARP00000016247	106825400101		9940.ENSOARP00000014230	0.70699		9940.ENSOARP00000004386	40		9940.ENSOARP00000015781	43		9940.ENSOARP00000005333	188		9940.ENSOARP00000011545	4		9940.ENSOARP00000003140	0.19112		9940.ENSOARP00000000366	722		9940.ENSOARP00000011387	5.77404		9940.ENSOARP00000004507	12819.5		9940.ENSOARP00000007543	0.53832	9940.ENSOARP00000021535	183708
9940.ENSOARP00000014638	105904756301		9940.ENSOARP00000010747	0.70104		9940.ENSOARP00000008710	40		9940.ENSOARP00000014197	42		9940.ENSOARP00000019222	187.995		9940.ENSOARP00000022183	4		9940.ENSOARP00000002291	0.19112		9940.ENSOARP00000020027	721.867		9940.ENSOARP00000015875	5.77356		9940.ENSOARP00000022038	12790.6		9940.ENSOARP00000021854	0.53623	9940.ENSOARP00000020282	182240
9940.ENSOARP00000013920	94455204602		9940.ENSOARP00000014812	0.69982		9940.ENSOARP00000006620	40		9940.ENSOARP00000011107	42		9940.ENSOARP00000003973	187.88		9940.ENSOARP00000010195	4		9940.ENSOARP00000005329	0.19112		9940.ENSOARP00000017971	721.717		9940.ENSOARP00000009977	5.77308		9940.ENSOARP00000006424	12779.8		9940.ENSOARP00000022644	0.53613	9940.ENSOARP00000022542	182236
9940.ENSOARP00000007752	93450595777		9940.ENSOARP00000012423	0.69969		9940.ENSOARP00000009036	40		9940.ENSOARP00000001736	42		9940.ENSOARP00000021535	187.666		9940.ENSOARP00000015888	4		9940.ENSOARP00000015160	0.19112		9940.ENSOARP00000013016	721.6		9940.ENSOARP00000011414	5.77211		9940.ENSOARP00000012750	12721.9		9940.ENSOARP00000018289	0.53571	9940.ENSOARP00000009096	181784
9940.ENSOARP00000004555	93450284983		9940.ENSOARP00000009340	0.69569		9940.ENSOARP00000013467	40		9940.ENSOARP00000008710	42		9940.ENSOARP00000019435	187.31		9940.ENSOARP00000001243	4		9940.ENSOARP00000003155	0.19112		9940.ENSOARP00000017394	721.55		9940.ENSOARP00000008738	5.77114		9940.ENSOARP00000018683	12703.5		9940.ENSOARP00000000664	0.53571	9940.ENSOARP00000004507	181236
9940.ENSOARP00000016836	89573340306		9940.ENSOARP00000005979	0.69516		9940.ENSOARP00000006767	40		9940.ENSOARP00000009315	42		9940.ENSOARP00000010566	186.609		9940.ENSOARP00000011036	4		9940.ENSOARP00000005333	0.19112		9940.ENSOARP00000014920	721.5		9940.ENSOARP00000003804	5.77114		9940.ENSOARP00000006138	12591.5		9940.ENSOARP00000015860	0.53561	9940.ENSOARP00000020743	178412
9940.ENSOARP00000006165	27521340144		9940.ENSOARP00000012463	0.69213		9940.ENSOARP00000015781	40		9940.ENSOARP00000020543	42		9940.ENSOARP00000008738	185.987		9940.ENSOARP00000015860	4		9940.ENSOARP00000006668	0.19112		9940.ENSOARP00000015160	721.35		9940.ENSOARP00000016769	5.77066		9940.ENSOARP00000003041	12498.9		9940.ENSOARP00000014181	0.53377	9940.ENSOARP00000010773	177580
9940.ENSOARP00000015925	26985286112		9940.ENSOARP00000006064	0.69065		9940.ENSOARP00000022656	39		9940.ENSOARP00000006620	42		9940.ENSOARP00000013800	185.871		9940.ENSOARP00000013689	4		9940.ENSOARP00000005337	0.19112		9940.ENSOARP00000008101	721.183		9940.ENSOARP00000020027	5.76921		9940.ENSOARP00000015160	12469.2		9940.ENSOARP00000010353	0.53333	9940.ENSOARP00000014417	176850
9940.ENSOARP00000003501	24912776641		9940.ENSOARP00000020728	0.68975		9940.ENSOARP00000015853	39		9940.ENSOARP00000006324	42		9940.ENSOARP00000022644	185.817		9940.ENSOARP00000013200	4		9940.ENSOARP00000019501	0.19112		9940.ENSOARP00000012975	721.067		9940.ENSOARP00000014181	5.76873		9940.ENSOARP00000016376	12468.3		9940.ENSOARP00000002700	0.53333	9940.ENSOARP00000014505	176178
9940.ENSOARP00000003140	19647232933		9940.ENSOARP00000020460	0.68878		9940.ENSOARP00000003041	39		9940.ENSOARP00000002391	42		9940.ENSOARP00000005673	185.478		9940.ENSOARP00000014537	4		9940.ENSOARP00000005783	0.19112		9940.ENSOARP00000006620	720.7		9940.ENSOARP00000011102	5.76776		9940.ENSOARP00000011629	12396.7		9940.ENSOARP00000011198	0.53333	9940.ENSOARP00000017958	175718
9940.ENSOARP00000001484	12933043208		9940.ENSOARP00000003501	0.68801		9940.ENSOARP00000020543	39		9940.ENSOARP00000017958	42		9940.ENSOARP00000013572	185.267		9940.ENSOARP00000008737	4		9940.ENSOARP00000008814	0.19112		9940.ENSOARP00000013229	720.233		9940.ENSOARP00000000078	5.76776		9940.ENSOARP00000022421	12379.8		9940.ENSOARP00000002842	0.53333	9940.ENSOARP00000003507	174672
9940.ENSOARP00000014800	12624998401		9940.ENSOARP00000012579	0.68766		9940.ENSOARP00000013846	39		9940.ENSOARP00000010939	42		9940.ENSOARP00000005599	184.411		9940.ENSOARP00000002158	4		9940.ENSOARP00000006639	0.19112		9940.ENSOARP00000009461	720.05		9940.ENSOARP00000006064	5.76728		9940.ENSOARP00000020636	12356.8		9940.ENSOARP00000012594	0.53333	9940.ENSOARP00000007327	174278
9940.ENSOARP00000006324	9491592102		9940.ENSOARP00000018107	0.68316		9940.ENSOARP00000019501	39		9940.ENSOARP00000021764	41		9940.ENSOARP00000013397	184.175		9940.ENSOARP00000020805	4		9940.ENSOARP00000013397	0.19112		9940.ENSOARP00000005337	719.017		9940.ENSOARP00000006620	5.76631		9940.ENSOARP00000005589	12355		9940.ENSOARP00000014081	0.53333	9940.ENSOARP00000007190	173808
9940.ENSOARP00000000679	6753560365		9940.ENSOARP00000007030	0.67893		9940.ENSOARP00000001014	39		9940.ENSOARP00000011501	41		9940.ENSOARP00000003501	183.674		9940.ENSOARP00000017624	4		9940.ENSOARP00000019931	0.19112		9940.ENSOARP00000020271	719.017		9940.ENSOARP00000010129	5.76583		9940.ENSOARP00000003218	12354.3		9940.ENSOARP00000010080	0.53333	9940.ENSOARP00000015160	173782
9940.ENSOARP00000011064	6706063515		9940.ENSOARP00000011659	0.67839		9940.ENSOARP00000019613	39		9940.ENSOARP00000016344	41		9940.ENSOARP00000016799	183.39		9940.ENSOARP00000016319	4		9940.ENSOARP00000013387	0.19112		9940.ENSOARP00000013397	718.95		9940.ENSOARP00000002945	5.76486		9940.ENSOARP00000011659	12325.1		9940.ENSOARP00000017574	0.53333	9940.ENSOARP00000009461	173758
9940.ENSOARP00000016358	6578409669		9940.ENSOARP00000014804	0.67698		9940.ENSOARP00000019360	39		9940.ENSOARP00000015160	41		9940.ENSOARP00000004621	182.51		9940.ENSOARP00000009775	4		9940.ENSOARP00000007940	0.19112		9940.ENSOARP00000022183	718.833		9940.ENSOARP00000001142	5.7639		9940.ENSOARP00000015173	12298.1		9940.ENSOARP00000013158	0.53333	9940.ENSOARP00000007457	173428
9940.ENSOARP00000013950	6418783756		9940.ENSOARP00000010529	0.67679		9940.ENSOARP00000006064	39		9940.ENSOARP00000019931	41		9940.ENSOARP00000020543	182.348		9940.ENSOARP00000001830	4		9940.ENSOARP00000000078	0.19112		9940.ENSOARP00000011162	718.767		9940.ENSOARP00000013397	5.76341		9940.ENSOARP00000011451	12253.4		9940.ENSOARP00000011194	0.53303	9940.ENSOARP00000019693	172752
9940.ENSOARP00000018759	6409912353		9940.ENSOARP00000009306	0.67677		9940.ENSOARP00000016622	39		9940.ENSOARP00000013467	41		9940.ENSOARP00000017341	181.653		9940.ENSOARP00000016081	4		9940.ENSOARP00000003106	0.19112		9940.ENSOARP00000015875	718.733		9940.ENSOARP00000022615	5.76245		9940.ENSOARP00000005262	12250.6		9940.ENSOARP00000010068	0.53003	9940.ENSOARP00000000684	172298
9940.ENSOARP00000015860	6409630353		9940.ENSOARP00000017889	0.67677		9940.ENSOARP00000011501	38		9940.ENSOARP00000001014	41		9940.ENSOARP00000017093	180.935		9940.ENSOARP00000005386	4		9940.ENSOARP00000007949	0.19112		9940.ENSOARP00000008849	718.233		9940.ENSOARP00000020543	5.76148		9940.ENSOARP00000013680	12177.1		9940.ENSOARP00000008938	0.52941	9940.ENSOARP00000022104	170894
9940.ENSOARP00000009096	6404592984		9940.ENSOARP00000009993	0.67677		9940.ENSOARP00000013317	38		9940.ENSOARP00000008087	41		9940.ENSOARP00000006668	180.792		9940.ENSOARP00000000933	4		9940.ENSOARP00000006620	0.19112		9940.ENSOARP00000022203	718.2		9940.ENSOARP00000008849	5.76003		9940.ENSOARP00000011501	12166.2		9940.ENSOARP00000002520	0.5291	9940.ENSOARP00000008682	170136
9940.ENSOARP00000008738	6398800041		9940.ENSOARP00000011035	0.67567		9940.ENSOARP00000008591	38		9940.ENSOARP00000006767	41		9940.ENSOARP00000012392	180.171		9940.ENSOARP00000020511	4		9940.ENSOARP00000008803	0.19112		9940.ENSOARP00000011629	717.783		9940.ENSOARP00000011261	5.76003		9940.ENSOARP00000017166	12153.2		9940.ENSOARP00000010845	0.52903	9940.ENSOARP00000000723	170040
9940.ENSOARP00000009315	6397435985		9940.ENSOARP00000005806	0.67369		9940.ENSOARP00000021549	38		9940.ENSOARP00000019360	41		9940.ENSOARP00000003804	179.681		9940.ENSOARP00000019523	4		9940.ENSOARP00000012077	0.19112		9940.ENSOARP00000009977	717.783		9940.ENSOARP00000007167	5.7581		9940.ENSOARP00000002944	12125		9940.ENSOARP00000013357	0.52778	9940.ENSOARP00000005687	169676
9940.ENSOARP00000017971	6395560535		9940.ENSOARP00000021571	0.67197		9940.ENSOARP00000006324	38		9940.ENSOARP00000008258	41		9940.ENSOARP00000004521	179.519		9940.ENSOARP00000018679	4		9940.ENSOARP00000014252	0.19112		9940.ENSOARP00000011414	717.617		9940.ENSOARP00000021535	5.7581		9940.ENSOARP00000009316	12110.2		9940.ENSOARP00000002291	0.525	9940.ENSOARP00000015893	167514
9940.ENSOARP00000019910	6311590359		9940.ENSOARP00000008094	0.66929		9940.ENSOARP00000020805	37		9940.ENSOARP00000022656	40		9940.ENSOARP00000006165	179.385		9940.ENSOARP00000007543	4		9940.ENSOARP00000019693	0.19112		9940.ENSOARP00000018059	717.517		9940.ENSOARP00000021549	5.75713		9940.ENSOARP00000005463	12103.5		9940.ENSOARP00000015925	0.52463	9940.ENSOARP00000005262	165036
9940.ENSOARP00000011966	6270951683		9940.ENSOARP00000012077	0.66569		9940.ENSOARP00000017341	37		9940.ENSOARP00000004386	40		9940.ENSOARP00000019360	178.865		9940.ENSOARP00000006699	4		9940.ENSOARP00000020204	0.19112		9940.ENSOARP00000004507	717.467		9940.ENSOARP00000020584	5.75665		9940.ENSOARP00000016735	12079.1		9940.ENSOARP00000015945	0.52381	9940.ENSOARP00000022203	164862
9940.ENSOARP00000021938	5932133853		9940.ENSOARP00000008258	0.66471		9940.ENSOARP00000015160	37		9940.ENSOARP00000020805	40		9940.ENSOARP00000000679	177.893		9940.ENSOARP00000020543	4		9940.ENSOARP00000009898	0.19112		9940.ENSOARP00000019476	717.333		9940.ENSOARP00000022203	5.75617		9940.ENSOARP00000004647	11992		9940.ENSOARP00000008391	0.52381	9940.ENSOARP00000011227	164292
9940.ENSOARP00000017317	4329885657		9940.ENSOARP00000006016	0.6642		9940.ENSOARP00000008520	37		9940.ENSOARP00000003155	40		9940.ENSOARP00000006943	177.472		9940.ENSOARP00000017372	4		9940.ENSOARP00000009897	0.19112		9940.ENSOARP00000022104	716.95		9940.ENSOARP00000012975	5.75617		9940.ENSOARP00000017204	11903.8		9940.ENSOARP00000004317	0.52381	9940.ENSOARP00000013108	163870
9940.ENSOARP00000016589	3935112289		9940.ENSOARP00000012490	0.66091		9940.ENSOARP00000004621	37		9940.ENSOARP00000009036	40		9940.ENSOARP00000001774	176.447		9940.ENSOARP00000010732	4		9940.ENSOARP00000011732	0.19112		9940.ENSOARP00000010939	716.367		9940.ENSOARP00000005337	5.7552		9940.ENSOARP00000015875	11864.2		9940.ENSOARP00000001606	0.52381	9940.ENSOARP00000012535	162048
9940.ENSOARP00000001432	3448491249		9940.ENSOARP00000011629	0.66064		9940.ENSOARP00000013572	37		9940.ENSOARP00000021574	40		9940.ENSOARP00000017302	176.387		9940.ENSOARP00000001873	4		9940.ENSOARP00000016180	0.19112		9940.ENSOARP00000014784	716.317		9940.ENSOARP00000020271	5.7552		9940.ENSOARP00000019220	11780.8		9940.ENSOARP00000022183	0.52305	9940.ENSOARP00000002753	161842
9940.ENSOARP00000008039	3353092130		9940.ENSOARP00000008783	0.65999		9940.ENSOARP00000010068	37		9940.ENSOARP00000019613	40		9940.ENSOARP00000021248	175.816		9940.ENSOARP00000012526	4		9940.ENSOARP00000009403	0.19112		9940.ENSOARP00000008307	715.983		9940.ENSOARP00000011031	5.75472		9940.ENSOARP00000022183	11680		9940.ENSOARP00000016048	0.52	9940.ENSOARP00000017853	161818
9940.ENSOARP00000013483	2969810073		9940.ENSOARP00000006235	0.65978		9940.ENSOARP00000016344	36		9940.ENSOARP00000006064	40		9940.ENSOARP00000001576	174.85		9940.ENSOARP00000008487	4		9940.ENSOARP00000008591	0.19112		9940.ENSOARP00000021938	715.583		9940.ENSOARP00000013744	5.7523		9940.ENSOARP00000012463	11634.8		9940.ENSOARP00000020390	0.51948	9940.ENSOARP00000010529	161760
9940.ENSOARP00000009850	2905217329		9940.ENSOARP00000015043	0.65858		9940.ENSOARP00000020820	36		9940.ENSOARP00000005501	40		9940.ENSOARP00000021574	174.494		9940.ENSOARP00000011189	4		9940.ENSOARP00000012606	0.19112		9940.ENSOARP00000021549	715.533		9940.ENSOARP00000020481	5.75134		9940.ENSOARP00000015100	11630.6		9940.ENSOARP00000009966	0.51778	9940.ENSOARP00000016303	161360
9940.ENSOARP00000013933	2482945969		9940.ENSOARP00000021372	0.65858		9940.ENSOARP00000003155	36		9940.ENSOARP00000016622	40		9940.ENSOARP00000012882	174.405		9940.ENSOARP00000005709	4		9940.ENSOARP00000013937	0.19112		9940.ENSOARP00000003579	715.1		9940.ENSOARP00000011575	5.74747		9940.ENSOARP00000004219	11526.8		9940.ENSOARP00000003474	0.51579	9940.ENSOARP00000021271	160864
9940.ENSOARP00000004772	1996606168		9940.ENSOARP00000010200	0.65858		9940.ENSOARP00000008849	36		9940.ENSOARP00000015853	39		9940.ENSOARP00000014392	174.314		9940.ENSOARP00000013317	4		9940.ENSOARP00000021556	0.19112		9940.ENSOARP00000000078	715		9940.ENSOARP00000019222	5.74747		9940.ENSOARP00000018634	11493.2		9940.ENSOARP00000020027	0.5151	9940.ENSOARP00000002796	160548
9940.ENSOARP00000016048	1928385652		9940.ENSOARP00000021407	0.65858		9940.ENSOARP00000009869	36		9940.ENSOARP00000021549	39		9940.ENSOARP00000004858	174.281		9940.ENSOARP00000004868	4		9940.ENSOARP00000018385	0.19112		9940.ENSOARP00000022542	714.95		9940.ENSOARP00000010543	5.74699		9940.ENSOARP00000012535	11479.3		9940.ENSOARP00000011064	0.51429	9940.ENSOARP00000021549	160076
9940.ENSOARP00000017368	1600789710		9940.ENSOARP00000004654	0.65858		9940.ENSOARP00000021574	36		9940.ENSOARP00000008520	39		9940.ENSOARP00000020820	174.192		9940.ENSOARP00000014660	4		9940.ENSOARP00000000604	0.19112		9940.ENSOARP00000004293	714.55		9940.ENSOARP00000022183	5.74554		9940.ENSOARP00000014632	11459		9940.ENSOARP00000007030	0.51383	9940.ENSOARP00000011194	157028
9940.ENSOARP00000004521	1141403913		9940.ENSOARP00000014040	0.65857		9940.ENSOARP00000009966	36		9940.ENSOARP00000013317	38		9940.ENSOARP00000002051	173.937		9940.ENSOARP00000020955	4		9940.ENSOARP00000019220	0.19112		9940.ENSOARP00000010129	713.917		9940.ENSOARP00000013352	5.74506		9940.ENSOARP00000013128	11432.9		9940.ENSOARP00000018129	0.51363	9940.ENSOARP00000018634	156434
9940.ENSOARP00000008814	1049638312		9940.ENSOARP00000011995	0.65572		9940.ENSOARP00000008258	36		9940.ENSOARP00000007940	38		9940.ENSOARP00000012184	172.68		9940.ENSOARP00000018634	4		9940.ENSOARP00000019222	0.19112		9940.ENSOARP00000010543	713.817		9940.ENSOARP00000004507	5.74457		9940.ENSOARP00000014505	11431.6		9940.ENSOARP00000017622	0.51313	9940.ENSOARP00000006715	156030
9940.ENSOARP00000007030	998334459		9940.ENSOARP00000003191	0.65377		9940.ENSOARP00000003804	36		9940.ENSOARP00000008591	38		9940.ENSOARP00000004661	172.406		9940.ENSOARP00000015160	4		9940.ENSOARP00000016196	0.19112		9940.ENSOARP00000017622	713.717		9940.ENSOARP00000017302	5.74409		9940.ENSOARP00000009911	11421.7		9940.ENSOARP00000017016	0.51282	9940.ENSOARP00000012750	156022
9940.ENSOARP00000010939	611235047		9940.ENSOARP00000017129	0.65291		9940.ENSOARP00000005501	36		9940.ENSOARP00000009966	38		9940.ENSOARP00000017394	172.192		9940.ENSOARP00000019501	4		9940.ENSOARP00000021549	0.19112		9940.ENSOARP00000012375	713.683		9940.ENSOARP00000019693	5.74312		9940.ENSOARP00000004259	11408.9		9940.ENSOARP00000000770	0.51111	9940.ENSOARP00000022546	155394
9940.ENSOARP00000015407	611213955		9940.ENSOARP00000015239	0.65257		9940.ENSOARP00000016376	35		9940.ENSOARP00000017971	38		9940.ENSOARP00000014417	171.122		9940.ENSOARP00000006639	4		9940.ENSOARP00000006350	0.19112		9940.ENSOARP00000000853	712.567		9940.ENSOARP00000000853	5.74264		9940.ENSOARP00000006699	11361.6		9940.ENSOARP00000016364	0.50909	9940.ENSOARP00000016081	154788
9940.ENSOARP00000019582	611213739		9940.ENSOARP00000013744	0.6494		9940.ENSOARP00000019931	35		9940.ENSOARP00000005597	38		9940.ENSOARP00000011189	170.809		9940.ENSOARP00000013937	4		9940.ENSOARP00000010845	0.19112		9940.ENSOARP00000011102	712.367		9940.ENSOARP00000013099	5.74216		9940.ENSOARP00000000078	11272.1		9940.ENSOARP00000005841	0.50909	9940.ENSOARP00000020820	152788
9940.ENSOARP00000007457	607237036		9940.ENSOARP00000008278	0.64892		9940.ENSOARP00000007940	35		9940.ENSOARP00000011031	37		9940.ENSOARP00000020805	170.226		9940.ENSOARP00000000604	4		9940.ENSOARP00000019652	0.19112		9940.ENSOARP00000021764	712.35		9940.ENSOARP00000022153	5.74167		9940.ENSOARP00000021630	11268.3		9940.ENSOARP00000012375	0.50603	9940.ENSOARP00000009977	152114
9940.ENSOARP00000022266	607221363		9940.ENSOARP00000008350	0.64826		9940.ENSOARP00000005599	35		9940.ENSOARP00000020820	37		9940.ENSOARP00000016358	169.863		9940.ENSOARP00000019220	4		9940.ENSOARP00000017476	0.19112		9940.ENSOARP00000013467	712.35		9940.ENSOARP00000003104	5.74167		9940.ENSOARP00000021549	11264.2		9940.ENSOARP00000000723	0.50565	9940.ENSOARP00000022238	151906
9940.ENSOARP00000013454	606816466		9940.ENSOARP00000004801	0.64826		9940.ENSOARP00000017500	35		9940.ENSOARP00000001394	37		9940.ENSOARP00000015925	169.661		9940.ENSOARP00000019222	4		9940.ENSOARP00000016145	0.19112		9940.ENSOARP00000022153	712.333		9940.ENSOARP00000011629	5.73974		9940.ENSOARP00000007457	11246.6		9940.ENSOARP00000003930	0.50377	9940.ENSOARP00000000078	151500
9940.ENSOARP00000007438	606775836		9940.ENSOARP00000001430	0.64826		9940.ENSOARP00000006165	34		9940.ENSOARP00000007203	37		9940.ENSOARP00000015077	169.265		9940.ENSOARP00000021549	4		9940.ENSOARP00000016130	0.19112		9940.ENSOARP00000020481	712.15		9940.ENSOARP00000017504	5.73974		9940.ENSOARP00000019588	11245.5		9940.ENSOARP00000000616	0.50333	9940.ENSOARP00000015875	151152
9940.ENSOARP00000018758	602744708		9940.ENSOARP00000019919	0.64826		9940.ENSOARP00000003973	34		9940.ENSOARP00000009869	37		9940.ENSOARP00000008849	169.255		9940.ENSOARP00000020636	4		9940.ENSOARP00000001915	0.19112		9940.ENSOARP00000018483	711.933		9940.ENSOARP00000003106	5.73926		9940.ENSOARP00000020249	11203.5		9940.ENSOARP00000016196	0.50292	9940.ENSOARP00000021938	150868
9940.ENSOARP00000004896	570851356		9940.ENSOARP00000008569	0.64826		9940.ENSOARP00000006527	34		9940.ENSOARP00000004507	37		9940.ENSOARP00000021764	168.729		9940.ENSOARP00000015287	4		9940.ENSOARP00000007667	0.19112		9940.ENSOARP00000017302	711.617		9940.ENSOARP00000008307	5.73878		9940.ENSOARP00000011321	11190.6		9940.ENSOARP00000018758	0.50198	9940.ENSOARP00000015781	149992
9940.ENSOARP00000000616	570850734		9940.ENSOARP00000021050	0.64826		9940.ENSOARP00000010303	34		9940.ENSOARP00000021248	37		9940.ENSOARP00000011732	168.662		9940.ENSOARP00000020661	4		9940.ENSOARP00000009878	0.19112		9940.ENSOARP00000007940	711.6		9940.ENSOARP00000017093	5.73878		9940.ENSOARP00000013293	11139.7		9940.ENSOARP00000008278	0.50142	9940.ENSOARP00000019435	149822
9940.ENSOARP00000015781	570307885		9940.ENSOARP00000018773	0.64826		9940.ENSOARP00000007203	34		9940.ENSOARP00000011414	37		9940.ENSOARP00000011568	167.671		9940.ENSOARP00000021991	4		9940.ENSOARP00000008520	0.19112		9940.ENSOARP00000017093	711.267		9940.ENSOARP00000014784	5.73829		9940.ENSOARP00000008810	11109.2		9940.ENSOARP00000006767	0.50122	9940.ENSOARP00000008783	149594
9940.ENSOARP00000010652	567006254		9940.ENSOARP00000011460	0.64826		9940.ENSOARP00000009033	34		9940.ENSOARP00000013572	37		9940.ENSOARP00000008278	165.929		9940.ENSOARP00000005016	4		9940.ENSOARP00000005016	0.19112		9940.ENSOARP00000011261	711.2		9940.ENSOARP00000019836	5.73781		9940.ENSOARP00000018059	10966.4		9940.ENSOARP00000019411	0.5	9940.ENSOARP00000020247	149502
9940.ENSOARP00000019222	562580575		9940.ENSOARP00000014926	0.64826		9940.ENSOARP00000013950	34		9940.ENSOARP00000010068	37		9940.ENSOARP00000017958	165.579		9940.ENSOARP00000021135	4		9940.ENSOARP00000009869	0.19112		9940.ENSOARP00000019222	711.183		9940.ENSOARP00000000366	5.73733		9940.ENSOARP00000007008	10894.1		9940.ENSOARP00000006104	0.5	9940.ENSOARP00000007394	149112
9940.ENSOARP00000016988	558835362		9940.ENSOARP00000004269	0.64826		9940.ENSOARP00000002391	34		9940.ENSOARP00000007457	36		9940.ENSOARP00000000604	164.948		9940.ENSOARP00000009027	4		9940.ENSOARP00000020282	0.19112		9940.ENSOARP00000001142	710.983		9940.ENSOARP00000021938	5.73733		9940.ENSOARP00000009850	10890.6		9940.ENSOARP00000019029	0.5	9940.ENSOARP00000017124	148934
9940.ENSOARP00000015046	544441085		9940.ENSOARP00000017508	0.64826		9940.ENSOARP00000021248	34		9940.ENSOARP00000016376	36		9940.ENSOARP00000013467	164.692		9940.ENSOARP00000001972	4		9940.ENSOARP00000020271	0.19112		9940.ENSOARP00000009096	710.65		9940.ENSOARP00000018739	5.73636		9940.ENSOARP00000008682	10842.1		9940.ENSOARP00000013673	0.5	9940.ENSOARP00000017601	148568
9940.ENSOARP00000008088	541966360		9940.ENSOARP00000004688	0.64826		9940.ENSOARP00000011414	34		9940.ENSOARP00000013229	36		9940.ENSOARP00000014420	164.582		9940.ENSOARP00000020253	4		9940.ENSOARP00000011321	0.19112		9940.ENSOARP00000007008	710.45		9940.ENSOARP00000007008	5.73588		9940.ENSOARP00000006813	10823.2		9940.ENSOARP00000015007	0.5	9940.ENSOARP00000011189	148506
9940.ENSOARP00000006943	526702035		9940.ENSOARP00000006165	0.64783		9940.ENSOARP00000014417	34		9940.ENSOARP00000006527	36		9940.ENSOARP00000007203	164.344		9940.ENSOARP00000021106	4		9940.ENSOARP00000000672	0.19112		9940.ENSOARP00000019693	710.333		9940.ENSOARP00000010939	5.73539		9940.ENSOARP00000001075	10792.3		9940.ENSOARP00000007857	0.5	sta dev	322901
9940.ENSOARP00000021872	524095222		9940.ENSOARP00000008938	0.64614		9940.ENSOARP00000022203	33		9940.ENSOARP00000010303	36		9940.ENSOARP00000004772	164.23		9940.ENSOARP00000006719	4		9940.ENSOARP00000000679	0.19112		9940.ENSOARP00000011031	710.233		9940.ENSOARP00000005262	5.73491		9940.ENSOARP00000012579	10782.4		9940.ENSOARP00000016072	0.5	9940.ENSOARP00000013128	147168
9940.ENSOARP00000009993	522950528		9940.ENSOARP00000002976	0.64614		9940.ENSOARP00000013219	33		9940.ENSOARP00000000604	36		9940.ENSOARP00000002520	164.143		9940.ENSOARP00000003218	4		9940.ENSOARP00000009036	0.19112		9940.ENSOARP00000003041	710.15		9940.ENSOARP00000017622	5.73443		9940.ENSOARP00000002753	10766.3		9940.ENSOARP00000010780	0.5	9940.ENSOARP00000000604	146330
9940.ENSOARP00000008824	519402473		9940.ENSOARP00000006178	0.64482		9940.ENSOARP00000016799	33		9940.ENSOARP00000013950	36		9940.ENSOARP00000015073	163.912		9940.ENSOARP00000014798	4		9940.ENSOARP00000009033	0.19112		9940.ENSOARP00000021872	710.1		9940.ENSOARP00000009831	5.73443		9940.ENSOARP00000014417	10755.1		9940.ENSOARP00000000946	0.5	9940.ENSOARP00000016735	146196
9940.ENSOARP00000007642	519295369		9940.ENSOARP00000012446	0.64468		9940.ENSOARP00000001873	33		9940.ENSOARP00000008088	36		9940.ENSOARP00000021549	163.504		9940.ENSOARP00000014763	4		9940.ENSOARP00000009461	0.19112		9940.ENSOARP00000006570	710.083		9940.ENSOARP00000003579	5.73395		9940.ENSOARP00000022395	10662.9		9940.ENSOARP00000006213	0.5	9940.ENSOARP00000015287	145316
9940.ENSOARP00000017889	519286376		9940.ENSOARP00000013128	0.64439		9940.ENSOARP00000011732	33		9940.ENSOARP00000003804	36		9940.ENSOARP00000001014	162.979		9940.ENSOARP00000012586	4		9940.ENSOARP00000014804	0.19112		9940.ENSOARP00000008258	710.083		9940.ENSOARP00000006570	5.73346		sta dev	24520.4		9940.ENSOARP00000008060	0.5	9940.ENSOARP00000009775	145282
9940.ENSOARP00000020247	483075269		9940.ENSOARP00000001915	0.64404		9940.ENSOARP00000000604	33		9940.ENSOARP00000014417	36		9940.ENSOARP00000021938	162.729		9940.ENSOARP00000014755	4		9940.ENSOARP00000020247	0.19112		9940.ENSOARP00000005262	709.667		9940.ENSOARP00000010722	5.73298		9940.ENSOARP00000001259	10615.4		9940.ENSOARP00000022337	0.5	9940.ENSOARP00000003218	145012
9940.ENSOARP00000000672	479047249		9940.ENSOARP00000007425	0.64188		9940.ENSOARP00000004521	33		9940.ENSOARP00000017500	36		9940.ENSOARP00000014758	162.533		9940.ENSOARP00000004555	4		9940.ENSOARP00000021574	0.19112		9940.ENSOARP00000017886	709.5		9940.ENSOARP00000020282	5.7325		9940.ENSOARP00000018679	10583.1		9940.ENSOARP00000018286	0.5	9940.ENSOARP00000005329	144956
9940.ENSOARP00000007077	479043139		9940.ENSOARP00000019991	0.64188		9940.ENSOARP00000019762	33		9940.ENSOARP00000022644	35		9940.ENSOARP00000005788	162.011		9940.ENSOARP00000013053	4		9940.ENSOARP00000020249	0.19112		9940.ENSOARP00000003104	709.367		9940.ENSOARP00000004062	5.73153		9940.ENSOARP00000009019	10578.5		9940.ENSOARP00000003514	0.5	9940.ENSOARP00000013166	144860
9940.ENSOARP00000011788	187289314		9940.ENSOARP00000020208	0.64095		9940.ENSOARP00000017124	33		9940.ENSOARP00000019435	35		9940.ENSOARP00000021858	161.917		9940.ENSOARP00000019360	4		9940.ENSOARP00000002817	0.19112		9940.ENSOARP00000015781	709.25		9940.ENSOARP00000014886	5.73153		9940.ENSOARP00000017129	10578.4		9940.ENSOARP00000007981	0.5	9940.ENSOARP00000008101	144170
9940.ENSOARP00000017177	186997236		9940.ENSOARP00000015359	0.63944		9940.ENSOARP00000013604	33		9940.ENSOARP00000003973	35		9940.ENSOARP00000022203	161.823		9940.ENSOARP00000008682	4		9940.ENSOARP00000020253	0.19112		9940.ENSOARP00000013352	709.233		9940.ENSOARP00000002796	5.73105		9940.ENSOARP00000007127	10527		9940.ENSOARP00000016475	0.5	9940.ENSOARP00000019895	144050
9940.ENSOARP00000018236	186791573		9940.ENSOARP00000019523	0.63848		9940.ENSOARP00000018059	33		9940.ENSOARP00000001774	35		9940.ENSOARP00000004507	161.504		9940.ENSOARP00000021669	4		9940.ENSOARP00000017093	0.19112		9940.ENSOARP00000020584	709.083		9940.ENSOARP00000016735	5.7296		9940.ENSOARP00000020460	10501.6		9940.ENSOARP00000003588	0.5	9940.ENSOARP00000011188	144042
9940.ENSOARP00000015252	186681543		9940.ENSOARP00000004161	0.63848		9940.ENSOARP00000013591	33		9940.ENSOARP00000022153	35		9940.ENSOARP00000020247	161.461		9940.ENSOARP00000021615	4		9940.ENSOARP00000011788	0.19112		9940.ENSOARP00000006324	708.9		9940.ENSOARP00000017886	5.7296		9940.ENSOARP00000003539	10448.9		9940.ENSOARP00000019691	0.5	9940.ENSOARP00000008836	143962
9940.ENSOARP00000017341	171052247		9940.ENSOARP00000019582	0.63786		9940.ENSOARP00000017971	33		9940.ENSOARP00000017093	35		9940.ENSOARP00000008520	161.459		9940.ENSOARP00000019762	4		9940.ENSOARP00000014812	0.19112		9940.ENSOARP00000008640	708.5		9940.ENSOARP00000002326	5.72766		9940.ENSOARP00000016933	10311.5		9940.ENSOARP00000022444	0.5	9940.ENSOARP00000006324	143882
9940.ENSOARP00000001259	170556569		9940.ENSOARP00000008088	0.63786		9940.ENSOARP00000004259	33		9940.ENSOARP00000017886	35		9940.ENSOARP00000008682	159.557		9940.ENSOARP00000010129	4		9940.ENSOARP00000006719	0.19112		9940.ENSOARP00000019360	708.1		9940.ENSOARP00000007940	5.72718		9940.ENSOARP00000013937	10145.2		9940.ENSOARP00000013434	0.5	9940.ENSOARP00000000863	143646
9940.ENSOARP00000021271	170556559		9940.ENSOARP00000010274	0.63656		9940.ENSOARP00000005597	33		9940.ENSOARP00000017124	35		9940.ENSOARP00000010119	159.546		9940.ENSOARP00000011451	4		9940.ENSOARP00000016980	0.19112		9940.ENSOARP00000016735	707.717		9940.ENSOARP00000021764	5.72573		9940.ENSOARP00000016608	10143.3		9940.ENSOARP00000004112	0.5	9940.ENSOARP00000020027	143528
9940.ENSOARP00000004858	163146797		9940.ENSOARP00000000616	0.63457		9940.ENSOARP00000010903	33		9940.ENSOARP00000010129	35		9940.ENSOARP00000010543	157.657		9940.ENSOARP00000014505	4		9940.ENSOARP00000013479	0.19112		9940.ENSOARP00000003275	707.6		9940.ENSOARP00000020511	5.72573		9940.ENSOARP00000019435	10040.7		9940.ENSOARP00000018735	0.5	9940.ENSOARP00000004259	143076
9940.ENSOARP00000006498	159710556		9940.ENSOARP00000006371	0.63254		9940.ENSOARP00000022644	32		9940.ENSOARP00000013604	35		9940.ENSOARP00000019022	157.467		9940.ENSOARP00000002504	4		9940.ENSOARP00000016988	0.19112		9940.ENSOARP00000021854	707.55		9940.ENSOARP00000013467	5.72573		9940.ENSOARP00000021709	10028.2		9940.ENSOARP00000003839	0.5	9940.ENSOARP00000016769	140714
9940.ENSOARP00000016303	159670172		9940.ENSOARP00000020253	0.63179		9940.ENSOARP00000021713	32		9940.ENSOARP00000018059	35		9940.ENSOARP00000008836	157.281		9940.ENSOARP00000022546	4		9940.ENSOARP00000014798	0.19112		9940.ENSOARP00000007203	707.067		9940.ENSOARP00000022104	5.72573		9940.ENSOARP00000014040	10000.1		9940.ENSOARP00000021218	0.5	9940.ENSOARP00000019501	139688
9940.ENSOARP00000008278	131767370		9940.ENSOARP00000019723	0.63174		9940.ENSOARP00000005673	32		9940.ENSOARP00000004648	35		9940.ENSOARP00000016836	157.084		9940.ENSOARP00000018059	4		9940.ENSOARP00000013016	0.19112		9940.ENSOARP00000003106	706.983		9940.ENSOARP00000004293	5.72428		9940.ENSOARP00000012108	9950.74		9940.ENSOARP00000010565	0.5	9940.ENSOARP00000007203	138956
9940.ENSOARP00000008101	127940837		9940.ENSOARP00000002291	0.63094		9940.ENSOARP00000017394	32		9940.ENSOARP00000018813	35		9940.ENSOARP00000003041	156.755		9940.ENSOARP00000017956	4		9940.ENSOARP00000004521	0.19112		9940.ENSOARP00000011732	705.983		9940.ENSOARP00000012375	5.71994		9940.ENSOARP00000021938	9938.74		9940.ENSOARP00000017932	0.5	9940.ENSOARP00000018059	138790
9940.ENSOARP00000003973	88730113		9940.ENSOARP00000018125	0.6293		9940.ENSOARP00000001341	32		9940.ENSOARP00000010922	35		9940.ENSOARP00000012446	156.268		9940.ENSOARP00000006822	4		9940.ENSOARP00000013483	0.19112		9940.ENSOARP00000008710	705.7		9940.ENSOARP00000009096	5.71994		9940.ENSOARP00000008715	9892.88		9940.ENSOARP00000006879	0.5	9940.ENSOARP00000020584	138702
9940.ENSOARP00000003989	87091251		9940.ENSOARP00000002796	0.6293		9940.ENSOARP00000017302	32		9940.ENSOARP00000004259	35		9940.ENSOARP00000010652	156.103		9940.ENSOARP00000014402	4		9940.ENSOARP00000003645	0.19112		9940.ENSOARP00000014886	705.567		9940.ENSOARP00000007190	5.71945		9940.ENSOARP00000001341	9767.05		9940.ENSOARP00000002945	0.49745	9940.ENSOARP00000022421	138520
9940.ENSOARP00000017394	80613474		9940.ENSOARP00000016769	0.62791		9940.ENSOARP00000015287	32		9940.ENSOARP00000005599	35		9940.ENSOARP00000013920	156.012		9940.ENSOARP00000004621	4		9940.ENSOARP00000013430	0.19112		9940.ENSOARP00000007327	705.483		9940.ENSOARP00000003830	5.71945		9940.ENSOARP00000008210	9745.31		9940.ENSOARP00000016081	0.49573	9940.ENSOARP00000010311	137686
9940.ENSOARP00000020543	79928203		9940.ENSOARP00000020390	0.6267		9940.ENSOARP00000010566	32		9940.ENSOARP00000020743	35		9940.ENSOARP00000000853	155.801		9940.ENSOARP00000001576	4		9940.ENSOARP00000012586	0.19112		9940.ENSOARP00000006063	705.317		9940.ENSOARP00000011732	5.71897		9940.ENSOARP00000016443	9738.89		9940.ENSOARP00000012741	0.49451	9940.ENSOARP00000015248	135526
9940.ENSOARP00000015822	79879230		9940.ENSOARP00000005407	0.62588		9940.ENSOARP00000014920	32		9940.ENSOARP00000000853	34		9940.ENSOARP00000014812	154.724		9940.ENSOARP00000004240	4		9940.ENSOARP00000004507	0.19112		9940.ENSOARP00000013099	705.033		9940.ENSOARP00000007327	5.71849		9940.ENSOARP00000014926	9737.65		9940.ENSOARP00000019435	0.49412	9940.ENSOARP00000002944	135498
9940.ENSOARP00000018107	79849563		9940.ENSOARP00000020732	0.62439		9940.ENSOARP00000018813	32		9940.ENSOARP00000006165	34		9940.ENSOARP00000016081	154.076		9940.ENSOARP00000007752	4		9940.ENSOARP00000012579	0.19112		9940.ENSOARP00000011575	704.717		9940.ENSOARP00000007203	5.71752		9940.ENSOARP00000003106	9708.7		9940.ENSOARP00000014083	0.49288	9940.ENSOARP00000001898	132538
9940.ENSOARP00000000593	79843680		9940.ENSOARP00000008803	0.62421		9940.ENSOARP00000000853	31		9940.ENSOARP00000020481	34		9940.ENSOARP00000009977	154.004		9940.ENSOARP00000004219	4		9940.ENSOARP00000014758	0.19112		9940.ENSOARP00000005599	704.317		9940.ENSOARP00000006324	5.71752		9940.ENSOARP00000012522	9596.39		9940.ENSOARP00000005708	0.49123	9940.ENSOARP00000004062	132160
9940.ENSOARP00000016253	79833688		9940.ENSOARP00000005847	0.62199		9940.ENSOARP00000010652	31		9940.ENSOARP00000006943	34		9940.ENSOARP00000001804	153.488		9940.ENSOARP00000009911	4		9940.ENSOARP00000005806	0.19112		9940.ENSOARP00000004062	704.217		9940.ENSOARP00000018483	5.71704		9940.ENSOARP00000011446	9502.57		9940.ENSOARP00000007068	0.49091	9940.ENSOARP00000005597	132068
9940.ENSOARP00000014417	43917018		9940.ENSOARP00000006350	0.62062		9940.ENSOARP00000004896	31		9940.ENSOARP00000013219	34		9940.ENSOARP00000008088	153.169		sta dev	7.45064		9940.ENSOARP00000014784	0.19112		9940.ENSOARP00000018739	704.183		9940.ENSOARP00000003041	5.71655		9940.ENSOARP00000018129	9497.75		9940.ENSOARP00000006498	0.49012	9940.ENSOARP00000020249	131614
9940.ENSOARP00000004648	43916920		9940.ENSOARP00000005444	0.62053		9940.ENSOARP00000003501	31		9940.ENSOARP00000005673	34		9940.ENSOARP00000007940	152.492		9940.ENSOARP00000000854	3		9940.ENSOARP00000011276	0.19112		9940.ENSOARP00000004858	703.9		9940.ENSOARP00000015703	5.71655		9940.ENSOARP00000021163	9496.91		9940.ENSOARP00000014659	0.48889	9940.ENSOARP00000013937	131406
9940.ENSOARP00000009051	43611845		9940.ENSOARP00000018435	0.62053		9940.ENSOARP00000013397	31		9940.ENSOARP00000017394	34		9940.ENSOARP00000017124	152.015		9940.ENSOARP00000001705	3		9940.ENSOARP00000008087	0.19112		9940.ENSOARP00000017504	703.883		9940.ENSOARP00000018634	5.71607		9940.ENSOARP00000014755	9483.4		9940.ENSOARP00000009752	0.48718	9940.ENSOARP00000011790	131128
9940.ENSOARP00000008046	43611843		9940.ENSOARP00000003421	0.61814		9940.ENSOARP00000019222	31		9940.ENSOARP00000020511	34		9940.ENSOARP00000010364	151.588		9940.ENSOARP00000018129	3		9940.ENSOARP00000008088	0.19112		9940.ENSOARP00000019836	703.817		9940.ENSOARP00000021872	5.71269		9940.ENSOARP00000022104	9473.95		9940.ENSOARP00000014230	0.48667	9940.ENSOARP00000021556	130868
9940.ENSOARP00000013014	43590984		9940.ENSOARP00000012513	0.61814		9940.ENSOARP00000002393	31		9940.ENSOARP00000007543	34		9940.ENSOARP00000009869	150.263		9940.ENSOARP00000007494	3		9940.ENSOARP00000022395	0.19112		9940.ENSOARP00000004259	703.65		9940.ENSOARP00000015781	5.71172		9940.ENSOARP00000022663	9465.36		9940.ENSOARP00000020928	0.48352	9940.ENSOARP00000012375	129842
9940.ENSOARP00000013572	43559072		9940.ENSOARP00000009133	0.61814		9940.ENSOARP00000008210	31		9940.ENSOARP00000001873	34		9940.ENSOARP00000013591	149.432		9940.ENSOARP00000017272	3		9940.ENSOARP00000011261	0.19112		9940.ENSOARP00000009831	703.583		9940.ENSOARP00000019762	5.71124		9940.ENSOARP00000015888	9464.31		9940.ENSOARP00000006235	0.48308	9940.ENSOARP00000007008	129704
9940.ENSOARP00000004507	43552429		9940.ENSOARP00000010565	0.61814		9940.ENSOARP00000014886	31		9940.ENSOARP00000001341	34		9940.ENSOARP00000009315	148.166		9940.ENSOARP00000019476	3		9940.ENSOARP00000008094	0.19112		9940.ENSOARP00000020511	703.417		9940.ENSOARP00000004259	5.71076		9940.ENSOARP00000020820	9423.41		9940.ENSOARP00000014197	0.482	9940.ENSOARP00000017204	129404
9940.ENSOARP00000007606	43545602		9940.ENSOARP00000000679	0.61723		9940.ENSOARP00000010922	31		9940.ENSOARP00000017302	34		9940.ENSOARP00000002391	147.378		9940.ENSOARP00000006148	3		9940.ENSOARP00000005463	0.19112		9940.ENSOARP00000006527	703.367		9940.ENSOARP00000009687	5.70931		9940.ENSOARP00000021746	9419.74		9940.ENSOARP00000015407	0.48	9940.ENSOARP00000003155	129148
9940.ENSOARP00000016735	40402715		9940.ENSOARP00000012426	0.61704		9940.ENSOARP00000007457	30		9940.ENSOARP00000019693	34		9940.ENSOARP00000005262	147.188		9940.ENSOARP00000018139	3		9940.ENSOARP00000007642	0.19112		9940.ENSOARP00000018634	703.3		9940.ENSOARP00000019435	5.70593		9940.ENSOARP00000020608	9406.05		9940.ENSOARP00000006822	0.47968	9940.ENSOARP00000013572	129136
9940.ENSOARP00000012426	40285108		9940.ENSOARP00000008824	0.61626		9940.ENSOARP00000015077	30		9940.ENSOARP00000019222	34		9940.ENSOARP00000010903	146.77		9940.ENSOARP00000020406	3		9940.ENSOARP00000015252	0.19112		9940.ENSOARP00000008836	703.217		9940.ENSOARP00000003501	5.70593		9940.ENSOARP00000012586	9396.71		9940.ENSOARP00000016180	0.47895	9940.ENSOARP00000021764	128970
9940.ENSOARP00000011162	40009181		9940.ENSOARP00000009897	0.6161		9940.ENSOARP00000009687	30		9940.ENSOARP00000009850	34		9940.ENSOARP00000010922	145.256		9940.ENSOARP00000007452	3		9940.ENSOARP00000019613	0.19112		9940.ENSOARP00000019435	702.783		9940.ENSOARP00000008258	5.70544		9940.ENSOARP00000013689	9350.05		9940.ENSOARP00000001432	0.47783	9940.ENSOARP00000013467	128970
9940.ENSOARP00000019360	32866122		9940.ENSOARP00000000672	0.6161		9940.ENSOARP00000020511	30		9940.ENSOARP00000015287	34		9940.ENSOARP00000021571	144.967		9940.ENSOARP00000014197	3		9940.ENSOARP00000006324	0.19112		9940.ENSOARP00000002326	702.583		9940.ENSOARP00000003275	5.70399		9940.ENSOARP00000003930	9340.07		9940.ENSOARP00000005281	0.47712	9940.ENSOARP00000005589	128622
9940.ENSOARP00000001915	32850800		9940.ENSOARP00000001595	0.61467		9940.ENSOARP00000021571	30		9940.ENSOARP00000000679	34		9940.ENSOARP00000007642	144.803		9940.ENSOARP00000007438	3		9940.ENSOARP00000014392	0.19112		9940.ENSOARP00000001014	702.183		9940.ENSOARP00000019360	5.70399		9940.ENSOARP00000000366	9319.78		9940.ENSOARP00000021163	0.477	9940.ENSOARP00000012463	128566
9940.ENSOARP00000008849	26219809		9940.ENSOARP00000012454	0.6123		9940.ENSOARP00000019244	30		9940.ENSOARP00000009033	34		9940.ENSOARP00000006527	144.746		9940.ENSOARP00000021748	3		9940.ENSOARP00000016574	0.19112		9940.ENSOARP00000021571	702.167		9940.ENSOARP00000018029	5.70399		9940.ENSOARP00000011059	9308.33		9940.ENSOARP00000011387	0.47677	9940.ENSOARP00000007543	128546
9940.ENSOARP00000022104	23625849		9940.ENSOARP00000010477	0.6123		9940.ENSOARP00000017886	30		9940.ENSOARP00000004521	34		9940.ENSOARP00000011966	144.508		9940.ENSOARP00000021746	3		9940.ENSOARP00000001090	0.19112		9940.ENSOARP00000014505	702		9940.ENSOARP00000008640	5.70399		9940.ENSOARP00000009051	9228.76		9940.ENSOARP00000015046	0.47667	9940.ENSOARP00000013099	128208
9940.ENSOARP00000008258	23231027		9940.ENSOARP00000007307	0.6123		9940.ENSOARP00000010129	30		9940.ENSOARP00000010543	34		9940.ENSOARP00000019613	144.326		9940.ENSOARP00000015925	3		9940.ENSOARP00000003275	0.19112		9940.ENSOARP00000002796	701.95		9940.ENSOARP00000005599	5.70399		9940.ENSOARP00000006324	9217.41		9940.ENSOARP00000008569	0.47619	9940.ENSOARP00000011170	127866
9940.ENSOARP00000000276	17458132		9940.ENSOARP00000007638	0.61107		9940.ENSOARP00000004661	30		9940.ENSOARP00000014886	34		9940.ENSOARP00000008101	144.323		9940.ENSOARP00000003978	3		9940.ENSOARP00000007638	0.19112		9940.ENSOARP00000003501	701.65		9940.ENSOARP00000009762	5.70303		9940.ENSOARP00000022203	9189.84		9940.ENSOARP00000010454	0.47619	9940.ENSOARP00000011261	127670
9940.ENSOARP00000013320	16120506		9940.ENSOARP00000008046	0.61104		9940.ENSOARP00000020743	30		9940.ENSOARP00000010903	34		9940.ENSOARP00000011162	143.555		9940.ENSOARP00000012894	3		9940.ENSOARP00000002391	0.19112		9940.ENSOARP00000019762	701.533		9940.ENSOARP00000021571	5.70061		9940.ENSOARP00000017124	9172.93		9940.ENSOARP00000011460	0.47619	9940.ENSOARP00000019360	127248
9940.ENSOARP00000015073	13181428		9940.ENSOARP00000009051	0.61104		9940.ENSOARP00000015073	29		9940.ENSOARP00000005262	33		9940.ENSOARP00000001915	142.272		9940.ENSOARP00000020060	3		9940.ENSOARP00000007606	0.19112		9940.ENSOARP00000001341	701.45		9940.ENSOARP00000008710	5.6982		9940.ENSOARP00000005016	9161.87		9940.ENSOARP00000003501	0.47581	9940.ENSOARP00000013352	126972
9940.ENSOARP00000000366	11930179		9940.ENSOARP00000020855	0.61091		9940.ENSOARP00000020481	29		9940.ENSOARP00000022203	33		9940.ENSOARP00000000672	142.028		9940.ENSOARP00000012446	3		9940.ENSOARP00000012184	0.19112		9940.ENSOARP00000014197	701.317		9940.ENSOARP00000006527	5.6982		9940.ENSOARP00000005386	9127.92		9940.ENSOARP00000013483	0.47354	9940.ENSOARP00000006064	126304
9940.ENSOARP00000003041	11727998		9940.ENSOARP00000012421	0.61085		9940.ENSOARP00000006943	29		9940.ENSOARP00000016735	33		9940.ENSOARP00000021713	140.792		9940.ENSOARP00000014621	3		9940.ENSOARP00000006765	0.19112		9940.ENSOARP00000022656	701.217		9940.ENSOARP00000021854	5.69771		9940.ENSOARP00000010732	9120		9940.ENSOARP00000015160	0.47317	9940.ENSOARP00000009051	125194
9940.ENSOARP00000008682	11487051		9940.ENSOARP00000015073	0.61061		9940.ENSOARP00000010773	29		9940.ENSOARP00000016799	33		9940.ENSOARP00000006178	139.74		9940.ENSOARP00000007070	3		9940.ENSOARP00000006767	0.19112		9940.ENSOARP00000009687	701.15		9940.ENSOARP00000006063	5.69723		9940.ENSOARP00000021991	9104.14		9940.ENSOARP00000005444	0.47273	9940.ENSOARP00000014920	125138
9940.ENSOARP00000008213	11254336		9940.ENSOARP00000013950	0.61045		9940.ENSOARP00000007543	29		9940.ENSOARP00000004896	33		9940.ENSOARP00000015046	138.864		9940.ENSOARP00000001776	3		9940.ENSOARP00000004555	0.19112		9940.ENSOARP00000020282	700.867		9940.ENSOARP00000020834	5.69626		9940.ENSOARP00000020955	9103.55		9940.ENSOARP00000018435	0.47273	9940.ENSOARP00000004219	124174
9940.ENSOARP00000008836	10013309		9940.ENSOARP00000019360	0.60975		9940.ENSOARP00000001394	29		9940.ENSOARP00000011732	33		9940.ENSOARP00000016253	138.628		9940.ENSOARP00000015943	3		9940.ENSOARP00000004554	0.19112		9940.ENSOARP00000010068	700.8		9940.ENSOARP00000001341	5.69578		9940.ENSOARP00000014660	9097.8		9940.ENSOARP00000006559	0.47222	9940.ENSOARP00000008262	124074
9940.ENSOARP00000001014	10009900		9940.ENSOARP00000008213	0.6097		9940.ENSOARP00000011162	29		9940.ENSOARP00000021571	33		9940.ENSOARP00000001341	137.258		9940.ENSOARP00000009209	3		9940.ENSOARP00000013053	0.19112		9940.ENSOARP00000003830	700.717		9940.ENSOARP00000002017	5.6953		9940.ENSOARP00000011189	9090.02		9940.ENSOARP00000000672	0.47186	9940.ENSOARP00000008810	123232
9940.ENSOARP00000010903	9941731		9940.ENSOARP00000017956	0.6097		9940.ENSOARP00000019693	29		9940.ENSOARP00000013454	33		9940.ENSOARP00000010939	136.418		9940.ENSOARP00000006178	3		9940.ENSOARP00000015239	0.19112		9940.ENSOARP00000007667	700.433		9940.ENSOARP00000004858	5.69433		9940.ENSOARP00000017274	9077.48		9940.ENSOARP00000005329	0.47137	9940.ENSOARP00000000984	123220
9940.ENSOARP00000001940	8709121		9940.ENSOARP00000006258	0.6081		9940.ENSOARP00000008101	29		9940.ENSOARP00000008210	33		9940.ENSOARP00000019931	136.404		9940.ENSOARP00000020019	3		9940.ENSOARP00000015222	0.19112		9940.ENSOARP00000008220	700.267		9940.ENSOARP00000000653	5.69336		9940.ENSOARP00000019476	9074.37		9940.ENSOARP00000008307	0.47065	9940.ENSOARP00000011162	122694
9940.ENSOARP00000013241	8467929		9940.ENSOARP00000004811	0.60803		9940.ENSOARP00000020247	29		9940.ENSOARP00000019762	33		9940.ENSOARP00000014800	135.682		9940.ENSOARP00000003441	3		9940.ENSOARP00000017889	0.19112		9940.ENSOARP00000002393	700.017		9940.ENSOARP00000005589	5.69336		9940.ENSOARP00000019501	9044.39		9940.ENSOARP00000020497	0.47059	9940.ENSOARP00000015703	121790
9940.ENSOARP00000006620	8448638		9940.ENSOARP00000022072	0.60801		9940.ENSOARP00000013454	29		9940.ENSOARP00000010566	33		9940.ENSOARP00000004320	135.338		9940.ENSOARP00000004772	3		9940.ENSOARP00000017886	0.19112		9940.ENSOARP00000010722	699.85		9940.ENSOARP00000008220	5.69288		9940.ENSOARP00000012490	9012.42		9940.ENSOARP00000017302	0.47059	9940.ENSOARP00000007940	121448
9940.ENSOARP00000000854	8387596		9940.ENSOARP00000017601	0.60782		9940.ENSOARP00000016589	29		9940.ENSOARP00000013591	33		9940.ENSOARP00000006235	134.561		9940.ENSOARP00000014561	3		9940.ENSOARP00000010529	0.19112		9940.ENSOARP00000020834	699.633		9940.ENSOARP00000021271	5.69288		9940.ENSOARP00000006757	9006.57		9940.ENSOARP00000020208	0.47059	9940.ENSOARP00000001341	121294
9940.ENSOARP00000006435	8187614		9940.ENSOARP00000016589	0.60735		9940.ENSOARP00000010543	29		9940.ENSOARP00000007008	32		9940.ENSOARP00000013241	134.17		9940.ENSOARP00000002578	3		9940.ENSOARP00000018483	0.19112		9940.ENSOARP00000007190	699.3		9940.ENSOARP00000014197	5.69143		9940.ENSOARP00000016081	9002.36		9940.ENSOARP00000019658	0.4697	9940.ENSOARP00000015853	121178
9940.ENSOARP00000002520	8105785		9940.ENSOARP00000016839	0.60301		9940.ENSOARP00000009977	29		9940.ENSOARP00000009687	32		9940.ENSOARP00000017853	133.655		9940.ENSOARP00000015439	3		9940.ENSOARP00000008220	0.19112		9940.ENSOARP00000008762	698.8		9940.ENSOARP00000011227	5.6895		9940.ENSOARP00000017832	8987.5		9940.ENSOARP00000011321	0.46901	9940.ENSOARP00000016933	120816
9940.ENSOARP00000021571	7795163		9940.ENSOARP00000003474	0.60183		9940.ENSOARP00000005136	29		9940.ENSOARP00000021713	32		9940.ENSOARP00000013317	133.561		9940.ENSOARP00000014107	3		9940.ENSOARP00000008671	0.19112		9940.ENSOARP00000015703	698.733		9940.ENSOARP00000006498	5.68902		9940.ENSOARP00000013613	8970.18		9940.ENSOARP00000014505	0.4686	9940.ENSOARP00000006620	120212
9940.ENSOARP00000014083	7746365		9940.ENSOARP00000016836	0.6015		9940.ENSOARP00000005262	28		9940.ENSOARP00000011162	32		9940.ENSOARP00000008487	133.535		9940.ENSOARP00000002581	3		9940.ENSOARP00000008677	0.19112		9940.ENSOARP00000017500	697.533		9940.ENSOARP00000002393	5.68708		9940.ENSOARP00000007203	8939.64		9940.ENSOARP00000004781	0.46667	9940.ENSOARP00000014098	119504
9940.ENSOARP00000006276	7547647		9940.ENSOARP00000003104	0.60046		9940.ENSOARP00000019435	28		9940.ENSOARP00000011189	32		9940.ENSOARP00000017368	132.025		9940.ENSOARP00000001256	3		9940.ENSOARP00000010543	0.19112		9940.ENSOARP00000022644	697.45		9940.ENSOARP00000013613	5.68612		9940.ENSOARP00000015822	8926.95		9940.ENSOARP00000010404	0.46667	9940.ENSOARP00000017274	118832
9940.ENSOARP00000009869	7487689		9940.ENSOARP00000006498	0.60046		9940.ENSOARP00000012446	28		9940.ENSOARP00000003501	32		9940.ENSOARP00000015822	130.708		9940.ENSOARP00000011063	3		9940.ENSOARP00000018029	0.19112		9940.ENSOARP00000005597	697.117		9940.ENSOARP00000022656	5.68563		9940.ENSOARP00000017958	8911.31		9940.ENSOARP00000021599	0.46667	9940.ENSOARP00000012522	118798
9940.ENSOARP00000020805	7321685		9940.ENSOARP00000021176	0.60003		9940.ENSOARP00000013229	28		9940.ENSOARP00000013397	32		9940.ENSOARP00000013352	129.994		9940.ENSOARP00000013241	3		9940.ENSOARP00000000723	0.19112		9940.ENSOARP00000021271	696.917		9940.ENSOARP00000017500	5.68563		9940.ENSOARP00000014344	8902.3		9940.ENSOARP00000002347	0.46667	9940.ENSOARP00000005053	118772
9940.ENSOARP00000017853	7308733		9940.ENSOARP00000011966	0.59731		9940.ENSOARP00000015875	28		9940.ENSOARP00000008101	32		9940.ENSOARP00000007008	129.79		9940.ENSOARP00000016758	3		9940.ENSOARP00000021669	0.19112		9940.ENSOARP00000008682	696.833		9940.ENSOARP00000010068	5.68515		9940.ENSOARP00000011923	8869.7		9940.ENSOARP00000014395	0.46667	9940.ENSOARP00000012108	118434
9940.ENSOARP00000016707	5769533		9940.ENSOARP00000007642	0.59459		9940.ENSOARP00000021858	28		9940.ENSOARP00000017477	32		9940.ENSOARP00000006633	129.04		9940.ENSOARP00000022145	3		9940.ENSOARP00000004293	0.19112		9940.ENSOARP00000009315	696.583		9940.ENSOARP00000015893	5.6837		9940.ENSOARP00000013352	8844.58		9940.ENSOARP00000003579	0.46465	9940.ENSOARP00000009850	118032
9940.ENSOARP00000021535	5391195		9940.ENSOARP00000004521	0.59243		9940.ENSOARP00000008039	28		9940.ENSOARP00000020247	32		9940.ENSOARP00000008262	128.603		9940.ENSOARP00000000379	3		9940.ENSOARP00000007327	0.19112		9940.ENSOARP00000007543	696.583		9940.ENSOARP00000008836	5.6837		9940.ENSOARP00000007077	8828.57		9940.ENSOARP00000003421	0.46429	9940.ENSOARP00000020805	117854
9940.ENSOARP00000021764	5344761		9940.ENSOARP00000005783	0.58887		9940.ENSOARP00000011189	28		9940.ENSOARP00000019244	32		9940.ENSOARP00000000078	128.457		9940.ENSOARP00000002535	3		9940.ENSOARP00000009977	0.19112		9940.ENSOARP00000004386	696.183		9940.ENSOARP00000001014	5.6837		9940.ENSOARP00000021441	8822.97		9940.ENSOARP00000022779	0.46429	9940.ENSOARP00000021135	117462
9940.ENSOARP00000013467	5344761		9940.ENSOARP00000010543	0.58775		9940.ENSOARP00000009850	28		9940.ENSOARP00000014920	32		9940.ENSOARP00000016196	128.401		9940.ENSOARP00000006900	3		9940.ENSOARP00000016253	0.19112		9940.ENSOARP00000008088	696.167		9940.ENSOARP00000018903	5.68274		9940.ENSOARP00000002329	8776.95		9940.ENSOARP00000006165	0.46346	9940.ENSOARP00000008520	117024
9940.ENSOARP00000000332	5305513		9940.ENSOARP00000015884	0.5854		9940.ENSOARP00000016980	28		9940.ENSOARP00000012750	32		9940.ENSOARP00000001484	128.379		9940.ENSOARP00000013680	3		9940.ENSOARP00000019762	0.19112		9940.ENSOARP00000007457	696.15		9940.ENSOARP00000022644	5.68225		9940.ENSOARP00000021361	8766.11		9940.ENSOARP00000008046	0.46245	9940.ENSOARP00000010543	116894
9940.ENSOARP00000021713	4453458		9940.ENSOARP00000006559	0.5854		9940.ENSOARP00000012184	28		9940.ENSOARP00000010652	31		9940.ENSOARP00000008013	127.984		9940.ENSOARP00000007886	3		9940.ENSOARP00000009966	0.19112		9940.ENSOARP00000017124	696.117		9940.ENSOARP00000014505	5.68129		9940.ENSOARP00000008047	8749.51		9940.ENSOARP00000003561	0.46154	9940.ENSOARP00000000853	116538
9940.ENSOARP00000022498	4439341		9940.ENSOARP00000017641	0.5854		9940.ENSOARP00000008682	28		9940.ENSOARP00000015073	31		9940.ENSOARP00000011064	127.808		9940.ENSOARP00000008738	3		9940.ENSOARP00000011836	0.19112		9940.ENSOARP00000018029	696.083		9940.ENSOARP00000006699	5.6808		9940.ENSOARP00000021669	8736.71		9940.ENSOARP00000013789	0.46154	9940.ENSOARP00000003106	116338
9940.ENSOARP00000006161	4439292		9940.ENSOARP00000022145	0.58444		9940.ENSOARP00000008262	28		9940.ENSOARP00000015077	31		9940.ENSOARP00000003104	127.709		9940.ENSOARP00000018526	3		9940.ENSOARP00000008640	0.19112		9940.ENSOARP00000009762	695.933		9940.ENSOARP00000003742	5.6808		9940.ENSOARP00000012375	8729.6		9940.ENSOARP00000021858	0.46022	9940.ENSOARP00000014344	116242
9940.ENSOARP00000010922	3994444		9940.ENSOARP00000001708	0.58344		9940.ENSOARP00000002051	28		9940.ENSOARP00000012446	31		9940.ENSOARP00000010303	127.411		9940.ENSOARP00000005230	3		9940.ENSOARP00000017129	0.19112		9940.ENSOARP00000018903	695.583		9940.ENSOARP00000007543	5.68032		9940.ENSOARP00000021556	8716.5		9940.ENSOARP00000013777	0.45833	9940.ENSOARP00000008210	116180
9940.ENSOARP00000008520	3984754		9940.ENSOARP00000020406	0.58344		9940.ENSOARP00000007008	27		9940.ENSOARP00000021858	31		9940.ENSOARP00000004648	127.34		9940.ENSOARP00000005680	3		9940.ENSOARP00000010129	0.19112		9940.ENSOARP00000005589	695.317		9940.ENSOARP00000011790	5.68032		9940.ENSOARP00000001522	8704.32		9940.ENSOARP00000009333	0.45614	9940.ENSOARP00000008307	116106
9940.ENSOARP00000001341	3183600		9940.ENSOARP00000002531	0.58344		9940.ENSOARP00000011966	27		9940.ENSOARP00000002393	31		9940.ENSOARP00000002393	127.031		9940.ENSOARP00000006531	3		9940.ENSOARP00000000332	0.19112		9940.ENSOARP00000018813	695.217		9940.ENSOARP00000009088	5.67935		9940.ENSOARP00000020027	8702.2		9940.ENSOARP00000019895	0.45412	9940.ENSOARP00000017886	115646
9940.ENSOARP00000001779	2903046		9940.ENSOARP00000008413	0.58344		9940.ENSOARP00000007438	27		9940.ENSOARP00000008682	31		9940.ENSOARP00000018813	126.812		9940.ENSOARP00000004358	3		9940.ENSOARP00000013633	0.19112		9940.ENSOARP00000006767	695.15		9940.ENSOARP00000004521	5.67791		9940.ENSOARP00000008262	8702.16		9940.ENSOARP00000001243	0.45029	9940.ENSOARP00000002326	115632
9940.ENSOARP00000002700	2903044		9940.ENSOARP00000001433	0.58344		9940.ENSOARP00000015925	27		9940.ENSOARP00000007394	31		9940.ENSOARP00000009096	126.08		9940.ENSOARP00000016358	3		9940.ENSOARP00000012305	0.19112		9940.ENSOARP00000004521	695.133		9940.ENSOARP00000008682	5.67742		9940.ENSOARP00000021135	8690.1		9940.ENSOARP00000001941	0.44872	9940.ENSOARP00000019836	115346
9940.ENSOARP00000011568	2555672		9940.ENSOARP00000010356	0.58344		9940.ENSOARP00000019022	27		9940.ENSOARP00000004661	31		9940.ENSOARP00000008824	125.915		9940.ENSOARP00000011098	3		9940.ENSOARP00000011451	0.19112		9940.ENSOARP00000020805	695.1		9940.ENSOARP00000011188	5.67597		9940.ENSOARP00000009233	8685.79		9940.ENSOARP00000020765	0.44872	9940.ENSOARP00000006699	115214
9940.ENSOARP00000014230	2373594		9940.ENSOARP00000011293	0.58344		9940.ENSOARP00000019582	27		9940.ENSOARP00000009088	31		9940.ENSOARP00000021517	124.708		9940.ENSOARP00000016305	3		9940.ENSOARP00000020390	0.19112		9940.ENSOARP00000006498	694.567		9940.ENSOARP00000004386	5.67501		9940.ENSOARP00000012167	8680.26		9940.ENSOARP00000006064	0.44872	9940.ENSOARP00000020893	114654
9940.ENSOARP00000006235	2373439		9940.ENSOARP00000011810	0.58344		9940.ENSOARP00000009461	27		9940.ENSOARP00000011966	30		9940.ENSOARP00000008220	124.087		9940.ENSOARP00000004342	3		9940.ENSOARP00000010119	0.19112		9940.ENSOARP00000011227	694.3		9940.ENSOARP00000013937	5.67501		9940.ENSOARP00000020584	8624.56		9940.ENSOARP00000020855	0.44853	9940.ENSOARP00000015188	114640
9940.ENSOARP00000014351	2250829		9940.ENSOARP00000018422	0.58344		9940.ENSOARP00000017843	27		9940.ENSOARP00000006570	30		9940.ENSOARP00000006570	123.655		9940.ENSOARP00000006527	3		9940.ENSOARP00000021248	0.19112		9940.ENSOARP00000016622	694.267		9940.ENSOARP00000022336	5.67452		9940.ENSOARP00000021106	8621.77		9940.ENSOARP00000008671	0.44424	9940.ENSOARP00000019476	114124
9940.ENSOARP00000009862	2250468		9940.ENSOARP00000015822	0.58341		9940.ENSOARP00000008088	27		9940.ENSOARP00000015875	30		9940.ENSOARP00000014351	123.572		9940.ENSOARP00000017622	3		9940.ENSOARP00000011447	0.19112		9940.ENSOARP00000009869	693.967		9940.ENSOARP00000016319	5.67259		9940.ENSOARP00000000604	8607.07		9940.ENSOARP00000015188	0.44393	9940.ENSOARP00000016443	113934
9940.ENSOARP00000013619	2250468		9940.ENSOARP00000009520	0.58315		9940.ENSOARP00000002520	27		9940.ENSOARP00000019582	30		9940.ENSOARP00000001873	123.403		9940.ENSOARP00000003468	3		9940.ENSOARP00000013624	0.19112		9940.ENSOARP00000009088	693.683		9940.ENSOARP00000009315	5.67114		9940.ENSOARP00000006064	8555.28		9940.ENSOARP00000001915	0.44333	9940.ENSOARP00000016319	113660
9940.ENSOARP00000021517	2248956		9940.ENSOARP00000010903	0.58194		9940.ENSOARP00000013624	27		9940.ENSOARP00000010773	30		9940.ENSOARP00000017889	123.281		9940.ENSOARP00000006977	3		9940.ENSOARP00000014505	0.19112		9940.ENSOARP00000011790	693.65		9940.ENSOARP00000001259	5.67066		9940.ENSOARP00000000653	8551.09		9940.ENSOARP00000008682	0.44301	9940.ENSOARP00000007167	113482
9940.ENSOARP00000021504	2248956		9940.ENSOARP00000015222	0.58163		9940.ENSOARP00000008278	27		9940.ENSOARP00000008039	30		9940.ENSOARP00000011102	123.02		9940.ENSOARP00000019836	3		9940.ENSOARP00000002504	0.19112		9940.ENSOARP00000016980	693.4		9940.ENSOARP00000008213	5.67066		9940.ENSOARP00000008101	8509.27		9940.ENSOARP00000013680	0.44279	9940.ENSOARP00000007077	113456
9940.ENSOARP00000007203	2103271		9940.ENSOARP00000009850	0.57883		9940.ENSOARP00000000854	26		9940.ENSOARP00000009461	30		9940.ENSOARP00000019693	122.776		9940.ENSOARP00000004320	3		9940.ENSOARP00000015822	0.19112		9940.ENSOARP00000016319	693.383		9940.ENSOARP00000004219	5.67018		9940.ENSOARP00000016827	8491.25		9940.ENSOARP00000007642	0.44	9940.ENSOARP00000009911	113282
9940.ENSOARP00000020820	2086621		9940.ENSOARP00000022038	0.57719		9940.ENSOARP00000004772	26		9940.ENSOARP00000016589	30		9940.ENSOARP00000021872	122.3		9940.ENSOARP00000005659	3		9940.ENSOARP00000014926	0.19112		9940.ENSOARP00000010903	693.1		9940.ENSOARP00000000863	5.66921		9940.ENSOARP00000015853	8485.26		9940.ENSOARP00000011036	0.43956	9940.ENSOARP00000009233	113082
9940.ENSOARP00000010543	2060674		9940.ENSOARP00000016196	0.57626		9940.ENSOARP00000016735	26		9940.ENSOARP00000009977	30		9940.ENSOARP00000015875	122.11		9940.ENSOARP00000007127	3		9940.ENSOARP00000006079	0.19112		9940.ENSOARP00000002017	692.717		9940.ENSOARP00000004554	5.66921		9940.ENSOARP00000017551	8473.53		9940.ENSOARP00000020858	0.43956	9940.ENSOARP00000003973	112186
9940.ENSOARP00000003804	1966908		9940.ENSOARP00000020497	0.57435		9940.ENSOARP00000001259	26		9940.ENSOARP00000008262	30		9940.ENSOARP00000014083	121.745		9940.ENSOARP00000021407	3		9940.ENSOARP00000000775	0.19112		9940.ENSOARP00000003155	692.633		9940.ENSOARP00000008762	5.66824		9940.ENSOARP00000019895	8473.53		9940.ENSOARP00000008271	0.43939	9940.ENSOARP00000011446	111656
9940.ENSOARP00000003191	1844662		9940.ENSOARP00000016344	0.57427		9940.ENSOARP00000011031	26		9940.ENSOARP00000002051	30		9940.ENSOARP00000004259	121.703		9940.ENSOARP00000020584	3		9940.ENSOARP00000003804	0.19112		9940.ENSOARP00000013166	692.467		9940.ENSOARP00000008039	5.66824		9940.ENSOARP00000008836	8470.84		9940.ENSOARP00000014132	0.4386	9940.ENSOARP00000004858	111608
9940.ENSOARP00000006371	1749648		9940.ENSOARP00000012594	0.57279		9940.ENSOARP00000018903	26		9940.ENSOARP00000006161	29		9940.ENSOARP00000018634	121.602		9940.ENSOARP00000006230	3		9940.ENSOARP00000018047	0.19112		9940.ENSOARP00000022336	692.4		9940.ENSOARP00000008088	5.66824		9940.ENSOARP00000021271	8470.59		9940.ENSOARP00000007523	0.4386	9940.ENSOARP00000015100	111550
9940.ENSOARP00000008439	1743950		9940.ENSOARP00000006620	0.57272		9940.ENSOARP00000016303	26		9940.ENSOARP00000015925	29		9940.ENSOARP00000019751	120.965		9940.ENSOARP00000005361	3		9940.ENSOARP00000011414	0.19112		9940.ENSOARP00000009036	692.033		9940.ENSOARP00000010903	5.66824		9940.ENSOARP00000013026	8443.88		9940.ENSOARP00000008213	0.43684	9940.ENSOARP00000006424	111456
9940.ENSOARP00000014621	1658664		9940.ENSOARP00000022498	0.57141		9940.ENSOARP00000017376	26		9940.ENSOARP00000001259	29		9940.ENSOARP00000007030	120.872		9940.ENSOARP00000005360	3		9940.ENSOARP00000010566	0.19112		9940.ENSOARP00000013937	691.867		9940.ENSOARP00000017124	5.66776		9940.ENSOARP00000007940	8412.08		9940.ENSOARP00000010311	0.43672	9940.ENSOARP00000014181	111420
9940.ENSOARP00000008013	1501417		9940.ENSOARP00000013911	0.57085		9940.ENSOARP00000001432	26		9940.ENSOARP00000001432	29		9940.ENSOARP00000013619	120.764		9940.ENSOARP00000006698	3		9940.ENSOARP00000008262	0.19112		9940.ENSOARP00000016836	691.717		9940.ENSOARP00000008825	5.66728		9940.ENSOARP00000008844	8402.03		9940.ENSOARP00000007438	0.4359	9940.ENSOARP00000001075	110890
9940.ENSOARP00000008487	1411107		9940.ENSOARP00000006570	0.57076		9940.ENSOARP00000013352	26		9940.ENSOARP00000007190	29		9940.ENSOARP00000022153	120.364		9940.ENSOARP00000021872	3		9940.ENSOARP00000014920	0.19112		9940.ENSOARP00000015287	691.7		9940.ENSOARP00000007667	5.66679		9940.ENSOARP00000002667	8397.71		9940.ENSOARP00000013229	0.43492	9940.ENSOARP00000021106	110558
9940.ENSOARP00000006178	1358773		9940.ENSOARP00000000919	0.57059		9940.ENSOARP00000005726	26		9940.ENSOARP00000013352	29		9940.ENSOARP00000006276	120.339		9940.ENSOARP00000022727	3		9940.ENSOARP00000000300	0.19112		9940.ENSOARP00000015893	691.567		9940.ENSOARP00000005597	5.66679		9940.ENSOARP00000015781	8384.56		9940.ENSOARP00000009897	0.43478	9940.ENSOARP00000014040	110176
9940.ENSOARP00000011732	1305284		9940.ENSOARP00000021448	0.57059		9940.ENSOARP00000016836	26		9940.ENSOARP00000016980	29		9940.ENSOARP00000013983	119.872		9940.ENSOARP00000003191	3		9940.ENSOARP00000012730	0.19112		9940.ENSOARP00000001259	691.4		9940.ENSOARP00000006715	5.66631		9940.ENSOARP00000011261	8382.93		9940.ENSOARP00000007425	0.43382	9940.ENSOARP00000011387	109992
9940.ENSOARP00000001576	1245379		9940.ENSOARP00000009324	0.57059		9940.ENSOARP00000000679	26		9940.ENSOARP00000012184	29		9940.ENSOARP00000007457	119.698		9940.ENSOARP00000012535	3		9940.ENSOARP00000013613	0.19112		9940.ENSOARP00000008039	690.95		9940.ENSOARP00000011276	5.66583		9940.ENSOARP00000020893	8371.25		9940.ENSOARP00000008810	0.4329	9940.ENSOARP00000015822	109784
9940.ENSOARP00000002753	1243935		9940.ENSOARP00000004463	0.57059		9940.ENSOARP00000015703	26		9940.ENSOARP00000018739	29		9940.ENSOARP00000004286	119.422		9940.ENSOARP00000008072	3		9940.ENSOARP00000006063	0.19112		9940.ENSOARP00000013613	690.7		9940.ENSOARP00000015287	5.66438		9940.ENSOARP00000008520	8357.92		9940.ENSOARP00000009324	0.42857	9940.ENSOARP00000009019	109230
9940.ENSOARP00000015853	1154394		9940.ENSOARP00000001645	0.57059		9940.ENSOARP00000004507	26		9940.ENSOARP00000007327	29		9940.ENSOARP00000009862	118.986		9940.ENSOARP00000008046	3		9940.ENSOARP00000006064	0.19112		9940.ENSOARP00000006165	690.667		9940.ENSOARP00000016980	5.66438		9940.ENSOARP00000017853	8347.33		9940.ENSOARP00000004463	0.42857	9940.ENSOARP00000018679	107950
9940.ENSOARP00000020204	1103250		9940.ENSOARP00000017971	0.56883		9940.ENSOARP00000014392	26		9940.ENSOARP00000005136	29		9940.ENSOARP00000015920	118.717		9940.ENSOARP00000011659	3		9940.ENSOARP00000013604	0.19112		9940.ENSOARP00000008087	690.667		9940.ENSOARP00000016282	5.66438		9940.ENSOARP00000004665	8332.5		9940.ENSOARP00000016589	0.42759	9940.ENSOARP00000008213	107816
9940.ENSOARP00000007986	1088642		9940.ENSOARP00000013397	0.56849		9940.ENSOARP00000018759	26		9940.ENSOARP00000010119	29		9940.ENSOARP00000008046	118.372		9940.ENSOARP00000020113	3		9940.ENSOARP00000002945	0.19112		9940.ENSOARP00000011276	690.633		9940.ENSOARP00000017122	5.6639		9940.ENSOARP00000005053	8311.88		9940.ENSOARP00000014660	0.42732	9940.ENSOARP00000016253	106910
9940.ENSOARP00000003104	1064595		9940.ENSOARP00000014627	0.56839		9940.ENSOARP00000014098	26		9940.ENSOARP00000015803	29		9940.ENSOARP00000016319	118.248		9940.ENSOARP00000012522	3		9940.ENSOARP00000018059	0.19112		9940.ENSOARP00000000653	690.617		9940.ENSOARP00000015822	5.6639		9940.ENSOARP00000000723	8296.47		9940.ENSOARP00000004293	0.42694	9940.ENSOARP00000008258	106784
9940.ENSOARP00000014758	1026361		9940.ENSOARP00000012347	0.56839		9940.ENSOARP00000015803	26		9940.ENSOARP00000012294	29		9940.ENSOARP00000018903	118.234		9940.ENSOARP00000005749	3		9940.ENSOARP00000012750	0.19112		9940.ENSOARP00000013983	690.55		9940.ENSOARP00000007457	5.66341		9940.ENSOARP00000013166	8272.38		9940.ENSOARP00000013709	0.42668	9940.ENSOARP00000019220	106442
9940.ENSOARP00000015287	1025562		9940.ENSOARP00000013690	0.56839		9940.ENSOARP00000007394	26		9940.ENSOARP00000019022	28		9940.ENSOARP00000000815	117.796		9940.ENSOARP00000012022	3		9940.ENSOARP00000005501	0.19112		9940.ENSOARP00000015853	690.533		9940.ENSOARP00000006767	5.66293		9940.ENSOARP00000009977	8231.5		9940.ENSOARP00000006324	0.42393	9940.ENSOARP00000021991	106376
9940.ENSOARP00000014798	994586		9940.ENSOARP00000017624	0.56839		9940.ENSOARP00000017969	26		9940.ENSOARP00000004772	28		9940.ENSOARP00000021504	117.576		9940.ENSOARP00000012497	3		9940.ENSOARP00000013591	0.19112		9940.ENSOARP00000004772	690.35		9940.ENSOARP00000018813	5.66293		9940.ENSOARP00000015287	8226.34		9940.ENSOARP00000004233	0.42222	9940.ENSOARP00000009869	105742
9940.ENSOARP00000009306	974408		9940.ENSOARP00000006501	0.56839		9940.ENSOARP00000012294	26		9940.ENSOARP00000020834	28		9940.ENSOARP00000011276	117.412		9940.ENSOARP00000003552	3		9940.ENSOARP00000016622	0.19112		9940.ENSOARP00000006715	690.067		9940.ENSOARP00000016836	5.66196		9940.ENSOARP00000009027	8216.05		9940.ENSOARP00000019501	0.42082	9940.ENSOARP00000003539	105522
9940.ENSOARP00000000604	962803		9940.ENSOARP00000007133	0.56839		9940.ENSOARP00000006161	25		9940.ENSOARP00000004320	28		9940.ENSOARP00000011107	117.407		9940.ENSOARP00000016827	3		9940.ENSOARP00000017958	0.19112		9940.ENSOARP00000004554	690.033		9940.ENSOARP00000009869	5.66196		9940.ENSOARP00000019836	8215.34		9940.ENSOARP00000005966	0.41929	9940.ENSOARP00000006527	105318
9940.ENSOARP00000012882	896375		9940.ENSOARP00000001830	0.56839		9940.ENSOARP00000015920	25		9940.ENSOARP00000016319	28		9940.ENSOARP00000020204	117.341		9940.ENSOARP00000005708	3		9940.ENSOARP00000017956	0.19112		9940.ENSOARP00000008213	689.867		9940.ENSOARP00000018679	5.66051		9940.ENSOARP00000013709	8184.89		9940.ENSOARP00000005776	0.41905	9940.ENSOARP00000013229	105292
9940.ENSOARP00000001804	858569		9940.ENSOARP00000011641	0.56839		9940.ENSOARP00000011102	25		9940.ENSOARP00000000984	28		9940.ENSOARP00000013846	116.931		9940.ENSOARP00000014632	3		9940.ENSOARP00000009096	0.19112		9940.ENSOARP00000008825	689.733		9940.ENSOARP00000020805	5.66003		9940.ENSOARP00000001465	8181.72		9940.ENSOARP00000001595	0.41905	9940.ENSOARP00000013613	104620
9940.ENSOARP00000002976	851796		9940.ENSOARP00000003552	0.56839		9940.ENSOARP00000021709	25		9940.ENSOARP00000017376	28		9940.ENSOARP00000014230	116.378		9940.ENSOARP00000015996	3		9940.ENSOARP00000015760	0.19112		9940.ENSOARP00000021538	689.683		9940.ENSOARP00000014344	5.65955		9940.ENSOARP00000015963	8180.74		9940.ENSOARP00000001779	0.4183	9940.ENSOARP00000016608	104110
9940.ENSOARP00000006765	827456		9940.ENSOARP00000020083	0.56839		9940.ENSOARP00000020584	25		9940.ENSOARP00000016836	28		9940.ENSOARP00000003191	115.766		9940.ENSOARP00000014658	3		9940.ENSOARP00000006811	0.19112		9940.ENSOARP00000004219	689.533		9940.ENSOARP00000004772	5.65858		9940.ENSOARP00000007925	8171.66		9940.ENSOARP00000018468	0.41818	9940.ENSOARP00000011036	103918
9940.ENSOARP00000021248	819431		9940.ENSOARP00000013316	0.56839		9940.ENSOARP00000006235	25		9940.ENSOARP00000013483	28		9940.ENSOARP00000018059	115.551		9940.ENSOARP00000002298	3		9940.ENSOARP00000000276	0.19112		9940.ENSOARP00000006699	689.383		9940.ENSOARP00000016622	5.65858		9940.ENSOARP00000008783	8146.66		9940.ENSOARP00000015439	0.41815	9940.ENSOARP00000013293	103900
9940.ENSOARP00000013317	817130		9940.ENSOARP00000003161	0.56839		9940.ENSOARP00000017317	25		9940.ENSOARP00000002520	28		9940.ENSOARP00000022213	115.373		9940.ENSOARP00000003155	3		9940.ENSOARP00000005966	0.19112		9940.ENSOARP00000003645	689.183		9940.ENSOARP00000022273	5.65761		9940.ENSOARP00000021407	8124.2		9940.ENSOARP00000012020	0.41667	9940.ENSOARP00000014784	103838
9940.ENSOARP00000021549	788911		9940.ENSOARP00000006652	0.56839		9940.ENSOARP00000006633	25		9940.ENSOARP00000013624	28		9940.ENSOARP00000013454	114.757		9940.ENSOARP00000003106	3		9940.ENSOARP00000017971	0.19112		9940.ENSOARP00000015073	689.133		9940.ENSOARP00000015248	5.65761		9940.ENSOARP00000022273	8058.89		9940.ENSOARP00000016553	0.41667	9940.ENSOARP00000021709	103346
9940.ENSOARP00000011446	787973		9940.ENSOARP00000008826	0.56839		9940.ENSOARP00000005788	25		9940.ENSOARP00000021271	28		9940.ENSOARP00000000775	114.729		9940.ENSOARP00000012085	3		9940.ENSOARP00000022072	0.19112		9940.ENSOARP00000003742	688.767		9940.ENSOARP00000016369	5.6552		9940.ENSOARP00000007949	8021.39		9940.ENSOARP00000004286	0.41579	9940.ENSOARP00000009027	103100
9940.ENSOARP00000001090	773796		9940.ENSOARP00000006368	0.56839		9940.ENSOARP00000000616	25		9940.ENSOARP00000022498	28		9940.ENSOARP00000018257	114.673		9940.ENSOARP00000016443	3		9940.ENSOARP00000006822	0.19112		9940.ENSOARP00000015822	688.5		9940.ENSOARP00000013983	5.6552		9940.ENSOARP00000011545	7995.38		9940.ENSOARP00000006178	0.41502	9940.ENSOARP00000000653	103050
9940.ENSOARP00000002291	736565		9940.ENSOARP00000006724	0.56839		9940.ENSOARP00000013483	25		9940.ENSOARP00000007438	27		9940.ENSOARP00000020743	113.132		9940.ENSOARP00000015100	3		9940.ENSOARP00000015781	0.19112		9940.ENSOARP00000016282	687.567		9940.ENSOARP00000008454	5.65472		9940.ENSOARP00000018510	7990.21		9940.ENSOARP00000009831	0.41333	9940.ENSOARP00000014926	102850
9940.ENSOARP00000013911	725782		9940.ENSOARP00000022374	0.56839		9940.ENSOARP00000011261	25		9940.ENSOARP00000007077	27		9940.ENSOARP00000006371	112.248		9940.ENSOARP00000019693	3		9940.ENSOARP00000018813	0.19112		9940.ENSOARP00000014344	687.483		9940.ENSOARP00000004665	5.65375		9940.ENSOARP00000011298	7948.23		9940.ENSOARP00000021713	0.41331	9940.ENSOARP00000018501	102710
9940.ENSOARP00000018936	725775		9940.ENSOARP00000021936	0.56839		9940.ENSOARP00000009831	25		9940.ENSOARP00000018903	27		9940.ENSOARP00000019991	112.085		9940.ENSOARP00000002800	3		9940.ENSOARP00000021163	0.19112		9940.ENSOARP00000015803	687.417		9940.ENSOARP00000015803	5.65327		9940.ENSOARP00000015703	7946.99		9940.ENSOARP00000010652	0.4129	9940.ENSOARP00000009315	101820
9940.ENSOARP00000012318	725771		9940.ENSOARP00000014902	0.56839		9940.ENSOARP00000001090	25		9940.ENSOARP00000015860	27		9940.ENSOARP00000009306	111.831		9940.ENSOARP00000005042	3		9940.ENSOARP00000010038	0.19112		9940.ENSOARP00000004665	687.2		9940.ENSOARP00000010309	5.65278		9940.ENSOARP00000015042	7926.45		9940.ENSOARP00000021571	0.41288	9940.ENSOARP00000006498	101276
9940.ENSOARP00000018866	725768		9940.ENSOARP00000019388	0.56839		9940.ENSOARP00000010119	25		9940.ENSOARP00000006276	27		9940.ENSOARP00000019476	111.707		9940.ENSOARP00000012606	3		9940.ENSOARP00000012212	0.19112		9940.ENSOARP00000016376	686.733		9940.ENSOARP00000015073	5.65182		9940.ENSOARP00000006230	7900.44		9940.ENSOARP00000012730	0.41107	9940.ENSOARP00000008715	101196
9940.ENSOARP00000020728	725766		9940.ENSOARP00000012212	0.56839		9940.ENSOARP00000021271	25		9940.ENSOARP00000016081	27		9940.ENSOARP00000008213	111.648		9940.ENSOARP00000021556	3		9940.ENSOARP00000003742	0.19112		9940.ENSOARP00000011188	686.383		9940.ENSOARP00000019273	5.65182		9940.ENSOARP00000013087	7897.04		9940.ENSOARP00000022395	0.41106	9940.ENSOARP00000017376	100728
9940.ENSOARP00000016179	725762		9940.ENSOARP00000003745	0.56839		9940.ENSOARP00000004648	25		9940.ENSOARP00000011227	27		9940.ENSOARP00000017971	110.642		9940.ENSOARP00000019651	3		9940.ENSOARP00000013572	0.19112		9940.ENSOARP00000016369	686.133		9940.ENSOARP00000015853	5.65133		9940.ENSOARP00000020247	7892.83		9940.ENSOARP00000019751	0.41053	9940.ENSOARP00000015803	100716
9940.ENSOARP00000015985	725760		9940.ENSOARP00000008623	0.56839		9940.ENSOARP00000009088	25		9940.ENSOARP00000000078	27		9940.ENSOARP00000011790	110.381		9940.ENSOARP00000017476	3		9940.ENSOARP00000014420	0.19112		9940.ENSOARP00000012184	686.083		9940.ENSOARP00000008715	5.64989		9940.ENSOARP00000010727	7888.03		9940.ENSOARP00000011770	0.41026	9940.ENSOARP00000010845	100692
9940.ENSOARP00000017969	614037		9940.ENSOARP00000009916	0.56839		9940.ENSOARP00000014420	25		9940.ENSOARP00000017843	27		9940.ENSOARP00000013950	110.293		9940.ENSOARP00000009869	3		9940.ENSOARP00000010068	0.19112		9940.ENSOARP00000010566	685.983		9940.ENSOARP00000000984	5.64989		9940.ENSOARP00000012318	7869.47		9940.ENSOARP00000003842	0.40952	9940.ENSOARP00000017624	100398
9940.ENSOARP00000011102	536322		9940.ENSOARP00000004204	0.56839		9940.ENSOARP00000001774	24		9940.ENSOARP00000011261	27		9940.ENSOARP00000020390	110.117		9940.ENSOARP00000019667	3		9940.ENSOARP00000001576	0.19112		9940.ENSOARP00000002520	685.967		9940.ENSOARP00000021407	5.6494		9940.ENSOARP00000001573	7863.79		9940.ENSOARP00000010958	0.40909	9940.ENSOARP00000007949	100366
9940.ENSOARP00000016196	502642		9940.ENSOARP00000007457	0.56717		9940.ENSOARP00000001736	24		9940.ENSOARP00000018759	27		9940.ENSOARP00000018107	110.033		9940.ENSOARP00000009019	3		9940.ENSOARP00000022038	0.19112		9940.ENSOARP00000005501	685.95		9940.ENSOARP00000009036	5.64892		9940.ENSOARP00000016299	7860.89		9940.ENSOARP00000011732	0.4072	9940.ENSOARP00000007986	100218
9940.ENSOARP00000003455	495390		9940.ENSOARP00000006978	0.567		9940.ENSOARP00000006962	24		9940.ENSOARP00000014083	27		9940.ENSOARP00000021556	109.917		9940.ENSOARP00000020275	3		9940.ENSOARP00000014417	0.19112		9940.ENSOARP00000021713	685.9		9940.ENSOARP00000003155	5.64844		9940.ENSOARP00000001432	7768.41		9940.ENSOARP00000012423	0.40625	9940.ENSOARP00000002945	99426
9940.ENSOARP00000011092	483842		9940.ENSOARP00000021713	0.56624		9940.ENSOARP00000015860	24		9940.ENSOARP00000014098	27		9940.ENSOARP00000014920	109.5		9940.ENSOARP00000008193	3		9940.ENSOARP00000011387	0.19112		9940.ENSOARP00000009033	685.667		9940.ENSOARP00000016303	5.64747		9940.ENSOARP00000021535	7761.45		9940.ENSOARP00000016836	0.40476	9940.ENSOARP00000020636	99320
9940.ENSOARP00000016980	479035		9940.ENSOARP00000001243	0.56562		9940.ENSOARP00000004320	24		9940.ENSOARP00000008278	27		9940.ENSOARP00000016735	109.192		9940.ENSOARP00000011321	3		9940.ENSOARP00000010922	0.19112		9940.ENSOARP00000015248	685.533		9940.ENSOARP00000006165	5.64602		9940.ENSOARP00000019755	7684.84		9940.ENSOARP00000015173	0.40386	9940.ENSOARP00000011451	99240
9940.ENSOARP00000020390	478968		9940.ENSOARP00000019222	0.56557		9940.ENSOARP00000007190	24		9940.ENSOARP00000017969	27		9940.ENSOARP00000016980	108.839		9940.ENSOARP00000001522	3		9940.ENSOARP00000005589	0.19112		9940.ENSOARP00000015920	685.083		9940.ENSOARP00000013912	5.64505		9940.ENSOARP00000005739	7621.62		9940.ENSOARP00000018683	0.40316	9940.ENSOARP00000001014	98948
9940.ENSOARP00000009897	477440		9940.ENSOARP00000017397	0.56537		9940.ENSOARP00000007642	24		9940.ENSOARP00000000854	26		9940.ENSOARP00000020834	108.792		9940.ENSOARP00000000679	3		9940.ENSOARP00000004259	0.19112		9940.ENSOARP00000007394	685		9940.ENSOARP00000013166	5.64505		9940.ENSOARP00000019360	7615.51		9940.ENSOARP00000004521	0.40285	9940.ENSOARP00000018510	98576
9940.ENSOARP00000017124	434024		9940.ENSOARP00000008810	0.56523		9940.ENSOARP00000013099	24		9940.ENSOARP00000015893	26		9940.ENSOARP00000013937	108.472		9940.ENSOARP00000009461	3		9940.ENSOARP00000005599	0.19112		9940.ENSOARP00000013912	684.95		9940.ENSOARP00000015920	5.64457		9940.ENSOARP00000012077	7576.42		9940.ENSOARP00000015073	0.40215	9940.ENSOARP00000015925	98316
9940.ENSOARP00000010274	431340		9940.ENSOARP00000021748	0.5651		9940.ENSOARP00000008220	24		9940.ENSOARP00000006962	26		9940.ENSOARP00000009897	108.162		9940.ENSOARP00000022421	3		9940.ENSOARP00000013184	0.19112		9940.ENSOARP00000009966	684.95		9940.ENSOARP00000007394	5.64457		9940.ENSOARP00000015353	7571.1		9940.ENSOARP00000012446	0.4	9940.ENSOARP00000009762	98290
9940.ENSOARP00000010303	404136		9940.ENSOARP00000013454	0.5649		9940.ENSOARP00000014083	24		9940.ENSOARP00000015407	26		9940.ENSOARP00000004896	107.998		9940.ENSOARP00000000653	3		9940.ENSOARP00000019723	0.19112		9940.ENSOARP00000016303	684.7		9940.ENSOARP00000001705	5.64361		9940.ENSOARP00000016319	7555.04		9940.ENSOARP00000010200	0.4	9940.ENSOARP00000021858	97878
9940.ENSOARP00000017397	404100		9940.ENSOARP00000007438	0.56412		9940.ENSOARP00000015742	24		9940.ENSOARP00000021709	26		9940.ENSOARP00000008439	105.861		9940.ENSOARP00000014800	3		9940.ENSOARP00000002051	0.19112		9940.ENSOARP00000000863	684.683		9940.ENSOARP00000002520	5.64312		9940.ENSOARP00000015803	7523.07		9940.ENSOARP00000011067	0.4	9940.ENSOARP00000020608	97300
9940.ENSOARP00000011107	403740		9940.ENSOARP00000011732	0.56359		9940.ENSOARP00000013184	24		9940.ENSOARP00000016303	26		9940.ENSOARP00000005726	105.461		9940.ENSOARP00000019244	3		9940.ENSOARP00000020743	0.19112		9940.ENSOARP00000000984	684.367		9940.ENSOARP00000020893	5.64216		9940.ENSOARP00000021923	7520.64		9940.ENSOARP00000016059	0.4	9940.ENSOARP00000012586	97288
9940.ENSOARP00000005262	391785		9940.ENSOARP00000012975	0.56327		9940.ENSOARP00000007077	23		9940.ENSOARP00000006235	26		9940.ENSOARP00000008039	105.142		9940.ENSOARP00000019273	3		9940.ENSOARP00000016247	0.19112		9940.ENSOARP00000019273	684.2		9940.ENSOARP00000006371	5.64216		9940.ENSOARP00000003852	7507.24		9940.ENSOARP00000019526	0.4	9940.ENSOARP00000004665	96944
9940.ENSOARP00000019991	369482		9940.ENSOARP00000005708	0.56286		9940.ENSOARP00000015407	23		9940.ENSOARP00000005726	26		9940.ENSOARP00000001090	104.419		9940.ENSOARP00000016509	3		9940.ENSOARP00000004240	0.19112		9940.ENSOARP00000006178	684.067		9940.ENSOARP00000012184	5.64216		9940.ENSOARP00000013099	7466.07		9940.ENSOARP00000016401	0.4	9940.ENSOARP00000001432	96902
9940.ENSOARP00000012108	369468		9940.ENSOARP00000004772	0.56219		9940.ENSOARP00000016081	23		9940.ENSOARP00000017317	26		9940.ENSOARP00000006498	104.157		9940.ENSOARP00000017832	3		9940.ENSOARP00000007752	0.19112		9940.ENSOARP00000004896	683.783		9940.ENSOARP00000006178	5.64167		9940.ENSOARP00000007478	7447.4		9940.ENSOARP00000000025	0.4	9940.ENSOARP00000021571	96890
9940.ENSOARP00000010972	368725		9940.ENSOARP00000005463	0.5621		9940.ENSOARP00000016048	23		9940.ENSOARP00000018634	26		9940.ENSOARP00000001705	103.244		9940.ENSOARP00000006729	3		9940.ENSOARP00000010939	0.19112		9940.ENSOARP00000013454	683.7		9940.ENSOARP00000021709	5.64071		9940.ENSOARP00000002017	7444.92		9940.ENSOARP00000020500	0.4	9940.ENSOARP00000017832	96878
9940.ENSOARP00000006258	364569		9940.ENSOARP00000005776	0.56202		9940.ENSOARP00000011227	23		9940.ENSOARP00000006633	26		9940.ENSOARP00000020787	102.948		9940.ENSOARP00000014344	3		9940.ENSOARP00000020732	0.19112		9940.ENSOARP00000013950	683.5		9940.ENSOARP00000008654	5.64022		9940.ENSOARP00000014356	7442.68		9940.ENSOARP00000019695	0.4	9940.ENSOARP00000009316	96424
9940.ENSOARP00000007949	363834		9940.ENSOARP00000017504	0.56202		9940.ENSOARP00000013829	23		9940.ENSOARP00000005788	26		9940.ENSOARP00000022336	102.606		9940.ENSOARP00000001014	3		9940.ENSOARP00000017500	0.19112		9940.ENSOARP00000001090	683.433		9940.ENSOARP00000010566	5.63974		9940.ENSOARP00000013016	7431.43		9940.ENSOARP00000006393	0.4	9940.ENSOARP00000016827	95996
9940.ENSOARP00000006016	363744		9940.ENSOARP00000017476	0.56171		9940.ENSOARP00000018634	23		9940.ENSOARP00000008824	26		9940.ENSOARP00000021271	102.505		9940.ENSOARP00000013483	3		9940.ENSOARP00000010903	0.19112		9940.ENSOARP00000017122	683.4		9940.ENSOARP00000009027	5.63926		9940.ENSOARP00000020805	7417.5		9940.ENSOARP00000008905	0.4	9940.ENSOARP00000005673	95308
9940.ENSOARP00000008548	363204		9940.ENSOARP00000007127	0.56113		9940.ENSOARP00000014230	23		9940.ENSOARP00000003104	26		9940.ENSOARP00000013016	102.426		9940.ENSOARP00000002796	3		9940.ENSOARP00000015359	0.19112		9940.ENSOARP00000022273	683.2		9940.ENSOARP00000013184	5.63926		9940.ENSOARP00000018936	7393.88		9940.ENSOARP00000021932	0.4	9940.ENSOARP00000014197	95208
9940.ENSOARP00000018748	362897		9940.ENSOARP00000015287	0.56071		9940.ENSOARP00000003104	23		9940.ENSOARP00000015703	26		9940.ENSOARP00000001595	102.307		9940.ENSOARP00000001465	3		9940.ENSOARP00000004684	0.19112		9940.ENSOARP00000002051	683.133		9940.ENSOARP00000016574	5.63877		9940.ENSOARP00000007886	7390.73		9940.ENSOARP00000016595	0.4	9940.ENSOARP00000002800	95162
9940.ENSOARP00000021813	362891		9940.ENSOARP00000007203	0.56062		9940.ENSOARP00000013920	23		9940.ENSOARP00000021106	26		9940.ENSOARP00000011261	101.911		9940.ENSOARP00000001464	3		9940.ENSOARP00000013166	0.19112		9940.ENSOARP00000004320	682.75		9940.ENSOARP00000021538	5.63829		9940.ENSOARP00000019903	7380.58		9940.ENSOARP00000017886	0.4	9940.ENSOARP00000004647	94324
9940.ENSOARP00000009752	362885		9940.ENSOARP00000016072	0.55995		9940.ENSOARP00000001915	23		9940.ENSOARP00000012108	26		9940.ENSOARP00000015803	101.84		9940.ENSOARP00000008088	3		9940.ENSOARP00000012828	0.15926		9940.ENSOARP00000005726	682.567		9940.ENSOARP00000017477	5.63829		9940.ENSOARP00000007543	7369.52		9940.ENSOARP00000002410	0.4	9940.ENSOARP00000001090	94052
9940.ENSOARP00000006633	304387		9940.ENSOARP00000006216	0.55995		9940.ENSOARP00000006498	23		9940.ENSOARP00000014392	26		9940.ENSOARP00000003455	101.698		9940.ENSOARP00000015248	3		9940.ENSOARP00000012829	0.15926		9940.ENSOARP00000018679	682.483		9940.ENSOARP00000008087	5.63829		9940.ENSOARP00000016457	7368.19		9940.ENSOARP00000005567	0.4	9940.ENSOARP00000017394	93952
9940.ENSOARP00000005333	283008		9940.ENSOARP00000010652	0.55974		9940.ENSOARP00000011446	23		9940.ENSOARP00000011446	26		9940.ENSOARP00000009051	101.6		9940.ENSOARP00000020621	3		9940.ENSOARP00000012826	0.15926		9940.ENSOARP00000001705	682.433		9940.ENSOARP00000016933	5.63732		9940.ENSOARP00000008213	7365.17		9940.ENSOARP00000009916	0.4	9940.ENSOARP00000022273	93404
9940.ENSOARP00000021538	256002		9940.ENSOARP00000016180	0.55884		9940.ENSOARP00000000311	23		9940.ENSOARP00000015822	26		9940.ENSOARP00000001394	101.599		9940.ENSOARP00000007638	3		9940.ENSOARP00000017282	0.15926		9940.ENSOARP00000006371	682.017		9940.ENSOARP00000001090	5.63732		9940.ENSOARP00000002298	7362.52		9940.ENSOARP00000009306	0.39921	9940.ENSOARP00000013026	93002
9940.ENSOARP00000005599	252026		9940.ENSOARP00000006138	0.55793		9940.ENSOARP00000022498	23		9940.ENSOARP00000022546	26		9940.ENSOARP00000013099	101.544		9940.ENSOARP00000012171	3		9940.ENSOARP00000000853	0.15926		9940.ENSOARP00000008046	681.983		9940.ENSOARP00000018510	5.63684		9940.ENSOARP00000018527	7311.24		9940.ENSOARP00000011035	0.39869	9940.ENSOARP00000012294	93002
9940.ENSOARP00000004621	243361		9940.ENSOARP00000012606	0.55645		9940.ENSOARP00000015046	22		9940.ENSOARP00000013108	26		9940.ENSOARP00000007394	101.359		9940.ENSOARP00000014356	3		9940.ENSOARP00000017274	0.15926		9940.ENSOARP00000010119	681.983		9940.ENSOARP00000005726	5.63636		9940.ENSOARP00000014098	7293.52		9940.ENSOARP00000019582	0.3977	9940.ENSOARP00000005136	92540
9940.ENSOARP00000009088	225686		9940.ENSOARP00000021361	0.55399		9940.ENSOARP00000009233	22		9940.ENSOARP00000005589	26		9940.ENSOARP00000012294	101.318		9940.ENSOARP00000010529	3		9940.ENSOARP00000001708	0.15926		9940.ENSOARP00000018510	681.9		9940.ENSOARP00000009033	5.63636		9940.ENSOARP00000000853	7249.68		9940.ENSOARP00000006258	0.39706	9940.ENSOARP00000021630	90606
9940.ENSOARP00000014098	217893		9940.ENSOARP00000002871	0.55399		9940.ENSOARP00000007030	22		9940.ENSOARP00000015046	25		9940.ENSOARP00000006141	100.973		9940.ENSOARP00000008213	3		9940.ENSOARP00000018125	0.15926		9940.ENSOARP00000009027	681.733		9940.ENSOARP00000021713	5.63539		9940.ENSOARP00000011162	7236.31		9940.ENSOARP00000020460	0.39672	9940.ENSOARP00000008047	90590
9940.ENSOARP00000005136	209660		9940.ENSOARP00000009483	0.55399		9940.ENSOARP00000013241	22		9940.ENSOARP00000011575	25		9940.ENSOARP00000004062	100.708		9940.ENSOARP00000021649	3		9940.ENSOARP00000009651	0.15926		9940.ENSOARP00000000775	681.683		9940.ENSOARP00000007077	5.63491		9940.ENSOARP00000016303	7236.17		9940.ENSOARP00000011102	0.39667	9940.ENSOARP00000014632	90582
9940.ENSOARP00000014920	200378		9940.ENSOARP00000016966	0.55399		9940.ENSOARP00000008439	22		9940.ENSOARP00000004821	25		9940.ENSOARP00000017315	100.611		9940.ENSOARP00000008671	3		9940.ENSOARP00000006161	0.15926		9940.ENSOARP00000014230	681.65		9940.ENSOARP00000013950	5.63491		9940.ENSOARP00000003155	7222.89		9940.ENSOARP00000010903	0.39572	9940.ENSOARP00000011276	90440
9940.ENSOARP00000016376	197859		9940.ENSOARP00000004233	0.55399		9940.ENSOARP00000018257	22		9940.ENSOARP00000015920	25		9940.ENSOARP00000012426	100.553		9940.ENSOARP00000014083	3		9940.ENSOARP00000008343	0.15926		9940.ENSOARP00000008454	681.567		9940.ENSOARP00000008046	5.63346		9940.ENSOARP00000019273	7188.23		9940.ENSOARP00000012490	0.39568	9940.ENSOARP00000007925	90376
9940.ENSOARP00000022203	186856		9940.ENSOARP00000003452	0.5526		9940.ENSOARP00000022336	22		9940.ENSOARP00000011102	25		9940.ENSOARP00000002976	100.421		9940.ENSOARP00000009975	3		9940.ENSOARP00000008344	0.15926		9940.ENSOARP00000016574	681.55		9940.ENSOARP00000003645	5.63201		9940.ENSOARP00000004688	7131.01		9940.ENSOARP00000018257	0.39526	9940.ENSOARP00000017302	89940
9940.ENSOARP00000019693	184895		9940.ENSOARP00000016145	0.55183		9940.ENSOARP00000008046	22		9940.ENSOARP00000020584	25		9940.ENSOARP00000020584	100.354		9940.ENSOARP00000007307	3		9940.ENSOARP00000006165	0.15926		9940.ENSOARP00000013591	681.517		9940.ENSOARP00000008072	5.63153		9940.ENSOARP00000002326	7090.22		9940.ENSOARP00000019316	0.39394	9940.ENSOARP00000015888	89520
9940.ENSOARP00000009831	182112		9940.ENSOARP00000014132	0.55093		9940.ENSOARP00000008824	22		9940.ENSOARP00000016048	25		9940.ENSOARP00000018510	100.16		9940.ENSOARP00000021630	3		9940.ENSOARP00000007016	0.15926		9940.ENSOARP00000020893	681.467		9940.ENSOARP00000012463	5.63153		9940.ENSOARP00000005329	7074.62		9940.ENSOARP00000009051	0.39333	9940.ENSOARP00000005016	89466
9940.ENSOARP00000016180	178716		9940.ENSOARP00000002504	0.54998		9940.ENSOARP00000000078	22		9940.ENSOARP00000014230	25		9940.ENSOARP00000000854	98.757		9940.ENSOARP00000014098	3		9940.ENSOARP00000007017	0.15926		9940.ENSOARP00000016799	681.45		9940.ENSOARP00000021669	5.63008		9940.ENSOARP00000003468	7064.98		9940.ENSOARP00000014098	0.39316	9940.ENSOARP00000014561	89382
9940.ENSOARP00000011035	161548		9940.ENSOARP00000016253	0.54946		9940.ENSOARP00000013933	22		9940.ENSOARP00000007949	25		9940.ENSOARP00000001259	98.475		9940.ENSOARP00000010972	3		9940.ENSOARP00000021764	0.15926		9940.ENSOARP00000009850	681.25		9940.ENSOARP00000002051	5.62911		9940.ENSOARP00000001014	7061.58		9940.ENSOARP00000013397	0.39315	9940.ENSOARP00000003275	89258
9940.ENSOARP00000003061	161282		9940.ENSOARP00000009898	0.54918		9940.ENSOARP00000005053	22		9940.ENSOARP00000000616	25		9940.ENSOARP00000017504	98.005		9940.ENSOARP00000011447	3		9940.ENSOARP00000021763	0.15926		9940.ENSOARP00000017853	680.5		9940.ENSOARP00000003218	5.62815		9940.ENSOARP00000010543	7020		9940.ENSOARP00000021242	0.39286	9940.ENSOARP00000022663	89194
9940.ENSOARP00000003474	157064		9940.ENSOARP00000012535	0.54893		9940.ENSOARP00000008548	22		9940.ENSOARP00000001915	25		9940.ENSOARP00000016303	97.922		9940.ENSOARP00000012742	3		9940.ENSOARP00000021762	0.15926		9940.ENSOARP00000008654	680.4		9940.ENSOARP00000000775	5.62815		9940.ENSOARP00000011790	6998.17		9940.ENSOARP00000014509	0.39286	9940.ENSOARP00000001522	88750
9940.ENSOARP00000005708	154210		9940.ENSOARP00000000770	0.54893		9940.ENSOARP00000011790	22		9940.ENSOARP00000016988	25		9940.ENSOARP00000006258	97.187		9940.ENSOARP00000002944	3		9940.ENSOARP00000020430	0.15926		9940.ENSOARP00000021709	680.383		9940.ENSOARP00000014230	5.62718		9940.ENSOARP00000009762	6996.08		9940.ENSOARP00000018038	0.39286	9940.ENSOARP00000017166	88734
9940.ENSOARP00000006668	150413		9940.ENSOARP00000018289	0.54881		9940.ENSOARP00000014812	22		9940.ENSOARP00000017853	25		9940.ENSOARP00000009850	97.141		9940.ENSOARP00000010574	3		9940.ENSOARP00000017272	0.15926		9940.ENSOARP00000007077	680.283		9940.ENSOARP00000022381	5.62718		9940.ENSOARP00000017376	6993.04		9940.ENSOARP00000002264	0.39167	9940.ENSOARP00000021746	88366
9940.ENSOARP00000014132	137657		9940.ENSOARP00000000664	0.54881		9940.ENSOARP00000013430	22		9940.ENSOARP00000011276	25		9940.ENSOARP00000009027	96.637		9940.ENSOARP00000001142	3		9940.ENSOARP00000000863	0.15926		9940.ENSOARP00000008715	680.017		9940.ENSOARP00000016376	5.6267		9940.ENSOARP00000014121	6966.34		9940.ENSOARP00000017601	0.3913	9940.ENSOARP00000003104	88000
9940.ENSOARP00000022213	127897		9940.ENSOARP00000013053	0.54848		9940.ENSOARP00000011276	22		9940.ENSOARP00000007642	25		9940.ENSOARP00000017272	96.252		9940.ENSOARP00000017949	3		9940.ENSOARP00000019450	0.15926		9940.ENSOARP00000002753	679.867		9940.ENSOARP00000015090	5.62525		9940.ENSOARP00000004554	6959.15		9940.ENSOARP00000013950	0.39048	9940.ENSOARP00000021407	87708
9940.ENSOARP00000015803	126759		9940.ENSOARP00000021271	0.54632		9940.ENSOARP00000014351	22		9940.ENSOARP00000009831	25		9940.ENSOARP00000007606	94.715		9940.ENSOARP00000005966	3		9940.ENSOARP00000017268	0.15926		9940.ENSOARP00000016933	679.8		9940.ENSOARP00000009850	5.62525		9940.ENSOARP00000016281	6949.45		9940.ENSOARP00000016253	0.39048	9940.ENSOARP00000006813	87706
9940.ENSOARP00000021556	126026		9940.ENSOARP00000009315	0.54555		9940.ENSOARP00000020390	22		9940.ENSOARP00000001090	25		9940.ENSOARP00000007986	94.662		9940.ENSOARP00000022072	3		9940.ENSOARP00000010632	0.15926		9940.ENSOARP00000017477	679.7		9940.ENSOARP00000014083	5.62476		9940.ENSOARP00000005597	6949		9940.ENSOARP00000013744	0.39034	9940.ENSOARP00000019273	87646
9940.ENSOARP00000011276	121781		9940.ENSOARP00000010732	0.54379		9940.ENSOARP00000003830	22		9940.ENSOARP00000003830	25		9940.ENSOARP00000012374	94.556		9940.ENSOARP00000014886	3		9940.ENSOARP00000008350	0.15926		9940.ENSOARP00000013184	679.7		9940.ENSOARP00000017853	5.62428		9940.ENSOARP00000015306	6937.19		9940.ENSOARP00000008783	0.38961	9940.ENSOARP00000022644	87398
9940.ENSOARP00000006570	121768		9940.ENSOARP00000012823	0.54347		9940.ENSOARP00000012730	22		9940.ENSOARP00000009051	25		9940.ENSOARP00000022632	94.428		9940.ENSOARP00000021163	3		9940.ENSOARP00000009640	0.15926		9940.ENSOARP00000014083	679.617		9940.ENSOARP00000005960	5.6238		9940.ENSOARP00000016061	6930.94		9940.ENSOARP00000006276	0.38746	9940.ENSOARP00000015046	86834
9940.ENSOARP00000000775	121001		9940.ENSOARP00000012730	0.54314		9940.ENSOARP00000009051	22		9940.ENSOARP00000014420	25		9940.ENSOARP00000013933	94.248		9940.ENSOARP00000009051	3		9940.ENSOARP00000022644	0.15926		9940.ENSOARP00000010309	679.433		9940.ENSOARP00000013430	5.62283		9940.ENSOARP00000012294	6838.39		9940.ENSOARP00000003191	0.38528	9940.ENSOARP00000020955	86824
9940.ENSOARP00000011227	118928		9940.ENSOARP00000014098	0.54253		9940.ENSOARP00000022632	21		9940.ENSOARP00000015742	25		9940.ENSOARP00000019582	94.044		9940.ENSOARP00000012693	3		9940.ENSOARP00000018145	0.15926		9940.ENSOARP00000006235	679.05		9940.ENSOARP00000002667	5.6209		9940.ENSOARP00000002800	6750.16		9940.ENSOARP00000006633	0.38462	9940.ENSOARP00000003804	86722
9940.ENSOARP00000017843	118766		9940.ENSOARP00000016809	0.54144		9940.ENSOARP00000022153	21		9940.ENSOARP00000022632	24		9940.ENSOARP00000013014	93.812		9940.ENSOARP00000009088	3		9940.ENSOARP00000019476	0.15926		9940.ENSOARP00000012463	678.933		9940.ENSOARP00000013454	5.62042		9940.ENSOARP00000016060	6714.01		9940.ENSOARP00000007307	0.38182	9940.ENSOARP00000016980	86486
9940.ENSOARP00000017376	113162		9940.ENSOARP00000007068	0.53872		9940.ENSOARP00000016319	21		9940.ENSOARP00000009775	24		9940.ENSOARP00000002796	93.572		9940.ENSOARP00000016608	3		9940.ENSOARP00000012840	0.15926		9940.ENSOARP00000009051	678.8		9940.ENSOARP00000005501	5.62042		9940.ENSOARP00000008307	6707.64		9940.ENSOARP00000016303	0.38154	9940.ENSOARP00000003191	86228
9940.ENSOARP00000013352	107455		9940.ENSOARP00000018527	0.53872		9940.ENSOARP00000009775	21		9940.ENSOARP00000008439	24		9940.ENSOARP00000007327	93.279		9940.ENSOARP00000014428	3		9940.ENSOARP00000006141	0.15926		9940.ENSOARP00000015090	678.65		9940.ENSOARP00000009051	5.61993		9940.ENSOARP00000006527	6664.61		9940.ENSOARP00000003104	0.38154	9940.ENSOARP00000017622	86226
9940.ENSOARP00000008810	105985		9940.ENSOARP00000008439	0.53792		9940.ENSOARP00000020124	21		9940.ENSOARP00000013937	24		9940.ENSOARP00000001485	92.968		9940.ENSOARP00000022038	3		9940.ENSOARP00000006148	0.15926		9940.ENSOARP00000014392	678.65		9940.ENSOARP00000009966	5.61945		9940.ENSOARP00000008039	6636.54		9940.ENSOARP00000003439	0.38095	9940.ENSOARP00000021669	86060
9940.ENSOARP00000020584	98310		9940.ENSOARP00000005281	0.53624		9940.ENSOARP00000022266	21		9940.ENSOARP00000005053	24		9940.ENSOARP00000007190	92.307		9940.ENSOARP00000005589	3		9940.ENSOARP00000007478	0.15926		9940.ENSOARP00000021407	678.417		9940.ENSOARP00000015353	5.61945		9940.ENSOARP00000020336	6630.17		9940.ENSOARP00000003056	0.38095	9940.ENSOARP00000016281	86050
9940.ENSOARP00000013099	98308		9940.ENSOARP00000013800	0.53527		9940.ENSOARP00000008810	21		9940.ENSOARP00000011790	24		9940.ENSOARP00000007949	92.199		9940.ENSOARP00000004259	3		9940.ENSOARP00000011505	0.15926		9940.ENSOARP00000012750	678.05		9940.ENSOARP00000019220	5.61897		9940.ENSOARP00000006620	6611.87		9940.ENSOARP00000008876	0.38095	9940.ENSOARP00000013016	85898
9940.ENSOARP00000009333	97442		9940.ENSOARP00000014252	0.53372		9940.ENSOARP00000009897	21		9940.ENSOARP00000013099	24		9940.ENSOARP00000007438	92.136		9940.ENSOARP00000017551	3		9940.ENSOARP00000018139	0.15926		9940.ENSOARP00000012446	678		9940.ENSOARP00000010119	5.61897		9940.ENSOARP00000014920	6597.22		9940.ENSOARP00000019684	0.38095	9940.ENSOARP00000011059	85808
9940.ENSOARP00000005281	97210		9940.ENSOARP00000004896	0.53059		9940.ENSOARP00000017477	21		9940.ENSOARP00000008220	24		9940.ENSOARP00000001874	91.786		9940.ENSOARP00000019723	3		9940.ENSOARP00000009663	0.15926		9940.ENSOARP00000014351	677.583		9940.ENSOARP00000004654	5.618		9940.ENSOARP00000015860	6595.44		9940.ENSOARP00000017129	0.38095	9940.ENSOARP00000002017	85528
9940.ENSOARP00000004259	97138		9940.ENSOARP00000004286	0.52935		9940.ENSOARP00000009862	21		9940.ENSOARP00000014040	24		9940.ENSOARP00000010274	91.759		9940.ENSOARP00000010939	3		9940.ENSOARP00000011937	0.15926		9940.ENSOARP00000011966	677.417		9940.ENSOARP00000014392	5.61703		9940.ENSOARP00000017624	6591.97		9940.ENSOARP00000003745	0.38095	9940.ENSOARP00000002667	85282
9940.ENSOARP00000007190	97073		9940.ENSOARP00000013789	0.52686		9940.ENSOARP00000000672	21		9940.ENSOARP00000013184	24		9940.ENSOARP00000002291	91.755		9940.ENSOARP00000018417	3		9940.ENSOARP00000010601	0.15926		9940.ENSOARP00000003218	677.417		9940.ENSOARP00000009971	5.61607		9940.ENSOARP00000010972	6570.62		9940.ENSOARP00000003752	0.38095	9940.ENSOARP00000021441	85246
9940.ENSOARP00000006962	96568		9940.ENSOARP00000006633	0.52531		9940.ENSOARP00000018758	21		9940.ENSOARP00000006178	23		9940.ENSOARP00000004554	91.601		9940.ENSOARP00000015353	3		9940.ENSOARP00000006112	0.15926		9940.ENSOARP00000019220	677.05		9940.ENSOARP00000016799	5.6151		9940.ENSOARP00000009869	6557.29		9940.ENSOARP00000017122	0.38012	9940.ENSOARP00000012446	84838
9940.ENSOARP00000019751	96325		9940.ENSOARP00000004648	0.52531		9940.ENSOARP00000007327	21		9940.ENSOARP00000009233	23		9940.ENSOARP00000020893	91.347		9940.ENSOARP00000015359	3		9940.ENSOARP00000006114	0.15926		9940.ENSOARP00000016988	676.833		9940.ENSOARP00000013591	5.6151		9940.ENSOARP00000016769	6556.75		9940.ENSOARP00000000311	0.37945	9940.ENSOARP00000018903	84758
9940.ENSOARP00000006141	93610		9940.ENSOARP00000009088	0.52531		9940.ENSOARP00000013619	21		9940.ENSOARP00000007030	23		9940.ENSOARP00000012730	91.286		avg	5.39187		9940.ENSOARP00000007446	0.15926		9940.ENSOARP00000008072	676.817		9940.ENSOARP00000012446	5.61414		9940.ENSOARP00000003191	6538.5		9940.ENSOARP00000006141	0.37908	9940.ENSOARP00000004521	84410
9940.ENSOARP00000020208	91976		9940.ENSOARP00000004731	0.52506		9940.ENSOARP00000003394	21		9940.ENSOARP00000013241	23		9940.ENSOARP00000005053	91.242		9940.ENSOARP00000012828	2		9940.ENSOARP00000021737	0.15926		9940.ENSOARP00000009971	676.75		9940.ENSOARP00000019755	5.61414		9940.ENSOARP00000008375	6513.62		9940.ENSOARP00000021691	0.37879	9940.ENSOARP00000012829	83916
9940.ENSOARP00000011189	88368		9940.ENSOARP00000001014	0.52489		9940.ENSOARP00000022213	20		9940.ENSOARP00000019836	23		9940.ENSOARP00000009831	91.17		9940.ENSOARP00000018125	2		9940.ENSOARP00000017230	0.15926		9940.ENSOARP00000012294	676.683		9940.ENSOARP00000001075	5.61365		9940.ENSOARP00000010309	6495.66		9940.ENSOARP00000004772	0.37831	9940.ENSOARP00000011836	82864
9940.ENSOARP00000020743	87595		9940.ENSOARP00000017204	0.5237		9940.ENSOARP00000006178	20		9940.ENSOARP00000009306	23		9940.ENSOARP00000012206	90.733		9940.ENSOARP00000007017	2		9940.ENSOARP00000019411	0.15926		9940.ENSOARP00000007949	676.317		9940.ENSOARP00000004320	5.61317		9940.ENSOARP00000003441	6473.04		9940.ENSOARP00000010751	0.37778	9940.ENSOARP00000012162	82524
9940.ENSOARP00000002796	85704		9940.ENSOARP00000018748	0.5237		9940.ENSOARP00000014561	20		9940.ENSOARP00000018257	23		9940.ENSOARP00000012463	90.356		9940.ENSOARP00000017268	2		9940.ENSOARP00000017239	0.15926		9940.ENSOARP00000016196	676.25		9940.ENSOARP00000014351	5.61269		9940.ENSOARP00000004868	6444.02		9940.ENSOARP00000003760	0.37778	9940.ENSOARP00000008039	82430
9940.ENSOARP00000006527	84330		9940.ENSOARP00000007452	0.52304		9940.ENSOARP00000003474	20		9940.ENSOARP00000022336	23		9940.ENSOARP00000016903	90.25		9940.ENSOARP00000008350	2		9940.ENSOARP00000017238	0.15926		9940.ENSOARP00000002667	675.9		9940.ENSOARP00000008548	5.6122		9940.ENSOARP00000017886	6438.95		9940.ENSOARP00000019360	0.37683	9940.ENSOARP00000010972	82332
9940.ENSOARP00000012184	84115		9940.ENSOARP00000001771	0.52304		9940.ENSOARP00000006276	20		9940.ENSOARP00000008046	23		9940.ENSOARP00000008825	89.867		9940.ENSOARP00000018147	2		9940.ENSOARP00000007452	0.15926		9940.ENSOARP00000008591	675.55		9940.ENSOARP00000016988	5.6122		9940.ENSOARP00000010863	6435.35		9940.ENSOARP00000007986	0.37662	9940.ENSOARP00000006767	82242
9940.ENSOARP00000018257	83595		9940.ENSOARP00000018159	0.52304		9940.ENSOARP00000017368	20		9940.ENSOARP00000013829	23		9940.ENSOARP00000013483	89.699		9940.ENSOARP00000012840	2		9940.ENSOARP00000008785	0.15926		9940.ENSOARP00000010652	675.5		9940.ENSOARP00000006235	5.61172		9940.ENSOARP00000009209	6426.28		9940.ENSOARP00000001705	0.375	9940.ENSOARP00000019244	82132
9940.ENSOARP00000008262	83236		9940.ENSOARP00000008391	0.52304		9940.ENSOARP00000019543	20		9940.ENSOARP00000001874	23		9940.ENSOARP00000003106	89.276		9940.ENSOARP00000007478	2		9940.ENSOARP00000011923	0.15926		9940.ENSOARP00000012108	675.1		9940.ENSOARP00000004896	5.61172		9940.ENSOARP00000008193	6424.52		9940.ENSOARP00000012579	0.37481	9940.ENSOARP00000004868	81990
9940.ENSOARP00000016574	82219		9940.ENSOARP00000002590	0.52304		9940.ENSOARP00000001874	20		9940.ENSOARP00000003106	23		9940.ENSOARP00000002326	88.688		9940.ENSOARP00000011505	2		9940.ENSOARP00000007457	0.15926		9940.ENSOARP00000019991	675.05		9940.ENSOARP00000016196	5.61124		9940.ENSOARP00000022238	6392.34		9940.ENSOARP00000016769	0.37456	9940.ENSOARP00000019588	81892
9940.ENSOARP00000002393	81810		9940.ENSOARP00000004317	0.52304		9940.ENSOARP00000016180	20		9940.ENSOARP00000009897	23		9940.ENSOARP00000001432	88.425		9940.ENSOARP00000021303	2		9940.ENSOARP00000021721	0.15926		9940.ENSOARP00000008278	674.917		9940.ENSOARP00000012535	5.61027		9940.ENSOARP00000005042	6372.11		9940.ENSOARP00000002800	0.37363	9940.ENSOARP00000013454	81680
9940.ENSOARP00000016282	80993		9940.ENSOARP00000004034	0.52304		9940.ENSOARP00000006371	20		9940.ENSOARP00000013933	23		9940.ENSOARP00000013108	88.199		9940.ENSOARP00000022632	2		9940.ENSOARP00000015043	0.15926		9940.ENSOARP00000020390	674.533		9940.ENSOARP00000021991	5.61027		9940.ENSOARP00000013470	6340.39		9940.ENSOARP00000008439	0.37319	9940.ENSOARP00000004320	81244
9940.ENSOARP00000008938	64333		9940.ENSOARP00000014243	0.52304		9940.ENSOARP00000021517	20		9940.ENSOARP00000013920	23		9940.ENSOARP00000012750	88.081		9940.ENSOARP00000011501	2		9940.ENSOARP00000015042	0.15926		9940.ENSOARP00000019755	674.3		9940.ENSOARP00000016903	5.6093		9940.ENSOARP00000019244	6322.89		9940.ENSOARP00000011966	0.37241	9940.ENSOARP00000012206	81218
9940.ENSOARP00000001243	58609		9940.ENSOARP00000021093	0.52304		9940.ENSOARP00000021504	20		9940.ENSOARP00000020282	23		9940.ENSOARP00000007077	88.004		9940.ENSOARP00000010601	2		9940.ENSOARP00000015046	0.15926		9940.ENSOARP00000018257	674.067		9940.ENSOARP00000011966	5.60834		9940.ENSOARP00000015925	6318.1		9940.ENSOARP00000010529	0.37176	9940.ENSOARP00000021361	80870
9940.ENSOARP00000020855	56480		9940.ENSOARP00000022519	0.52304		9940.ENSOARP00000014800	20		9940.ENSOARP00000013983	23		9940.ENSOARP00000016369	87.503		9940.ENSOARP00000021721	2		9940.ENSOARP00000016376	0.15926		9940.ENSOARP00000008548	673.7		9940.ENSOARP00000012294	5.60834		9940.ENSOARP00000007986	6315.72		9940.ENSOARP00000003394	0.37143	9940.ENSOARP00000015042	80782
9940.ENSOARP00000007425	55636		9940.ENSOARP00000021242	0.52304		9940.ENSOARP00000017093	20		9940.ENSOARP00000006715	23		9940.ENSOARP00000013912	87.463		9940.ENSOARP00000008307	2		9940.ENSOARP00000005281	0.15926		9940.ENSOARP00000015353	673.683		9940.ENSOARP00000019991	5.60737		9940.ENSOARP00000010311	6309.38		9940.ENSOARP00000017843	0.37037	9940.ENSOARP00000012167	80516
9940.ENSOARP00000013937	52482		9940.ENSOARP00000014509	0.52304		9940.ENSOARP00000021106	20		9940.ENSOARP00000003218	23		9940.ENSOARP00000018759	87.15		9940.ENSOARP00000005281	2		9940.ENSOARP00000004392	0.15926		9940.ENSOARP00000019751	673.533		9940.ENSOARP00000016180	5.60737		9940.ENSOARP00000018748	6309.29		9940.ENSOARP00000011659	0.36949	9940.ENSOARP00000019755	80448
9940.ENSOARP00000001595	50408		9940.ENSOARP00000018038	0.52304		9940.ENSOARP00000012108	20		9940.ENSOARP00000002796	23		9940.ENSOARP00000019523	87.11		9940.ENSOARP00000007425	2		9940.ENSOARP00000003064	0.15926		9940.ENSOARP00000021991	673.4		9940.ENSOARP00000012206	5.60592		9940.ENSOARP00000016988	6297.38		9940.ENSOARP00000008824	0.36923	9940.ENSOARP00000003645	79994
9940.ENSOARP00000012730	47169		9940.ENSOARP00000001606	0.52304		9940.ENSOARP00000015822	20		9940.ENSOARP00000018758	23		9940.ENSOARP00000016282	87.073		9940.ENSOARP00000018592	2		9940.ENSOARP00000003061	0.15926		9940.ENSOARP00000013430	673.333		9940.ENSOARP00000000684	5.60254		9940.ENSOARP00000005360	6244.82		9940.ENSOARP00000020772	0.36842	9940.ENSOARP00000007370	79888
9940.ENSOARP00000009340	45414		9940.ENSOARP00000002032	0.52304		9940.ENSOARP00000022542	20		9940.ENSOARP00000014351	23		9940.ENSOARP00000000593	87.008		9940.ENSOARP00000015073	2		9940.ENSOARP00000004396	0.15926		9940.ENSOARP00000016903	673.283		9940.ENSOARP00000014926	5.60254		9940.ENSOARP00000008825	6235.21		9940.ENSOARP00000017969	0.36752	9940.ENSOARP00000015963	79848
9940.ENSOARP00000012162	45367		9940.ENSOARP00000007077	0.52298		9940.ENSOARP00000000775	20		9940.ENSOARP00000004554	23		9940.ENSOARP00000009461	86.908		9940.ENSOARP00000020427	2		9940.ENSOARP00000007425	0.15926		9940.ENSOARP00000021669	673.083		9940.ENSOARP00000020390	5.60061		9940.ENSOARP00000008258	6225.36		9940.ENSOARP00000012184	0.367	9940.ENSOARP00000022615	79790
9940.ENSOARP00000019613	45163		9940.ENSOARP00000001259	0.52287		9940.ENSOARP00000012750	20		9940.ENSOARP00000006498	23		9940.ENSOARP00000020481	86.545		9940.ENSOARP00000017255	2		9940.ENSOARP00000018592	0.15926		9940.ENSOARP00000005960	673.067		9940.ENSOARP00000019751	5.60013		9940.ENSOARP00000022498	6215.75		9940.ENSOARP00000000854	0.36615	9940.ENSOARP00000004554	79688
9940.ENSOARP00000020732	44738		9940.ENSOARP00000009333	0.52265		9940.ENSOARP00000013108	20		9940.ENSOARP00000016282	23		9940.ENSOARP00000016988	86.532		9940.ENSOARP00000015077	2		9940.ENSOARP00000018101	0.15926		9940.ENSOARP00000000684	672.767		9940.ENSOARP00000012108	5.59916		9940.ENSOARP00000009315	6215.3		9940.ENSOARP00000005136	0.36453	9940.ENSOARP00000016488	79436
9940.ENSOARP00000017958	42646		9940.ENSOARP00000019751	0.52265		9940.ENSOARP00000017272	19		9940.ENSOARP00000000311	23		9940.ENSOARP00000015860	86.41		9940.ENSOARP00000009634	2		9940.ENSOARP00000021759	0.15926		9940.ENSOARP00000005673	672.75		9940.ENSOARP00000014132	5.59819		9940.ENSOARP00000012230	6212.11		9940.ENSOARP00000019927	0.36364	9940.ENSOARP00000006161	79318
9940.ENSOARP00000007008	41649		9940.ENSOARP00000007190	0.52252		9940.ENSOARP00000015893	19		9940.ENSOARP00000012730	23		9940.ENSOARP00000006161	86.253		9940.ENSOARP00000018107	2		9940.ENSOARP00000017257	0.15926		9940.ENSOARP00000022381	672.667		9940.ENSOARP00000009233	5.59723		9940.ENSOARP00000021101	6197.92		9940.ENSOARP00000002871	0.36364	9940.ENSOARP00000017417	79308
9940.ENSOARP00000018125	41311		9940.ENSOARP00000018257	0.52225		9940.ENSOARP00000003455	19		9940.ENSOARP00000001142	23		9940.ENSOARP00000013184	85.835		9940.ENSOARP00000020893	2		9940.ENSOARP00000020427	0.15926		9940.ENSOARP00000022632	672.533		9940.ENSOARP00000018257	5.59674		9940.ENSOARP00000004858	6186.86		9940.ENSOARP00000011629	0.3631	9940.ENSOARP00000011298	79174
9940.ENSOARP00000021176	41170		9940.ENSOARP00000005709	0.52201		9940.ENSOARP00000012374	19		9940.ENSOARP00000017272	22		9940.ENSOARP00000018029	85.673		9940.ENSOARP00000021377	2		9940.ENSOARP00000017255	0.15926		9940.ENSOARP00000020787	672.533		9940.ENSOARP00000002753	5.59626		9940.ENSOARP00000012497	6151.62		9940.ENSOARP00000001774	0.36303	9940.ENSOARP00000002393	79068
9940.ENSOARP00000016755	41160		9940.ENSOARP00000009831	0.5211		9940.ENSOARP00000020834	19		9940.ENSOARP00000020893	22		9940.ENSOARP00000015853	85.671		9940.ENSOARP00000011570	2		9940.ENSOARP00000009634	0.15926		9940.ENSOARP00000015077	672.5		9940.ENSOARP00000001051	5.59626		9940.ENSOARP00000002581	6129.21		9940.ENSOARP00000007478	0.36264	9940.ENSOARP00000004896	78816
9940.ENSOARP00000006811	40589		9940.ENSOARP00000011447	0.52052		9940.ENSOARP00000019836	19		9940.ENSOARP00000018510	22		9940.ENSOARP00000009922	85.544		9940.ENSOARP00000012416	2		9940.ENSOARP00000006104	0.15926		9940.ENSOARP00000016253	672.5		9940.ENSOARP00000001874	5.59433		9940.ENSOARP00000011276	6124.7		9940.ENSOARP00000001881	0.36264	9940.ENSOARP00000017500	78496
9940.ENSOARP00000003561	40563		9940.ENSOARP00000006141	0.5205		9940.ENSOARP00000000984	19		9940.ENSOARP00000009762	22		9940.ENSOARP00000016574	85.444		9940.ENSOARP00000015920	2		9940.ENSOARP00000006103	0.15926		9940.ENSOARP00000010972	672.45		9940.ENSOARP00000017443	5.59385		9940.ENSOARP00000005960	6111.43		9940.ENSOARP00000014285	0.36264	9940.ENSOARP00000012318	78466
9940.ENSOARP00000009971	40466		9940.ENSOARP00000019316	0.51877		9940.ENSOARP00000009306	19		9940.ENSOARP00000003191	22		9940.ENSOARP00000019927	85.426		9940.ENSOARP00000012893	2		9940.ENSOARP00000007438	0.15926		9940.ENSOARP00000016305	672.367		9940.ENSOARP00000012730	5.59385		9940.ENSOARP00000016905	6111.4		9940.ENSOARP00000004161	0.36264	9940.ENSOARP00000010863	78320
9940.ENSOARP00000009935	40440		9940.ENSOARP00000008343	0.51861		9940.ENSOARP00000004062	19		9940.ENSOARP00000019543	22		9940.ENSOARP00000004868	85.406		9940.ENSOARP00000007068	2		9940.ENSOARP00000020893	0.15926		9940.ENSOARP00000017969	672.217		9940.ENSOARP00000013777	5.59336		9940.ENSOARP00000014763	6104.69		9940.ENSOARP00000015287	0.36185	9940.ENSOARP00000013397	78146
9940.ENSOARP00000016281	40434		9940.ENSOARP00000001211	0.51861		9940.ENSOARP00000009333	19		9940.ENSOARP00000020124	22		9940.ENSOARP00000005776	85.365		9940.ENSOARP00000009282	2		9940.ENSOARP00000021747	0.15926		9940.ENSOARP00000015925	672.067		9940.ENSOARP00000003507	5.59288		9940.ENSOARP00000014710	6076.02		9940.ENSOARP00000014804	0.36134	9940.ENSOARP00000010722	77920
9940.ENSOARP00000009006	40426		9940.ENSOARP00000008876	0.51861		9940.ENSOARP00000003576	19		9940.ENSOARP00000022266	22		9940.ENSOARP00000013624	85.135		9940.ENSOARP00000013777	2		9940.ENSOARP00000021746	0.15926		9940.ENSOARP00000012206	671.767		9940.ENSOARP00000015888	5.5924		9940.ENSOARP00000017969	6058.77		9940.ENSOARP00000022468	0.36111	9940.ENSOARP00000013689	77896
9940.ENSOARP00000021608	40327		9940.ENSOARP00000021825	0.51861		9940.ENSOARP00000005708	19		9940.ENSOARP00000022273	22		9940.ENSOARP00000012305	84.239		9940.ENSOARP00000013775	2		9940.ENSOARP00000020415	0.15926		9940.ENSOARP00000016180	671.633		9940.ENSOARP00000009077	5.5924		9940.ENSOARP00000011734	6056.33		9940.ENSOARP00000004372	0.36029	9940.ENSOARP00000016622	77854
9940.ENSOARP00000016364	40323		9940.ENSOARP00000015295	0.51861		9940.ENSOARP00000010274	19		9940.ENSOARP00000007986	22		9940.ENSOARP00000012162	84.048		9940.ENSOARP00000022238	2		9940.ENSOARP00000020898	0.15926		9940.ENSOARP00000010773	671.55		9940.ENSOARP00000022632	5.59191		9940.ENSOARP00000017302	6040.45		9940.ENSOARP00000018101	0.36027	9940.ENSOARP00000011966	77652
9940.ENSOARP00000009922	37440		9940.ENSOARP00000021999	0.51861		9940.ENSOARP00000007949	19		9940.ENSOARP00000008810	22		9940.ENSOARP00000014886	84.036		9940.ENSOARP00000019066	2		9940.ENSOARP00000010610	0.15926		9940.ENSOARP00000012535	671.5		9940.ENSOARP00000011036	5.59191		9940.ENSOARP00000008548	6040.13		9940.ENSOARP00000009971	0.35948	9940.ENSOARP00000008825	77244
9940.ENSOARP00000009977	37193		9940.ENSOARP00000012167	0.51861		9940.ENSOARP00000021556	19		9940.ENSOARP00000015100	22		9940.ENSOARP00000013479	83.781		9940.ENSOARP00000011102	2		9940.ENSOARP00000005260	0.15926		9940.ENSOARP00000009862	671.5		9940.ENSOARP00000016305	5.59191		9940.ENSOARP00000005143	6026.22		9940.ENSOARP00000020802	0.35897	9940.ENSOARP00000006235	77084
9940.ENSOARP00000008210	37010		9940.ENSOARP00000015685	0.51861		9940.ENSOARP00000016196	19		9940.ENSOARP00000008548	22		9940.ENSOARP00000020732	83.775		9940.ENSOARP00000011537	2		9940.ENSOARP00000021372	0.15926		9940.ENSOARP00000013619	671.5		9940.ENSOARP00000013479	5.59191		9940.ENSOARP00000004932	6000.83		9940.ENSOARP00000008258	0.35854	9940.ENSOARP00000002581	77076
9940.ENSOARP00000001394	36422		9940.ENSOARP00000018035	0.51861		9940.ENSOARP00000013983	19		9940.ENSOARP00000000672	22		9940.ENSOARP00000016376	83.689		9940.ENSOARP00000013711	2		9940.ENSOARP00000013758	0.15926		9940.ENSOARP00000012730	671.467		9940.ENSOARP00000016253	5.59191		9940.ENSOARP00000020244	5990.84		9940.ENSOARP00000017297	0.35833	9940.ENSOARP00000013950	76894
9940.ENSOARP00000001485	35358		9940.ENSOARP00000003752	0.51861		9940.ENSOARP00000006715	19		9940.ENSOARP00000013430	22		9940.ENSOARP00000011092	83.564		9940.ENSOARP00000013709	2		9940.ENSOARP00000021379	0.15926		9940.ENSOARP00000001075	671.417		9940.ENSOARP00000018120	5.59143		9940.ENSOARP00000017417	5985.08		9940.ENSOARP00000014561	0.35789	9940.ENSOARP00000015353	76382
9940.ENSOARP00000011131	30241		9940.ENSOARP00000007770	0.51861		9940.ENSOARP00000001485	19		9940.ENSOARP00000008654	22		9940.ENSOARP00000012108	83.506		9940.ENSOARP00000018159	2		9940.ENSOARP00000021377	0.15926		9940.ENSOARP00000004654	671.233		9940.ENSOARP00000009862	5.59143		9940.ENSOARP00000016305	5913.22		9940.ENSOARP00000022653	0.35714	9940.ENSOARP00000009704	76174
9940.ENSOARP00000000815	28833		9940.ENSOARP00000017574	0.51861		9940.ENSOARP00000017889	19		9940.ENSOARP00000020787	22		9940.ENSOARP00000006811	83.436		9940.ENSOARP00000008391	2		9940.ENSOARP00000002635	0.15926		9940.ENSOARP00000017443	671.15		9940.ENSOARP00000013619	5.59143		9940.ENSOARP00000009079	5913.2		9940.ENSOARP00000008065	0.35714	9940.ENSOARP00000015860	75584
9940.ENSOARP00000015920	28720		9940.ENSOARP00000011501	0.51766		9940.ENSOARP00000018739	19		9940.ENSOARP00000016281	22		9940.ENSOARP00000010722	83.426		9940.ENSOARP00000007030	2		9940.ENSOARP00000021374	0.15926		9940.ENSOARP00000001874	671.133		9940.ENSOARP00000006141	5.59095		9940.ENSOARP00000018652	5907.72		9940.ENSOARP00000001430	0.35714	9940.ENSOARP00000000311	75544
9940.ENSOARP00000012294	27223		9940.ENSOARP00000012184	0.51644		9940.ENSOARP00000016253	19		9940.ENSOARP00000010972	22		9940.ENSOARP00000020208	83.159		9940.ENSOARP00000000402	2		9940.ENSOARP00000011570	0.15926		9940.ENSOARP00000012305	671.083		9940.ENSOARP00000012805	5.59095		9940.ENSOARP00000007370	5896.38		9940.ENSOARP00000013854	0.35714	9940.ENSOARP00000006141	75172
9940.ENSOARP00000020481	25197		9940.ENSOARP00000008520	0.51361		9940.ENSOARP00000020787	19		9940.ENSOARP00000020390	22		9940.ENSOARP00000010972	83.079		9940.ENSOARP00000020010	2		9940.ENSOARP00000004817	0.15926		9940.ENSOARP00000009233	670.617		9940.ENSOARP00000007949	5.59095		9940.ENSOARP00000008344	5895.77		9940.ENSOARP00000004151	0.35714	9940.ENSOARP00000009282	74604
9940.ENSOARP00000005726	23988		9940.ENSOARP00000019411	0.51223		9940.ENSOARP00000009993	19		9940.ENSOARP00000006811	22		9940.ENSOARP00000015407	82.927		9940.ENSOARP00000019022	2		9940.ENSOARP00000007091	0.15926		9940.ENSOARP00000013108	670.55		9940.ENSOARP00000010652	5.59046		9940.ENSOARP00000020328	5854.98		9940.ENSOARP00000021986	0.35714	9940.ENSOARP00000003579	74570
9940.ENSOARP00000009027	20294		9940.ENSOARP00000021746	0.51223		9940.ENSOARP00000004286	19		9940.ENSOARP00000000863	21		9940.ENSOARP00000000616	82.801		9940.ENSOARP00000019029	2		9940.ENSOARP00000012421	0.15926		9940.ENSOARP00000003507	670.4		9940.ENSOARP00000010972	5.5895		9940.ENSOARP00000009884	5849.62		9940.ENSOARP00000011810	0.35714	9940.ENSOARP00000007886	74436
9940.ENSOARP00000005776	20190		9940.ENSOARP00000013673	0.51223		9940.ENSOARP00000020772	19		9940.ENSOARP00000022213	21		9940.ENSOARP00000002581	82.709		9940.ENSOARP00000009222	2		9940.ENSOARP00000021361	0.15926		9940.ENSOARP00000016281	669.983		9940.ENSOARP00000008278	5.5895		9940.ENSOARP00000016253	5845.75		9940.ENSOARP00000005806	0.35592	9940.ENSOARP00000016836	74428
9940.ENSOARP00000010773	19721		9940.ENSOARP00000013951	0.51223		9940.ENSOARP00000017122	19		9940.ENSOARP00000011064	21		9940.ENSOARP00000006457	82.709		9940.ENSOARP00000010694	2		9940.ENSOARP00000015925	0.15926		9940.ENSOARP00000001484	669.85		9940.ENSOARP00000012750	5.5895		9940.ENSOARP00000013572	5822.71		9940.ENSOARP00000012382	0.35556	9940.ENSOARP00000008824	74200
9940.ENSOARP00000007940	18963		9940.ENSOARP00000012154	0.51223		9940.ENSOARP00000012305	19		9940.ENSOARP00000018936	21		9940.ENSOARP00000017832	82.37		9940.ENSOARP00000002590	2		9940.ENSOARP00000012416	0.15926		9940.ENSOARP00000014926	669.783		9940.ENSOARP00000001484	5.58853		9940.ENSOARP00000007878	5805.64		9940.ENSOARP00000013591	0.35417	9940.ENSOARP00000016589	73714
9940.ENSOARP00000005053	17694		9940.ENSOARP00000006757	0.51223		9940.ENSOARP00000020398	19		9940.ENSOARP00000005687	21		9940.ENSOARP00000009340	82.129		9940.ENSOARP00000022181	2		9940.ENSOARP00000021369	0.15926		9940.ENSOARP00000006141	669.733		9940.ENSOARP00000016281	5.58757		9940.ENSOARP00000013951	5793.47		9940.ENSOARP00000019723	0.35414	9940.ENSOARP00000013087	73506
9940.ENSOARP00000015703	17192		9940.ENSOARP00000020791	0.51223		9940.ENSOARP00000019751	19		9940.ENSOARP00000008454	21		9940.ENSOARP00000019273	82.123		9940.ENSOARP00000012382	2		9940.ENSOARP00000022213	0.15926		9940.ENSOARP00000009897	669.55		9940.ENSOARP00000017969	5.58708		9940.ENSOARP00000018903	5784.98		9940.ENSOARP00000008094	0.35381	9940.ENSOARP00000016305	73406
9940.ENSOARP00000018813	16335		9940.ENSOARP00000011451	0.51223		9940.ENSOARP00000005281	18		9940.ENSOARP00000010722	21		9940.ENSOARP00000017317	81.967		9940.ENSOARP00000012381	2		9940.ENSOARP00000003978	0.15926		9940.ENSOARP00000008824	669.467		9940.ENSOARP00000010773	5.5866		9940.ENSOARP00000001851	5760.35		9940.ENSOARP00000001090	0.35333	9940.ENSOARP00000016060	73402
9940.ENSOARP00000009233	16201		9940.ENSOARP00000008047	0.51222		9940.ENSOARP00000018107	18		9940.ENSOARP00000011170	21		9940.ENSOARP00000014344	81.957		9940.ENSOARP00000016743	2		9940.ENSOARP00000019053	0.15926		9940.ENSOARP00000013241	669.15		9940.ENSOARP00000012305	5.5866		9940.ENSOARP00000012526	5750.34		9940.ENSOARP00000005433	0.35294	9940.ENSOARP00000021854	73304
9940.ENSOARP00000004320	16105		9940.ENSOARP00000020765	0.51222		9940.ENSOARP00000012426	18		9940.ENSOARP00000013912	21		9940.ENSOARP00000001851	81.739		9940.ENSOARP00000006962	2		9940.ENSOARP00000002649	0.15926		9940.ENSOARP00000006633	669.033		9940.ENSOARP00000014428	5.5866		9940.ENSOARP00000016509	5747.73		9940.ENSOARP00000004062	0.35263	9940.ENSOARP00000010309	73230
9940.ENSOARP00000019543	15382		9940.ENSOARP00000008836	0.51147		9940.ENSOARP00000001243	18		9940.ENSOARP00000013911	21		9940.ENSOARP00000018125	81.406		9940.ENSOARP00000013220	2		9940.ENSOARP00000011568	0.15926		9940.ENSOARP00000004661	668.933		9940.ENSOARP00000007886	5.58418		9940.ENSOARP00000008663	5746.85		9940.ENSOARP00000006620	0.35192	9940.ENSOARP00000007438	72920
9940.ENSOARP00000017204	15145		9940.ENSOARP00000011036	0.51092		9940.ENSOARP00000011064	18		9940.ENSOARP00000021556	21		9940.ENSOARP00000006016	81.347		9940.ENSOARP00000013229	2		9940.ENSOARP00000012893	0.15926		9940.ENSOARP00000014132	668.85		9940.ENSOARP00000013108	5.58322		9940.ENSOARP00000011098	5724.6		9940.ENSOARP00000022353	0.35	9940.ENSOARP00000001465	72846
9940.ENSOARP00000000311	15054		9940.ENSOARP00000003056	0.51092		9940.ENSOARP00000013293	18		9940.ENSOARP00000009862	21		9940.ENSOARP00000019821	81.088		9940.ENSOARP00000012375	2		9940.ENSOARP00000012894	0.15926		9940.ENSOARP00000013777	668.7		9940.ENSOARP00000005673	5.58273		9940.ENSOARP00000021672	5721.84		9940.ENSOARP00000009315	0.34959	9940.ENSOARP00000005960	72784
9940.ENSOARP00000021574	14399		9940.ENSOARP00000017016	0.51092		9940.ENSOARP00000014132	18		9940.ENSOARP00000009027	21		9940.ENSOARP00000005993	80.95		9940.ENSOARP00000004756	2		9940.ENSOARP00000014627	0.15926		9940.ENSOARP00000015888	668.683		9940.ENSOARP00000004868	5.58273		9940.ENSOARP00000013911	5716.95		9940.ENSOARP00000005979	0.34848	9940.ENSOARP00000005386	72742
9940.ENSOARP00000012392	13671		9940.ENSOARP00000018780	0.51092		9940.ENSOARP00000010722	18		9940.ENSOARP00000014800	21		9940.ENSOARP00000020249	80.911		9940.ENSOARP00000011064	2		9940.ENSOARP00000015958	0.15926		9940.ENSOARP00000001915	668.533		9940.ENSOARP00000020787	5.58273		9940.ENSOARP00000005136	5706.87		9940.ENSOARP00000013099	0.34783	9940.ENSOARP00000002329	72552
9940.ENSOARP00000000853	13241		9940.ENSOARP00000011298	0.50904		9940.ENSOARP00000003191	18		9940.ENSOARP00000016509	21		9940.ENSOARP00000015287	80.545		9940.ENSOARP00000004731	2		9940.ENSOARP00000007068	0.15926		9940.ENSOARP00000021517	668.417		9940.ENSOARP00000003394	5.58177		9940.ENSOARP00000011293	5686.44		9940.ENSOARP00000004896	0.34659	9940.ENSOARP00000018936	72462
9940.ENSOARP00000018634	12685		9940.ENSOARP00000022104	0.50723		9940.ENSOARP00000015100	18		9940.ENSOARP00000017832	21		9940.ENSOARP00000005433	80.337		9940.ENSOARP00000012347	2		9940.ENSOARP00000020060	0.15926		9940.ENSOARP00000021504	668.417		9940.ENSOARP00000015077	5.58128		9940.ENSOARP00000007070	5683.79		9940.ENSOARP00000021271	0.34656	9940.ENSOARP00000008220	72368
9940.ENSOARP00000020124	12505		9940.ENSOARP00000017969	0.50715		9940.ENSOARP00000013912	18		9940.ENSOARP00000016933	21		9940.ENSOARP00000016281	80.059		9940.ENSOARP00000015853	2		9940.ENSOARP00000009282	0.15926		9940.ENSOARP00000006276	668.033		9940.ENSOARP00000018159	5.58128		9940.ENSOARP00000006161	5683.5		9940.ENSOARP00000005922	0.34615	9940.ENSOARP00000009079	72136
9940.ENSOARP00000014561	11716		9940.ENSOARP00000012741	0.50675		9940.ENSOARP00000013937	18		9940.ENSOARP00000016574	21		9940.ENSOARP00000002800	79.889		9940.ENSOARP00000013673	2		9940.ENSOARP00000021395	0.15926		9940.ENSOARP00000001051	668		9940.ENSOARP00000021873	5.57935		9940.ENSOARP00000011387	5681.72		9940.ENSOARP00000019222	0.34581	9940.ENSOARP00000021923	72050
9940.ENSOARP00000016305	11570		9940.ENSOARP00000004240	0.50607		9940.ENSOARP00000022421	18		9940.ENSOARP00000016253	21		9940.ENSOARP00000014494	79.849		9940.ENSOARP00000022135	2		9940.ENSOARP00000013777	0.15926		9940.ENSOARP00000013604	667.967		9940.ENSOARP00000021517	5.57935		9940.ENSOARP00000017272	5670.24		9940.ENSOARP00000017504	0.34559	9940.ENSOARP00000008548	72016
9940.ENSOARP00000004062	11449		9940.ENSOARP00000017376	0.50322		9940.ENSOARP00000016574	18		9940.ENSOARP00000012318	21		9940.ENSOARP00000018623	79.696		9940.ENSOARP00000022161	2		9940.ENSOARP00000011114	0.15926		9940.ENSOARP00000013479	667.8		9940.ENSOARP00000021504	5.57935		9940.ENSOARP00000000270	5658.44		9940.ENSOARP00000011995	0.34518	9940.ENSOARP00000010119	71742
9940.ENSOARP00000013829	11024		9940.ENSOARP00000008101	0.50286		9940.ENSOARP00000004554	18		9940.ENSOARP00000000775	21		9940.ENSOARP00000009762	79.67		9940.ENSOARP00000001687	2		9940.ENSOARP00000007070	0.15926		9940.ENSOARP00000012586	667.8		9940.ENSOARP00000013241	5.57839		9940.ENSOARP00000013229	5652.26		9940.ENSOARP00000020253	0.34509	9940.ENSOARP00000008710	71628
9940.ENSOARP00000018780	10933		9940.ENSOARP00000005016	0.5012		9940.ENSOARP00000008213	18		9940.ENSOARP00000013619	21		9940.ENSOARP00000021873	79.555		9940.ENSOARP00000010185	2		9940.ENSOARP00000013775	0.15926		9940.ENSOARP00000013219	667.583		9940.ENSOARP00000014285	5.57839		9940.ENSOARP00000009173	5633.93		9940.ENSOARP00000016980	0.34483	9940.ENSOARP00000018527	71554
9940.ENSOARP00000004372	10566		9940.ENSOARP00000001006	0.5012		9940.ENSOARP00000009971	18		9940.ENSOARP00000003394	21		9940.ENSOARP00000016589	79.547		9940.ENSOARP00000006909	2		9940.ENSOARP00000011112	0.15926		9940.ENSOARP00000018159	667.45		9940.ENSOARP00000015925	5.5779		9940.ENSOARP00000006141	5631.67		9940.ENSOARP00000015239	0.34457	9940.ENSOARP00000003468	71164
9940.ENSOARP00000022336	10395		9940.ENSOARP00000011102	0.50009		9940.ENSOARP00000016282	18		9940.ENSOARP00000009651	20		9940.ENSOARP00000001142	79.418		9940.ENSOARP00000016712	2		9940.ENSOARP00000001771	0.15926		9940.ENSOARP00000007642	667.45		9940.ENSOARP00000012586	5.57742		9940.ENSOARP00000013595	5615.23		9940.ENSOARP00000012162	0.34286	9940.ENSOARP00000000775	71044
9940.ENSOARP00000021873	10118		9940.ENSOARP00000008072	0.49882		9940.ENSOARP00000005589	18		9940.ENSOARP00000019476	20		9940.ENSOARP00000013613	79.046		9940.ENSOARP00000003056	2		9940.ENSOARP00000004801	0.15926		9940.ENSOARP00000004286	667.4		9940.ENSOARP00000016060	5.57549		9940.ENSOARP00000012416	5614.36		9940.ENSOARP00000005993	0.34286	9940.ENSOARP00000008454	70836
9940.ENSOARP00000011770	10109		9940.ENSOARP00000017856	0.49882		9940.ENSOARP00000020732	18		9940.ENSOARP00000014561	20		9940.ENSOARP00000010747	78.909		9940.ENSOARP00000016330	2		9940.ENSOARP00000001776	0.15926		9940.ENSOARP00000000854	667.383		9940.ENSOARP00000009897	5.57549		9940.ENSOARP00000006035	5599.6		9940.ENSOARP00000004811	0.34181	9940.ENSOARP00000006757	70390
9940.ENSOARP00000012463	10108		9940.ENSOARP00000021691	0.49882		sta dev	18.5608		9940.ENSOARP00000013293	20		9940.ENSOARP00000019836	78.486		9940.ENSOARP00000016338	2		9940.ENSOARP00000019066	0.15926		9940.ENSOARP00000007438	667.183		9940.ENSOARP00000008591	5.57549		9940.ENSOARP00000016488	5590.34		9940.ENSOARP00000007494	0.34066	9940.ENSOARP00000014710	70184
9940.ENSOARP00000004286	9505		9940.ENSOARP00000013633	0.49815		9940.ENSOARP00000009651	17		9940.ENSOARP00000003474	20		9940.ENSOARP00000013633	78.157		9940.ENSOARP00000008710	2		9940.ENSOARP00000001779	0.15926		9940.ENSOARP00000006161	666.9		9940.ENSOARP00000004286	5.57452		9940.ENSOARP00000008454	5574.49		9940.ENSOARP00000001687	0.34066	9940.ENSOARP00000008844	69958
9940.ENSOARP00000005407	8186		9940.ENSOARP00000006161	0.49589		9940.ENSOARP00000004372	17		9940.ENSOARP00000017397	20		9940.ENSOARP00000004372	77.951		9940.ENSOARP00000014183	2		9940.ENSOARP00000015945	0.15926		9940.ENSOARP00000004868	666.883		9940.ENSOARP00000020168	5.57211		9940.ENSOARP00000014307	5573.71		9940.ENSOARP00000001736	0.3403	9940.ENSOARP00000017272	69938
9940.ENSOARP00000007394	8107		9940.ENSOARP00000021615	0.49567		9940.ENSOARP00000018510	17		9940.ENSOARP00000004062	20		9940.ENSOARP00000007370	77.945		9940.ENSOARP00000018541	2		9940.ENSOARP00000011102	0.15926		9940.ENSOARP00000003394	666.733		9940.ENSOARP00000001915	5.57211		9940.ENSOARP00000003374	5565.48		9940.ENSOARP00000007203	0.33934	9940.ENSOARP00000016988	69842
9940.ENSOARP00000014040	7708		9940.ENSOARP00000012284	0.49567		9940.ENSOARP00000017389	17		9940.ENSOARP00000018679	20		9940.ENSOARP00000014561	77.645		9940.ENSOARP00000021713	2		9940.ENSOARP00000013763	0.15926		9940.ENSOARP00000009077	666.65		9940.ENSOARP00000005016	5.57211		9940.ENSOARP00000016980	5558.8		9940.ENSOARP00000017376	0.33862	9940.ENSOARP00000011102	69826
9940.ENSOARP00000003394	7518		9940.ENSOARP00000008039	0.49564		9940.ENSOARP00000017315	17		9940.ENSOARP00000017368	20		9940.ENSOARP00000000684	76.97		9940.ENSOARP00000016364	2		9940.ENSOARP00000015943	0.15926		9940.ENSOARP00000018120	666.433		9940.ENSOARP00000021923	5.57162		9940.ENSOARP00000011036	5546.71		9940.ENSOARP00000020124	0.33766	9940.ENSOARP00000018029	69826
9940.ENSOARP00000020787	6725		9940.ENSOARP00000019476	0.49549		9940.ENSOARP00000016509	17		9940.ENSOARP00000011188	20		9940.ENSOARP00000004654	76.879		9940.ENSOARP00000002182	2		9940.ENSOARP00000008375	0.15926		9940.ENSOARP00000021858	665.95		9940.ENSOARP00000012426	5.57066		9940.ENSOARP00000002624	5535.98		9940.ENSOARP00000022145	0.33753	9940.ENSOARP00000016299	69626
9940.ENSOARP00000001873	6323		9940.ENSOARP00000020928	0.49549		9940.ENSOARP00000015248	17		9940.ENSOARP00000012463	20		9940.ENSOARP00000003742	76.859		9940.ENSOARP00000007878	2		9940.ENSOARP00000006198	0.15926		9940.ENSOARP00000022213	665.85		9940.ENSOARP00000022213	5.57066		9940.ENSOARP00000022727	5533.11		9940.ENSOARP00000005599	0.33613	9940.ENSOARP00000001573	69472
9940.ENSOARP00000013624	6125		9940.ENSOARP00000009006	0.49549		9940.ENSOARP00000005433	17		9940.ENSOARP00000003507	20		9940.ENSOARP00000016305	76.649		9940.ENSOARP00000014181	2		9940.ENSOARP00000011537	0.15926		9940.ENSOARP00000011036	665.85		9940.ENSOARP00000008824	5.57066		9940.ENSOARP00000016589	5506.1		9940.ENSOARP00000017093	0.33445	9940.ENSOARP00000014755	68958
9940.ENSOARP00000011036	6003		9940.ENSOARP00000004858	0.49408		9940.ENSOARP00000018029	17		9940.ENSOARP00000002667	20		9940.ENSOARP00000008047	76.649		9940.ENSOARP00000017204	2		9940.ENSOARP00000022663	0.15926		9940.ENSOARP00000008810	665.75		9940.ENSOARP00000013026	5.56776		9940.ENSOARP00000015121	5505.84		9940.ENSOARP00000015359	0.33431	9940.ENSOARP00000013983	68834
9940.ENSOARP00000008047	5901		9940.ENSOARP00000010972	0.49382		9940.ENSOARP00000010972	17		9940.ENSOARP00000008825	20		9940.ENSOARP00000018159	76.53		9940.ENSOARP00000021709	2		9940.ENSOARP00000000418	0.15926		9940.ENSOARP00000007886	665.583		9940.ENSOARP00000006633	5.56727		9940.ENSOARP00000005673	5504.05		9940.ENSOARP00000010632	0.33333	9940.ENSOARP00000017969	68398
9940.ENSOARP00000004161	5890		9940.ENSOARP00000013777	0.49358		9940.ENSOARP00000005960	17		9940.ENSOARP00000016180	20		9940.ENSOARP00000004219	76.51		9940.ENSOARP00000006993	2		9940.ENSOARP00000019498	0.15926		9940.ENSOARP00000021923	665.55		9940.ENSOARP00000009340	5.56631		9940.ENSOARP00000001464	5486.13		9940.ENSOARP00000009640	0.33333	9940.ENSOARP00000013591	67996
9940.ENSOARP00000015958	5881		9940.ENSOARP00000021938	0.49217		9940.ENSOARP00000007761	17		9940.ENSOARP00000019220	20		9940.ENSOARP00000021538	76.297		9940.ENSOARP00000020802	2		9940.ENSOARP00000000419	0.15926		9940.ENSOARP00000014428	665.217		9940.ENSOARP00000013483	5.56583		9940.ENSOARP00000009975	5476.3		9940.ENSOARP00000010622	0.33333	9940.ENSOARP00000003131	67770
9940.ENSOARP00000005433	5867		9940.ENSOARP00000003131	0.49207		9940.ENSOARP00000001705	16		9940.ENSOARP00000006371	20		9940.ENSOARP00000013279	76.072		9940.ENSOARP00000014121	2		9940.ENSOARP00000010686	0.15926		9940.ENSOARP00000021873	665.183		9940.ENSOARP00000000379	5.56534		9940.ENSOARP00000017394	5475.86		9940.ENSOARP00000013771	0.33333	9940.ENSOARP00000002624	67582
9940.ENSOARP00000019523	5813		9940.ENSOARP00000008271	0.49207		9940.ENSOARP00000006141	16		9940.ENSOARP00000021517	20		9940.ENSOARP00000004665	75.693		9940.ENSOARP00000013279	2		9940.ENSOARP00000013711	0.15926		9940.ENSOARP00000009306	665.05		9940.ENSOARP00000002535	5.56389		9940.ENSOARP00000010722	5455		9940.ENSOARP00000009213	0.33333	9940.ENSOARP00000014083	67520
9940.ENSOARP00000011298	5774		9940.ENSOARP00000006811	0.49073		9940.ENSOARP00000013777	16		9940.ENSOARP00000021504	20		9940.ENSOARP00000006699	75.423		9940.ENSOARP00000005673	2		9940.ENSOARP00000009699	0.15926		9940.ENSOARP00000016081	664.7		9940.ENSOARP00000006559	5.56389		9940.ENSOARP00000005311	5443.32		9940.ENSOARP00000019025	0.33333	9940.ENSOARP00000016282	67272
9940.ENSOARP00000010958	5764		9940.ENSOARP00000013591	0.49019		9940.ENSOARP00000020497	16		9940.ENSOARP00000020249	20		9940.ENSOARP00000011575	75.302		9940.ENSOARP00000011085	2		9940.ENSOARP00000009211	0.15926		9940.ENSOARP00000012426	664.583		9940.ENSOARP00000007642	5.56293		9940.ENSOARP00000012977	5439.52		9940.ENSOARP00000009222	0.33333	9940.ENSOARP00000006230	67008
9940.ENSOARP00000017297	5528		9940.ENSOARP00000015781	0.48766		9940.ENSOARP00000019821	16		9940.ENSOARP00000014344	20		9940.ENSOARP00000016048	75.276		9940.ENSOARP00000004317	2		9940.ENSOARP00000010200	0.15926		9940.ENSOARP00000013483	664.333		9940.ENSOARP00000004661	5.56244		9940.ENSOARP00000021571	5421.05		9940.ENSOARP00000007802	0.33333	9940.ENSOARP00000021672	66824
9940.ENSOARP00000017389	5303		9940.ENSOARP00000016303	0.48749		9940.ENSOARP00000008454	16		9940.ENSOARP00000015248	20		9940.ENSOARP00000021106	75.22		9940.ENSOARP00000020820	2		9940.ENSOARP00000007054	0.15926		9940.ENSOARP00000011446	663.8		9940.ENSOARP00000005922	5.56244		9940.ENSOARP00000015046	5420.97		9940.ENSOARP00000016743	0.33333	9940.ENSOARP00000020244	66694
9940.ENSOARP00000020765	5211		9940.ENSOARP00000017394	0.48614		9940.ENSOARP00000017397	16		9940.ENSOARP00000018748	20		9940.ENSOARP00000019244	75.051		9940.ENSOARP00000003474	2		9940.ENSOARP00000009692	0.15926		9940.ENSOARP00000016060	663.5		9940.ENSOARP00000007478	5.56099		9940.ENSOARP00000013803	5419.42		9940.ENSOARP00000011072	0.33333	9940.ENSOARP00000001464	66568
9940.ENSOARP00000001687	5192		9940.ENSOARP00000016980	0.48524		9940.ENSOARP00000011170	16		9940.ENSOARP00000008213	20		9940.ENSOARP00000006962	74.922		9940.ENSOARP00000006501	2		9940.ENSOARP00000022653	0.15926		9940.ENSOARP00000012805	663.483		9940.ENSOARP00000000854	5.56051		9940.ENSOARP00000017372	5410.85		9940.ENSOARP00000005617	0.33333	9940.ENSOARP00000017551	66276
9940.ENSOARP00000022273	5185		9940.ENSOARP00000013937	0.48482		9940.ENSOARP00000022273	16		9940.ENSOARP00000004286	20		9940.ENSOARP00000009704	74.731		9940.ENSOARP00000006502	2		9940.ENSOARP00000018161	0.15926		9940.ENSOARP00000017832	663.167		9940.ENSOARP00000007438	5.56003		9940.ENSOARP00000014537	5399.15		9940.ENSOARP00000014574	0.33333	9940.ENSOARP00000008046	66188
9940.ENSOARP00000016319	5143		9940.ENSOARP00000021764	0.48388		9940.ENSOARP00000002264	16		9940.ENSOARP00000012305	20		9940.ENSOARP00000017475	74.496		9940.ENSOARP00000006276	2		9940.ENSOARP00000018159	0.15926		9940.ENSOARP00000000379	662.95		9940.ENSOARP00000001898	5.55906		9940.ENSOARP00000003131	5391.9		9940.ENSOARP00000010160	0.33333	9940.ENSOARP00000022727	65936
9940.ENSOARP00000020249	5076		9940.ENSOARP00000013467	0.48388		9940.ENSOARP00000017475	16		9940.ENSOARP00000020398	20		9940.ENSOARP00000006715	74.467		9940.ENSOARP00000008454	2		9940.ENSOARP00000019489	0.15926		9940.ENSOARP00000014285	662.733		9940.ENSOARP00000018526	5.55858		9940.ENSOARP00000011570	5368.64		9940.ENSOARP00000015866	0.33333	9940.ENSOARP00000000839	65786
9940.ENSOARP00000019316	5070		9940.ENSOARP00000003973	0.48338		9940.ENSOARP00000016988	16		9940.ENSOARP00000022542	20		9940.ENSOARP00000013829	74.269		9940.ENSOARP00000016072	2		9940.ENSOARP00000009209	0.15926		9940.ENSOARP00000014420	662.15		9940.ENSOARP00000021858	5.5581		9940.ENSOARP00000002535	5354.12		9940.ENSOARP00000005222	0.33333	9940.ENSOARP00000005360	65786
9940.ENSOARP00000005444	5066		9940.ENSOARP00000006943	0.48326		9940.ENSOARP00000001484	16		9940.ENSOARP00000013613	20		9940.ENSOARP00000012586	74.265		9940.ENSOARP00000019582	2		9940.ENSOARP00000019008	0.15926		9940.ENSOARP00000019022	662.133		9940.ENSOARP00000009306	5.55761		9940.ENSOARP00000000933	5353.38		9940.ENSOARP00000017675	0.33333	9940.ENSOARP00000005337	65544
9940.ENSOARP00000012535	5052		9940.ENSOARP00000005136	0.48326		9940.ENSOARP00000013014	16		9940.ENSOARP00000004665	20		9940.ENSOARP00000020928	74.161		9940.ENSOARP00000017397	2		9940.ENSOARP00000008391	0.15926		9940.ENSOARP00000021106	662.067		9940.ENSOARP00000008047	5.55761		9940.ENSOARP00000004396	5346.19		9940.ENSOARP00000008718	0.33333	9940.ENSOARP00000020271	65544
9940.ENSOARP00000007155	5042		9940.ENSOARP00000014285	0.48295		9940.ENSOARP00000013016	16		9940.ENSOARP00000019751	20		9940.ENSOARP00000009878	74.149		9940.ENSOARP00000007133	2		9940.ENSOARP00000009686	0.15926		9940.ENSOARP00000001898	661.9		9940.ENSOARP00000001851	5.55761		9940.ENSOARP00000006114	5344.74		9940.ENSOARP00000008722	0.33333	9940.ENSOARP00000015073	65400
9940.ENSOARP00000020497	4903		9940.ENSOARP00000002800	0.48295		9940.ENSOARP00000008938	16		9940.ENSOARP00000018107	19		9940.ENSOARP00000017969	74.026		9940.ENSOARP00000021886	2		9940.ENSOARP00000008355	0.15926		9940.ENSOARP00000013026	661.767		9940.ENSOARP00000020249	5.55713		9940.ENSOARP00000020060	5335.52		9940.ENSOARP00000017689	0.33333	9940.ENSOARP00000022498	65268
9940.ENSOARP00000001705	4703		9940.ENSOARP00000016305	0.48071		9940.ENSOARP00000016281	16		9940.ENSOARP00000021746	19		9940.ENSOARP00000005444	73.907		9940.ENSOARP00000022733	2		9940.ENSOARP00000022203	0.15926		9940.ENSOARP00000002535	661.617		9940.ENSOARP00000019053	5.55665		9940.ENSOARP00000016031	5330.72		9940.ENSOARP00000020800	0.33333	9940.ENSOARP00000012077	64982
9940.ENSOARP00000017504	4695		9940.ENSOARP00000017843	0.47932		9940.ENSOARP00000002976	16		9940.ENSOARP00000003455	19		9940.ENSOARP00000018120	73.741		9940.ENSOARP00000016060	2		9940.ENSOARP00000021354	0.15926		9940.ENSOARP00000019582	661.6		9940.ENSOARP00000013219	5.55616		9940.ENSOARP00000010195	5318.39		9940.ENSOARP00000010766	0.33333	9940.ENSOARP00000022519	64854
9940.ENSOARP00000019244	3788		9940.ENSOARP00000010353	0.47886		9940.ENSOARP00000022546	16		9940.ENSOARP00000012374	19		9940.ENSOARP00000017397	73.723		9940.ENSOARP00000017389	2		9940.ENSOARP00000022208	0.15926		9940.ENSOARP00000020168	661.567		9940.ENSOARP00000013387	5.55568		9940.ENSOARP00000002393	5318.06		9940.ENSOARP00000010308	0.33333	9940.ENSOARP00000019523	64844
9940.ENSOARP00000010722	3513		9940.ENSOARP00000019927	0.47886		9940.ENSOARP00000013613	16		9940.ENSOARP00000001243	19		9940.ENSOARP00000004821	73.663		9940.ENSOARP00000016059	2		9940.ENSOARP00000007030	0.15926		9940.ENSOARP00000017475	661.45		9940.ENSOARP00000008810	5.5552		9940.ENSOARP00000019543	5305.58		9940.ENSOARP00000019598	0.33333	9940.ENSOARP00000004372	64706
9940.ENSOARP00000010747	3312		9940.ENSOARP00000007220	0.47886		9940.ENSOARP00000001142	16		9940.ENSOARP00000016305	19		9940.ENSOARP00000011036	73.47		9940.ENSOARP00000009762	2		9940.ENSOARP00000022676	0.15926		9940.ENSOARP00000008047	661		9940.ENSOARP00000017204	5.55471		9940.ENSOARP00000013950	5294.34		9940.ENSOARP00000018691	0.33333	9940.ENSOARP00000005599	64438
9940.ENSOARP00000011261	3132		9940.ENSOARP00000016130	0.47886		9940.ENSOARP00000013595	16		9940.ENSOARP00000014132	19		9940.ENSOARP00000020802	73.371		9940.ENSOARP00000010309	2		9940.ENSOARP00000020497	0.15926		9940.ENSOARP00000001851	660.867		9940.ENSOARP00000018047	5.55471		9940.ENSOARP00000002312	5292.44		9940.ENSOARP00000021855	0.33333	9940.ENSOARP00000011545	64350
9940.ENSOARP00000019476	2992		9940.ENSOARP00000009869	0.47705		9940.ENSOARP00000004630	16		9940.ENSOARP00000016061	19		9940.ENSOARP00000020282	73.289		9940.ENSOARP00000013814	2		9940.ENSOARP00000000402	0.15926		9940.ENSOARP00000007030	660.833		9940.ENSOARP00000006276	5.55423		9940.ENSOARP00000011850	5291.17		9940.ENSOARP00000021847	0.33333	9940.ENSOARP00000007478	64318
9940.ENSOARP00000013777	2918		9940.ENSOARP00000022779	0.47564		9940.ENSOARP00000003742	16		9940.ENSOARP00000005386	19		9940.ENSOARP00000016933	73.233		9940.ENSOARP00000016092	2		9940.ENSOARP00000020010	0.15926		9940.ENSOARP00000008938	660.483		9940.ENSOARP00000022820	5.55423		9940.ENSOARP00000009651	5276.64		9940.ENSOARP00000010741	0.33333	avg	205261
9940.ENSOARP00000006216	2892		9940.ENSOARP00000020936	0.47564		9940.ENSOARP00000009922	16		9940.ENSOARP00000008047	19		9940.ENSOARP00000009971	73.19		9940.ENSOARP00000000956	2		9940.ENSOARP00000019022	0.15926		9940.ENSOARP00000017204	660.467		9940.ENSOARP00000011446	5.55423		9940.ENSOARP00000022644	5263.59		9940.ENSOARP00000002759	0.33333	9940.ENSOARP00000016369	64150
9940.ENSOARP00000016072	2889		9940.ENSOARP00000002313	0.47564		9940.ENSOARP00000006873	16		9940.ENSOARP00000001898	19		9940.ENSOARP00000008454	73.143		9940.ENSOARP00000009796	2		9940.ENSOARP00000010691	0.15926		9940.ENSOARP00000001081	660.433		9940.ENSOARP00000006161	5.55375		9940.ENSOARP00000012829	5254.14		9940.ENSOARP00000001402	0.33333	9940.ENSOARP00000009975	64018
9940.ENSOARP00000020772	2724		9940.ENSOARP00000015399	0.47564		9940.ENSOARP00000011112	15		9940.ENSOARP00000009333	19		9940.ENSOARP00000015742	72.673		9940.ENSOARP00000004083	2		9940.ENSOARP00000020019	0.15926		9940.ENSOARP00000018526	660.417		9940.ENSOARP00000004647	5.55375		9940.ENSOARP00000016502	5243.78		9940.ENSOARP00000013821	0.33333	9940.ENSOARP00000012022	63846
9940.ENSOARP00000020398	2587		9940.ENSOARP00000006148	0.47549		9940.ENSOARP00000020855	15		9940.ENSOARP00000003576	19		9940.ENSOARP00000016180	72.642		9940.ENSOARP00000013803	2		9940.ENSOARP00000019029	0.15926		9940.ENSOARP00000022546	660.4		9940.ENSOARP00000016081	5.55326		9940.ENSOARP00000004342	5232.97		9940.ENSOARP00000000525	0.33333	9940.ENSOARP00000015306	63808
9940.ENSOARP00000019931	2474		9940.ENSOARP00000021737	0.47549		9940.ENSOARP00000016305	15		9940.ENSOARP00000005708	19		9940.ENSOARP00000014285	72.555		9940.ENSOARP00000010722	2		9940.ENSOARP00000011545	0.15926		9940.ENSOARP00000017272	660.383		9940.ENSOARP00000001081	5.55326		9940.ENSOARP00000006639	5226.55		9940.ENSOARP00000008863	0.33333	9940.ENSOARP00000003742	63800
9940.ENSOARP00000018059	2378		9940.ENSOARP00000020060	0.47549		9940.ENSOARP00000008709	15		9940.ENSOARP00000010274	19		9940.ENSOARP00000002753	72.138		9940.ENSOARP00000006235	2		9940.ENSOARP00000009222	0.15926		9940.ENSOARP00000009006	660.333		9940.ENSOARP00000016488	5.5523		9940.ENSOARP00000013454	5198.88		9940.ENSOARP00000007515	0.33333	9940.ENSOARP00000020328	63722
9940.ENSOARP00000020928	2328		9940.ENSOARP00000007878	0.47549		9940.ENSOARP00000016061	15		9940.ENSOARP00000017315	19		9940.ENSOARP00000015703	71.998		9940.ENSOARP00000000930	2		9940.ENSOARP00000010694	0.15926		9940.ENSOARP00000007478	660.3		9940.ENSOARP00000010574	5.5523		9940.ENSOARP00000019667	5187.26		9940.ENSOARP00000005307	0.33333	9940.ENSOARP00000014356	63514
9940.ENSOARP00000015742	2313		9940.ENSOARP00000008065	0.47549		9940.ENSOARP00000009762	15		9940.ENSOARP00000016196	19		9940.ENSOARP00000013438	71.929		9940.ENSOARP00000018683	2		9940.ENSOARP00000002590	0.15926		9940.ENSOARP00000016589	660.133		9940.ENSOARP00000022519	5.55133		9940.ENSOARP00000012171	5181.15		9940.ENSOARP00000017753	0.33333	9940.ENSOARP00000016457	63432
9940.ENSOARP00000002391	2224		9940.ENSOARP00000012526	0.47549		9940.ENSOARP00000010747	15		9940.ENSOARP00000009878	19		9940.ENSOARP00000009687	71.91		9940.ENSOARP00000021858	2		9940.ENSOARP00000003441	0.15926		9940.ENSOARP00000003455	660.117		9940.ENSOARP00000013604	5.55133		9940.ENSOARP00000003104	5180.02		9940.ENSOARP00000014246	0.33333	9940.ENSOARP00000011732	63144
9940.ENSOARP00000009461	2079		9940.ENSOARP00000000485	0.47549		9940.ENSOARP00000004868	15		9940.ENSOARP00000022421	19		9940.ENSOARP00000018758	71.853		9940.ENSOARP00000020517	2		9940.ENSOARP00000022181	0.15926		9940.ENSOARP00000017376	659.983		9940.ENSOARP00000009006	5.55037		9940.ENSOARP00000014181	5176.52		9940.ENSOARP00000018607	0.33333	9940.ENSOARP00000016061	62606
9940.ENSOARP00000012421	2051		9940.ENSOARP00000016443	0.47549		9940.ENSOARP00000003989	15		9940.ENSOARP00000001485	19		9940.ENSOARP00000011131	71.783		9940.ENSOARP00000019524	2		9940.ENSOARP00000002593	0.15926		9940.ENSOARP00000009340	659.917		9940.ENSOARP00000011035	5.54988		9940.ENSOARP00000009485	5163.96		9940.ENSOARP00000019923	0.33333	9940.ENSOARP00000011850	62518
9940.ENSOARP00000017122	2012		9940.ENSOARP00000012603	0.47549		9940.ENSOARP00000002291	15		9940.ENSOARP00000013016	19		9940.ENSOARP00000022519	71.672		9940.ENSOARP00000019526	2		9940.ENSOARP00000007802	0.15926		9940.ENSOARP00000005016	659.883		9940.ENSOARP00000017475	5.54988		9940.ENSOARP00000013775	5161.45		9940.ENSOARP00000015584	0.33333	9940.ENSOARP00000016509	62436
9940.ENSOARP00000012750	1871		9940.ENSOARP00000004151	0.47549		9940.ENSOARP00000008825	15		9940.ENSOARP00000002326	19		9940.ENSOARP00000008072	71.671		9940.ENSOARP00000004034	2		9940.ENSOARP00000004778	0.15926		9940.ENSOARP00000020249	659.783		9940.ENSOARP00000013293	5.54892		9940.ENSOARP00000015990	5160.21		9940.ENSOARP00000018357	0.33333	9940.ENSOARP00000011293	62078
9940.ENSOARP00000012741	1868		9940.ENSOARP00000010454	0.47549		9940.ENSOARP00000020208	15		9940.ENSOARP00000017889	19		9940.ENSOARP00000007425	71.576		9940.ENSOARP00000016048	2		9940.ENSOARP00000012382	0.15926		9940.ENSOARP00000004647	659.533		9940.ENSOARP00000003455	5.54843		9940.ENSOARP00000014402	5157.48		9940.ENSOARP00000001921	0.33333	9940.ENSOARP00000003394	62056
9940.ENSOARP00000011112	1854		9940.ENSOARP00000001665	0.47549		9940.ENSOARP00000013911	15		9940.ENSOARP00000018029	19		9940.ENSOARP00000010129	71.386		9940.ENSOARP00000000919	2		9940.ENSOARP00000015893	0.15926		9940.ENSOARP00000000672	659.517		9940.ENSOARP00000012167	5.54698		9940.ENSOARP00000008824	5156.11		9940.ENSOARP00000017056	0.33333	9940.ENSOARP00000016364	62048
9940.ENSOARP00000022353	1820		9940.ENSOARP00000020802	0.47511		9940.ENSOARP00000009878	15		9940.ENSOARP00000009993	19		9940.ENSOARP00000022273	71.27		9940.ENSOARP00000009752	2		9940.ENSOARP00000014561	0.15926		9940.ENSOARP00000016488	659.5		9940.ENSOARP00000012893	5.54602		9940.ENSOARP00000008785	5152.35		9940.ENSOARP00000005054	0.33333	9940.ENSOARP00000019543	61872
9940.ENSOARP00000009651	1791		9940.ENSOARP00000005841	0.47511		9940.ENSOARP00000012206	15		9940.ENSOARP00000020772	19		9940.ENSOARP00000012421	71.115		9940.ENSOARP00000016031	2		9940.ENSOARP00000012381	0.15926		9940.ENSOARP00000009878	658.85		9940.ENSOARP00000017832	5.54554		9940.ENSOARP00000007511	5147.67		9940.ENSOARP00000018326	0.33333	9940.ENSOARP00000001851	61698
9940.ENSOARP00000022632	1781		9940.ENSOARP00000009077	0.47511		9940.ENSOARP00000017853	15		9940.ENSOARP00000017122	19		9940.ENSOARP00000015090	71.017		9940.ENSOARP00000019543	2		9940.ENSOARP00000011059	0.15926		9940.ENSOARP00000005922	658.833		9940.ENSOARP00000007030	5.54505		9940.ENSOARP00000002638	5135.38		9940.ENSOARP00000008157	0.33333	9940.ENSOARP00000006165	61570
9940.ENSOARP00000013633	1767		9940.ENSOARP00000005599	0.47437		9940.ENSOARP00000008654	15		9940.ENSOARP00000003742	19		9940.ENSOARP00000009993	70.791		9940.ENSOARP00000016905	2		9940.ENSOARP00000016743	0.15926		9940.ENSOARP00000022519	658.783		9940.ENSOARP00000003562	5.54505		9940.ENSOARP00000004320	5135.38		9940.ENSOARP00000022442	0.33333	9940.ENSOARP00000012230	61422
9940.ENSOARP00000017016	1728		9940.ENSOARP00000020430	0.47366		9940.ENSOARP00000003842	15		9940.ENSOARP00000019755	19		9940.ENSOARP00000016509	70.726		9940.ENSOARP00000020168	2		9940.ENSOARP00000015408	0.15926		9940.ENSOARP00000006559	658.6		9940.ENSOARP00000022546	5.54312		9940.ENSOARP00000013031	5122.98		9940.ENSOARP00000001026	0.33333	9940.ENSOARP00000014121	61416
9940.ENSOARP00000013128	1696		9940.ENSOARP00000021369	0.47366		9940.ENSOARP00000004665	15		9940.ENSOARP00000006424	19		9940.ENSOARP00000011227	70.344		9940.ENSOARP00000004932	2		9940.ENSOARP00000004781	0.15926		9940.ENSOARP00000011035	657.817		9940.ENSOARP00000017272	5.54215		9940.ENSOARP00000002945	5114.61		9940.ENSOARP00000016988	0.33333	9940.ENSOARP00000019903	61358
9940.ENSOARP00000006873	1696		9940.ENSOARP00000001776	0.47366		9940.ENSOARP00000006811	15		9940.ENSOARP00000006141	18		9940.ENSOARP00000005589	70.261		9940.ENSOARP00000011210	2		9940.ENSOARP00000006961	0.15926		9940.ENSOARP00000005788	657.5		9940.ENSOARP00000014420	5.54215		9940.ENSOARP00000013058	5114.53		9940.ENSOARP00000016977	0.33333	9940.ENSOARP00000005501	61222
9940.ENSOARP00000002264	1674		9940.ENSOARP00000010686	0.47366		9940.ENSOARP00000017297	14		9940.ENSOARP00000005281	18		9940.ENSOARP00000015353	70.227		9940.ENSOARP00000013869	2		9940.ENSOARP00000001278	0.15926		9940.ENSOARP00000006811	657.483		9940.ENSOARP00000020928	5.54167		9940.ENSOARP00000003742	5101.25		9940.ENSOARP00000005835	0.33333	9940.ENSOARP00000011923	61072
9940.ENSOARP00000011790	1658		9940.ENSOARP00000010691	0.47366		9940.ENSOARP00000019476	14		9940.ENSOARP00000012426	18		9940.ENSOARP00000003507	70.068		9940.ENSOARP00000010356	2		9940.ENSOARP00000005634	0.15926		9940.ENSOARP00000011064	657.433		9940.ENSOARP00000016589	5.54167		9940.ENSOARP00000022519	5075.75		9940.ENSOARP00000018780	0.33333	9940.ENSOARP00000018748	60950
9940.ENSOARP00000018903	1635		9940.ENSOARP00000020019	0.47366		9940.ENSOARP00000006112	14		9940.ENSOARP00000011112	18		9940.ENSOARP00000017443	69.869		9940.ENSOARP00000014710	2		9940.ENSOARP00000003455	0.15926		9940.ENSOARP00000018047	657.383		9940.ENSOARP00000008938	5.54167		9940.ENSOARP00000012162	5065.82		9940.ENSOARP00000006784	0.33333	9940.ENSOARP00000003852	60948
9940.ENSOARP00000022135	1605		9940.ENSOARP00000001256	0.47366		9940.ENSOARP00000007425	14		9940.ENSOARP00000001779	18		9940.ENSOARP00000000984	69.849		9940.ENSOARP00000008036	2		9940.ENSOARP00000013220	0.15926		9940.ENSOARP00000010574	657.317		9940.ENSOARP00000008036	5.5407		9940.ENSOARP00000021813	5064.91		9940.ENSOARP00000021915	0.33333	9940.ENSOARP00000009966	60898
9940.ENSOARP00000008825	1485		9940.ENSOARP00000003015	0.47366		9940.ENSOARP00000002581	14		9940.ENSOARP00000011035	18		9940.ENSOARP00000009088	69.847		9940.ENSOARP00000008039	2		9940.ENSOARP00000010195	0.15926		9940.ENSOARP00000015046	657.183		9940.ENSOARP00000006424	5.5407		9940.ENSOARP00000017096	5059.69		9940.ENSOARP00000020328	0.33333	9940.ENSOARP00000011770	60836
9940.ENSOARP00000012829	1468		9940.ENSOARP00000019585	0.47366		9940.ENSOARP00000011035	14		9940.ENSOARP00000016369	18		9940.ENSOARP00000014040	69.74		9940.ENSOARP00000001881	2		9940.ENSOARP00000012374	0.15926		9940.ENSOARP00000012167	657.05		9940.ENSOARP00000011064	5.53829		9940.ENSOARP00000018417	5057.56		9940.ENSOARP00000010999	0.33333	9940.ENSOARP00000007307	60482
9940.ENSOARP00000020802	1468		9940.ENSOARP00000005307	0.47366		9940.ENSOARP00000016369	14		9940.ENSOARP00000017204	18		9940.ENSOARP00000012535	69.682		9940.ENSOARP00000010381	2		9940.ENSOARP00000016734	0.15926		9940.ENSOARP00000019821	657.017		9940.ENSOARP00000019582	5.53781		9940.ENSOARP00000020357	5057.55		9940.ENSOARP00000018481	0.33333	9940.ENSOARP00000012828	60310
9940.ENSOARP00000002326	1465		9940.ENSOARP00000017753	0.47366		9940.ENSOARP00000020858	14		9940.ENSOARP00000017389	18		sta dev	64.7384		9940.ENSOARP00000014742	2		9940.ENSOARP00000014555	0.15926		9940.ENSOARP00000008439	656.783		9940.ENSOARP00000021106	5.53587		9940.ENSOARP00000020661	5042.84		9940.ENSOARP00000001645	0.33333	9940.ENSOARP00000012421	60216
9940.ENSOARP00000017436	1457		9940.ENSOARP00000002283	0.47366		9940.ENSOARP00000006258	14		9940.ENSOARP00000006699	18		9940.ENSOARP00000019220	68.977		9940.ENSOARP00000008047	2		9940.ENSOARP00000015884	0.15926		9940.ENSOARP00000019053	656.683		9940.ENSOARP00000012311	5.53587		9940.ENSOARP00000009547	5039.97		9940.ENSOARP00000002501	0.33333	9940.ENSOARP00000014230	60066
9940.ENSOARP00000004554	1455		9940.ENSOARP00000005498	0.47366		9940.ENSOARP00000021873	14		9940.ENSOARP00000007925	18		9940.ENSOARP00000022542	68.158		9940.ENSOARP00000007167	2		9940.ENSOARP00000012375	0.15926		9940.ENSOARP00000022820	656.417		9940.ENSOARP00000009878	5.53442		9940.ENSOARP00000014465	5027.15		9940.ENSOARP00000008259	0.33333	9940.ENSOARP00000017843	59950
9940.ENSOARP00000007220	1452		9940.ENSOARP00000022444	0.47366		9940.ENSOARP00000022353	14		9940.ENSOARP00000005739	18		9940.ENSOARP00000016488	68.106		9940.ENSOARP00000012504	2		9940.ENSOARP00000015407	0.15926		9940.ENSOARP00000015407	656.283		9940.ENSOARP00000012421	5.53297		9940.ENSOARP00000011112	5019.98		9940.ENSOARP00000000784	0.33333	9940.ENSOARP00000006811	59904
9940.ENSOARP00000004731	1444		9940.ENSOARP00000022442	0.47366		9940.ENSOARP00000011188	14		9940.ENSOARP00000004868	18		9940.ENSOARP00000013325	67.936		9940.ENSOARP00000020124	2		9940.ENSOARP00000015888	0.15926		9940.ENSOARP00000006424	656.183		9940.ENSOARP00000017376	5.53297		9940.ENSOARP00000017601	4997.51		9940.ENSOARP00000022565	0.33333	9940.ENSOARP00000013624	59780
9940.ENSOARP00000008220	1390		9940.ENSOARP00000015684	0.47366		9940.ENSOARP00000019991	14		9940.ENSOARP00000003989	18		9940.ENSOARP00000015893	67.162		9940.ENSOARP00000013829	2		9940.ENSOARP00000003421	0.15926		9940.ENSOARP00000015742	656.117		9940.ENSOARP00000000672	5.53297		9940.ENSOARP00000007016	4979.59		9940.ENSOARP00000017978	0.33333	9940.ENSOARP00000001874	59648
9940.ENSOARP00000013846	1309		9940.ENSOARP00000000747	0.47366		9940.ENSOARP00000020928	14		9940.ENSOARP00000020955	18		9940.ENSOARP00000013430	67.158		9940.ENSOARP00000012977	2		9940.ENSOARP00000001243	0.15926		9940.ENSOARP00000012311	656.05		9940.ENSOARP00000014659	5.53249		9940.ENSOARP00000017443	4973.25		9940.ENSOARP00000015732	0.33333	9940.ENSOARP00000001621	59622
9940.ENSOARP00000020858	1286		9940.ENSOARP00000003832	0.47366		9940.ENSOARP00000003106	14		9940.ENSOARP00000005016	18		9940.ENSOARP00000001687	67.04		9940.ENSOARP00000021441	2		9940.ENSOARP00000004756	0.15926		9940.ENSOARP00000017436	656.017		9940.ENSOARP00000019022	5.53201		9940.ENSOARP00000012206	4958.37		9940.ENSOARP00000014401	0.33333	9940.ENSOARP00000006178	59534
9940.ENSOARP00000010129	1253		9940.ENSOARP00000021218	0.47366		9940.ENSOARP00000018623	14		9940.ENSOARP00000009006	18		9940.ENSOARP00000000379	66.96		9940.ENSOARP00000001874	2		9940.ENSOARP00000002578	0.15926		9940.ENSOARP00000020928	655.717		9940.ENSOARP00000003374	5.53153		9940.ENSOARP00000012828	4953.17		9940.ENSOARP00000010933	0.33333	9940.ENSOARP00000021713	59430
9940.ENSOARP00000013184	1210		9940.ENSOARP00000016235	0.47366		9940.ENSOARP00000001940	14		9940.ENSOARP00000009485	18		9940.ENSOARP00000010574	66.805		9940.ENSOARP00000009353	2		9940.ENSOARP00000002581	0.15926		9940.ENSOARP00000013387	655.7		9940.ENSOARP00000005311	5.53104		9940.ENSOARP00000006811	4943.04		9940.ENSOARP00000007704	0.33333	9940.ENSOARP00000015077	59194
9940.ENSOARP00000015893	1198		9940.ENSOARP00000017297	0.47297		9940.ENSOARP00000009006	14		9940.ENSOARP00000012206	18		9940.ENSOARP00000022498	66.521		9940.ENSOARP00000008484	2		9940.ENSOARP00000001256	0.15926		9940.ENSOARP00000007986	655.65		9940.ENSOARP00000006962	5.53056		9940.ENSOARP00000001972	4939.8		9940.ENSOARP00000014024	0.33333	9940.ENSOARP00000002051	59118
9940.ENSOARP00000003056	1162		9940.ENSOARP00000022353	0.47297		9940.ENSOARP00000003218	14		9940.ENSOARP00000000684	18		9940.ENSOARP00000012829	66.162		9940.ENSOARP00000007155	2		9940.ENSOARP00000003439	0.15926		9940.ENSOARP00000008036	655.567		9940.ENSOARP00000012077	5.53056		9940.ENSOARP00000021858	4919.92		9940.ENSOARP00000018868	0.33333	9940.ENSOARP00000017443	58956
9940.ENSOARP00000004868	1155		9940.ENSOARP00000000854	0.46783		9940.ENSOARP00000014344	14		9940.ENSOARP00000019273	18		9940.ENSOARP00000011770	66.007		9940.ENSOARP00000001851	2		9940.ENSOARP00000001259	0.15926		9940.ENSOARP00000006962	655.4		9940.ENSOARP00000017436	5.52911		9940.ENSOARP00000006498	4909		9940.ENSOARP00000014025	0.33333	9940.ENSOARP00000013595	58828
9940.ENSOARP00000016061	1142		9940.ENSOARP00000016735	0.46783		9940.ENSOARP00000002326	14		9940.ENSOARP00000001484	18		9940.ENSOARP00000013128	66.006		9940.ENSOARP00000002700	2		9940.ENSOARP00000011063	0.15926		9940.ENSOARP00000021556	655.067		9940.ENSOARP00000015742	5.52911		9940.ENSOARP00000013624	4895.21		9940.ENSOARP00000017397	0.33158	9940.ENSOARP00000002071	58624
9940.ENSOARP00000013789	1137		9940.ENSOARP00000000604	0.4666		9940.ENSOARP00000017443	14		9940.ENSOARP00000002329	18		9940.ENSOARP00000021407	65.832		9940.ENSOARP00000018298	2		9940.ENSOARP00000014574	0.15926		9940.ENSOARP00000001432	655.033		9940.ENSOARP00000012526	5.52814		9940.ENSOARP00000012805	4882.39		9940.ENSOARP00000007638	0.33153	9940.ENSOARP00000021873	58504
9940.ENSOARP00000020834	1079		9940.ENSOARP00000012382	0.46652		9940.ENSOARP00000012741	14		9940.ENSOARP00000005433	18		9940.ENSOARP00000008548	65.567		9940.ENSOARP00000012513	2		9940.ENSOARP00000016755	0.15926		9940.ENSOARP00000003562	654.933		9940.ENSOARP00000012977	5.52669		9940.ENSOARP00000012446	4870.48		9940.ENSOARP00000008803	0.33115	9940.ENSOARP00000011734	58486
9940.ENSOARP00000012374	1044		9940.ENSOARP00000001294	0.46652		9940.ENSOARP00000005993	14		9940.ENSOARP00000022519	18		9940.ENSOARP00000017436	65.291		9940.ENSOARP00000012510	2		9940.ENSOARP00000011067	0.15926		9940.ENSOARP00000012513	654.683		9940.ENSOARP00000012513	5.52669		9940.ENSOARP00000006652	4861.22		9940.ENSOARP00000001259	0.33005	9940.ENSOARP00000013912	58240
9940.ENSOARP00000001941	1016		9940.ENSOARP00000020608	0.46652		9940.ENSOARP00000007494	13		9940.ENSOARP00000009971	18		9940.ENSOARP00000012311	65.214		9940.ENSOARP00000003561	2		9940.ENSOARP00000018936	0.15926		9940.ENSOARP00000020732	654.433		9940.ENSOARP00000008439	5.52573		9940.ENSOARP00000012311	4857.73		9940.ENSOARP00000013279	0.32967	9940.ENSOARP00000022656	58200
9940.ENSOARP00000001898	992		9940.ENSOARP00000018496	0.46652		9940.ENSOARP00000007478	13		9940.ENSOARP00000013595	18		9940.ENSOARP00000008036	64.805		9940.ENSOARP00000004412	2		9940.ENSOARP00000016758	0.15926		9940.ENSOARP00000012421	654.05		9940.ENSOARP00000011451	5.52524		9940.ENSOARP00000013983	4848.44		9940.ENSOARP00000021608	0.32967	9940.ENSOARP00000005143	57840
9940.ENSOARP00000018527	991		9940.ENSOARP00000008849	0.46575		9940.ENSOARP00000022663	13		9940.ENSOARP00000005960	18		9940.ENSOARP00000001779	64.571		9940.ENSOARP00000005747	2		9940.ENSOARP00000009181	0.15926		9940.ENSOARP00000012893	654.033		9940.ENSOARP00000003539	5.52476		9940.ENSOARP00000007700	4847.63		9940.ENSOARP00000007127	0.32957	9940.ENSOARP00000015742	57712
9940.ENSOARP00000018435	986		9940.ENSOARP00000000311	0.46487		9940.ENSOARP00000022135	13		9940.ENSOARP00000016608	18		9940.ENSOARP00000022266	64.545		9940.ENSOARP00000013352	2		9940.ENSOARP00000004731	0.15926		9940.ENSOARP00000013293	654.017		9940.ENSOARP00000006811	5.52476		9940.ENSOARP00000018029	4842.59		9940.ENSOARP00000008039	0.32874	9940.ENSOARP00000004772	57564
9940.ENSOARP00000020893	977		9940.ENSOARP00000000366	0.46465		9940.ENSOARP00000011036	13		9940.ENSOARP00000020732	18		9940.ENSOARP00000018739	64.156		9940.ENSOARP00000011170	2		9940.ENSOARP00000000379	0.15926		9940.ENSOARP00000005053	653.85		9940.ENSOARP00000021556	5.5238		9940.ENSOARP00000008220	4798.47		9940.ENSOARP00000005463	0.32849	9940.ENSOARP00000008087	57558
9940.ENSOARP00000017856	964		9940.ENSOARP00000006962	0.46396		9940.ENSOARP00000003056	13		9940.ENSOARP00000006873	18		9940.ENSOARP00000017122	63.528		9940.ENSOARP00000006600	2		9940.ENSOARP00000010160	0.15926		9940.ENSOARP00000009775	653.6		9940.ENSOARP00000000946	5.52331		9940.ENSOARP00000007438	4789.58		9940.ENSOARP00000013454	0.32765	9940.ENSOARP00000015990	57096
9940.ENSOARP00000012594	963		9940.ENSOARP00000003804	0.46349		9940.ENSOARP00000017204	13		sta dev	18.7905		9940.ENSOARP00000018207	63.373		9940.ENSOARP00000011162	2		9940.ENSOARP00000012347	0.15926		9940.ENSOARP00000010274	653.55		9940.ENSOARP00000007986	5.52331		9940.ENSOARP00000004521	4778.64		9940.ENSOARP00000019138	0.32727	9940.ENSOARP00000003374	56954
9940.ENSOARP00000009687	946		9940.ENSOARP00000012840	0.46346		9940.ENSOARP00000016060	13		9940.ENSOARP00000001705	17		9940.ENSOARP00000002667	63.185		9940.ENSOARP00000016859	2		9940.ENSOARP00000015853	0.15926		9940.ENSOARP00000014040	653.45		9940.ENSOARP00000009403	5.52331		9940.ENSOARP00000012421	4765.24		9940.ENSOARP00000010543	0.3262	9940.ENSOARP00000002535	56574
9940.ENSOARP00000003842	914		9940.ENSOARP00000006104	0.46346		9940.ENSOARP00000016903	13		9940.ENSOARP00000015090	17		9940.ENSOARP00000014132	63.082		9940.ENSOARP00000012043	2		9940.ENSOARP00000013673	0.15926		9940.ENSOARP00000007370	653.15		9940.ENSOARP00000015046	5.52283		9940.ENSOARP00000007726	4751.14		9940.ENSOARP00000005726	0.32615	9940.ENSOARP00000015920	56522
9940.ENSOARP00000019658	902		9940.ENSOARP00000021379	0.46346		9940.ENSOARP00000001881	13		9940.ENSOARP00000007425	17		9940.ENSOARP00000009077	62.934		9940.ENSOARP00000016401	2		9940.ENSOARP00000009173	0.15926		9940.ENSOARP00000005136	652.95		9940.ENSOARP00000019821	5.52283		9940.ENSOARP00000015685	4730.92		9940.ENSOARP00000003973	0.32605	9940.ENSOARP00000006063	56502
9940.ENSOARP00000008271	901		9940.ENSOARP00000007070	0.46346		9940.ENSOARP00000001898	13		9940.ENSOARP00000022663	17		9940.ENSOARP00000003989	62.885		9940.ENSOARP00000013379	2		9940.ENSOARP00000021281	0.15926		9940.ENSOARP00000015996	652.867		9940.ENSOARP00000001432	5.52283		avg	13389.3		9940.ENSOARP00000001014	0.32561	9940.ENSOARP00000015407	56482
9940.ENSOARP00000013438	898		9940.ENSOARP00000007054	0.46346		9940.ENSOARP00000020955	13		9940.ENSOARP00000020497	17		9940.ENSOARP00000005136	62.754		9940.ENSOARP00000005739	2		9940.ENSOARP00000000383	0.15926		9940.ENSOARP00000013920	652.7		9940.ENSOARP00000015996	5.52283		9940.ENSOARP00000001621	4722.01		9940.ENSOARP00000008836	0.32558	9940.ENSOARP00000022336	56434
9940.ENSOARP00000009485	886		9940.ENSOARP00000018161	0.46346		9940.ENSOARP00000018652	13		9940.ENSOARP00000013689	17		9940.ENSOARP00000016755	62.586		9940.ENSOARP00000015542	2		9940.ENSOARP00000022135	0.15926		9940.ENSOARP00000003374	652.55		9940.ENSOARP00000021630	5.52283		9940.ENSOARP00000011063	4721.21		9940.ENSOARP00000003804	0.3254	9940.ENSOARP00000013184	56316
9940.ENSOARP00000001142	885		9940.ENSOARP00000020010	0.46346		9940.ENSOARP00000005776	13		9940.ENSOARP00000004372	17		9940.ENSOARP00000008654	62.407		9940.ENSOARP00000019903	2		9940.ENSOARP00000003414	0.15926		9940.ENSOARP00000005433	652.3		9940.ENSOARP00000020732	5.52283		9940.ENSOARP00000021764	4715.6		9940.ENSOARP00000013633	0.325	9940.ENSOARP00000009209	56088
9940.ENSOARP00000022153	878		9940.ENSOARP00000019029	0.46346		9940.ENSOARP00000001941	13		9940.ENSOARP00000008715	17		9940.ENSOARP00000005841	62.075		9940.ENSOARP00000003527	2		9940.ENSOARP00000022161	0.15926		9940.ENSOARP00000005311	652.25		9940.ENSOARP00000002638	5.52186		9940.ENSOARP00000013467	4715.6		9940.ENSOARP00000019543	0.32468	9940.ENSOARP00000017504	55808
9940.ENSOARP00000013279	876		9940.ENSOARP00000013220	0.46346		9940.ENSOARP00000017016	13		9940.ENSOARP00000020855	17		9940.ENSOARP00000009006	61.636		9940.ENSOARP00000012467	2		9940.ENSOARP00000002531	0.15926		9940.ENSOARP00000009403	652.233		9940.ENSOARP00000010038	5.52138		9940.ENSOARP00000000311	4699.08		9940.ENSOARP00000014920	0.3246	9940.ENSOARP00000010727	55800
9940.ENSOARP00000005016	854		9940.ENSOARP00000010195	0.46346		9940.ENSOARP00000009485	13		9940.ENSOARP00000019821	17		9940.ENSOARP00000014098	61.153		9940.ENSOARP00000019092	2		9940.ENSOARP00000004713	0.15926		9940.ENSOARP00000014098	652.217		9940.ENSOARP00000016157	5.51896		9940.ENSOARP00000014107	4696.4		9940.ENSOARP00000006216	0.32381	9940.ENSOARP00000012497	55766
9940.ENSOARP00000013983	854		9940.ENSOARP00000013667	0.46346		9940.ENSOARP00000000684	13		9940.ENSOARP00000021407	17		9940.ENSOARP00000011446	61.102		9940.ENSOARP00000001357	2		9940.ENSOARP00000002535	0.15926		9940.ENSOARP00000003191	651.883		9940.ENSOARP00000005788	5.518		9940.ENSOARP00000009282	4678.05		9940.ENSOARP00000020584	0.32333	9940.ENSOARP00000013241	55574
9940.ENSOARP00000007307	849		9940.ENSOARP00000015498	0.46346		9940.ENSOARP00000000653	13		9940.ENSOARP00000006258	17		9940.ENSOARP00000014659	60.881		9940.ENSOARP00000015963	2		9940.ENSOARP00000001687	0.15926		9940.ENSOARP00000002581	651.333		9940.ENSOARP00000011850	5.51752		9940.ENSOARP00000021539	4672.64		9940.ENSOARP00000006350	0.32211	9940.ENSOARP00000005739	55540
9940.ENSOARP00000005979	848		9940.ENSOARP00000015011	0.46346		9940.ENSOARP00000019273	13		9940.ENSOARP00000012535	17		9940.ENSOARP00000011414	60.78		9940.ENSOARP00000003989	2		9940.ENSOARP00000013692	0.15926		9940.ENSOARP00000014659	651.317		9940.ENSOARP00000000933	5.51655		9940.ENSOARP00000001278	4669.7		9940.ENSOARP00000013763	0.32143	9940.ENSOARP00000019029	55522
9940.ENSOARP00000012454	846		9940.ENSOARP00000015007	0.46346		9940.ENSOARP00000013438	13		9940.ENSOARP00000008072	17		9940.ENSOARP00000020511	60.236		9940.ENSOARP00000015990	2		9940.ENSOARP00000010185	0.15926		9940.ENSOARP00000018125	650.833		9940.ENSOARP00000010274	5.5151		9940.ENSOARP00000005959	4666.49		9940.ENSOARP00000002593	0.32143	9940.ENSOARP00000006652	55466
9940.ENSOARP00000010477	846		9940.ENSOARP00000006531	0.46346		9940.ENSOARP00000012586	13		9940.ENSOARP00000021813	17		9940.ENSOARP00000016364	60.035		9940.ENSOARP00000014669	2		9940.ENSOARP00000013690	0.15926		9940.ENSOARP00000012526	650.833		9940.ENSOARP00000008709	5.51462		9940.ENSOARP00000001779	4657.89		9940.ENSOARP00000016143	0.32143	9940.ENSOARP00000009651	55358
9940.ENSOARP00000019821	819		9940.ENSOARP00000005201	0.46346		9940.ENSOARP00000002329	13		9940.ENSOARP00000020208	17		9940.ENSOARP00000015996	59.924		9940.ENSOARP00000011154	2		9940.ENSOARP00000012369	0.15926		9940.ENSOARP00000001522	650.8		9940.ENSOARP00000005841	5.51462		9940.ENSOARP00000021895	4648.43		9940.ENSOARP00000015309	0.32143	9940.ENSOARP00000003441	55322
9940.ENSOARP00000021691	780		9940.ENSOARP00000021718	0.46346		9940.ENSOARP00000000593	13		9940.ENSOARP00000000653	17		9940.ENSOARP00000002017	59.671		9940.ENSOARP00000022273	2		9940.ENSOARP00000011036	0.15926		9940.ENSOARP00000005993	650.5		9940.ENSOARP00000005433	5.51462		9940.ENSOARP00000015606	4642.67		9940.ENSOARP00000007770	0.32143	9940.ENSOARP00000008344	55308
9940.ENSOARP00000000770	775		9940.ENSOARP00000021712	0.46346		9940.ENSOARP00000018780	13		9940.ENSOARP00000012586	17		9940.ENSOARP00000019526	59.512		9940.ENSOARP00000003514	2		9940.ENSOARP00000013214	0.15926		9940.ENSOARP00000003539	650.267		9940.ENSOARP00000007425	5.51413		9940.ENSOARP00000018422	4639.12		9940.ENSOARP00000015392	0.32143	9940.ENSOARP00000005042	55284
9940.ENSOARP00000016933	770		9940.ENSOARP00000002158	0.46346		9940.ENSOARP00000005407	13		9940.ENSOARP00000020608	17		9940.ENSOARP00000018526	59.47		9940.ENSOARP00000002667	2		9940.ENSOARP00000011035	0.15926		9940.ENSOARP00000001485	650.217		9940.ENSOARP00000001522	5.51413		9940.ENSOARP00000022208	4638.06		9940.ENSOARP00000008520	0.32119	9940.ENSOARP00000009485	55124
9940.ENSOARP00000005778	756		9940.ENSOARP00000006516	0.46346		9940.ENSOARP00000018748	13		9940.ENSOARP00000017443	17		9940.ENSOARP00000011188	59.444		9940.ENSOARP00000011143	2		9940.ENSOARP00000000366	0.15926		9940.ENSOARP00000021630	650.1		9940.ENSOARP00000002909	5.51413		9940.ENSOARP00000022161	4633.83		9940.ENSOARP00000017956	0.31886	9940.ENSOARP00000011570	55114
9940.ENSOARP00000021361	754		9940.ENSOARP00000007857	0.46346		9940.ENSOARP00000001051	13		9940.ENSOARP00000008938	17		9940.ENSOARP00000001051	59.373		9940.ENSOARP00000006201	2		9940.ENSOARP00000001211	0.15926		9940.ENSOARP00000001779	649.95		9940.ENSOARP00000005053	5.51365		9940.ENSOARP00000004062	4615.72		9940.ENSOARP00000006457	0.31818	9940.ENSOARP00000022820	55100
9940.ENSOARP00000013325	753		9940.ENSOARP00000005659	0.46346		9940.ENSOARP00000006016	13		9940.ENSOARP00000016299	17		9940.ENSOARP00000014500	59.285		9940.ENSOARP00000017302	2		9940.ENSOARP00000006900	0.15926		9940.ENSOARP00000007761	649.9		9940.ENSOARP00000000919	5.51317		9940.ENSOARP00000007452	4611.11		9940.ENSOARP00000022498	0.31746	9940.ENSOARP00000008375	55040
9940.ENSOARP00000009520	751		9940.ENSOARP00000021410	0.46346		9940.ENSOARP00000013633	13		9940.ENSOARP00000017166	17		9940.ENSOARP00000011035	58.988		9940.ENSOARP00000015121	2		9940.ENSOARP00000006909	0.15926		9940.ENSOARP00000012977	649.883		9940.ENSOARP00000007677	5.51317		9940.ENSOARP00000014197	4603.81		9940.ENSOARP00000006138	0.317	9940.ENSOARP00000009831	54964
9940.ENSOARP00000010200	747		9940.ENSOARP00000013814	0.46346		9940.ENSOARP00000020728	13		9940.ENSOARP00000012311	17		9940.ENSOARP00000003639	58.95		9940.ENSOARP00000016457	2		9940.ENSOARP00000015860	0.15926		9940.ENSOARP00000013624	649.8		9940.ENSOARP00000020328	5.5122		9940.ENSOARP00000011966	4602.54		9940.ENSOARP00000006962	0.31692	9940.ENSOARP00000008072	54918
9940.ENSOARP00000015043	745		9940.ENSOARP00000010780	0.46346		9940.ENSOARP00000017504	13		9940.ENSOARP00000002944	17		9940.ENSOARP00000021608	58.504		9940.ENSOARP00000006652	2		9940.ENSOARP00000013689	0.15926		9940.ENSOARP00000007425	649.733		9940.ENSOARP00000014040	5.5122		9940.ENSOARP00000000782	4592.7		9940.ENSOARP00000009869	0.31682	9940.ENSOARP00000014307	54684
9940.ENSOARP00000021372	745		9940.ENSOARP00000010770	0.46346		9940.ENSOARP00000014494	13		9940.ENSOARP00000004630	17		9940.ENSOARP00000006652	58.173		9940.ENSOARP00000007986	2		9940.ENSOARP00000016712	0.15926		9940.ENSOARP00000008709	649.533		9940.ENSOARP00000004684	5.51172		9940.ENSOARP00000004801	4581.03		9940.ENSOARP00000022336	0.31621	9940.ENSOARP00000014763	54072
9940.ENSOARP00000000684	737		9940.ENSOARP00000006213	0.46346		avg	33.2505		9940.ENSOARP00000004647	17		9940.ENSOARP00000021923	58.099		9940.ENSOARP00000008834	2		9940.ENSOARP00000015862	0.15926		9940.ENSOARP00000009333	649.483		9940.ENSOARP00000003978	5.51075		9940.ENSOARP00000012022	4571.27		9940.ENSOARP00000022072	0.31574	9940.ENSOARP00000015121	54022
9940.ENSOARP00000009704	736		9940.ENSOARP00000022714	0.46346		9940.ENSOARP00000018125	12		9940.ENSOARP00000013128	17		9940.ENSOARP00000015248	58.022		9940.ENSOARP00000008836	2		9940.ENSOARP00000013200	0.15926		9940.ENSOARP00000018527	649.367		9940.ENSOARP00000006900	5.51075		9940.ENSOARP00000001874	4566.23		9940.ENSOARP00000004858	0.31451	9940.ENSOARP00000007878	53994
9940.ENSOARP00000012775	734		9940.ENSOARP00000008060	0.46346		9940.ENSOARP00000015090	12		9940.ENSOARP00000007761	17		9940.ENSOARP00000009233	57.879		9940.ENSOARP00000005329	2		9940.ENSOARP00000014538	0.15926		9940.ENSOARP00000016157	649.233		9940.ENSOARP00000007370	5.51027		9940.ENSOARP00000019357	4561.34		9940.ENSOARP00000013438	0.31429	9940.ENSOARP00000011098	53958
9940.ENSOARP00000018047	731		9940.ENSOARP00000022337	0.46346		9940.ENSOARP00000000863	12		9940.ENSOARP00000017504	17		9940.ENSOARP00000003394	57.809		9940.ENSOARP00000010708	2		9940.ENSOARP00000014537	0.15926		9940.ENSOARP00000012077	649.167		9940.ENSOARP00000018125	5.50979		9940.ENSOARP00000002909	4537.19		9940.ENSOARP00000010732	0.31422	9940.ENSOARP00000019582	53878
9940.ENSOARP00000016488	728		9940.ENSOARP00000014710	0.46346		9940.ENSOARP00000006570	12		9940.ENSOARP00000017297	16		9940.ENSOARP00000001006	57.76		9940.ENSOARP00000016488	2		9940.ENSOARP00000015866	0.15926		9940.ENSOARP00000010038	649.117		9940.ENSOARP00000007761	5.50882		9940.ENSOARP00000008072	4521.84		9940.ENSOARP00000017394	0.31373	9940.ENSOARP00000018652	53760
9940.ENSOARP00000021615	728		9940.ENSOARP00000018286	0.46346		9940.ENSOARP00000003061	12		9940.ENSOARP00000012421	16		9940.ENSOARP00000008938	57.404		9940.ENSOARP00000016486	2		9940.ENSOARP00000007881	0.15926		9940.ENSOARP00000000946	648.983		9940.ENSOARP00000015100	5.50834		9940.ENSOARP00000006374	4520.59		9940.ENSOARP00000017389	0.31373	9940.ENSOARP00000017315	53672
9940.ENSOARP00000015875	724		9940.ENSOARP00000008029	0.46346		9940.ENSOARP00000020893	12		9940.ENSOARP00000021361	16		9940.ENSOARP00000008810	57.396		9940.ENSOARP00000003156	2		9940.ENSOARP00000007882	0.15926		9940.ENSOARP00000002976	648.85		9940.ENSOARP00000001779	5.50785		9940.ENSOARP00000000956	4520.33		9940.ENSOARP00000016344	0.31341	9940.ENSOARP00000020336	53602
9940.ENSOARP00000006559	724		9940.ENSOARP00000001876	0.46346		9940.ENSOARP00000001779	12		9940.ENSOARP00000013777	16		9940.ENSOARP00000013026	57.249		9940.ENSOARP00000007511	2		9940.ENSOARP00000005222	0.15926		9940.ENSOARP00000018936	648.817		9940.ENSOARP00000001485	5.50785		9940.ENSOARP00000012893	4484.17		9940.ENSOARP00000007077	0.31339	9940.ENSOARP00000010903	53530
9940.ENSOARP00000010751	724		9940.ENSOARP00000007154	0.46346		9940.ENSOARP00000015888	12		9940.ENSOARP00000002581	16		9940.ENSOARP00000000653	57.148		9940.ENSOARP00000008844	2		9940.ENSOARP00000007886	0.15926		9940.ENSOARP00000012230	648.817		9940.ENSOARP00000015407	5.50737		9940.ENSOARP00000020936	4470.18		9940.ENSOARP00000013053	0.31293	9940.ENSOARP00000013951	53044
9940.ENSOARP00000020328	724		9940.ENSOARP00000013843	0.46346		9940.ENSOARP00000000379	12		9940.ENSOARP00000000379	16		9940.ENSOARP00000000664	56.993		9940.ENSOARP00000008849	2		9940.ENSOARP00000008737	0.15926		9940.ENSOARP00000015100	648.55		9940.ENSOARP00000002581	5.5064		9940.ENSOARP00000021256	4450.26		9940.ENSOARP00000021764	0.3122	9940.ENSOARP00000001940	53012
9940.ENSOARP00000012284	724		9940.ENSOARP00000012019	0.46346		9940.ENSOARP00000001687	12		9940.ENSOARP00000022135	16		9940.ENSOARP00000007478	56.979		9940.ENSOARP00000018652	2		9940.ENSOARP00000006559	0.15926		9940.ENSOARP00000000933	648.417		9940.ENSOARP00000018527	5.5064		9940.ENSOARP00000006235	4436.63		9940.ENSOARP00000013467	0.3122	9940.ENSOARP00000014537	52940
9940.ENSOARP00000015884	723		9940.ENSOARP00000012043	0.46346		9940.ENSOARP00000007886	12		9940.ENSOARP00000008709	16		9940.ENSOARP00000022135	56.889		9940.ENSOARP00000007961	2		9940.ENSOARP00000008738	0.15926		9940.ENSOARP00000015860	648.333		9940.ENSOARP00000009333	5.5064		9940.ENSOARP00000017500	4427.1		9940.ENSOARP00000012606	0.31148	9940.ENSOARP00000003501	52864
9940.ENSOARP00000012020	723		9940.ENSOARP00000000025	0.46346		9940.ENSOARP00000013279	12		9940.ENSOARP00000000956	16		9940.ENSOARP00000010773	56.6		9940.ENSOARP00000013397	2		9940.ENSOARP00000015498	0.15926		9940.ENSOARP00000017843	648.317		9940.ENSOARP00000013920	5.5064		9940.ENSOARP00000008484	4423.07		9940.ENSOARP00000020927	0.31111	9940.ENSOARP00000008193	52856
9940.ENSOARP00000017641	722		9940.ENSOARP00000001324	0.46346		9940.ENSOARP00000005386	12		9940.ENSOARP00000021873	16		9940.ENSOARP00000003830	56.33		9940.ENSOARP00000005311	2		9940.ENSOARP00000017675	0.15926		9940.ENSOARP00000002638	648.267		9940.ENSOARP00000016130	5.5064		9940.ENSOARP00000016758	4421.88		9940.ENSOARP00000012154	0.31111	9940.ENSOARP00000013911	52788
9940.ENSOARP00000016509	606		9940.ENSOARP00000003514	0.46346		9940.ENSOARP00000008047	12		9940.ENSOARP00000020168	16		9940.ENSOARP00000009333	56.328		9940.ENSOARP00000014230	2		9940.ENSOARP00000016348	0.15926		9940.ENSOARP00000017368	648.233		9940.ENSOARP00000006457	5.5064		9940.ENSOARP00000005819	4421.31		9940.ENSOARP00000002066	0.31111	9940.ENSOARP00000021101	52406
9940.ENSOARP00000007478	593		9940.ENSOARP00000017799	0.46346		9940.ENSOARP00000001851	12		9940.ENSOARP00000016903	16		9940.ENSOARP00000004630	56.023		9940.ENSOARP00000017745	2		9940.ENSOARP00000005230	0.15926		9940.ENSOARP00000011170	648.15		9940.ENSOARP00000005360	5.50544		9940.ENSOARP00000018592	4420.21		9940.ENSOARP00000017476	0.31052	9940.ENSOARP00000007016	52386
9940.ENSOARP00000013108	588		9940.ENSOARP00000007981	0.46346		9940.ENSOARP00000002700	12		9940.ENSOARP00000022353	16		9940.ENSOARP00000001472	55.926		9940.ENSOARP00000019927	2		9940.ENSOARP00000003056	0.15926		9940.ENSOARP00000011850	648.117		9940.ENSOARP00000008677	5.50399		9940.ENSOARP00000015750	4404.12		9940.ENSOARP00000008101	0.31048	9940.ENSOARP00000006276	52354
9940.ENSOARP00000017315	578		9940.ENSOARP00000016475	0.46346		9940.ENSOARP00000013789	12		9940.ENSOARP00000002700	16		9940.ENSOARP00000003218	55.908		9940.ENSOARP00000007940	2		9940.ENSOARP00000016330	0.15926		9940.ENSOARP00000016130	648.05		9940.ENSOARP00000005993	5.50254		9940.ENSOARP00000017504	4403.01		9940.ENSOARP00000018120	0.30909	9940.ENSOARP00000012526	52160
9940.ENSOARP00000000078	569		9940.ENSOARP00000003135	0.46346		9940.ENSOARP00000014285	12		9940.ENSOARP00000014632	16		9940.ENSOARP00000009975	55.876		9940.ENSOARP00000003104	2		9940.ENSOARP00000016334	0.15926		9940.ENSOARP00000014800	647.983		9940.ENSOARP00000018207	5.50206		9940.ENSOARP00000022181	4401.46		9940.ENSOARP00000013951	0.30909	9940.ENSOARP00000006962	52074
9940.ENSOARP00000008454	563		9940.ENSOARP00000017747	0.46346		9940.ENSOARP00000002800	12		9940.ENSOARP00000002291	16		9940.ENSOARP00000001081	55.708		9940.ENSOARP00000000078	2		9940.ENSOARP00000016338	0.15926		9940.ENSOARP00000000919	647.85		9940.ENSOARP00000003191	5.49964		9940.ENSOARP00000012638	4400.34		9940.ENSOARP00000003639	0.30909	9940.ENSOARP00000008640	51710
9940.ENSOARP00000005960	531		9940.ENSOARP00000003588	0.46346		9940.ENSOARP00000019658	12		9940.ENSOARP00000003131	16		9940.ENSOARP00000013777	55.55		9940.ENSOARP00000007949	2		9940.ENSOARP00000005680	0.15926		9940.ENSOARP00000011451	647.85		9940.ENSOARP00000001006	5.49771		9940.ENSOARP00000007133	4398.72		9940.ENSOARP00000001046	0.30909	9940.ENSOARP00000005311	51704
9940.ENSOARP00000009878	510		9940.ENSOARP00000017775	0.46346		9940.ENSOARP00000020282	12		9940.ENSOARP00000018623	16		9940.ENSOARP00000011031	55.324		9940.ENSOARP00000008803	2		9940.ENSOARP00000006531	0.15926		9940.ENSOARP00000013128	647.75		9940.ENSOARP00000009775	5.49722		9940.ENSOARP00000014083	4387.62		9940.ENSOARP00000014500	0.30909	9940.ENSOARP00000013775	51642
9940.ENSOARP00000004630	501		9940.ENSOARP00000019691	0.46346		9940.ENSOARP00000020249	12		9940.ENSOARP00000002264	16		9940.ENSOARP00000017843	55.188		9940.ENSOARP00000007958	2		9940.ENSOARP00000005201	0.15926		9940.ENSOARP00000002909	647.633		9940.ENSOARP00000002976	5.49722		9940.ENSOARP00000016622	4371.44		9940.ENSOARP00000004630	0.30882	9940.ENSOARP00000020060	51534
9940.ENSOARP00000013430	500		9940.ENSOARP00000019687	0.46346		9940.ENSOARP00000022381	12		9940.ENSOARP00000012077	16		9940.ENSOARP00000002535	55.086		9940.ENSOARP00000013912	2		9940.ENSOARP00000005687	0.15926		9940.ENSOARP00000004684	647.4		9940.ENSOARP00000009209	5.49433		9940.ENSOARP00000005847	4355.13		9940.ENSOARP00000017971	0.30868	9940.ENSOARP00000004688	51502
9940.ENSOARP00000010364	469		9940.ENSOARP00000005042	0.46346		9940.ENSOARP00000002796	12		9940.ENSOARP00000017475	16		9940.ENSOARP00000001940	54.862		9940.ENSOARP00000011734	2		9940.ENSOARP00000004358	0.15926		9940.ENSOARP00000006457	647.233		9940.ENSOARP00000005136	5.49433		9940.ENSOARP00000020010	4346.17		9940.ENSOARP00000022038	0.30862	9940.ENSOARP00000001779	51402
9940.ENSOARP00000005993	459		9940.ENSOARP00000010898	0.46346		9940.ENSOARP00000017436	12		9940.ENSOARP00000001522	16		9940.ENSOARP00000017376	54.715		9940.ENSOARP00000001941	2		9940.ENSOARP00000008715	0.15926		9940.ENSOARP00000016048	647.083		9940.ENSOARP00000011170	5.49239		9940.ENSOARP00000001090	4341.7		9940.ENSOARP00000013800	0.30805	9940.ENSOARP00000001484	51276
9940.ENSOARP00000019836	438		9940.ENSOARP00000017460	0.46346		9940.ENSOARP00000007606	12		9940.ENSOARP00000012167	16		9940.ENSOARP00000020398	54.443		9940.ENSOARP00000001940	2		9940.ENSOARP00000008718	0.15926		9940.ENSOARP00000018759	647.033		9940.ENSOARP00000022663	5.49191		9940.ENSOARP00000013912	4332.84		9940.ENSOARP00000016130	0.30769	9940.ENSOARP00000013483	51254
9940.ENSOARP00000015100	438		9940.ENSOARP00000016166	0.46346		9940.ENSOARP00000017413	12		9940.ENSOARP00000013014	16		avg	140.519		9940.ENSOARP00000020208	2		9940.ENSOARP00000021718	0.15926		9940.ENSOARP00000005360	646.833		9940.ENSOARP00000013128	5.49143		9940.ENSOARP00000001192	4332.77		9940.ENSOARP00000011112	0.30719	9940.ENSOARP00000007958	51236
9940.ENSOARP00000014285	422		9940.ENSOARP00000019667	0.46346		9940.ENSOARP00000020765	12		9940.ENSOARP00000021923	16		9940.ENSOARP00000014926	53.509		9940.ENSOARP00000021539	2		9940.ENSOARP00000014183	0.15926		9940.ENSOARP00000005841	646.783		9940.ENSOARP00000019088	5.49094		9940.ENSOARP00000008516	4332.47		9940.ENSOARP00000015920	0.30667	9940.ENSOARP00000014800	50968
9940.ENSOARP00000008072	421		9940.ENSOARP00000000220	0.46346		9940.ENSOARP00000012318	12		9940.ENSOARP00000018780	16		9940.ENSOARP00000012513	53.446		9940.ENSOARP00000013911	2		9940.ENSOARP00000018541	0.15926		9940.ENSOARP00000007677	646.733		9940.ENSOARP00000016048	5.49046		9940.ENSOARP00000013483	4317.24		9940.ENSOARP00000011501	0.3061	9940.ENSOARP00000002638	50962
9940.ENSOARP00000001874	415		9940.ENSOARP00000008148	0.46346		9940.ENSOARP00000004647	12		9940.ENSOARP00000021669	16		9940.ENSOARP00000008355	53.412		9940.ENSOARP00000011723	2		9940.ENSOARP00000021712	0.15926		9940.ENSOARP00000013829	646.7		9940.ENSOARP00000012162	5.4895		9940.ENSOARP00000016836	4314.83		9940.ENSOARP00000013413	0.30556	9940.ENSOARP00000020124	50692
9940.ENSOARP00000003131	414		9940.ENSOARP00000010456	0.46346		9940.ENSOARP00000021176	12		9940.ENSOARP00000005143	16		9940.ENSOARP00000006559	53.357		9940.ENSOARP00000009884	2		9940.ENSOARP00000016364	0.15926		9940.ENSOARP00000022663	646.65		9940.ENSOARP00000018936	5.48853		9940.ENSOARP00000006767	4314.25		9940.ENSOARP00000018773	0.30556	9940.ENSOARP00000006035	50640
9940.ENSOARP00000003830	405		9940.ENSOARP00000012101	0.46346		9940.ENSOARP00000001595	12		9940.ENSOARP00000021630	16		9940.ENSOARP00000003562	53.306		9940.ENSOARP00000006374	2		9940.ENSOARP00000002182	0.15926		9940.ENSOARP00000013633	646.533		9940.ENSOARP00000022724	5.48853		9940.ENSOARP00000011154	4307.97		9940.ENSOARP00000004269	0.30556	9940.ENSOARP00000022632	50210
9940.ENSOARP00000019273	399		9940.ENSOARP00000013434	0.46346		9940.ENSOARP00000005922	12		9940.ENSOARP00000013633	16		9940.ENSOARP00000001357	53.268		9940.ENSOARP00000012603	2		9940.ENSOARP00000007878	0.15926		9940.ENSOARP00000017315	646.4		9940.ENSOARP00000013633	5.48756		9940.ENSOARP00000017622	4301.84		9940.ENSOARP00000002032	0.30556	9940.ENSOARP00000016130	50202
9940.ENSOARP00000022663	392		9940.ENSOARP00000015608	0.46346		9940.ENSOARP00000014040	12		9940.ENSOARP00000002976	16		9940.ENSOARP00000005922	53.014		9940.ENSOARP00000005054	2		9940.ENSOARP00000020858	0.15926		9940.ENSOARP00000006813	646.25		9940.ENSOARP00000013595	5.48756		9940.ENSOARP00000018139	4265.93		9940.ENSOARP00000020398	0.30526	9940.ENSOARP00000004342	50186
9940.ENSOARP00000007494	365		9940.ENSOARP00000012577	0.46346		9940.ENSOARP00000015353	12		9940.ENSOARP00000009077	16		9940.ENSOARP00000013319	52.981		9940.ENSOARP00000009429	2		9940.ENSOARP00000020855	0.15926		9940.ENSOARP00000018207	645.883		9940.ENSOARP00000009029	5.48708		9940.ENSOARP00000003552	4254.13		9940.ENSOARP00000019523	0.30476	9940.ENSOARP00000005726	50118
9940.ENSOARP00000009077	365		9940.ENSOARP00000014303	0.46346		9940.ENSOARP00000018866	12		9940.ENSOARP00000001573	16		9940.ENSOARP00000007155	52.791		9940.ENSOARP00000008570	2		9940.ENSOARP00000021709	0.15926		9940.ENSOARP00000020328	645.883		9940.ENSOARP00000012230	5.48708		9940.ENSOARP00000016282	4251.2		9940.ENSOARP00000012381	0.30303	9940.ENSOARP00000008439	50104
9940.ENSOARP00000005841	360		9940.ENSOARP00000004112	0.46346		9940.ENSOARP00000011575	11		9940.ENSOARP00000012230	16		9940.ENSOARP00000017856	52.629		9940.ENSOARP00000019652	2		9940.ENSOARP00000017209	0.15926		9940.ENSOARP00000014561	645.817		9940.ENSOARP00000001472	5.4866		9940.ENSOARP00000009353	4244.68		9940.ENSOARP00000009850	0.30303	9940.ENSOARP00000012305	50098
9940.ENSOARP00000021106	358		9940.ENSOARP00000006784	0.46346		9940.ENSOARP00000012421	11		9940.ENSOARP00000009922	16		9940.ENSOARP00000007494	52.493		9940.ENSOARP00000001901	2		9940.ENSOARP00000003485	0.15926		9940.ENSOARP00000017889	645.75		9940.ENSOARP00000006337	5.48611		9940.ENSOARP00000000775	4244.34		9940.ENSOARP00000008548	0.30303	9940.ENSOARP00000001972	50082
9940.ENSOARP00000002800	350		9940.ENSOARP00000005459	0.46346		9940.ENSOARP00000018936	11		9940.ENSOARP00000014494	16		9940.ENSOARP00000019316	52.429		9940.ENSOARP00000016145	2		9940.ENSOARP00000006993	0.15926		9940.ENSOARP00000013933	645.65		9940.ENSOARP00000005500	5.48611		9940.ENSOARP00000011194	4243.25		9940.ENSOARP00000012775	0.30303	9940.ENSOARP00000006114	49888
9940.ENSOARP00000007068	343		9940.ENSOARP00000005403	0.46346		9940.ENSOARP00000020802	11		avg	35.0293		9940.ENSOARP00000009403	52.393		9940.ENSOARP00000006360	2		9940.ENSOARP00000002158	0.15926		9940.ENSOARP00000001006	645.5		9940.ENSOARP00000006724	5.48515		9940.ENSOARP00000013200	4242.38		9940.ENSOARP00000005783	0.30263	9940.ENSOARP00000006633	49858
9940.ENSOARP00000020511	338		9940.ENSOARP00000018006	0.46346		9940.ENSOARP00000011092	11		9940.ENSOARP00000012829	15		9940.ENSOARP00000002700	52.334		9940.ENSOARP00000018792	2		9940.ENSOARP00000006516	0.15926		9940.ENSOARP00000012162	645.383		9940.ENSOARP00000017368	5.48466		9940.ENSOARP00000008710	4236.1		9940.ENSOARP00000021938	0.30187	9940.ENSOARP00000012311	49642
9940.ENSOARP00000022542	336		9940.ENSOARP00000005143	0.46346		9940.ENSOARP00000016072	11		9940.ENSOARP00000006112	15		9940.ENSOARP00000021672	51.932		9940.ENSOARP00000008516	2		9940.ENSOARP00000020805	0.15926		9940.ENSOARP00000008677	645.183		9940.ENSOARP00000017315	5.48466		9940.ENSOARP00000016130	4217.77		9940.ENSOARP00000016145	0.30175	9940.ENSOARP00000004386	49380
9940.ENSOARP00000000653	334		9940.ENSOARP00000011835	0.46346		9940.ENSOARP00000006216	11		9940.ENSOARP00000011059	15		9940.ENSOARP00000021176	51.879		9940.ENSOARP00000021999	2		9940.ENSOARP00000011098	0.15926		9940.ENSOARP00000000616	644.783		9940.ENSOARP00000007606	5.48466		9940.ENSOARP00000021886	4217.08		9940.ENSOARP00000005709	0.30163	9940.ENSOARP00000016905	49358
9940.ENSOARP00000015248	329		9940.ENSOARP00000003852	0.46346		9940.ENSOARP00000020168	11		9940.ENSOARP00000018527	15		9940.ENSOARP00000018679	51.696		9940.ENSOARP00000010863	2		9940.ENSOARP00000020802	0.15926		9940.ENSOARP00000007606	644.783		9940.ENSOARP00000006813	5.48418		9940.ENSOARP00000021854	4215.11		9940.ENSOARP00000015222	0.3012	9940.ENSOARP00000009884	49286
9940.ENSOARP00000017272	325		9940.ENSOARP00000011471	0.46346		9940.ENSOARP00000008036	11		9940.ENSOARP00000003056	15		9940.ENSOARP00000002957	51.654		9940.ENSOARP00000008520	2		9940.ENSOARP00000011092	0.15926		9940.ENSOARP00000019244	644.7		9940.ENSOARP00000017843	5.48321		9940.ENSOARP00000009429	4213.64		9940.ENSOARP00000015853	0.30094	9940.ENSOARP00000007511	49176
9940.ENSOARP00000009775	313		9940.ENSOARP00000000757	0.46346		9940.ENSOARP00000009340	11		9940.ENSOARP00000011098	15		9940.ENSOARP00000016060	51.635		9940.ENSOARP00000007677	2		9940.ENSOARP00000016784	0.15926		9940.ENSOARP00000012374	644.567		9940.ENSOARP00000014098	5.48225		9940.ENSOARP00000016369	4201.89		9940.ENSOARP00000004868	0.30065	9940.ENSOARP00000008484	49134
9940.ENSOARP00000007886	306		9940.ENSOARP00000014402	0.46346		9940.ENSOARP00000019903	11		9940.ENSOARP00000009316	15		9940.ENSOARP00000013277	51.626		9940.ENSOARP00000021980	2		9940.ENSOARP00000020800	0.15926		9940.ENSOARP00000003978	643.933		9940.ENSOARP00000002957	5.48128		9940.ENSOARP00000003527	4194.66		9940.ENSOARP00000006873	0.30065	9940.ENSOARP00000002909	48978
9940.ENSOARP00000005922	305		9940.ENSOARP00000010032	0.46346		9940.ENSOARP00000020081	11		9940.ENSOARP00000019523	15		9940.ENSOARP00000017508	51.604		9940.ENSOARP00000016157	2		9940.ENSOARP00000014121	0.15926		9940.ENSOARP00000007925	643.833		9940.ENSOARP00000017889	5.48032		9940.ENSOARP00000022820	4191.04		9940.ENSOARP00000017255	0.3	9940.ENSOARP00000018417	48838
9940.ENSOARP00000008709	301		9940.ENSOARP00000002410	0.46346		9940.ENSOARP00000013325	11		9940.ENSOARP00000010747	15		9940.ENSOARP00000001606	51.52		9940.ENSOARP00000010486	2		9940.ENSOARP00000016305	0.15926		9940.ENSOARP00000009209	643.767		9940.ENSOARP00000017417	5.47935		9940.ENSOARP00000006729	4188.87		9940.ENSOARP00000012421	0.3	9940.ENSOARP00000013470	48826
9940.ENSOARP00000010353	300		9940.ENSOARP00000017932	0.46346		9940.ENSOARP00000015985	11		9940.ENSOARP00000006216	15		9940.ENSOARP00000019755	51.078		9940.ENSOARP00000020271	2		9940.ENSOARP00000016303	0.15926		9940.ENSOARP00000005708	643.767		9940.ENSOARP00000014561	5.47887		9940.ENSOARP00000016486	4182.25		9940.ENSOARP00000007054	0.3	9940.ENSOARP00000012977	48730
9940.ENSOARP00000021407	299		9940.ENSOARP00000013574	0.46346		9940.ENSOARP00000007986	11		9940.ENSOARP00000001851	15		9940.ENSOARP00000014428	51.045		9940.ENSOARP00000000220	2		9940.ENSOARP00000013277	0.15926		9940.ENSOARP00000011298	643.467		9940.ENSOARP00000015860	5.47838		9940.ENSOARP00000015742	4173.47		9940.ENSOARP00000013220	0.3	9940.ENSOARP00000012805	48632
9940.ENSOARP00000007327	298		9940.ENSOARP00000014428	0.46346		9940.ENSOARP00000003131	11		9940.ENSOARP00000003562	15		9940.ENSOARP00000019762	51		9940.ENSOARP00000005914	2		9940.ENSOARP00000013279	0.15926		9940.ENSOARP00000013595	643		9940.ENSOARP00000009975	5.47693		9940.ENSOARP00000007307	4162.11		9940.ENSOARP00000021718	0.3	9940.ENSOARP00000017372	48516
9940.ENSOARP00000004654	298		9940.ENSOARP00000006879	0.46346		9940.ENSOARP00000005778	11		9940.ENSOARP00000015963	15		9940.ENSOARP00000007925	50.959		9940.ENSOARP00000010473	2		9940.ENSOARP00000003493	0.15926		9940.ENSOARP00000019088	642.983		9940.ENSOARP00000018035	5.47645		9940.ENSOARP00000016859	4158.97		9940.ENSOARP00000013814	0.3	9940.ENSOARP00000011112	48470
9940.ENSOARP00000016130	293		9940.ENSOARP00000016574	0.46278		9940.ENSOARP00000016179	11		9940.ENSOARP00000015996	15		9940.ENSOARP00000008029	50.902		9940.ENSOARP00000013983	2		9940.ENSOARP00000004342	0.15926		9940.ENSOARP00000022724	642.85		9940.ENSOARP00000013829	5.47597		9940.ENSOARP00000022381	4150.82		9940.ENSOARP00000021873	0.3	9940.ENSOARP00000021886	48454
9940.ENSOARP00000002871	293		9940.ENSOARP00000004868	0.46068		9940.ENSOARP00000021991	11		9940.ENSOARP00000006652	15		9940.ENSOARP00000017297	50.877		9940.ENSOARP00000012206	2		9940.ENSOARP00000007857	0.15926		9940.ENSOARP00000009922	642.667		9940.ENSOARP00000013911	5.47597		9940.ENSOARP00000004412	4149.81		9940.ENSOARP00000022714	0.3	9940.ENSOARP00000007155	48322
9940.ENSOARP00000019927	292		9940.ENSOARP00000019543	0.46059		9940.ENSOARP00000017832	11		9940.ENSOARP00000018652	15		9940.ENSOARP00000009775	50.745		9940.ENSOARP00000010447	2		9940.ENSOARP00000003015	0.15926		9940.ENSOARP00000001472	642.417		9940.ENSOARP00000014800	5.47597		9940.ENSOARP00000012043	4148.69		9940.ENSOARP00000013856	0.3	9940.ENSOARP00000009077	48316
9940.ENSOARP00000013595	286		9940.ENSOARP00000004320	0.45945		9940.ENSOARP00000011298	11		9940.ENSOARP00000005776	15		9940.ENSOARP00000019088	50.654		9940.ENSOARP00000017081	2		9940.ENSOARP00000011085	0.15926		9940.ENSOARP00000006900	642.35		9940.ENSOARP00000011298	5.47597		9940.ENSOARP00000012085	4144.42		9940.ENSOARP00000012043	0.3	9940.ENSOARP00000008762	48260
9940.ENSOARP00000009483	278		9940.ENSOARP00000016358	0.45905		9940.ENSOARP00000021083	11		9940.ENSOARP00000001940	15		9940.ENSOARP00000021709	50.57		9940.ENSOARP00000020244	2		9940.ENSOARP00000008709	0.15926		9940.ENSOARP00000006652	642.35		9940.ENSOARP00000019028	5.47549		9940.ENSOARP00000001566	4142.78		9940.ENSOARP00000004448	0.3	9940.ENSOARP00000010195	48204
9940.ENSOARP00000021083	278		9940.ENSOARP00000018468	0.45891		9940.ENSOARP00000005841	11		9940.ENSOARP00000021539	15		9940.ENSOARP00000022779	50.447		9940.ENSOARP00000021574	2		9940.ENSOARP00000018950	0.15926		9940.ENSOARP00000009975	642.35		9940.ENSOARP00000012382	5.475		9940.ENSOARP00000006276	4140.93		9940.ENSOARP00000010898	0.3	9940.ENSOARP00000016048	47676
9940.ENSOARP00000001006	276		9940.ENSOARP00000006527	0.45846		9940.ENSOARP00000001046	11		9940.ENSOARP00000021999	15		9940.ENSOARP00000020081	50.275		9940.ENSOARP00000001500	2		9940.ENSOARP00000016774	0.15926		9940.ENSOARP00000012382	641.683		9940.ENSOARP00000001972	5.47404		9940.ENSOARP00000006296	4136.84		9940.ENSOARP00000017460	0.3	9940.ENSOARP00000013430	47462
9940.ENSOARP00000001881	275		9940.ENSOARP00000001705	0.45768		9940.ENSOARP00000007370	11		9940.ENSOARP00000020244	15		9940.ENSOARP00000008210	50.039		9940.ENSOARP00000021571	2		9940.ENSOARP00000014595	0.15926		9940.ENSOARP00000018623	641.633		9940.ENSOARP00000009922	5.47404		9940.ENSOARP00000004372	4125.8		9940.ENSOARP00000011348	0.3	9940.ENSOARP00000014132	47426
9940.ENSOARP00000011031	274		9940.ENSOARP00000009222	0.45378		9940.ENSOARP00000006457	11		9940.ENSOARP00000021101	15		9940.ENSOARP00000001522	49.915		9940.ENSOARP00000020249	2		9940.ENSOARP00000017624	0.15926		9940.ENSOARP00000019028	641.617		9940.ENSOARP00000005708	5.47355		9940.ENSOARP00000019523	4122.06		9940.ENSOARP00000008148	0.3	9940.ENSOARP00000013777	47238
9940.ENSOARP00000005847	270		9940.ENSOARP00000004781	0.45378		9940.ENSOARP00000008271	11		9940.ENSOARP00000016502	15		9940.ENSOARP00000010958	49.829		9940.ENSOARP00000011770	2		9940.ENSOARP00000015445	0.15926		9940.ENSOARP00000019523	641.567		9940.ENSOARP00000002329	5.47355		9940.ENSOARP00000015090	4115.17		9940.ENSOARP00000010456	0.3	9940.ENSOARP00000003552	47222
9940.ENSOARP00000016966	270		9940.ENSOARP00000002550	0.45378		9940.ENSOARP00000009077	11		9940.ENSOARP00000011298	15		9940.ENSOARP00000003061	49.685		9940.ENSOARP00000012620	2		9940.ENSOARP00000014597	0.15926		9940.ENSOARP00000006724	641.567		9940.ENSOARP00000018759	5.47355		9940.ENSOARP00000015236	4108.52		9940.ENSOARP00000012577	0.3	9940.ENSOARP00000012184	47180
9940.ENSOARP00000022421	267		9940.ENSOARP00000003414	0.45378		9940.ENSOARP00000007068	10		9940.ENSOARP00000012162	15		9940.ENSOARP00000020124	49.52		9940.ENSOARP00000009483	2		9940.ENSOARP00000003468	0.15926		9940.ENSOARP00000017317	641.5		9940.ENSOARP00000013624	5.47307		9940.ENSOARP00000013591	4101.1		9940.ENSOARP00000016574	0.3	9940.ENSOARP00000018422	47138
9940.ENSOARP00000001851	257		9940.ENSOARP00000018207	0.45378		9940.ENSOARP00000009699	10		9940.ENSOARP00000022381	15		9940.ENSOARP00000018047	49.47		9940.ENSOARP00000008115	2		9940.ENSOARP00000001287	0.15926		9940.ENSOARP00000002957	641.167		9940.ENSOARP00000016061	5.47259		9940.ENSOARP00000019524	4078.24		9940.ENSOARP00000018006	0.3	9940.ENSOARP00000008709	47016
9940.ENSOARP00000011414	255		9940.ENSOARP00000022727	0.45378		9940.ENSOARP00000016755	10		9940.ENSOARP00000013438	15		9940.ENSOARP00000000956	49.417		9940.ENSOARP00000021599	2		9940.ENSOARP00000006977	0.15926		9940.ENSOARP00000020081	641.1		9940.ENSOARP00000019245	5.4721		9940.ENSOARP00000005659	4077.65		9940.ENSOARP00000016254	0.3	9940.ENSOARP00000007761	47010
9940.ENSOARP00000012077	251		9940.ENSOARP00000012504	0.45378		9940.ENSOARP00000018527	10		9940.ENSOARP00000017436	15		9940.ENSOARP00000003760	48.93		9940.ENSOARP00000022445	2		9940.ENSOARP00000004317	0.15926		9940.ENSOARP00000001595	641.05		9940.ENSOARP00000013933	5.47162		9940.ENSOARP00000008046	4073.67		9940.ENSOARP00000011835	0.3	9940.ENSOARP00000019022	46940
9940.ENSOARP00000018120	248		9940.ENSOARP00000003507	0.45378		9940.ENSOARP00000018526	10		9940.ENSOARP00000007370	15		9940.ENSOARP00000016130	48.778		9940.ENSOARP00000011790	2		9940.ENSOARP00000002138	0.15926		9940.ENSOARP00000005500	641.017		9940.ENSOARP00000021281	5.47114		9940.ENSOARP00000016059	4057.44		9940.ENSOARP00000014987	0.3	9940.ENSOARP00000018047	46894
9940.ENSOARP00000013912	245		9940.ENSOARP00000010404	0.45378		9940.ENSOARP00000016784	10		9940.ENSOARP00000021672	15		9940.ENSOARP00000002590	48.425		9940.ENSOARP00000008123	2		9940.ENSOARP00000013297	0.15926		9940.ENSOARP00000002800	640.95		9940.ENSOARP00000007925	5.47114		9940.ENSOARP00000002313	4047.18		9940.ENSOARP00000015820	0.3	9940.ENSOARP00000021539	46852
9940.ENSOARP00000018496	244		9940.ENSOARP00000021599	0.45378		9940.ENSOARP00000019523	10		9940.ENSOARP00000003842	15		9940.ENSOARP00000016966	48.296		9940.ENSOARP00000012638	2		9940.ENSOARP00000018981	0.15926		9940.ENSOARP00000020398	640.9		9940.ENSOARP00000021608	5.47065		9940.ENSOARP00000003562	4043.21		9940.ENSOARP00000016839	0.29762	9940.ENSOARP00000009353	46840
9940.ENSOARP00000018289	243		9940.ENSOARP00000002347	0.45378		9940.ENSOARP00000019526	10		9940.ENSOARP00000005993	15		9940.ENSOARP00000012572	48.176		9940.ENSOARP00000016502	2		9940.ENSOARP00000013293	0.15926		9940.ENSOARP00000018035	640.817		9940.ENSOARP00000011112	5.46776		9940.ENSOARP00000003394	4032.96		9940.ENSOARP00000012823	0.29661	9940.ENSOARP00000018147	46774
9940.ENSOARP00000000664	243		9940.ENSOARP00000014395	0.45378		9940.ENSOARP00000022724	10		9940.ENSOARP00000006813	15		9940.ENSOARP00000011085	48.095		9940.ENSOARP00000008905	2		9940.ENSOARP00000014147	0.15926		9940.ENSOARP00000021608	640.75		9940.ENSOARP00000006079	5.46776		9940.ENSOARP00000010119	4032.27		9940.ENSOARP00000013572	0.2958	9940.ENSOARP00000020661	46774
9940.ENSOARP00000002581	234		9940.ENSOARP00000021630	0.45378		9940.ENSOARP00000008072	10		9940.ENSOARP00000001595	15		9940.ENSOARP00000018936	47.95		9940.ENSOARP00000017824	2		9940.ENSOARP00000019836	0.15926		9940.ENSOARP00000020208	640.617		9940.ENSOARP00000014356	5.46727		9940.ENSOARP00000017745	4026.19		9940.ENSOARP00000015822	0.29538	9940.ENSOARP00000021895	46744
9940.ENSOARP00000005589	232		9940.ENSOARP00000000797	0.45378		9940.ENSOARP00000010353	10		9940.ENSOARP00000003374	15		9940.ENSOARP00000001430	47.906		9940.ENSOARP00000001484	2		9940.ENSOARP00000004320	0.15926		9940.ENSOARP00000006337	640.533		9940.ENSOARP00000016755	5.46679		9940.ENSOARP00000021873	4023.88		9940.ENSOARP00000006112	0.29524	9940.ENSOARP00000009878	46662
9940.ENSOARP00000022381	225		9940.ENSOARP00000013643	0.45378		9940.ENSOARP00000003561	10		9940.ENSOARP00000002017	15		9940.ENSOARP00000022381	47.744		9940.ENSOARP00000005847	2		9940.ENSOARP00000003474	0.15926		9940.ENSOARP00000016061	640.133		9940.ENSOARP00000019523	5.46486		9940.ENSOARP00000018780	4015.77		9940.ENSOARP00000005778	0.29487	9940.ENSOARP00000000270	46376
9940.ENSOARP00000006715	222		9940.ENSOARP00000011398	0.45378		9940.ENSOARP00000016867	10		9940.ENSOARP00000015353	15		9940.ENSOARP00000005708	47.569		9940.ENSOARP00000012162	2		9940.ENSOARP00000001294	0.15926		9940.ENSOARP00000013911	640		9940.ENSOARP00000006652	5.46486		9940.ENSOARP00000016364	4012.49		9940.ENSOARP00000009483	0.29487	9940.ENSOARP00000009547	46210
9940.ENSOARP00000018468	219		9940.ENSOARP00000007704	0.45378		9940.ENSOARP00000005739	10		9940.ENSOARP00000007494	14		9940.ENSOARP00000021050	47.225		9940.ENSOARP00000017853	2		9940.ENSOARP00000006501	0.15926		9940.ENSOARP00000009029	639.983		9940.ENSOARP00000020081	5.46389		9940.ENSOARP00000008036	4011.05		9940.ENSOARP00000006978	0.29444	9940.ENSOARP00000018159	46174
9940.ENSOARP00000016369	218		9940.ENSOARP00000004201	0.45378		9940.ENSOARP00000011131	10		9940.ENSOARP00000007478	14		9940.ENSOARP00000021999	47.149		9940.ENSOARP00000012167	2		9940.ENSOARP00000006502	0.15926		9940.ENSOARP00000005687	639.867		9940.ENSOARP00000006632	5.46389		9940.ENSOARP00000019582	3997.11		9940.ENSOARP00000021813	0.29412	9940.ENSOARP00000012416	46108
9940.ENSOARP00000018029	216		9940.ENSOARP00000020893	0.45368		9940.ENSOARP00000014632	10		9940.ENSOARP00000006114	14		9940.ENSOARP00000015100	46.93		9940.ENSOARP00000013016	2		9940.ENSOARP00000005659	0.15926		9940.ENSOARP00000005776	639.45		9940.ENSOARP00000020208	5.46389		9940.ENSOARP00000006360	3988.65		9940.ENSOARP00000007761	0.29412	9940.ENSOARP00000007070	46106
9940.ENSOARP00000019762	198		9940.ENSOARP00000001687	0.45368		9940.ENSOARP00000014659	10		9940.ENSOARP00000007452	14		9940.ENSOARP00000012101	46.566		9940.ENSOARP00000003674	2		9940.ENSOARP00000013281	0.15926		9940.ENSOARP00000016755	639.433		9940.ENSOARP00000018623	5.46148		9940.ENSOARP00000006148	3981.74		9940.ENSOARP00000006161	0.2931	9940.ENSOARP00000012171	46032
9940.ENSOARP00000015090	197		9940.ENSOARP00000019658	0.45368		9940.ENSOARP00000021813	10		9940.ENSOARP00000011923	14		9940.ENSOARP00000005687	46.327		9940.ENSOARP00000016517	2		9940.ENSOARP00000019821	0.15926		9940.ENSOARP00000008210	638.867		9940.ENSOARP00000001595	5.46099		9940.ENSOARP00000013241	3963.73		9940.ENSOARP00000013829	0.29249	9940.ENSOARP00000020019	45978
9940.ENSOARP00000004233	194		9940.ENSOARP00000004932	0.45346		9940.ENSOARP00000015121	10		9940.ENSOARP00000015042	14		9940.ENSOARP00000012805	46.182		9940.ENSOARP00000011254	2		9940.ENSOARP00000014132	0.15926		9940.ENSOARP00000017417	638.85		9940.ENSOARP00000012374	5.46051		9940.ENSOARP00000014902	3957.45		9940.ENSOARP00000012374	0.2924	9940.ENSOARP00000006374	45938
9940.ENSOARP00000022546	192		9940.ENSOARP00000013357	0.45346		9940.ENSOARP00000019927	10		9940.ENSOARP00000015888	14		9940.ENSOARP00000019138	46.145		9940.ENSOARP00000022372	2		9940.ENSOARP00000017641	0.15926		9940.ENSOARP00000001972	638.783		9940.ENSOARP00000018652	5.46051		9940.ENSOARP00000017315	3956.98		9940.ENSOARP00000016305	0.2924	9940.ENSOARP00000020787	45880
9940.ENSOARP00000007761	190		9940.ENSOARP00000011154	0.45346		9940.ENSOARP00000007220	10		9940.ENSOARP00000001687	14		9940.ENSOARP00000003576	45.958		9940.ENSOARP00000015606	2		9940.ENSOARP00000015466	0.15926		9940.ENSOARP00000016509	638.7		9940.ENSOARP00000000616	5.46051		9940.ENSOARP00000010473	3954.98		9940.ENSOARP00000007457	0.29206	9940.ENSOARP00000016574	45812
9940.ENSOARP00000018623	184		9940.ENSOARP00000016457	0.45346		9940.ENSOARP00000016130	10		9940.ENSOARP00000011036	14		9940.ENSOARP00000005016	45.634		9940.ENSOARP00000002326	2		9940.ENSOARP00000016319	0.15926		9940.ENSOARP00000022498	638.583		9940.ENSOARP00000012212	5.45906		9940.ENSOARP00000018147	3954		9940.ENSOARP00000006527	0.29206	9940.ENSOARP00000014902	45748
9940.ENSOARP00000014886	183		9940.ENSOARP00000021294	0.45189		9940.ENSOARP00000004161	10		9940.ENSOARP00000007886	14		9940.ENSOARP00000007886	45.516		9940.ENSOARP00000004507	2		9940.ENSOARP00000012948	0.15926		9940.ENSOARP00000000311	638.45		9940.ENSOARP00000012693	5.45809		9940.ENSOARP00000019029	3954		9940.ENSOARP00000022203	0.29167	9940.ENSOARP00000004932	45568
9940.ENSOARP00000020608	182		9940.ENSOARP00000011112	0.45067		9940.ENSOARP00000009027	10		9940.ENSOARP00000020858	14		9940.ENSOARP00000005360	45.48		9940.ENSOARP00000002329	2		9940.ENSOARP00000006276	0.15926		9940.ENSOARP00000002329	638.217		9940.ENSOARP00000002800	5.45761		9940.ENSOARP00000007958	3954		9940.ENSOARP00000014252	0.29146	9940.ENSOARP00000012730	45552
9940.ENSOARP00000021709	177		9940.ENSOARP00000020858	0.45045		9940.ENSOARP00000001972	10		9940.ENSOARP00000013279	14		9940.ENSOARP00000003539	45.437		9940.ENSOARP00000012579	2		9940.ENSOARP00000008454	0.15926		9940.ENSOARP00000018652	637.867		9940.ENSOARP00000009211	5.45568		9940.ENSOARP00000002071	3954		9940.ENSOARP00000016784	0.29091	9940.ENSOARP00000003562	45480
9940.ENSOARP00000002329	175		9940.ENSOARP00000011446	0.45035		9940.ENSOARP00000017096	10		9940.ENSOARP00000011085	14		9940.ENSOARP00000004731	45.387		9940.ENSOARP00000016933	2		9940.ENSOARP00000007123	0.15926		9940.ENSOARP00000022733	637.6		9940.ENSOARP00000017297	5.45519		9940.ENSOARP00000021068	3949.16		9940.ENSOARP00000001294	0.29091	9940.ENSOARP00000014402	45466
9940.ENSOARP00000014659	174		9940.ENSOARP00000004062	0.44895		9940.ENSOARP00000016502	10		9940.ENSOARP00000016060	14		9940.ENSOARP00000000863	45.352		9940.ENSOARP00000011272	2		9940.ENSOARP00000021895	0.15926		9940.ENSOARP00000009211	637.533		9940.ENSOARP00000022331	5.45471		9940.ENSOARP00000010054	3943.41		9940.ENSOARP00000020820	0.28979	9940.ENSOARP00000017122	45372
9940.ENSOARP00000018739	174		9940.ENSOARP00000004507	0.44818		9940.ENSOARP00000017856	10		9940.ENSOARP00000010309	14		9940.ENSOARP00000021669	45.256		9940.ENSOARP00000005806	2		9940.ENSOARP00000021410	0.15926		9940.ENSOARP00000011112	637.233		9940.ENSOARP00000015306	5.45471		9940.ENSOARP00000003631	3938.85		9940.ENSOARP00000011446	0.28923	9940.ENSOARP00000016157	45366
9940.ENSOARP00000017475	168		9940.ENSOARP00000001941	0.44706		9940.ENSOARP00000003639	10		9940.ENSOARP00000004932	14		9940.ENSOARP00000008677	45.171		9940.ENSOARP00000014307	2		9940.ENSOARP00000016072	0.15926		9940.ENSOARP00000021281	637.217		9940.ENSOARP00000005776	5.45423		9940.ENSOARP00000018047	3932.29		9940.ENSOARP00000002254	0.28889	9940.ENSOARP00000011154	45360
9940.ENSOARP00000012206	167		9940.ENSOARP00000011568	0.44686		9940.ENSOARP00000002923	10		9940.ENSOARP00000008036	14		9940.ENSOARP00000000311	45.11		9940.ENSOARP00000021068	2		9940.ENSOARP00000019582	0.15926		9940.ENSOARP00000009993	636.8		9940.ENSOARP00000001573	5.45423		9940.ENSOARP00000020019	3922.34		9940.ENSOARP00000001472	0.28889	9940.ENSOARP00000017475	45248
9940.ENSOARP00000015353	165		9940.ENSOARP00000001090	0.44546		9940.ENSOARP00000016299	10		9940.ENSOARP00000001881	14		9940.ENSOARP00000008709	44.98		9940.ENSOARP00000004968	2		9940.ENSOARP00000017397	0.15926		9940.ENSOARP00000006632	636.583		9940.ENSOARP00000005687	5.45375		9940.ENSOARP00000014561	3918.37		9940.ENSOARP00000009233	0.28854	9940.ENSOARP00000001192	45232
9940.ENSOARP00000019138	158		9940.ENSOARP00000014920	0.4447		9940.ENSOARP00000018468	10		9940.ENSOARP00000019903	14		9940.ENSOARP00000002871	44.827		9940.ENSOARP00000011261	2		9940.ENSOARP00000021418	0.15926		9940.ENSOARP00000021672	636.517		9940.ENSOARP00000011734	5.45278		9940.ENSOARP00000021713	3917.48		9940.ENSOARP00000007190	0.28818	9940.ENSOARP00000000933	45196
9940.ENSOARP00000020282	158		9940.ENSOARP00000007394	0.44425		9940.ENSOARP00000019316	10		9940.ENSOARP00000013319	14		9940.ENSOARP00000020855	44.637		9940.ENSOARP00000005819	2		9940.ENSOARP00000009778	0.15926		9940.ENSOARP00000004372	636.5		9940.ENSOARP00000020398	5.45181		9940.ENSOARP00000004896	3910.12		9940.ENSOARP00000022104	0.28816	9940.ENSOARP00000016903	45178
9940.ENSOARP00000011258	155		9940.ENSOARP00000017341	0.4424		9940.ENSOARP00000014500	10		9940.ENSOARP00000013325	14		9940.ENSOARP00000008715	44.604		9940.ENSOARP00000008094	2		9940.ENSOARP00000009775	0.15926		9940.ENSOARP00000014356	636.5		9940.ENSOARP00000005197	5.45133		9940.ENSOARP00000016048	3906.17		9940.ENSOARP00000011154	0.28788	9940.ENSOARP00000000379	45074
9940.ENSOARP00000000984	150		9940.ENSOARP00000002817	0.44116		9940.ENSOARP00000021691	10		9940.ENSOARP00000014285	14		9940.ENSOARP00000020168	44.534		9940.ENSOARP00000011264	2		9940.ENSOARP00000009774	0.15926		9940.ENSOARP00000011734	636.333		9940.ENSOARP00000020010	5.45085		9940.ENSOARP00000002158	3904.7		9940.ENSOARP00000009006	0.28758	9940.ENSOARP00000006360	44992
9940.ENSOARP00000012513	150		9940.ENSOARP00000020124	0.44088		9940.ENSOARP00000003760	10		9940.ENSOARP00000016457	14		9940.ENSOARP00000021991	44.454		9940.ENSOARP00000005463	2		9940.ENSOARP00000007131	0.15926		9940.ENSOARP00000019245	636.25		9940.ENSOARP00000002871	5.45085		9940.ENSOARP00000009878	3879.68		9940.ENSOARP00000012975	0.28665	9940.ENSOARP00000017096	44944
9940.ENSOARP00000013357	150		9940.ENSOARP00000003394	0.44088		9940.ENSOARP00000016608	10		9940.ENSOARP00000019991	14		9940.ENSOARP00000001708	44.269		9940.ENSOARP00000010801	2		9940.ENSOARP00000012938	0.15926		9940.ENSOARP00000012212	636.25		9940.ENSOARP00000017317	5.45036		9940.ENSOARP00000014658	3871.93		9940.ENSOARP00000021369	0.28571	9940.ENSOARP00000012893	44794
9940.ENSOARP00000004932	149		9940.ENSOARP00000020247	0.44082		9940.ENSOARP00000019737	10		9940.ENSOARP00000016488	14		9940.ENSOARP00000016867	44.093		9940.ENSOARP00000021938	2		9940.ENSOARP00000021886	0.15926		9940.ENSOARP00000019737	636.183		9940.ENSOARP00000016509	5.4494		9940.ENSOARP00000003973	3870.57		9940.ENSOARP00000014627	0.28571	9940.ENSOARP00000009033	44668
9940.ENSOARP00000020955	149		9940.ENSOARP00000011227	0.44066		9940.ENSOARP00000018120	9		9940.ENSOARP00000009704	14		9940.ENSOARP00000012526	43.775		9940.ENSOARP00000016589	2		9940.ENSOARP00000020552	0.15926		9940.ENSOARP00000006079	635.883		9940.ENSOARP00000022733	5.44891		9940.ENSOARP00000015407	3858.36		9940.ENSOARP00000013692	0.28571	9940.ENSOARP00000000956	44648
9940.ENSOARP00000019411	147		9940.ENSOARP00000015853	0.44004		9940.ENSOARP00000012893	9		9940.ENSOARP00000020928	14		9940.ENSOARP00000013911	43.624		9940.ENSOARP00000020608	2		9940.ENSOARP00000000984	0.15926		9940.ENSOARP00000011258	635.333		9940.ENSOARP00000010741	5.44843		9940.ENSOARP00000003645	3841.6		9940.ENSOARP00000007886	0.28571	9940.ENSOARP00000016502	44600
9940.ENSOARP00000003421	146		9940.ENSOARP00000015090	0.43905		9940.ENSOARP00000015958	9		9940.ENSOARP00000020936	14		9940.ENSOARP00000005960	43.62		9940.ENSOARP00000018751	2		9940.ENSOARP00000001830	0.15926		9940.ENSOARP00000013279	635.067		9940.ENSOARP00000019244	5.44795		9940.ENSOARP00000020718	3839.56		9940.ENSOARP00000013277	0.28571	9940.ENSOARP00000020168	44590
9940.ENSOARP00000010565	146		9940.ENSOARP00000009686	0.43905		9940.ENSOARP00000004731	9		9940.ENSOARP00000011734	14		9940.ENSOARP00000001464	43.239		9940.ENSOARP00000009831	2		9940.ENSOARP00000018231	0.15926		9940.ENSOARP00000020608	634.967		9940.ENSOARP00000004372	5.44747		9940.ENSOARP00000004654	3831.34		9940.ENSOARP00000014669	0.28571	9940.ENSOARP00000013031	44574
9940.ENSOARP00000009133	145		9940.ENSOARP00000012381	0.43905		9940.ENSOARP00000005687	9		9940.ENSOARP00000002800	14		9940.ENSOARP00000009211	43.224		9940.ENSOARP00000016127	2		9940.ENSOARP00000021407	0.15926		9940.ENSOARP00000017297	634.6		9940.ENSOARP00000021672	5.44747		9940.ENSOARP00000003576	3828.84		9940.ENSOARP00000021825	0.28571	9940.ENSOARP00000021813	44482
9940.ENSOARP00000021746	143		9940.ENSOARP00000014107	0.43905		9940.ENSOARP00000002182	9		9940.ENSOARP00000007220	14		9940.ENSOARP00000009079	43.065		9940.ENSOARP00000005459	2		9940.ENSOARP00000018236	0.15926		9940.ENSOARP00000020010	634.5		9940.ENSOARP00000019737	5.44747		9940.ENSOARP00000003674	3824.26		9940.ENSOARP00000008826	0.28571	9940.ENSOARP00000022381	44386
9940.ENSOARP00000018510	141		9940.ENSOARP00000013279	0.43905		9940.ENSOARP00000011098	9		9940.ENSOARP00000021991	14		9940.ENSOARP00000017389	42.892		9940.ENSOARP00000020611	2		9940.ENSOARP00000017389	0.15926		9940.ENSOARP00000018748	634.5		9940.ENSOARP00000001645	5.44698		9940.ENSOARP00000015996	3817.28		9940.ENSOARP00000007220	0.28571	9940.ENSOARP00000015090	44178
9940.ENSOARP00000002923	140		9940.ENSOARP00000010741	0.43905		9940.ENSOARP00000010309	9		9940.ENSOARP00000004161	14		9940.ENSOARP00000003561	42.824		9940.ENSOARP00000006757	2		9940.ENSOARP00000010751	0.15926		9940.ENSOARP00000022331	634.45		9940.ENSOARP00000022181	5.4465		9940.ENSOARP00000007761	3814.77		9940.ENSOARP00000000220	0.28571	9940.ENSOARP00000013803	43962
9940.ENSOARP00000013951	139		9940.ENSOARP00000007726	0.43905		9940.ENSOARP00000000956	9		9940.ENSOARP00000013470	14		9940.ENSOARP00000019028	42.761		9940.ENSOARP00000013031	2		9940.ENSOARP00000010309	0.15926		9940.ENSOARP00000008029	634.317		9940.ENSOARP00000020608	5.4465		9940.ENSOARP00000014784	3811.22		9940.ENSOARP00000005914	0.28571	9940.ENSOARP00000011064	43866
9940.ENSOARP00000006757	138		9940.ENSOARP00000019526	0.43896		9940.ENSOARP00000009316	9		9940.ENSOARP00000013479	14		9940.ENSOARP00000011198	42.721		9940.ENSOARP00000001075	2		9940.ENSOARP00000013814	0.15926		9940.ENSOARP00000020855	633.867		9940.ENSOARP00000011258	5.44602		9940.ENSOARP00000007167	3807.29		9940.ENSOARP00000011298	0.28571	9940.ENSOARP00000009173	43838
9940.ENSOARP00000018159	137		9940.ENSOARP00000014659	0.43896		9940.ENSOARP00000006699	9		9940.ENSOARP00000001464	14		9940.ENSOARP00000001620	42.643		9940.ENSOARP00000006767	2		9940.ENSOARP00000006258	0.15926		9940.ENSOARP00000019927	633.867		9940.ENSOARP00000013279	5.44505		9940.ENSOARP00000001484	3778.41		9940.ENSOARP00000013430	0.28571	9940.ENSOARP00000010054	43782
9940.ENSOARP00000001972	137		9940.ENSOARP00000007515	0.43736		9940.ENSOARP00000009752	9		9940.ENSOARP00000007606	14		9940.ENSOARP00000011298	42.513		9940.ENSOARP00000015684	2		9940.ENSOARP00000021434	0.15926		9940.ENSOARP00000021746	633.7		9940.ENSOARP00000009993	5.4436		9940.ENSOARP00000013652	3770.21		9940.ENSOARP00000022374	0.28571	9940.ENSOARP00000020208	43626
9940.ENSOARP00000016608	137		9940.ENSOARP00000005433	0.43715		9940.ENSOARP00000004932	9		9940.ENSOARP00000001051	14		9940.ENSOARP00000005500	42.5		9940.ENSOARP00000014351	2		9940.ENSOARP00000008439	0.15926		9940.ENSOARP00000001573	633.667		9940.ENSOARP00000008029	5.44215		9940.ENSOARP00000006962	3759.69		9940.ENSOARP00000008506	0.28571	9940.ENSOARP00000009846	43608
9940.ENSOARP00000009316	136		9940.ENSOARP00000020820	0.43636		9940.ENSOARP00000012535	9		9940.ENSOARP00000011850	14		9940.ENSOARP00000018881	42.467		9940.ENSOARP00000013026	2		9940.ENSOARP00000020584	0.15926		9940.ENSOARP00000017397	633.567		9940.ENSOARP00000005143	5.44215		9940.ENSOARP00000011723	3757.04		9940.ENSOARP00000008673	0.28571	9940.ENSOARP00000007700	43502
9940.ENSOARP00000009975	136		9940.ENSOARP00000012108	0.43602		9940.ENSOARP00000019138	9		9940.ENSOARP00000009975	14		9940.ENSOARP00000017204	42.423		9940.ENSOARP00000021915	2		9940.ENSOARP00000016092	0.15926		9940.ENSOARP00000003576	633.433		9940.ENSOARP00000003061	5.44167		9940.ENSOARP00000010571	3755.71		9940.ENSOARP00000019357	0.28571	9940.ENSOARP00000013829	43310
9940.ENSOARP00000019526	135		9940.ENSOARP00000017122	0.43554		9940.ENSOARP00000003562	9		9940.ENSOARP00000021608	14		9940.ENSOARP00000004185	42.35		9940.ENSOARP00000015236	2		9940.ENSOARP00000000956	0.15926		9940.ENSOARP00000014710	633.383		9940.ENSOARP00000021746	5.44119		9940.ENSOARP00000009704	3731.25		9940.ENSOARP00000003832	0.28571	9940.ENSOARP00000004654	43250
9940.ENSOARP00000007452	134		9940.ENSOARP00000022135	0.43429		9940.ENSOARP00000013357	9		9940.ENSOARP00000018047	14		9940.ENSOARP00000020772	42.241		9940.ENSOARP00000018748	2		9940.ENSOARP00000022768	0.15926		9940.ENSOARP00000009485	633.133		9940.ENSOARP00000015392	5.44119		9940.ENSOARP00000009077	3730.51		9940.ENSOARP00000015781	0.28571	9940.ENSOARP00000002312	43026
9940.ENSOARP00000020927	132		9940.ENSOARP00000001898	0.43429		9940.ENSOARP00000012463	9		9940.ENSOARP00000012741	14		9940.ENSOARP00000019737	42.176		9940.ENSOARP00000015239	2		9940.ENSOARP00000009316	0.15926		9940.ENSOARP00000012693	633.033		9940.ENSOARP00000001881	5.43974		9940.ENSOARP00000011770	3725.77		9940.ENSOARP00000002897	0.28571	9940.ENSOARP00000005847	42638
9940.ENSOARP00000020791	132		9940.ENSOARP00000013099	0.43243		9940.ENSOARP00000015996	9		9940.ENSOARP00000010574	14		9940.ENSOARP00000019543	42.131		9940.ENSOARP00000015222	2		9940.ENSOARP00000009315	0.15926		9940.ENSOARP00000015306	633.017		9940.ENSOARP00000008350	5.4378		9940.ENSOARP00000004204	3722.22		9940.ENSOARP00000000679	0.2852	9940.ENSOARP00000020010	42574
9940.ENSOARP00000014107	130		9940.ENSOARP00000014638	0.43229		9940.ENSOARP00000011154	9		9940.ENSOARP00000004654	14		9940.ENSOARP00000022733	41.943		9940.ENSOARP00000017886	2		9940.ENSOARP00000009796	0.15926		9940.ENSOARP00000010741	632.95		9940.ENSOARP00000014710	5.43732		9940.ENSOARP00000019768	3718.2		9940.ENSOARP00000011447	0.28463	9940.ENSOARP00000018780	42568
9940.ENSOARP00000000946	130		9940.ENSOARP00000002753	0.43145		9940.ENSOARP00000016457	9		9940.ENSOARP00000004219	14		9940.ENSOARP00000020430	41.863		9940.ENSOARP00000008210	2		9940.ENSOARP00000010780	0.15926		9940.ENSOARP00000022181	632.883		9940.ENSOARP00000009485	5.43684		9940.ENSOARP00000001211	3707.27		9940.ENSOARP00000021748	0.28403	9940.ENSOARP00000020357	42458
9940.ENSOARP00000000919	130		9940.ENSOARP00000001341	0.43089		9940.ENSOARP00000021539	9		9940.ENSOARP00000001192	14		9940.ENSOARP00000018748	41.863		9940.ENSOARP00000006035	2		9940.ENSOARP00000013803	0.15926		9940.ENSOARP00000001881	632.833		9940.ENSOARP00000003639	5.43635		9940.ENSOARP00000003804	3703.81		9940.ENSOARP00000016809	0.2839	9940.ENSOARP00000006216	42324
9940.ENSOARP00000020244	130		9940.ENSOARP00000003842	0.43064		9940.ENSOARP00000019651	9		9940.ENSOARP00000018866	14		9940.ENSOARP00000009935	41.838		9940.ENSOARP00000002912	2		9940.ENSOARP00000018255	0.15926		9940.ENSOARP00000013438	632.8		9940.ENSOARP00000016348	5.43587		9940.ENSOARP00000012467	3698.6		9940.ENSOARP00000022135	0.28333	9940.ENSOARP00000017436	42308
9940.ENSOARP00000020357	130		9940.ENSOARP00000019138	0.4296		9940.ENSOARP00000006337	9		9940.ENSOARP00000018125	13		9940.ENSOARP00000003131	41.762		9940.ENSOARP00000021658	2		9940.ENSOARP00000019588	0.15926		9940.ENSOARP00000005143	632.667		9940.ENSOARP00000016364	5.43587		9940.ENSOARP00000004684	3686.25		9940.ENSOARP00000017853	0.28333	9940.ENSOARP00000006729	42240
9940.ENSOARP00000014926	129		9940.ENSOARP00000003562	0.4296		9940.ENSOARP00000010863	9		9940.ENSOARP00000012805	13		9940.ENSOARP00000001075	41.721		9940.ENSOARP00000007370	2		9940.ENSOARP00000022758	0.15926		9940.ENSOARP00000005197	632.517		9940.ENSOARP00000012572	5.43442		9940.ENSOARP00000013397	3683.36		9940.ENSOARP00000015742	0.28333	9940.ENSOARP00000019667	42084
9940.ENSOARP00000009324	128		9940.ENSOARP00000020244	0.4296		9940.ENSOARP00000005016	9		9940.ENSOARP00000012893	13		9940.ENSOARP00000010741	41.59		9940.ENSOARP00000011850	2		9940.ENSOARP00000009306	0.15926		9940.ENSOARP00000008355	632.317		9940.ENSOARP00000001211	5.43297		9940.ENSOARP00000015188	3679.97		9940.ENSOARP00000000604	0.28254	9940.ENSOARP00000016031	42068
9940.ENSOARP00000004463	128		9940.ENSOARP00000007949	0.42884		9940.ENSOARP00000016157	9		9940.ENSOARP00000001771	13		9940.ENSOARP00000004684	41.482		9940.ENSOARP00000016299	2		9940.ENSOARP00000018257	0.15926		9940.ENSOARP00000003639	632.267		9940.ENSOARP00000022498	5.43297		9940.ENSOARP00000017843	3660.29		9940.ENSOARP00000009898	0.28224	9940.ENSOARP00000010566	42026
9940.ENSOARP00000007726	128		9940.ENSOARP00000021535	0.4282		9940.ENSOARP00000022468	9		9940.ENSOARP00000009211	13		9940.ENSOARP00000001972	41.327		9940.ENSOARP00000014902	2		9940.ENSOARP00000010773	0.15926		9940.ENSOARP00000016364	632.217		9940.ENSOARP00000018748	5.43249		9940.ENSOARP00000016157	3650.27		9940.ENSOARP00000021083	0.28205	9940.ENSOARP00000019245	41824
9940.ENSOARP00000004688	128		9940.ENSOARP00000013763	0.42794		9940.ENSOARP00000021135	9		9940.ENSOARP00000018159	13		9940.ENSOARP00000011734	41.303		9940.ENSOARP00000017183	2		9940.ENSOARP00000013800	0.15926		9940.ENSOARP00000018881	632.167		9940.ENSOARP00000014303	5.43201		9940.ENSOARP00000012693	3648.67		9940.ENSOARP00000008088	0.28095	9940.ENSOARP00000003576	41688
9940.ENSOARP00000006112	127		9940.ENSOARP00000021986	0.42794		9940.ENSOARP00000020244	9		9940.ENSOARP00000014107	13		9940.ENSOARP00000006729	41.264		9940.ENSOARP00000021672	2		9940.ENSOARP00000009301	0.15926		9940.ENSOARP00000003061	631.867		9940.ENSOARP00000008355	5.43104		9940.ENSOARP00000005501	3625.26		9940.ENSOARP00000004240	0.28052	9940.ENSOARP00000003631	41604
9940.ENSOARP00000004801	126		9940.ENSOARP00000014852	0.42794		9940.ENSOARP00000011770	9		9940.ENSOARP00000009173	13		9940.ENSOARP00000012230	41.249		9940.ENSOARP00000019357	2		9940.ENSOARP00000006230	0.15926		9940.ENSOARP00000013325	631.7		9940.ENSOARP00000009884	5.43104		9940.ENSOARP00000015943	3610.97		9940.ENSOARP00000002504	0.28014	9940.ENSOARP00000020855	41586
9940.ENSOARP00000010741	126		9940.ENSOARP00000006729	0.42794		9940.ENSOARP00000021101	9		9940.ENSOARP00000020802	13		9940.ENSOARP00000019919	41.154		9940.ENSOARP00000017166	2		9940.ENSOARP00000010727	0.15926		9940.ENSOARP00000002871	631.583		9940.ENSOARP00000001278	5.43007		9940.ENSOARP00000015077	3600.99		9940.ENSOARP00000005053	0.27899	9940.ENSOARP00000022181	41462
9940.ENSOARP00000017508	125		9940.ENSOARP00000008677	0.42794		9940.ENSOARP00000001006	9		9940.ENSOARP00000011092	13		9940.ENSOARP00000007677	41.034		9940.ENSOARP00000022519	2		9940.ENSOARP00000004055	0.15926		9940.ENSOARP00000016348	631.433		9940.ENSOARP00000009514	5.42911		9940.ENSOARP00000007677	3598.36		9940.ENSOARP00000000366	0.27866	9940.ENSOARP00000018483	41452
9940.ENSOARP00000018773	124		9940.ENSOARP00000021669	0.42794		9940.ENSOARP00000012162	9		9940.ENSOARP00000006230	13		9940.ENSOARP00000006632	40.921		9940.ENSOARP00000020336	2		9940.ENSOARP00000005386	0.15926		9940.ENSOARP00000008350	631.4		9940.ENSOARP00000000311	5.42911		9940.ENSOARP00000020898	3582.61		9940.ENSOARP00000001341	0.27807	9940.ENSOARP00000015996	41414
9940.ENSOARP00000014509	124		9940.ENSOARP00000002957	0.42794		9940.ENSOARP00000001464	9		9940.ENSOARP00000000933	13		9940.ENSOARP00000022663	40.912		9940.ENSOARP00000012711	2		9940.ENSOARP00000008413	0.15926		9940.ENSOARP00000019543	631.2		9940.ENSOARP00000016966	5.42862		9940.ENSOARP00000003275	3569.88		9940.ENSOARP00000006148	0.27778	9940.ENSOARP00000004396	40898
9940.ENSOARP00000004269	124		9940.ENSOARP00000015309	0.42794		9940.ENSOARP00000011258	9		9940.ENSOARP00000022724	13		9940.ENSOARP00000017477	40.873		9940.ENSOARP00000004293	2		9940.ENSOARP00000006235	0.15926		9940.ENSOARP00000009884	631.167		9940.ENSOARP00000004801	5.42766		9940.ENSOARP00000004358	3567.64		9940.ENSOARP00000021737	0.27778	9940.ENSOARP00000009306	40766
9940.ENSOARP00000001430	123		9940.ENSOARP00000001113	0.42794		9940.ENSOARP00000003631	9		9940.ENSOARP00000009752	13		9940.ENSOARP00000000919	40.79		9940.ENSOARP00000007327	2		9940.ENSOARP00000015182	0.15926		9940.ENSOARP00000001211	631.033		9940.ENSOARP00000004034	5.42669		9940.ENSOARP00000007017	3561.58		9940.ENSOARP00000004320	0.27778	9940.ENSOARP00000015685	40710
9940.ENSOARP00000001606	123		9940.ENSOARP00000016369	0.42792		9940.ENSOARP00000012594	9		9940.ENSOARP00000006296	13		9940.ENSOARP00000018139	40.738		9940.ENSOARP00000020768	2		9940.ENSOARP00000000930	0.15926		9940.ENSOARP00000019138	630.933		9940.ENSOARP00000017413	5.42669		9940.ENSOARP00000005361	3559.6		9940.ENSOARP00000006600	0.27778	9940.ENSOARP00000004801	40688
9940.ENSOARP00000008569	122		9940.ENSOARP00000004851	0.42641		9940.ENSOARP00000021923	9		9940.ENSOARP00000003561	13		9940.ENSOARP00000012775	40.523		9940.ENSOARP00000008666	2		9940.ENSOARP00000018691	0.15926		9940.ENSOARP00000020124	630.567		9940.ENSOARP00000008343	5.42621		9940.ENSOARP00000015073	3555.38		9940.ENSOARP00000010124	0.27778	9940.ENSOARP00000002298	40546
9940.ENSOARP00000017477	122		9940.ENSOARP00000004554	0.42605		9940.ENSOARP00000005444	9		9940.ENSOARP00000012497	13		9940.ENSOARP00000000933	40.464		9940.ENSOARP00000016260	2		9940.ENSOARP00000000933	0.15926		9940.ENSOARP00000001645	630.467		9940.ENSOARP00000020855	5.42428		9940.ENSOARP00000016517	3548.86		9940.ENSOARP00000002957	0.27778	9940.ENSOARP00000008036	40496
9940.ENSOARP00000011460	122		9940.ENSOARP00000016282	0.42605		9940.ENSOARP00000016553	9		9940.ENSOARP00000020081	13		9940.ENSOARP00000008350	40.292		9940.ENSOARP00000009966	2		9940.ENSOARP00000021858	0.15926		9940.ENSOARP00000021999	630.25		9940.ENSOARP00000018334	5.42428		9940.ENSOARP00000009846	3545.02		9940.ENSOARP00000016376	0.27619	9940.ENSOARP00000005708	40252
9940.ENSOARP00000008350	121		9940.ENSOARP00000013572	0.42513		9940.ENSOARP00000006035	9		9940.ENSOARP00000013789	13		9940.ENSOARP00000012977	40.133		9940.ENSOARP00000019768	2		9940.ENSOARP00000017357	0.15926		9940.ENSOARP00000018758	630.217		9940.ENSOARP00000022653	5.42283		9940.ENSOARP00000009994	3541.74		9940.ENSOARP00000013911	0.27619	9940.ENSOARP00000012043	40232
9940.ENSOARP00000019919	121		9940.ENSOARP00000020249	0.42441		9940.ENSOARP00000008663	9		9940.ENSOARP00000015121	13		9940.ENSOARP00000014710	40.099		9940.ENSOARP00000011835	2		9940.ENSOARP00000021855	0.15926		9940.ENSOARP00000015392	629.983		9940.ENSOARP00000003576	5.42234		9940.ENSOARP00000011102	3540.56		9940.ENSOARP00000008709	0.275	9940.ENSOARP00000008663	40230
9940.ENSOARP00000021050	121		9940.ENSOARP00000013325	0.4242		9940.ENSOARP00000018435	9		9940.ENSOARP00000006639	13		9940.ENSOARP00000003474	40.021		9940.ENSOARP00000018468	2		9940.ENSOARP00000021854	0.15926		9940.ENSOARP00000012318	629.95		9940.ENSOARP00000007700	5.42234		9940.ENSOARP00000013430	3530.67		9940.ENSOARP00000013325	0.27473	9940.ENSOARP00000005819	40188
9940.ENSOARP00000009762	119		9940.ENSOARP00000015252	0.42245		9940.ENSOARP00000000770	9		9940.ENSOARP00000005778	13		9940.ENSOARP00000013158	39.924		9940.ENSOARP00000009994	2		9940.ENSOARP00000018207	0.15926		9940.ENSOARP00000016966	629.85		9940.ENSOARP00000019138	5.42041		9940.ENSOARP00000019245	3529.72		9940.ENSOARP00000002753	0.27464	9940.ENSOARP00000019526	40120
9940.ENSOARP00000016903	119		9940.ENSOARP00000020772	0.42214		9940.ENSOARP00000013128	9		9940.ENSOARP00000001941	13		9940.ENSOARP00000019053	39.913		9940.ENSOARP00000005136	2		9940.ENSOARP00000017358	0.15926		9940.ENSOARP00000001687	629.8		9940.ENSOARP00000018881	5.42041		9940.ENSOARP00000017949	3526.27		9940.ENSOARP00000020247	0.27419	9940.ENSOARP00000014465	40072
9940.ENSOARP00000012305	119		9940.ENSOARP00000002264	0.42179		9940.ENSOARP00000012230	9		9940.ENSOARP00000016179	13		9940.ENSOARP00000019684	39.877		9940.ENSOARP00000016281	2		9940.ENSOARP00000004062	0.15926		9940.ENSOARP00000014303	629.733		9940.ENSOARP00000021895	5.41993		9940.ENSOARP00000018334	3523.08		9940.ENSOARP00000010773	0.27356	9940.ENSOARP00000001081	39756
9940.ENSOARP00000013613	118		9940.ENSOARP00000019652	0.42173		9940.ENSOARP00000009935	9		9940.ENSOARP00000009884	13		9940.ENSOARP00000013387	39.729		9940.ENSOARP00000002517	2		9940.ENSOARP00000007575	0.15926		9940.ENSOARP00000004630	629.55		9940.ENSOARP00000019927	5.41993		9940.ENSOARP00000014230	3514.71		9940.ENSOARP00000018526	0.27273	9940.ENSOARP00000007667	39726
9940.ENSOARP00000013016	115		9940.ENSOARP00000007478	0.42151		9940.ENSOARP00000019755	9		9940.ENSOARP00000022820	13		9940.ENSOARP00000005281	39.671		9940.ENSOARP00000013633	2		9940.ENSOARP00000000946	0.15926		9940.ENSOARP00000009704	628.867		9940.ENSOARP00000020083	5.41945		9940.ENSOARP00000014887	3496.79		9940.ENSOARP00000002923	0.27273	9940.ENSOARP00000018139	39702
9940.ENSOARP00000011170	113		9940.ENSOARP00000001881	0.42151		9940.ENSOARP00000001192	9		9940.ENSOARP00000016130	13		9940.ENSOARP00000016143	39.538		9940.ENSOARP00000020390	2		9940.ENSOARP00000017341	0.15926		9940.ENSOARP00000011293	628.75		9940.ENSOARP00000007070	5.41896		9940.ENSOARP00000008709	3495.54		9940.ENSOARP00000019821	0.27206	9940.ENSOARP00000011085	39410
9940.ENSOARP00000016457	113		9940.ENSOARP00000013438	0.42151		9940.ENSOARP00000017282	8		9940.ENSOARP00000017016	13		9940.ENSOARP00000018035	39.447		9940.ENSOARP00000003852	2		9940.ENSOARP00000017342	0.15926		9940.ENSOARP00000004034	628.733		9940.ENSOARP00000016143	5.41896		9940.ENSOARP00000022632	3495.51		9940.ENSOARP00000013184	0.27174	9940.ENSOARP00000012638	39406
9940.ENSOARP00000019755	112		9940.ENSOARP00000010939	0.41868		9940.ENSOARP00000018139	8		9940.ENSOARP00000021135	13		9940.ENSOARP00000021269	39.417		9940.ENSOARP00000000311	2		9940.ENSOARP00000020517	0.15926		9940.ENSOARP00000011059	628.533		9940.ENSOARP00000021813	5.418		9940.ENSOARP00000019053	3489.28		9940.ENSOARP00000018936	0.27143	9940.ENSOARP00000001830	39372
9940.ENSOARP00000021991	109		9940.ENSOARP00000001360	0.41816		9940.ENSOARP00000021361	8		9940.ENSOARP00000014852	13		9940.ENSOARP00000003374	39.012		9940.ENSOARP00000015822	2		9940.ENSOARP00000021847	0.15926		9940.ENSOARP00000001278	628.45		9940.ENSOARP00000006502	5.41751		9940.ENSOARP00000008905	3477.98		9940.ENSOARP00000009088	0.27097	9940.ENSOARP00000019357	39316
9940.ENSOARP00000014494	109		9940.ENSOARP00000014621	0.41814		9940.ENSOARP00000022653	8		9940.ENSOARP00000011770	13		9940.ENSOARP00000020083	38.992		9940.ENSOARP00000013643	2		9940.ENSOARP00000017343	0.15926		9940.ENSOARP00000004185	628.4		9940.ENSOARP00000011131	5.41703		9940.ENSOARP00000014800	3470.88		9940.ENSOARP00000015703	0.27077	9940.ENSOARP00000003978	39300
9940.ENSOARP00000017832	108		9940.ENSOARP00000008738	0.41814		9940.ENSOARP00000012382	8		9940.ENSOARP00000009483	13		9940.ENSOARP00000009485	38.898		9940.ENSOARP00000022542	2		9940.ENSOARP00000019523	0.15926		9940.ENSOARP00000012572	628.367		9940.ENSOARP00000013325	5.41703		9940.ENSOARP00000020787	3469.82		9940.ENSOARP00000011568	0.2686	9940.ENSOARP00000009994	39272
9940.ENSOARP00000014344	104		9940.ENSOARP00000022336	0.4178		9940.ENSOARP00000006909	8		9940.ENSOARP00000001972	13		9940.ENSOARP00000013690	38.84		9940.ENSOARP00000001621	2		9940.ENSOARP00000019526	0.15926		9940.ENSOARP00000021813	628.333		9940.ENSOARP00000004630	5.41655		9940.ENSOARP00000020855	3461.14		9940.ENSOARP00000009651	0.26842	9940.ENSOARP00000003561	39194
9940.ENSOARP00000007515	102		9940.ENSOARP00000014561	0.4176		9940.ENSOARP00000013689	8		9940.ENSOARP00000017096	13		9940.ENSOARP00000013595	38.836		9940.ENSOARP00000003804	2		9940.ENSOARP00000005361	0.15926		9940.ENSOARP00000001464	628.233		9940.ENSOARP00000011059	5.41606		9940.ENSOARP00000012305	3460.59		9940.ENSOARP00000010939	0.26829	9940.ENSOARP00000010068	39186
9940.ENSOARP00000011575	98		9940.ENSOARP00000005726	0.41673		9940.ENSOARP00000016364	8		9940.ENSOARP00000021083	13		9940.ENSOARP00000016166	38.762		9940.ENSOARP00000014920	2		9940.ENSOARP00000005360	0.15926		9940.ENSOARP00000020083	628.217		9940.ENSOARP00000011293	5.41558		9940.ENSOARP00000020168	3452.62		9940.ENSOARP00000017204	0.26797	9940.ENSOARP00000014392	39026
9940.ENSOARP00000018652	98		9940.ENSOARP00000019910	0.41527		9940.ENSOARP00000011085	8		9940.ENSOARP00000005847	13		9940.ENSOARP00000022546	38.641		9940.ENSOARP00000020357	2		9940.ENSOARP00000004034	0.15926		9940.ENSOARP00000011131	628.217		9940.ENSOARP00000001708	5.4151		9940.ENSOARP00000013633	3446.91		9940.ENSOARP00000011537	0.26667	9940.ENSOARP00000010473	38968
9940.ENSOARP00000003218	96		9940.ENSOARP00000011162	0.41469		9940.ENSOARP00000001294	8		9940.ENSOARP00000002313	13		9940.ENSOARP00000010038	38.576		9940.ENSOARP00000006058	2		9940.ENSOARP00000010747	0.15926		9940.ENSOARP00000018703	628.133		9940.ENSOARP00000017372	5.41461		9940.ENSOARP00000013184	3443.04		9940.ENSOARP00000019840	0.26667	9940.ENSOARP00000003674	38952
9940.ENSOARP00000011154	95		9940.ENSOARP00000016281	0.41281		9940.ENSOARP00000022733	8		9940.ENSOARP00000000593	13		9940.ENSOARP00000012167	38.528		9940.ENSOARP00000000758	2		9940.ENSOARP00000006698	0.15926		9940.ENSOARP00000008343	628.067		9940.ENSOARP00000012603	5.41365		9940.ENSOARP00000003978	3437.53		9940.ENSOARP00000010722	0.26667	9940.ENSOARP00000021256	38922
9940.ENSOARP00000003106	94		9940.ENSOARP00000006873	0.41281		9940.ENSOARP00000000933	8		9940.ENSOARP00000003631	13		9940.ENSOARP00000001643	38.462		9940.ENSOARP00000013613	2		9940.ENSOARP00000010746	0.15926		9940.ENSOARP00000007700	627.75		9940.ENSOARP00000018703	5.41365		9940.ENSOARP00000001081	3430.29		9940.ENSOARP00000018207	0.26667	9940.ENSOARP00000022208	38916
9940.ENSOARP00000007370	92		9940.ENSOARP00000016376	0.4127		9940.ENSOARP00000000946	8		9940.ENSOARP00000007657	13		9940.ENSOARP00000021539	38.423		9940.ENSOARP00000006063	2		9940.ENSOARP00000006213	0.15926		9940.ENSOARP00000018334	627.7		9940.ENSOARP00000008210	5.41365		9940.ENSOARP00000014428	3425.52		9940.ENSOARP00000000919	0.26667	9940.ENSOARP00000015236	38726
9940.ENSOARP00000000956	89		9940.ENSOARP00000010722	0.41136		9940.ENSOARP00000014742	8		9940.ENSOARP00000006757	13		9940.ENSOARP00000015685	38.29		9940.ENSOARP00000007394	2		9940.ENSOARP00000008876	0.15926		9940.ENSOARP00000002590	627.483		9940.ENSOARP00000017529	5.41365		9940.ENSOARP00000021303	3419.78		9940.ENSOARP00000002748	0.26667	9940.ENSOARP00000013200	38716
9940.ENSOARP00000005386	89		9940.ENSOARP00000001851	0.40978		9940.ENSOARP00000007925	8		9940.ENSOARP00000001075	13		9940.ENSOARP00000007761	38.033		9940.ENSOARP00000006064	2		9940.ENSOARP00000006699	0.15926		9940.ENSOARP00000017413	627.417		9940.ENSOARP00000017397	5.41268		9940.ENSOARP00000006112	3419.74		9940.ENSOARP00000001851	0.26667	9940.ENSOARP00000003527	38620
9940.ENSOARP00000016299	89		9940.ENSOARP00000022381	0.40978		9940.ENSOARP00000001357	8		9940.ENSOARP00000013026	13		9940.ENSOARP00000006337	37.803		9940.ENSOARP00000019394	2		9940.ENSOARP00000006216	0.15926		9940.ENSOARP00000014494	627.4		9940.ENSOARP00000021999	5.4122		9940.ENSOARP00000009211	3405.92		9940.ENSOARP00000013843	0.26667	9940.ENSOARP00000020398	38612
9940.ENSOARP00000012382	88		9940.ENSOARP00000011085	0.4082		9940.ENSOARP00000019088	8		9940.ENSOARP00000005407	13		9940.ENSOARP00000022724	37.323		9940.ENSOARP00000010571	2		9940.ENSOARP00000021873	0.15926		9940.ENSOARP00000020802	627.317		9940.ENSOARP00000001687	5.41123		9940.ENSOARP00000004772	3402.66		9940.ENSOARP00000018384	0.26667	9940.ENSOARP00000006112	38432
9940.ENSOARP00000003562	86		9940.ENSOARP00000000946	0.4082		9940.ENSOARP00000015963	8		9940.ENSOARP00000015236	13		9940.ENSOARP00000016072	37.274		9940.ENSOARP00000012750	2		9940.ENSOARP00000021872	0.15926		9940.ENSOARP00000016143	627.2		9940.ENSOARP00000006757	5.41123		9940.ENSOARP00000019737	3396.68		9940.ENSOARP00000006337	0.26667	9940.ENSOARP00000018592	38342
9940.ENSOARP00000015996	86		9940.ENSOARP00000020927	0.4082		9940.ENSOARP00000012454	8		9940.ENSOARP00000017413	13		9940.ENSOARP00000013854	36.995		9940.ENSOARP00000004654	2		9940.ENSOARP00000022727	0.15926		9940.ENSOARP00000017539	627.2		9940.ENSOARP00000003752	5.41027		9940.ENSOARP00000002649	3388.57		9940.ENSOARP00000021980	0.26667	9940.ENSOARP00000001278	38248
9940.ENSOARP00000022519	86		9940.ENSOARP00000015236	0.4082		9940.ENSOARP00000007515	8		9940.ENSOARP00000006016	13		9940.ENSOARP00000011460	36.968		9940.ENSOARP00000005993	2		9940.ENSOARP00000016041	0.15926		9940.ENSOARP00000011085	627.117		9940.ENSOARP00000019543	5.40978		9940.ENSOARP00000007657	3387.71		9940.ENSOARP00000010473	0.26667	9940.ENSOARP00000011035	38182
9940.ENSOARP00000000863	83		9940.ENSOARP00000020584	0.40764		9940.ENSOARP00000018602	8		9940.ENSOARP00000009547	13		9940.ENSOARP00000021135	36.876		9940.ENSOARP00000004665	2		9940.ENSOARP00000017372	0.15926		9940.ENSOARP00000016457	627.067		9940.ENSOARP00000016457	5.4093		9940.ENSOARP00000000379	3384.9		9940.ENSOARP00000021093	0.26667	9940.ENSOARP00000004684	38180
9940.ENSOARP00000003639	83		9940.ENSOARP00000018120	0.40573		9940.ENSOARP00000020927	8		9940.ENSOARP00000002909	13		9940.ENSOARP00000012318	36.808		9940.ENSOARP00000010077	2		9940.ENSOARP00000016048	0.15926		9940.ENSOARP00000007494	626.8		9940.ENSOARP00000022208	5.40882		9940.ENSOARP00000017475	3374.01		9940.ENSOARP00000013010	0.26667	9940.ENSOARP00000010574	38100
9940.ENSOARP00000001294	81		9940.ENSOARP00000011258	0.40573		9940.ENSOARP00000002254	8		9940.ENSOARP00000020765	13		9940.ENSOARP00000011098	36.772		9940.ENSOARP00000000270	2		9940.ENSOARP00000017376	0.15926		9940.ENSOARP00000021539	626.7		9940.ENSOARP00000011154	5.40833		9940.ENSOARP00000011085	3371.64		9940.ENSOARP00000022381	0.26667	9940.ENSOARP00000006639	37946
9940.ENSOARP00000012154	81		9940.ENSOARP00000021873	0.4054		9940.ENSOARP00000006333	8		9940.ENSOARP00000011451	13		9940.ENSOARP00000005143	36.661		9940.ENSOARP00000006811	2		9940.ENSOARP00000022724	0.15926		9940.ENSOARP00000017389	626.683		9940.ENSOARP00000015632	5.40737		9940.ENSOARP00000001940	3369.68		9940.ENSOARP00000004584	0.26667	9940.ENSOARP00000012467	37866
9940.ENSOARP00000013293	80		9940.ENSOARP00000005993	0.4054		9940.ENSOARP00000002871	8		9940.ENSOARP00000014926	13		9940.ENSOARP00000013692	36.528		9940.ENSOARP00000000276	2		9940.ENSOARP00000010741	0.15926		9940.ENSOARP00000004801	626.617		9940.ENSOARP00000007155	5.40688		9940.ENSOARP00000001830	3362.39		9940.ENSOARP00000018493	0.26667	9940.ENSOARP00000013633	37850
9940.ENSOARP00000002313	80		9940.ENSOARP00000013352	0.40493		9940.ENSOARP00000010477	8		9940.ENSOARP00000005922	13		9940.ENSOARP00000012894	36.38		9940.ENSOARP00000018823	2		9940.ENSOARP00000019559	0.15926		9940.ENSOARP00000022653	626.567		9940.ENSOARP00000020802	5.4064		9940.ENSOARP00000006216	3356.91		9940.ENSOARP00000018461	0.26667	9940.ENSOARP00000005788	37832
9940.ENSOARP00000003742	79		9940.ENSOARP00000009651	0.40477		9940.ENSOARP00000009483	8		9940.ENSOARP00000020728	13		9940.ENSOARP00000012382	36.303		9940.ENSOARP00000014465	2		9940.ENSOARP00000000919	0.15926		9940.ENSOARP00000015963	626.5		9940.ENSOARP00000013438	5.4064		9940.ENSOARP00000003611	3353.06		9940.ENSOARP00000011471	0.26667	9940.ENSOARP00000005959	37818
9940.ENSOARP00000015399	79		9940.ENSOARP00000009971	0.40402		9940.ENSOARP00000001472	8		9940.ENSOARP00000019737	13		9940.ENSOARP00000020010	36.295		9940.ENSOARP00000004647	2		9940.ENSOARP00000009752	0.15926		9940.ENSOARP00000021895	626.45		9940.ENSOARP00000002590	5.40592		9940.ENSOARP00000020124	3340.67		9940.ENSOARP00000000775	0.26667	9940.ENSOARP00000008785	37726
9940.ENSOARP00000002667	78		9940.ENSOARP00000022203	0.40369		9940.ENSOARP00000016966	8		9940.ENSOARP00000004688	13		9940.ENSOARP00000020608	36.267		9940.ENSOARP00000015306	2		9940.ENSOARP00000016031	0.15926		9940.ENSOARP00000001708	626.433		9940.ENSOARP00000009704	5.40544		9940.ENSOARP00000007155	3333.68		9940.ENSOARP00000001113	0.26667	9940.ENSOARP00000007677	37596
9940.ENSOARP00000008654	78		9940.ENSOARP00000012882	0.40346		9940.ENSOARP00000020608	8		9940.ENSOARP00000008344	12		9940.ENSOARP00000010309	36.257		9940.ENSOARP00000005944	2		9940.ENSOARP00000022714	0.15926		9940.ENSOARP00000007155	626.317		9940.ENSOARP00000008115	5.40495		9940.ENSOARP00000006027	3328.99		9940.ENSOARP00000017580	0.26667	9940.ENSOARP00000017745	37586
9940.ENSOARP00000006457	77		9940.ENSOARP00000018385	0.40304		9940.ENSOARP00000001081	8		9940.ENSOARP00000003061	12		9940.ENSOARP00000011170	36.249		9940.ENSOARP00000014887	2		9940.ENSOARP00000017368	0.15926		9940.ENSOARP00000006258	626.283		9940.ENSOARP00000021101	5.40495		9940.ENSOARP00000002051	3319.97		9940.ENSOARP00000019740	0.26667	9940.ENSOARP00000006079	37512
9940.ENSOARP00000022779	75		9940.ENSOARP00000006114	0.40246		9940.ENSOARP00000015236	8		9940.ENSOARP00000002638	12		9940.ENSOARP00000001941	36.156		9940.ENSOARP00000022498	2		9940.ENSOARP00000019543	0.15926		9940.ENSOARP00000015632	625.967		9940.ENSOARP00000010958	5.40495		9940.ENSOARP00000013829	3319.08		9940.ENSOARP00000021535	0.26418	9940.ENSOARP00000009897	37452
9940.ENSOARP00000001645	75		9940.ENSOARP00000015945	0.40246		9940.ENSOARP00000009520	8		9940.ENSOARP00000012381	12		9940.ENSOARP00000021281	35.931		9940.ENSOARP00000005959	2		9940.ENSOARP00000016035	0.15926		9940.ENSOARP00000022208	625.933		9940.ENSOARP00000007494	5.40447		9940.ENSOARP00000017436	3307.72		9940.ENSOARP00000010972	0.26407	9940.ENSOARP00000014107	37390
9940.ENSOARP00000019220	74		9940.ENSOARP00000013413	0.40246		9940.ENSOARP00000021672	8		9940.ENSOARP00000016758	12		9940.ENSOARP00000014742	35.86		9940.ENSOARP00000003742	2		9940.ENSOARP00000009744	0.15926		9940.ENSOARP00000011770	625.867		9940.ENSOARP00000014121	5.40447		9940.ENSOARP00000010038	3305.45		9940.ENSOARP00000006943	0.26381	9940.ENSOARP00000010652	37374
9940.ENSOARP00000021448	73		9940.ENSOARP00000018298	0.40246		9940.ENSOARP00000018496	8		9940.ENSOARP00000006909	12		9940.ENSOARP00000007154	35.833		9940.ENSOARP00000000238	2		9940.ENSOARP00000014727	0.15926		9940.ENSOARP00000006757	625.867		9940.ENSOARP00000011545	5.40399		9940.ENSOARP00000009966	3304.14		9940.ENSOARP00000011227	0.26211	9940.ENSOARP00000013058	37288
9940.ENSOARP00000004665	73		9940.ENSOARP00000002667	0.40246		9940.ENSOARP00000020336	8		9940.ENSOARP00000018526	12		9940.ENSOARP00000001192	35.621		9940.ENSOARP00000003746	2		9940.ENSOARP00000016905	0.15926		9940.ENSOARP00000010747	625.833		9940.ENSOARP00000020124	5.40399		9940.ENSOARP00000008218	3287.99		9940.ENSOARP00000003131	0.25833	9940.ENSOARP00000016758	37274
9940.ENSOARP00000001051	71		9940.ENSOARP00000005944	0.40246		9940.ENSOARP00000021615	8		9940.ENSOARP00000016072	12		9940.ENSOARP00000006424	35.615		9940.ENSOARP00000001566	2		9940.ENSOARP00000002753	0.15926		9940.ENSOARP00000009514	625.783		9940.ENSOARP00000005798	5.40399		9940.ENSOARP00000003781	3272.65		9940.ENSOARP00000011162	0.25806	9940.ENSOARP00000016486	37248
9940.ENSOARP00000003576	70		9940.ENSOARP00000000238	0.40246		9940.ENSOARP00000010958	8		9940.ENSOARP00000019588	12		9940.ENSOARP00000006639	35.58		9940.ENSOARP00000013572	2		9940.ENSOARP00000020168	0.15926		9940.ENSOARP00000017529	625.733		9940.ENSOARP00000021539	5.4035		9940.ENSOARP00000016574	3261.59		9940.ENSOARP00000008738	0.25798	9940.ENSOARP00000007642	37066
9940.ENSOARP00000011451	70		9940.ENSOARP00000003374	0.40246		9940.ENSOARP00000021608	8		9940.ENSOARP00000010727	12		9940.ENSOARP00000006216	35.519		9940.ENSOARP00000009079	2		9940.ENSOARP00000004932	0.15926		9940.ENSOARP00000013014	625.667		9940.ENSOARP00000017539	5.4035		9940.ENSOARP00000000919	3257.45		9940.ENSOARP00000019651	0.25758	9940.ENSOARP00000017297	36908
9940.ENSOARP00000019651	68		9940.ENSOARP00000005053	0.40214		9940.ENSOARP00000007307	8		9940.ENSOARP00000004034	12		9940.ENSOARP00000000747	35.515		9940.ENSOARP00000017935	2		9940.ENSOARP00000003608	0.15926		9940.ENSOARP00000021361	625.65		9940.ENSOARP00000010195	5.40302		9940.ENSOARP00000012513	3255.86		9940.ENSOARP00000011258	0.25758	9940.ENSOARP00000014428	36822
9940.ENSOARP00000003760	68		9940.ENSOARP00000016754	0.40043		9940.ENSOARP00000018461	8		9940.ENSOARP00000022727	12		9940.ENSOARP00000009846	35.368		9940.ENSOARP00000011398	2		9940.ENSOARP00000008060	0.15926		9940.ENSOARP00000016299	625.633		9940.ENSOARP00000004185	5.40302		9940.ENSOARP00000004161	3241.52		9940.ENSOARP00000021615	0.25758	9940.ENSOARP00000019737	36776
9940.ENSOARP00000008036	67		9940.ENSOARP00000008814	0.39949		9940.ENSOARP00000020357	8		9940.ENSOARP00000014710	12		9940.ENSOARP00000004317	35.225		9940.ENSOARP00000012230	2		9940.ENSOARP00000011210	0.15926		9940.ENSOARP00000002291	625.417		9940.ENSOARP00000006516	5.40254		9940.ENSOARP00000014132	3227.39		9940.ENSOARP00000012829	0.25714	9940.ENSOARP00000017397	36490
9940.ENSOARP00000004647	67		9940.ENSOARP00000013320	0.3985		9940.ENSOARP00000000782	8		9940.ENSOARP00000014742	12		9940.ENSOARP00000016443	35.221		9940.ENSOARP00000014417	2		9940.ENSOARP00000016903	0.15926		9940.ENSOARP00000007070	625.333		9940.ENSOARP00000012318	5.40254		9940.ENSOARP00000020208	3219.2		9940.ENSOARP00000018527	0.25714	9940.ENSOARP00000015606	36450
9940.ENSOARP00000001192	67		9940.ENSOARP00000018634	0.39708		9940.ENSOARP00000010574	8		9940.ENSOARP00000012526	12		9940.ENSOARP00000013673	35.168		9940.ENSOARP00000010054	2		9940.ENSOARP00000008065	0.15926		9940.ENSOARP00000011545	625.333		9940.ENSOARP00000004659	5.40254		9940.ENSOARP00000017572	3218.9		9940.ENSOARP00000012318	0.25714	9940.ENSOARP00000011398	36334
9940.ENSOARP00000012381	66		9940.ENSOARP00000004372	0.39667		9940.ENSOARP00000006813	8		9940.ENSOARP00000012513	12		9940.ENSOARP00000000602	35.12		9940.ENSOARP00000002071	2		9940.ENSOARP00000000582	0.15926		9940.ENSOARP00000001192	625.333		9940.ENSOARP00000016905	5.40205		9940.ENSOARP00000006178	3218.2		9940.ENSOARP00000019910	0.25621	9940.ENSOARP00000006296	36326
9940.ENSOARP00000021539	66		9940.ENSOARP00000007494	0.39597		9940.ENSOARP00000012284	8		9940.ENSOARP00000001357	12		9940.ENSOARP00000002638	35.071		9940.ENSOARP00000013193	2		9940.ENSOARP00000013869	0.15926		9940.ENSOARP00000003131	625.3		9940.ENSOARP00000016299	5.40157		9940.ENSOARP00000011035	3217.55		9940.ENSOARP00000013352	0.25616	9940.ENSOARP00000000854	36172
9940.ENSOARP00000020168	65		9940.ENSOARP00000019273	0.39597		9940.ENSOARP00000001573	8		9940.ENSOARP00000011154	12		9940.ENSOARP00000006047	34.837		9940.ENSOARP00000019737	2		9940.ENSOARP00000001433	0.15926		9940.ENSOARP00000000956	625.283		9940.ENSOARP00000003760	5.40157		9940.ENSOARP00000022775	3215.77		9940.ENSOARP00000018634	0.25538	9940.ENSOARP00000019088	36082
9940.ENSOARP00000013673	63		9940.ENSOARP00000014798	0.39543		9940.ENSOARP00000004233	8		9940.ENSOARP00000019927	12		9940.ENSOARP00000006213	34.743		9940.ENSOARP00000007770	2		9940.ENSOARP00000001432	0.15926		9940.ENSOARP00000003760	625.267		9940.ENSOARP00000014500	5.40109		9940.ENSOARP00000006079	3214.85		9940.ENSOARP00000014638	0.25519	9940.ENSOARP00000009429	35988
9940.ENSOARP00000004034	63		9940.ENSOARP00000005922	0.39514		9940.ENSOARP00000002066	8		9940.ENSOARP00000019651	12		9940.ENSOARP00000001211	34.655		9940.ENSOARP00000017572	2		9940.ENSOARP00000003611	0.15926		9940.ENSOARP00000006502	625.217		9940.ENSOARP00000015121	5.40012		9940.ENSOARP00000015608	3211.98		9940.ENSOARP00000006035	0.25455	9940.ENSOARP00000009211	35912
9940.ENSOARP00000000379	62		9940.ENSOARP00000003041	0.39466		9940.ENSOARP00000010933	8		9940.ENSOARP00000019658	12		9940.ENSOARP00000021746	34.616		9940.ENSOARP00000019755	2		9940.ENSOARP00000022337	0.15926		9940.ENSOARP00000021101	625.15		9940.ENSOARP00000021599	5.39916		9940.ENSOARP00000015920	3209.39		9940.ENSOARP00000002817	0.2541	9940.ENSOARP00000008905	35806
9940.ENSOARP00000020936	61		9940.ENSOARP00000009096	0.3906		9940.ENSOARP00000019740	8		9940.ENSOARP00000008516	12		9940.ENSOARP00000001898	34.466		9940.ENSOARP00000020743	2		9940.ENSOARP00000001430	0.15926		9940.ENSOARP00000003752	625.1		9940.ENSOARP00000007154	5.39867		9940.ENSOARP00000021649	3206.5		9940.ENSOARP00000012882	0.25354	9940.ENSOARP00000011063	35802
9940.ENSOARP00000019737	61		9940.ENSOARP00000005778	0.39027		9940.ENSOARP00000004219	8		9940.ENSOARP00000010863	12		9940.ENSOARP00000017747	34.453		9940.ENSOARP00000016247	2		9940.ENSOARP00000021486	0.15926		9940.ENSOARP00000014500	625.083		9940.ENSOARP00000021361	5.39722		9940.ENSOARP00000018159	3197.69		9940.ENSOARP00000009704	0.25275	9940.ENSOARP00000019053	35790
9940.ENSOARP00000021672	60		9940.ENSOARP00000021538	0.38946		9940.ENSOARP00000012828	7		9940.ENSOARP00000016157	12		9940.ENSOARP00000001243	34.433		9940.ENSOARP00000006424	2		9940.ENSOARP00000019173	0.15926		9940.ENSOARP00000003989	625.067		9940.ENSOARP00000011085	5.39722		9940.ENSOARP00000007220	3190.69		9940.ENSOARP00000019476	0.25263	9940.ENSOARP00000012085	35760
9940.ENSOARP00000002590	59		9940.ENSOARP00000011059	0.38896		9940.ENSOARP00000012829	7		9940.ENSOARP00000009019	12		9940.ENSOARP00000005197	34.115		9940.ENSOARP00000019740	2		9940.ENSOARP00000019174	0.15926		9940.ENSOARP00000011154	625.017		9940.ENSOARP00000001464	5.39722		9940.ENSOARP00000008439	3179.62		9940.ENSOARP00000021872	0.25138	9940.ENSOARP00000018334	35698
9940.ENSOARP00000008663	59		9940.ENSOARP00000014574	0.38896		9940.ENSOARP00000008344	7		9940.ENSOARP00000002361	12		9940.ENSOARP00000011059	34.113		9940.ENSOARP00000012294	2		9940.ENSOARP00000020152	0.15926		9940.ENSOARP00000008115	625.017		9940.ENSOARP00000002291	5.39626		9940.ENSOARP00000017824	3163.23		9940.ENSOARP00000001708	0.25	9940.ENSOARP00000017389	35674
9940.ENSOARP00000021093	58		9940.ENSOARP00000009181	0.38896		9940.ENSOARP00000006114	7		9940.ENSOARP00000011258	12		9940.ENSOARP00000017978	34.078		9940.ENSOARP00000017504	2		9940.ENSOARP00000022331	0.15926		9940.ENSOARP00000008663	625		9940.ENSOARP00000008663	5.39626		9940.ENSOARP00000017122	3149.69		9940.ENSOARP00000002581	0.25	9940.ENSOARP00000001620	35396
9940.ENSOARP00000020336	58		9940.ENSOARP00000014185	0.38896		9940.ENSOARP00000019411	7		9940.ENSOARP00000015280	12		9940.ENSOARP00000020765	34.07		9940.ENSOARP00000018868	2		9940.ENSOARP00000010356	0.15926		9940.ENSOARP00000003631	624.95		9940.ENSOARP00000010747	5.39287		9940.ENSOARP00000006633	3128.4		9940.ENSOARP00000012347	0.25	9940.ENSOARP00000004412	35386
9940.ENSOARP00000018526	56		9940.ENSOARP00000016401	0.38896		9940.ENSOARP00000015043	7		9940.ENSOARP00000015685	12		9940.ENSOARP00000020858	34.065		9940.ENSOARP00000013166	2		9940.ENSOARP00000014710	0.15926		9940.ENSOARP00000017372	624.9		9940.ENSOARP00000021135	5.39287		9940.ENSOARP00000006632	3126.15		9940.ENSOARP00000002531	0.25	9940.ENSOARP00000013604	35368
9940.ENSOARP00000012526	56		9940.ENSOARP00000012467	0.38896		9940.ENSOARP00000012805	7		9940.ENSOARP00000017417	12		9940.ENSOARP00000022820	33.972		9940.ENSOARP00000012826	1		9940.ENSOARP00000012535	0.15926		9940.ENSOARP00000014121	624.8		9940.ENSOARP00000000238	5.39287		9940.ENSOARP00000006977	3119.54		9940.ENSOARP00000012504	0.25	9940.ENSOARP00000010038	35328
9940.ENSOARP00000021242	56		9940.ENSOARP00000011734	0.38896		9940.ENSOARP00000021746	7		9940.ENSOARP00000002923	12		9940.ENSOARP00000011451	33.949		9940.ENSOARP00000017282	1		9940.ENSOARP00000010353	0.15926		9940.ENSOARP00000018107	624.617		9940.ENSOARP00000001192	5.39287		9940.ENSOARP00000002449	3117.05		9940.ENSOARP00000018623	0.25	9940.ENSOARP00000002700	35270
9940.ENSOARP00000018038	56		9940.ENSOARP00000013470	0.38896		9940.ENSOARP00000020898	7		9940.ENSOARP00000021649	12		9940.ENSOARP00000003631	33.948		9940.ENSOARP00000017280	1		9940.ENSOARP00000021030	0.15926		9940.ENSOARP00000016905	624.217		9940.ENSOARP00000014341	5.39191		9940.ENSOARP00000015399	3114.93		9940.ENSOARP00000012589	0.25	9940.ENSOARP00000022724	35230
9940.ENSOARP00000020060	55		9940.ENSOARP00000013479	0.38896		9940.ENSOARP00000021372	7		9940.ENSOARP00000020336	12		9940.ENSOARP00000018527	33.87		9940.ENSOARP00000018120	1		9940.ENSOARP00000008039	0.15926		9940.ENSOARP00000006729	624.217		9940.ENSOARP00000003631	5.39191		9940.ENSOARP00000006063	3108.98		9940.ENSOARP00000008677	0.25	9940.ENSOARP00000007452	34834
9940.ENSOARP00000001771	55		9940.ENSOARP00000002361	0.38896		9940.ENSOARP00000002638	7		9940.ENSOARP00000021615	12		9940.ENSOARP00000012893	33.855		9940.ENSOARP00000001708	1		9940.ENSOARP00000001881	0.15926		9940.ENSOARP00000005739	624.167		9940.ENSOARP00000015963	5.39143		9940.ENSOARP00000021915	3103.23		9940.ENSOARP00000009077	0.25	9940.ENSOARP00000000782	34798
9940.ENSOARP00000008391	55		9940.ENSOARP00000007657	0.38896		9940.ENSOARP00000004821	7		9940.ENSOARP00000010958	12		9940.ENSOARP00000015632	33.672		9940.ENSOARP00000010635	1		9940.ENSOARP00000013413	0.15926		9940.ENSOARP00000010958	624.083		9940.ENSOARP00000018758	5.39094		9940.ENSOARP00000010903	3100.24		9940.ENSOARP00000008623	0.25	9940.ENSOARP00000012513	34644
9940.ENSOARP00000004317	55		9940.ENSOARP00000008673	0.38896		9940.ENSOARP00000015945	7		9940.ENSOARP00000008663	12		9940.ENSOARP00000016553	33.576		9940.ENSOARP00000015090	1		9940.ENSOARP00000014742	0.15926		9940.ENSOARP00000006639	624.05		9940.ENSOARP00000016486	5.38998		9940.ENSOARP00000017799	3096.25		9940.ENSOARP00000016282	0.24901	9940.ENSOARP00000007726	34554
9940.ENSOARP00000016443	55		9940.ENSOARP00000019357	0.38896		9940.ENSOARP00000010200	7		9940.ENSOARP00000006457	12		9940.ENSOARP00000018493	33.29		9940.ENSOARP00000021763	1		9940.ENSOARP00000001898	0.15926		9940.ENSOARP00000021135	623.717		9940.ENSOARP00000006258	5.38901		9940.ENSOARP00000001645	3084.18		9940.ENSOARP00000016369	0.24837	9940.ENSOARP00000001051	34474
9940.ENSOARP00000018422	55		9940.ENSOARP00000009975	0.38896		9940.ENSOARP00000009686	7		9940.ENSOARP00000019316	12		9940.ENSOARP00000018289	33.242		9940.ENSOARP00000021762	1		9940.ENSOARP00000022353	0.15926		9940.ENSOARP00000010195	623.367		9940.ENSOARP00000003674	5.38901		9940.ENSOARP00000008343	3074.72		9940.ENSOARP00000013595	0.24837	9940.ENSOARP00000002649	34470
9940.ENSOARP00000013413	54		9940.ENSOARP00000002094	0.38896		9940.ENSOARP00000002593	7		9940.ENSOARP00000021256	12		9940.ENSOARP00000011850	33.166		9940.ENSOARP00000020430	1		9940.ENSOARP00000002748	0.15926		9940.ENSOARP00000013277	623.1		9940.ENSOARP00000005749	5.38804		9940.ENSOARP00000012620	3072.9		9940.ENSOARP00000008210	0.24811	9940.ENSOARP00000010571	34342
9940.ENSOARP00000005739	54		9940.ENSOARP00000013557	0.38896		9940.ENSOARP00000012381	7		9940.ENSOARP00000003852	12		9940.ENSOARP00000017268	33.132		9940.ENSOARP00000019450	1		9940.ENSOARP00000009340	0.15926		9940.ENSOARP00000017978	623.1		9940.ENSOARP00000012589	5.38804		9940.ENSOARP00000016330	3059.6		9940.ENSOARP00000017436	0.24762	9940.ENSOARP00000000919	34240
9940.ENSOARP00000000485	54		9940.ENSOARP00000002425	0.38896		9940.ENSOARP00000015884	7		9940.ENSOARP00000012775	12		9940.ENSOARP00000011537	32.987		9940.ENSOARP00000022615	1		9940.ENSOARP00000008013	0.15926		9940.ENSOARP00000022266	623.033		9940.ENSOARP00000013277	5.38756		9940.ENSOARP00000013711	3056.57		9940.ENSOARP00000014621	0.24745	9940.ENSOARP00000001915	34118
9940.ENSOARP00000014243	54		9940.ENSOARP00000020398	0.38864		9940.ENSOARP00000014107	7		9940.ENSOARP00000021691	12		9940.ENSOARP00000020060	32.79		9940.ENSOARP00000010632	1		9940.ENSOARP00000012504	0.15926		9940.ENSOARP00000001941	622.683		9940.ENSOARP00000017389	5.38756		9940.ENSOARP00000010574	3056.35		9940.ENSOARP00000017315	0.24561	9940.ENSOARP00000018758	33792
9940.ENSOARP00000011293	54		9940.ENSOARP00000017389	0.38858		9940.ENSOARP00000003439	7		9940.ENSOARP00000020357	12		9940.ENSOARP00000014303	32.728		9940.ENSOARP00000009640	1		9940.ENSOARP00000020124	0.15926		9940.ENSOARP00000015121	622.267		9940.ENSOARP00000011770	5.38756		9940.ENSOARP00000017297	3054.68		9940.ENSOARP00000007394	0.24516	9940.ENSOARP00000005993	33672
9940.ENSOARP00000006035	54		9940.ENSOARP00000016509	0.38858		9940.ENSOARP00000013673	7		9940.ENSOARP00000000782	12		9940.ENSOARP00000005407	32.656		9940.ENSOARP00000022644	1		9940.ENSOARP00000022302	0.15926		9940.ENSOARP00000012603	622.267		9940.ENSOARP00000006729	5.38756		9940.ENSOARP00000021615	3054.5		9940.ENSOARP00000017282	0.24444	9940.ENSOARP00000007133	33382
9940.ENSOARP00000006148	53		9940.ENSOARP00000010773	0.38857		9940.ENSOARP00000002535	7		9940.ENSOARP00000008271	12		9940.ENSOARP00000002593	32.654		9940.ENSOARP00000017297	1		9940.ENSOARP00000000533	0.15926		9940.ENSOARP00000020955	622.083		9940.ENSOARP00000014494	5.38756		9940.ENSOARP00000019740	3054.41		9940.ENSOARP00000018298	0.24444	9940.ENSOARP00000006258	33378
9940.ENSOARP00000021737	53		9940.ENSOARP00000015920	0.38662		9940.ENSOARP00000006559	7		9940.ENSOARP00000005979	12		9940.ENSOARP00000021218	32.625		9940.ENSOARP00000018145	1		9940.ENSOARP00000019141	0.15926		9940.ENSOARP00000005386	621.933		9940.ENSOARP00000003561	5.38708		9940.ENSOARP00000022336	3035.22		9940.ENSOARP00000000485	0.24444	9940.ENSOARP00000022353	33082
9940.ENSOARP00000016784	53		9940.ENSOARP00000000684	0.38319		9940.ENSOARP00000017641	7		9940.ENSOARP00000021176	12		9940.ENSOARP00000013557	32.596		9940.ENSOARP00000012841	1		9940.ENSOARP00000018286	0.15926		9940.ENSOARP00000003674	621.767		9940.ENSOARP00000005739	5.38708		9940.ENSOARP00000003561	3027.19		9940.ENSOARP00000018602	0.24444	9940.ENSOARP00000016059	32982
9940.ENSOARP00000010356	53		9940.ENSOARP00000015742	0.38288		9940.ENSOARP00000021407	7		9940.ENSOARP00000015750	12		9940.ENSOARP00000009884	32.562		9940.ENSOARP00000000849	1		9940.ENSOARP00000019137	0.15926		9940.ENSOARP00000014341	621.667		9940.ENSOARP00000017978	5.38708		9940.ENSOARP00000011398	3025.92		9940.ENSOARP00000012603	0.24444	9940.ENSOARP00000000672	32748
9940.ENSOARP00000021923	53		9940.ENSOARP00000008210	0.38191		9940.ENSOARP00000018679	7		9940.ENSOARP00000015399	12		9940.ENSOARP00000018231	32.519		9940.ENSOARP00000010652	1		9940.ENSOARP00000019138	0.15926		9940.ENSOARP00000022135	621.283		9940.ENSOARP00000021176	5.38708		9940.ENSOARP00000019088	3025.03		9940.ENSOARP00000006729	0.24444	9940.ENSOARP00000009006	32714
9940.ENSOARP00000012230	53		9940.ENSOARP00000015996	0.38186		9940.ENSOARP00000005360	7		9940.ENSOARP00000018422	12		9940.ENSOARP00000008115	32.356		9940.ENSOARP00000009663	1		9940.ENSOARP00000009333	0.15926		9940.ENSOARP00000002298	621.25		9940.ENSOARP00000003131	5.38659		9940.ENSOARP00000019022	3019.58		9940.ENSOARP00000020194	0.24444	9940.ENSOARP00000019768	32680
9940.ENSOARP00000001708	52		9940.ENSOARP00000010863	0.38186		9940.ENSOARP00000010741	7		9940.ENSOARP00000012828	11		9940.ENSOARP00000015392	32.31		9940.ENSOARP00000011937	1		9940.ENSOARP00000013829	0.15926		9940.ENSOARP00000016486	621.183		9940.ENSOARP00000006639	5.38515		9940.ENSOARP00000006501	3016.12		9940.ENSOARP00000005944	0.24444	9940.ENSOARP00000012454	32658
9940.ENSOARP00000002531	52		9940.ENSOARP00000009233	0.38125		9940.ENSOARP00000013413	7		9940.ENSOARP00000018120	11		9940.ENSOARP00000002032	32.306		9940.ENSOARP00000007446	1		9940.ENSOARP00000012977	0.15926		9940.ENSOARP00000007154	621.05		9940.ENSOARP00000003989	5.38418		9940.ENSOARP00000022733	2997.26		9940.ENSOARP00000017508	0.24444	9940.ENSOARP00000010477	32658
9940.ENSOARP00000008065	52		9940.ENSOARP00000016061	0.38056		9940.ENSOARP00000018289	7		9940.ENSOARP00000018139	11		9940.ENSOARP00000003439	32.013		9940.ENSOARP00000021737	1		9940.ENSOARP00000012978	0.15926		9940.ENSOARP00000011098	621.017		9940.ENSOARP00000018107	5.3837		9940.ENSOARP00000012742	2982.23		9940.ENSOARP00000017124	0.2437	9940.ENSOARP00000002313	32596
9940.ENSOARP00000002254	52		9940.ENSOARP00000009878	0.38056		9940.ENSOARP00000022779	7		9940.ENSOARP00000020898	11		9940.ENSOARP00000016061	31.836		9940.ENSOARP00000017230	1		9940.ENSOARP00000008029	0.15926		9940.ENSOARP00000003561	621		9940.ENSOARP00000007657	5.3837		9940.ENSOARP00000012730	2970.52		9940.ENSOARP00000005847	0.24359	9940.ENSOARP00000016092	32300
9940.ENSOARP00000004151	52		9940.ENSOARP00000007886	0.38051		9940.ENSOARP00000013854	7		9940.ENSOARP00000007068	11		9940.ENSOARP00000022331	31.818		9940.ENSOARP00000019411	1		9940.ENSOARP00000000542	0.15926		9940.ENSOARP00000005749	620.967		9940.ENSOARP00000005386	5.38273		9940.ENSOARP00000012381	2962.44		9940.ENSOARP00000013937	0.24275	9940.ENSOARP00000020390	32218
9940.ENSOARP00000001046	52		9940.ENSOARP00000020282	0.38051		9940.ENSOARP00000007155	7		9940.ENSOARP00000020060	11		9940.ENSOARP00000016157	31.8		9940.ENSOARP00000017239	1		9940.ENSOARP00000001872	0.15926		9940.ENSOARP00000016608	620.95		9940.ENSOARP00000007881	5.38225		9940.ENSOARP00000016774	2951.02		9940.ENSOARP00000010863	0.24242	9940.ENSOARP00000020936	32212
9940.ENSOARP00000022724	51		9940.ENSOARP00000017436	0.38051		9940.ENSOARP00000018298	7		9940.ENSOARP00000007070	11		9940.ENSOARP00000004055	31.726		9940.ENSOARP00000017238	1		9940.ENSOARP00000020113	0.15926		9940.ENSOARP00000021599	620.733		9940.ENSOARP00000002298	5.38128		9940.ENSOARP00000010536	2942.66		9940.ENSOARP00000006811	0.24242	9940.ENSOARP00000019927	32210
9940.ENSOARP00000010863	51		9940.ENSOARP00000015862	0.38039		9940.ENSOARP00000006600	7		9940.ENSOARP00000013775	11		9940.ENSOARP00000002897	31.452		9940.ENSOARP00000003092	1		9940.ENSOARP00000021443	0.15926		9940.ENSOARP00000016867	620.717		9940.ENSOARP00000014395	5.38031		9940.ENSOARP00000021379	2940.79		9940.ENSOARP00000021991	0.24176	9940.ENSOARP00000004630	32196
9940.ENSOARP00000015236	51		9940.ENSOARP00000013277	0.38039		9940.ENSOARP00000013319	7		9940.ENSOARP00000004801	11		9940.ENSOARP00000018751	31.392		9940.ENSOARP00000006127	1		9940.ENSOARP00000022775	0.15926		9940.ENSOARP00000012589	620.6		9940.ENSOARP00000017508	5.38031		9940.ENSOARP00000016092	2920.71		9940.ENSOARP00000001051	0.24176	9940.ENSOARP00000001211	32042
9940.ENSOARP00000011810	51		9940.ENSOARP00000011198	0.38039		9940.ENSOARP00000014669	7		9940.ENSOARP00000009699	11		9940.ENSOARP00000015888	31.374		9940.ENSOARP00000008308	1		9940.ENSOARP00000001876	0.15926		9940.ENSOARP00000009651	620.583		9940.ENSOARP00000022135	5.37935		9940.ENSOARP00000022288	2915.84		9940.ENSOARP00000004654	0.24176	9940.ENSOARP00000016517	31974
9940.ENSOARP00000011085	50		9940.ENSOARP00000005914	0.38039		9940.ENSOARP00000002667	7		9940.ENSOARP00000009686	11		9940.ENSOARP00000004233	31.27		9940.ENSOARP00000015043	1		9940.ENSOARP00000021441	0.15926		9940.ENSOARP00000005798	620.533		9940.ENSOARP00000009320	5.37935		9940.ENSOARP00000012504	2914.47		9940.ENSOARP00000016903	0.24167	9940.ENSOARP00000019524	31956
9940.ENSOARP00000011188	50		9940.ENSOARP00000002842	0.38039		9940.ENSOARP00000007961	7		9940.ENSOARP00000020010	11		9940.ENSOARP00000012467	31.005		9940.ENSOARP00000014195	1		9940.ENSOARP00000001874	0.15926		9940.ENSOARP00000004659	620.367		9940.ENSOARP00000016867	5.37838		9940.ENSOARP00000015684	2908.32		9940.ENSOARP00000016358	0.24157	9940.ENSOARP00000016859	31874
9940.ENSOARP00000001665	50		9940.ENSOARP00000008115	0.38039		9940.ENSOARP00000013387	7		9940.ENSOARP00000011545	11		9940.ENSOARP00000017539	30.974		9940.ENSOARP00000004392	1		9940.ENSOARP00000021448	0.15926		9940.ENSOARP00000021176	620.267		9940.ENSOARP00000013014	5.37838		9940.ENSOARP00000015632	2887.94		9940.ENSOARP00000009977	0.23908	9940.ENSOARP00000006632	31864
9940.ENSOARP00000020406	49		9940.ENSOARP00000014081	0.38039		9940.ENSOARP00000020936	7		9940.ENSOARP00000002590	11		9940.ENSOARP00000002909	30.924		9940.ENSOARP00000003064	1		9940.ENSOARP00000022779	0.15926		9940.ENSOARP00000001643	619.933		9940.ENSOARP00000011098	5.3779		9940.ENSOARP00000005197	2884.44		9940.ENSOARP00000010686	0.2381	9940.ENSOARP00000004161	31862
9940.ENSOARP00000008413	49		9940.ENSOARP00000010080	0.38039		9940.ENSOARP00000019684	7		9940.ENSOARP00000002535	11		9940.ENSOARP00000014356	30.901		9940.ENSOARP00000003061	1		9940.ENSOARP00000013821	0.15926		9940.ENSOARP00000015685	619.817		9940.ENSOARP00000006296	5.3779		9940.ENSOARP00000005708	2883.77		9940.ENSOARP00000007882	0.2381	9940.ENSOARP00000007017	31690
9940.ENSOARP00000014500	49		9940.ENSOARP00000015392	0.38039		9940.ENSOARP00000019220	7		9940.ENSOARP00000001211	11		9940.ENSOARP00000021630	30.819		9940.ENSOARP00000011954	1		9940.ENSOARP00000009324	0.15926		9940.ENSOARP00000006296	619.767		9940.ENSOARP00000001941	5.37742		9940.ENSOARP00000017529	2877.12		9940.ENSOARP00000003015	0.2381	9940.ENSOARP00000005197	31642
9940.ENSOARP00000001433	48		9940.ENSOARP00000013158	0.38039		9940.ENSOARP00000016143	7		9940.ENSOARP00000016364	11		9940.ENSOARP00000001005	30.756		9940.ENSOARP00000021759	1		9940.ENSOARP00000011641	0.15926		9940.ENSOARP00000013689	619.683		9940.ENSOARP00000005947	5.37693		9940.ENSOARP00000019651	2856.34		9940.ENSOARP00000002283	0.2381	9940.ENSOARP00000015750	31594
9940.ENSOARP00000021101	48		9940.ENSOARP00000002017	0.38039		9940.ENSOARP00000004185	7		9940.ENSOARP00000002182	11		9940.ENSOARP00000018866	30.744		9940.ENSOARP00000017257	1		9940.ENSOARP00000009320	0.15926		9940.ENSOARP00000006516	619.583		9940.ENSOARP00000001643	5.37645		9940.ENSOARP00000004630	2841.91		9940.ENSOARP00000015684	0.2381	9940.ENSOARP00000018257	31562
9940.ENSOARP00000012586	48		9940.ENSOARP00000004684	0.38039		9940.ENSOARP00000009846	7		9940.ENSOARP00000016784	11		9940.ENSOARP00000000797	30.711		9940.ENSOARP00000010622	1		9940.ENSOARP00000006296	0.15926		9940.ENSOARP00000000593	619.417		9940.ENSOARP00000000956	5.37597		9940.ENSOARP00000019526	2838.42		9940.ENSOARP00000006047	0.2381	9940.ENSOARP00000001687	31416
9940.ENSOARP00000003631	48		9940.ENSOARP00000017124	0.3801		9940.ENSOARP00000008516	7		9940.ENSOARP00000014121	11		9940.ENSOARP00000007881	30.692		9940.ENSOARP00000018106	1		9940.ENSOARP00000012526	0.15926		9940.ENSOARP00000007881	619.333		9940.ENSOARP00000013470	5.37548		9940.ENSOARP00000001620	2832.62		9940.ENSOARP00000020787	0.2381	9940.ENSOARP00000020718	31366
9940.ENSOARP00000001357	46		9940.ENSOARP00000021872	0.37943		9940.ENSOARP00000001522	7		9940.ENSOARP00000004342	11		9940.ENSOARP00000010200	30.611		9940.ENSOARP00000007431	1		9940.ENSOARP00000000997	0.15926		9940.ENSOARP00000013470	619.283		9940.ENSOARP00000020955	5.37403		9940.ENSOARP00000005993	2826.05		9940.ENSOARP00000010054	0.2381	9940.ENSOARP00000007494	31322
9940.ENSOARP00000014632	46		9940.ENSOARP00000016299	0.3791		9940.ENSOARP00000013951	7		9940.ENSOARP00000001294	11		9940.ENSOARP00000003015	30.515		9940.ENSOARP00000008762	1		9940.ENSOARP00000012522	0.15926		9940.ENSOARP00000002593	618.817		9940.ENSOARP00000014755	5.37355		9940.ENSOARP00000019585	2825.07		9940.ENSOARP00000021549	0.23752	9940.ENSOARP00000007220	31198
9940.ENSOARP00000001472	46		9940.ENSOARP00000016608	0.3791		9940.ENSOARP00000000664	7		9940.ENSOARP00000007133	11		9940.ENSOARP00000018496	30.414		9940.ENSOARP00000006104	1		9940.ENSOARP00000013854	0.15926		9940.ENSOARP00000019316	618.75		9940.ENSOARP00000009651	5.37307		9940.ENSOARP00000018468	2824.92		9940.ENSOARP00000016735	0.23674	9940.ENSOARP00000011723	31162
9940.ENSOARP00000002032	45		9940.ENSOARP00000001357	0.37904		9940.ENSOARP00000005847	7		9940.ENSOARP00000022733	11		9940.ENSOARP00000016348	30.413		9940.ENSOARP00000006103	1		9940.ENSOARP00000013856	0.15926		9940.ENSOARP00000001620	618.667		9940.ENSOARP00000000593	5.37307		9940.ENSOARP00000021030	2822.85		9940.ENSOARP00000009699	0.23636	9940.ENSOARP00000021999	31112
9940.ENSOARP00000021999	44		9940.ENSOARP00000002254	0.37904		9940.ENSOARP00000012154	7		9940.ENSOARP00000001830	11		9940.ENSOARP00000001645	30.348		9940.ENSOARP00000005259	1		9940.ENSOARP00000011672	0.15926		9940.ENSOARP00000009320	618.35		9940.ENSOARP00000015685	5.37258		9940.ENSOARP00000016903	2822.26		9940.ENSOARP00000009686	0.23636	9940.ENSOARP00000006501	31082
9940.ENSOARP00000021135	44		9940.ENSOARP00000001472	0.37904		9940.ENSOARP00000002313	7		9940.ENSOARP00000013803	11		9940.ENSOARP00000006079	30.328		9940.ENSOARP00000021747	1		9940.ENSOARP00000009353	0.15926		9940.ENSOARP00000000238	618.333		9940.ENSOARP00000002593	5.3721		9940.ENSOARP00000003579	2810.48		9940.ENSOARP00000016867	0.23636	9940.ENSOARP00000017539	31058
9940.ENSOARP00000013479	44		9940.ENSOARP00000021672	0.37904		9940.ENSOARP00000020194	7		9940.ENSOARP00000019526	11		9940.ENSOARP00000014574	30.18		9940.ENSOARP00000020415	1		9940.ENSOARP00000008484	0.15926		9940.ENSOARP00000009846	618.3		9940.ENSOARP00000019316	5.3721		9940.ENSOARP00000013643	2807.18		9940.ENSOARP00000004851	0.23636	9940.ENSOARP00000012693	31038
9940.ENSOARP00000002361	44		9940.ENSOARP00000020357	0.37904		9940.ENSOARP00000016933	7		9940.ENSOARP00000005360	11		9940.ENSOARP00000007220	30.148		9940.ENSOARP00000020898	1		9940.ENSOARP00000007154	0.15926		9940.ENSOARP00000021093	617.883		9940.ENSOARP00000011810	5.37114		9940.ENSOARP00000020517	2805.33		9940.ENSOARP00000007726	0.23636	9940.ENSOARP00000001566	30836
9940.ENSOARP00000012167	44		9940.ENSOARP00000002066	0.37904		9940.ENSOARP00000006757	7		9940.ENSOARP00000003611	11		9940.ENSOARP00000007700	30.07		9940.ENSOARP00000010610	1		9940.ENSOARP00000007155	0.15926		9940.ENSOARP00000019526	617.767		9940.ENSOARP00000022288	5.37017		9940.ENSOARP00000019066	2794.38		9940.ENSOARP00000021538	0.23535	9940.ENSOARP00000002158	30830
9940.ENSOARP00000022733	43		9940.ENSOARP00000017268	0.37893		9940.ENSOARP00000013026	7		9940.ENSOARP00000009340	11		9940.ENSOARP00000012212	30.009		9940.ENSOARP00000005260	1		9940.ENSOARP00000002700	0.15926		9940.ENSOARP00000017747	617.6		9940.ENSOARP00000014763	5.36969		9940.ENSOARP00000013777	2786.58		9940.ENSOARP00000013128	0.23529	9940.ENSOARP00000014658	30808
9940.ENSOARP00000017413	43		9940.ENSOARP00000011923	0.37893		9940.ENSOARP00000011850	7		9940.ENSOARP00000019138	11		9940.ENSOARP00000017417	29.915		9940.ENSOARP00000021372	1		9940.ENSOARP00000018298	0.15926		9940.ENSOARP00000017096	617.4		9940.ENSOARP00000018493	5.36872		9940.ENSOARP00000021999	2784.27		9940.ENSOARP00000009096	0.23478	9940.ENSOARP00000009971	30730
9940.ENSOARP00000009686	42		9940.ENSOARP00000021721	0.37893		9940.ENSOARP00000020791	7		9940.ENSOARP00000016867	11		9940.ENSOARP00000004034	29.888		9940.ENSOARP00000013758	1		9940.ENSOARP00000000525	0.15926		9940.ENSOARP00000009079	617.383		9940.ENSOARP00000017747	5.36775		9940.ENSOARP00000001051	2778.59		9940.ENSOARP00000008262	0.23448	9940.ENSOARP00000013673	30712
9940.ENSOARP00000014742	42		9940.ENSOARP00000011537	0.37893		9940.ENSOARP00000010536	7		9940.ENSOARP00000020083	11		9940.ENSOARP00000013775	29.86		9940.ENSOARP00000021379	1		9940.ENSOARP00000013843	0.15926		9940.ENSOARP00000014763	617.367		9940.ENSOARP00000016608	5.36775		9940.ENSOARP00000012212	2772.86		9940.ENSOARP00000018903	0.23362	9940.ENSOARP00000017572	30680
9940.ENSOARP00000016553	42		9940.ENSOARP00000008355	0.37893		9940.ENSOARP00000002909	7		9940.ENSOARP00000011131	11		9940.ENSOARP00000013293	29.859		9940.ENSOARP00000002635	1		9940.ENSOARP00000012513	0.15926		9940.ENSOARP00000017508	617.367		9940.ENSOARP00000003015	5.36727		9940.ENSOARP00000017358	2766.75		9940.ENSOARP00000011261	0.23362	9940.ENSOARP00000006698	30558
9940.ENSOARP00000000238	42		9940.ENSOARP00000004756	0.37893		9940.ENSOARP00000010124	7		9940.ENSOARP00000019088	11		9940.ENSOARP00000004647	29.807		9940.ENSOARP00000021374	1		9940.ENSOARP00000012510	0.15926		9940.ENSOARP00000015042	617.15		9940.ENSOARP00000017096	5.36727		9940.ENSOARP00000001357	2764.47		9940.ENSOARP00000016509	0.23333	9940.ENSOARP00000021615	30528
9940.ENSOARP00000018298	41		9940.ENSOARP00000013200	0.37893		9940.ENSOARP00000011451	7		9940.ENSOARP00000003539	11		9940.ENSOARP00000012077	29.78		9940.ENSOARP00000004817	1		9940.ENSOARP00000003562	0.15926		9940.ENSOARP00000014755	617.1		9940.ENSOARP00000012775	5.36679		9940.ENSOARP00000021083	2762.3		9940.ENSOARP00000014417	0.23333	9940.ENSOARP00000015399	30420
9940.ENSOARP00000019903	41		9940.ENSOARP00000019840	0.37893		9940.ENSOARP00000002944	7		9940.ENSOARP00000022288	11		9940.ENSOARP00000004151	29.733		9940.ENSOARP00000007091	1		9940.ENSOARP00000003561	0.15926		9940.ENSOARP00000003015	617.067		9940.ENSOARP00000019526	5.3663		9940.ENSOARP00000005947	2758.55		9940.ENSOARP00000022632	0.23188	9940.ENSOARP00000009333	30416
9940.ENSOARP00000003507	41		9940.ENSOARP00000014121	0.37893		9940.ENSOARP00000004654	7		9940.ENSOARP00000015985	11		9940.ENSOARP00000014902	29.705		9940.ENSOARP00000012426	1		9940.ENSOARP00000004896	0.15926		9940.ENSOARP00000022288	616.983		9940.ENSOARP00000012497	5.36534		9940.ENSOARP00000004659	2747.1		9940.ENSOARP00000012294	0.23153	9940.ENSOARP00000001881	30410
9940.ENSOARP00000001081	41		9940.ENSOARP00000016059	0.37893		9940.ENSOARP00000005979	7		9940.ENSOARP00000016443	11		9940.ENSOARP00000013200	29.563		9940.ENSOARP00000022691	1		9940.ENSOARP00000004412	0.15926		9940.ENSOARP00000014395	616.983		9940.ENSOARP00000021093	5.36534		9940.ENSOARP00000010124	2746.44		9940.ENSOARP00000008849	0.23145	9940.ENSOARP00000014341	30334
9940.ENSOARP00000005944	41		9940.ENSOARP00000021434	0.37893		9940.ENSOARP00000005944	7		9940.ENSOARP00000006333	11		9940.ENSOARP00000020497	29.506		9940.ENSOARP00000021369	1		9940.ENSOARP00000005747	0.15926		9940.ENSOARP00000021269	616.9		9940.ENSOARP00000001046	5.36534		9940.ENSOARP00000022656	2731.1		9940.ENSOARP00000004554	0.22925	9940.ENSOARP00000022161	30312
9940.ENSOARP00000005687	40		9940.ENSOARP00000016092	0.37893		9940.ENSOARP00000010038	7		9940.ENSOARP00000002871	11		9940.ENSOARP00000022727	29.275		9940.ENSOARP00000022216	1		9940.ENSOARP00000007925	0.15926		9940.ENSOARP00000007657	616.75		9940.ENSOARP00000001620	5.36485		9940.ENSOARP00000006900	2722.7		9940.ENSOARP00000017958	0.2288	9940.ENSOARP00000014285	30312
9940.ENSOARP00000007878	40		9940.ENSOARP00000005361	0.37893		9940.ENSOARP00000000238	7		9940.ENSOARP00000013951	11		9940.ENSOARP00000017529	29.255		9940.ENSOARP00000022213	1		9940.ENSOARP00000005749	0.15926		9940.ENSOARP00000001046	616.717		9940.ENSOARP00000007220	5.36389		9940.ENSOARP00000018392	2718.27		9940.ENSOARP00000005960	0.22876	9940.ENSOARP00000009483	30302
9940.ENSOARP00000012603	40		9940.ENSOARP00000017372	0.37893		9940.ENSOARP00000002897	7		9940.ENSOARP00000011293	11		9940.ENSOARP00000012589	29.179		9940.ENSOARP00000012897	1		9940.ENSOARP00000012020	0.15926		9940.ENSOARP00000005281	616.617		9940.ENSOARP00000010571	5.36341		9940.ENSOARP00000002182	2714.09		9940.ENSOARP00000010303	0.22857	9940.ENSOARP00000011258	30164
9940.ENSOARP00000022468	40		9940.ENSOARP00000020152	0.37893		9940.ENSOARP00000015399	7		9940.ENSOARP00000005841	11		9940.ENSOARP00000009752	29.145		9940.ENSOARP00000014627	1		9940.ENSOARP00000013352	0.15926		9940.ENSOARP00000012497	616.583		9940.ENSOARP00000022266	5.36292		9940.ENSOARP00000014538	2705.97		9940.ENSOARP00000015353	0.22857	9940.ENSOARP00000001645	30138
9940.ENSOARP00000019740	40		9940.ENSOARP00000002748	0.37893		9940.ENSOARP00000007726	7		9940.ENSOARP00000002312	11		9940.ENSOARP00000000485	29.14		9940.ENSOARP00000015958	1		9940.ENSOARP00000011170	0.15926		9940.ENSOARP00000007220	616.417		9940.ENSOARP00000003485	5.36244		9940.ENSOARP00000018792	2705.43		9940.ENSOARP00000015090	0.22794	9940.ENSOARP00000021068	30132
9940.ENSOARP00000008344	39		9940.ENSOARP00000019141	0.37893		9940.ENSOARP00000003374	7		9940.ENSOARP00000014763	11		9940.ENSOARP00000017096	29.133		9940.ENSOARP00000002613	1		9940.ENSOARP00000016867	0.15926		9940.ENSOARP00000011810	616.317		9940.ENSOARP00000009846	5.36196		9940.ENSOARP00000014341	2697.15		avg	0.422762	9940.ENSOARP00000021093	30086
9940.ENSOARP00000018139	39		9940.ENSOARP00000005724	0.37893		9940.ENSOARP00000017539	7		9940.ENSOARP00000014755	11		9940.ENSOARP00000000946	29.09		9940.ENSOARP00000003942	1		9940.ENSOARP00000013357	0.15926		9940.ENSOARP00000004731	616.15		9940.ENSOARP00000020152	5.36147		9940.ENSOARP00000000238	2691.74		9940.ENSOARP00000019652	0.22764	9940.ENSOARP00000007425	30054
9940.ENSOARP00000018207	39		9940.ENSOARP00000020500	0.37893		9940.ENSOARP00000006148	6		9940.ENSOARP00000003639	11		9940.ENSOARP00000015399	29.065		9940.ENSOARP00000021395	1		9940.ENSOARP00000000065	0.15926		9940.ENSOARP00000005947	615.917		9940.ENSOARP00000012467	5.36147		9940.ENSOARP00000014597	2670.64		9940.ENSOARP00000021294	0.22745	9940.ENSOARP00000011471	30054
9940.ENSOARP00000006699	39		9940.ENSOARP00000019695	0.37893		9940.ENSOARP00000021737	6		9940.ENSOARP00000001081	11		9940.ENSOARP00000011293	29.055		9940.ENSOARP00000013771	1		9940.ENSOARP00000001394	0.15926		9940.ENSOARP00000012775	615.717		9940.ENSOARP00000002578	5.35857		9940.ENSOARP00000006698	2664.81		9940.ENSOARP00000018748	0.22632	9940.ENSOARP00000003611	30028
9940.ENSOARP00000014852	39		9940.ENSOARP00000018384	0.37893		9940.ENSOARP00000007452	6		9940.ENSOARP00000005444	11		9940.ENSOARP00000022421	28.885		9940.ENSOARP00000011114	1		9940.ENSOARP00000006600	0.15926		9940.ENSOARP00000011092	615.633		9940.ENSOARP00000016041	5.35761		9940.ENSOARP00000017397	2663.17		9940.ENSOARP00000017475	0.225	9940.ENSOARP00000001357	30018
9940.ENSOARP00000001113	39		9940.ENSOARP00000000602	0.37893		9940.ENSOARP00000021747	6		9940.ENSOARP00000014356	11		9940.ENSOARP00000011570	28.824		9940.ENSOARP00000013773	1		9940.ENSOARP00000003576	0.15926		9940.ENSOARP00000016443	615.583		9940.ENSOARP00000006333	5.35761		9940.ENSOARP00000018501	2661.99		9940.ENSOARP00000007940	0.22475	9940.ENSOARP00000010958	29986
9940.ENSOARP00000003374	39		9940.ENSOARP00000006393	0.37893		9940.ENSOARP00000020060	6		9940.ENSOARP00000001046	11		9940.ENSOARP00000016299	28.822		9940.ENSOARP00000011112	1		9940.ENSOARP00000004429	0.15926		9940.ENSOARP00000002700	615.567		9940.ENSOARP00000015042	5.35713		9940.ENSOARP00000019092	2658.6		9940.ENSOARP00000002393	0.22366	9940.ENSOARP00000019740	29942
9940.ENSOARP00000017282	38		9940.ENSOARP00000021981	0.37893		9940.ENSOARP00000013775	6		9940.ENSOARP00000006035	11		9940.ENSOARP00000015884	28.681		9940.ENSOARP00000011104	1		9940.ENSOARP00000012019	0.15926		9940.ENSOARP00000016041	615.133		9940.ENSOARP00000021269	5.35664		9940.ENSOARP00000009483	2657.47		9940.ENSOARP00000011276	0.22333	9940.ENSOARP00000004179	29736
9940.ENSOARP00000006114	38		9940.ENSOARP00000021980	0.37893		9940.ENSOARP00000001771	6		9940.ENSOARP00000010536	11		9940.ENSOARP00000005847	28.508		9940.ENSOARP00000014615	1		9940.ENSOARP00000012497	0.15926		9940.ENSOARP00000012894	615.05		9940.ENSOARP00000011398	5.35616		9940.ENSOARP00000001771	2655.91		9940.ENSOARP00000008343	0.22222	9940.ENSOARP00000014351	29680
9940.ENSOARP00000015945	38		9940.ENSOARP00000008905	0.37893		9940.ENSOARP00000013763	6		9940.ENSOARP00000018435	11		9940.ENSOARP00000003839	28.487		9940.ENSOARP00000015945	1		9940.ENSOARP00000016859	0.15926		9940.ENSOARP00000013319	615.05		9940.ENSOARP00000004731	5.35568		9940.ENSOARP00000005914	2655.02		9940.ENSOARP00000021747	0.22222	9940.ENSOARP00000022733	29618
9940.ENSOARP00000015888	38		9940.ENSOARP00000013010	0.37893		9940.ENSOARP00000018159	6		9940.ENSOARP00000002094	11		9940.ENSOARP00000021813	28.442		9940.ENSOARP00000013763	1		9940.ENSOARP00000019919	0.15926		9940.ENSOARP00000018231	614.767		9940.ENSOARP00000018231	5.35471		9940.ENSOARP00000021164	2654.26		9940.ENSOARP00000015862	0.22222	9940.ENSOARP00000014887	29552
9940.ENSOARP00000014574	38		9940.ENSOARP00000003674	0.37893		9940.ENSOARP00000008391	6		9940.ENSOARP00000007307	11		9940.ENSOARP00000009835	28.39		9940.ENSOARP00000006198	1		9940.ENSOARP00000000035	0.15926		9940.ENSOARP00000018493	614.35		9940.ENSOARP00000016443	5.35471		9940.ENSOARP00000011732	2643.14		9940.ENSOARP00000007878	0.22222	9940.ENSOARP00000002520	29550
9940.ENSOARP00000020081	38		9940.ENSOARP00000012572	0.37893		9940.ENSOARP00000002590	6		9940.ENSOARP00000018468	11		9940.ENSOARP00000011112	28.369		9940.ENSOARP00000000418	1		9940.ENSOARP00000005724	0.15926		9940.ENSOARP00000006333	614.133		9940.ENSOARP00000013689	5.35423		9940.ENSOARP00000017539	2638.23		9940.ENSOARP00000017624	0.22222	9940.ENSOARP00000008343	29514
9940.ENSOARP00000015280	38		9940.ENSOARP00000021932	0.37893		9940.ENSOARP00000003421	6		9940.ENSOARP00000014500	11		9940.ENSOARP00000017641	28.195		9940.ENSOARP00000019498	1		9940.ENSOARP00000012043	0.15926		9940.ENSOARP00000003485	614.083		9940.ENSOARP00000009079	5.35229		9940.ENSOARP00000005726	2637.06		9940.ENSOARP00000016061	0.22222	9940.ENSOARP00000013219	29488
9940.ENSOARP00000002066	38		9940.ENSOARP00000005422	0.37893		9940.ENSOARP00000013692	6		9940.ENSOARP00000001620	11		9940.ENSOARP00000012828	28.148		9940.ENSOARP00000010680	1		9940.ENSOARP00000016401	0.15926		9940.ENSOARP00000020636	613.9		9940.ENSOARP00000020636	5.34988		9940.ENSOARP00000006909	2636.37		9940.ENSOARP00000009846	0.22222	9940.ENSOARP00000013479	29488
9940.ENSOARP00000002017	38		9940.ENSOARP00000004584	0.37893		9940.ENSOARP00000015862	6		9940.ENSOARP00000003781	11		9940.ENSOARP00000012020	28.033		9940.ENSOARP00000000419	1		9940.ENSOARP00000011198	0.15926		9940.ENSOARP00000012467	613.85		9940.ENSOARP00000009173	5.34746		9940.ENSOARP00000002361	2634.54		9940.ENSOARP00000009878	0.22222	9940.ENSOARP00000018298	29356
9940.ENSOARP00000010454	37		9940.ENSOARP00000018493	0.37893		9940.ENSOARP00000015866	6		9940.ENSOARP00000012212	11		9940.ENSOARP00000021101	28.019		9940.ENSOARP00000010686	1		9940.ENSOARP00000016889	0.15926		9940.ENSOARP00000002578	613.733		9940.ENSOARP00000016774	5.34698		9940.ENSOARP00000016537	2632.95		9940.ENSOARP00000010038	0.22222	9940.ENSOARP00000016799	29346
9940.ENSOARP00000015685	37		9940.ENSOARP00000003781	0.37893		9940.ENSOARP00000007878	6		9940.ENSOARP00000000238	11		9940.ENSOARP00000016774	27.973		9940.ENSOARP00000009699	1		9940.ENSOARP00000013379	0.15926		9940.ENSOARP00000020152	613.683		9940.ENSOARP00000013200	5.3465		9940.ENSOARP00000014183	2632.63		9940.ENSOARP00000004201	0.22222	9940.ENSOARP00000005659	29138
9940.ENSOARP00000006424	37		9940.ENSOARP00000015306	0.37893		9940.ENSOARP00000013277	6		9940.ENSOARP00000014428	11		9940.ENSOARP00000014402	27.944		9940.ENSOARP00000009213	1		9940.ENSOARP00000003552	0.15926		9940.ENSOARP00000012504	613.4		9940.ENSOARP00000012894	5.34505		9940.ENSOARP00000005724	2620.9		9940.ENSOARP00000020805	0.22179	9940.ENSOARP00000018107	29114
9940.ENSOARP00000001211	36		9940.ENSOARP00000005947	0.37893		9940.ENSOARP00000004317	6		9940.ENSOARP00000009079	11		9940.ENSOARP00000020955	27.873		9940.ENSOARP00000010200	1		9940.ENSOARP00000007915	0.15926		9940.ENSOARP00000022353	613.317		9940.ENSOARP00000015152	5.34505		9940.ENSOARP00000011471	2618.35		9940.ENSOARP00000015803	0.22167	9940.ENSOARP00000008516	29048
9940.ENSOARP00000004821	35		9940.ENSOARP00000021164	0.37893		9940.ENSOARP00000010751	6		9940.ENSOARP00000007726	11		9940.ENSOARP00000009911	27.865		9940.ENSOARP00000007054	1		9940.ENSOARP00000001379	0.15926		9940.ENSOARP00000020060	613.183		9940.ENSOARP00000013673	5.34456		9940.ENSOARP00000009634	2618.04		9940.ENSOARP00000012108	0.22154	9940.ENSOARP00000017317	29030
9940.ENSOARP00000007133	35		9940.ENSOARP00000010054	0.37893		9940.ENSOARP00000022758	6		9940.ENSOARP00000007700	11		9940.ENSOARP00000018780	27.85		9940.ENSOARP00000009692	1		9940.ENSOARP00000003558	0.15926		9940.ENSOARP00000020244	613.083		9940.ENSOARP00000012504	5.34263		9940.ENSOARP00000001901	2613.54		9940.ENSOARP00000003041	0.22148	9940.ENSOARP00000005361	29010
9940.ENSOARP00000006652	35		9940.ENSOARP00000014046	0.37893		9940.ENSOARP00000004034	6		9940.ENSOARP00000017539	11		9940.ENSOARP00000006502	27.822		9940.ENSOARP00000022656	1		9940.ENSOARP00000005739	0.15926		9940.ENSOARP00000019903	613		9940.ENSOARP00000002700	5.34263		9940.ENSOARP00000018298	2608.5		9940.ENSOARP00000013320	0.2212	9940.ENSOARP00000001705	28992
9940.ENSOARP00000001464	35		9940.ENSOARP00000017580	0.37893		9940.ENSOARP00000000919	6		9940.ENSOARP00000004684	11		9940.ENSOARP00000001881	27.804		9940.ENSOARP00000022653	1		9940.ENSOARP00000019903	0.15926		9940.ENSOARP00000005847	612.983		9940.ENSOARP00000022353	5.34215		9940.ENSOARP00000006531	2603.49		9940.ENSOARP00000000653	0.22059	9940.ENSOARP00000006027	28820
9940.ENSOARP00000008677	35		9940.ENSOARP00000011189	0.3778		9940.ENSOARP00000008065	6		9940.ENSOARP00000004204	11		9940.ENSOARP00000021093	27.79		9940.ENSOARP00000018161	1		9940.ENSOARP00000016827	0.15926		9940.ENSOARP00000018139	612.95		9940.ENSOARP00000019740	5.34167		9940.ENSOARP00000021688	2601.43		9940.ENSOARP00000007949	0.22	9940.ENSOARP00000003639	28708
9940.ENSOARP00000021669	35		9940.ENSOARP00000004630	0.37692		9940.ENSOARP00000021448	6		9940.ENSOARP00000017282	10		9940.ENSOARP00000017413	27.762		9940.ENSOARP00000019489	1		9940.ENSOARP00000020083	0.15926		9940.ENSOARP00000022421	612.933		9940.ENSOARP00000011092	5.34118		9940.ENSOARP00000005599	2600.26		9940.ENSOARP00000004932	0.21978	9940.ENSOARP00000004204	28628
9940.ENSOARP00000018035	35		9940.ENSOARP00000007940	0.37475		9940.ENSOARP00000009324	6		9940.ENSOARP00000017268	10		9940.ENSOARP00000011154	27.686		9940.ENSOARP00000019008	1		9940.ENSOARP00000001341	0.15926		9940.ENSOARP00000016774	612.783		9940.ENSOARP00000019903	5.34118		9940.ENSOARP00000019927	2599.77		9940.ENSOARP00000011189	0.21976	9940.ENSOARP00000017949	28578
9940.ENSOARP00000008343	34		9940.ENSOARP00000017177	0.37356		9940.ENSOARP00000006296	6		9940.ENSOARP00000004396	10		9940.ENSOARP00000012497	27.683		9940.ENSOARP00000008355	1		9940.ENSOARP00000020081	0.15926		9940.ENSOARP00000013673	612.65		9940.ENSOARP00000018468	5.3407		9940.ENSOARP00000010001	2592.41		9940.ENSOARP00000017341	0.21882	9940.ENSOARP00000018759	28538
9940.ENSOARP00000013763	34		9940.ENSOARP00000020805	0.37334		9940.ENSOARP00000012526	6		9940.ENSOARP00000015958	10		9940.ENSOARP00000021599	27.503		9940.ENSOARP00000022203	1		9940.ENSOARP00000013319	0.15926		9940.ENSOARP00000018780	612.65		9940.ENSOARP00000006114	5.34022		9940.ENSOARP00000010845	2591.12		9940.ENSOARP00000002590	0.21818	9940.ENSOARP00000003832	28538
9940.ENSOARP00000021986	34		9940.ENSOARP00000021991	0.3733		9940.ENSOARP00000012513	6		9940.ENSOARP00000010200	10		9940.ENSOARP00000012043	27.489		9940.ENSOARP00000021354	1		9940.ENSOARP00000004850	0.15926		9940.ENSOARP00000013200	612.55		9940.ENSOARP00000009699	5.33925		9940.ENSOARP00000015862	2591.03		9940.ENSOARP00000022733	0.21818	9940.ENSOARP00000013711	28510
9940.ENSOARP00000018461	34		9940.ENSOARP00000021083	0.3733		9940.ENSOARP00000012020	6		9940.ENSOARP00000022181	10		9940.ENSOARP00000009651	27.485		9940.ENSOARP00000022208	1		9940.ENSOARP00000022266	0.15926		9940.ENSOARP00000018468	612.467		9940.ENSOARP00000016517	5.33925		9940.ENSOARP00000007915	2586.59		9940.ENSOARP00000001081	0.21818	9940.ENSOARP00000013279	28478
9940.ENSOARP00000015309	34		9940.ENSOARP00000005262	0.37086		9940.ENSOARP00000011198	6		9940.ENSOARP00000012382	10		9940.ENSOARP00000018468	27.428		9940.ENSOARP00000010221	1		9940.ENSOARP00000003527	0.15926		9940.ENSOARP00000016517	612.383		9940.ENSOARP00000000782	5.33828		9940.ENSOARP00000006058	2580.12		9940.ENSOARP00000014798	0.21809	9940.ENSOARP00000012381	28428
9940.ENSOARP00000004204	34		9940.ENSOARP00000009485	0.37042		9940.ENSOARP00000000485	6		9940.ENSOARP00000001278	10		9940.ENSOARP00000017453	27.324		9940.ENSOARP00000010218	1		9940.ENSOARP00000002678	0.15926		9940.ENSOARP00000005444	612.35		9940.ENSOARP00000013319	5.3378		9940.ENSOARP00000016712	2579.92		9940.ENSOARP00000001972	0.21795	9940.ENSOARP00000006058	28418
9940.ENSOARP00000015121	33		9940.ENSOARP00000000653	0.37042		9940.ENSOARP00000016488	6		9940.ENSOARP00000016755	10		9940.ENSOARP00000009520	27.308		9940.ENSOARP00000018180	1		9940.ENSOARP00000011131	0.15926		9940.ENSOARP00000011398	612.317		9940.ENSOARP00000018422	5.3378		9940.ENSOARP00000010356	2579.64		9940.ENSOARP00000017413	0.21795	9940.ENSOARP00000005281	28394
9940.ENSOARP00000016157	33		9940.ENSOARP00000012294	0.36955		9940.ENSOARP00000016486	6		9940.ENSOARP00000015862	10		9940.ENSOARP00000001324	27.265		9940.ENSOARP00000022676	1		9940.ENSOARP00000005708	0.15926		9940.ENSOARP00000009173	612.233		9940.ENSOARP00000006027	5.3349		9940.ENSOARP00000009306	2562.91		9940.ENSOARP00000008220	0.21739	9940.ENSOARP00000017824	28378
9940.ENSOARP00000001522	33		9940.ENSOARP00000020787	0.36854		9940.ENSOARP00000009704	6		9940.ENSOARP00000007878	10		9940.ENSOARP00000014669	27.18		9940.ENSOARP00000020497	1		9940.ENSOARP00000012462	0.15926		9940.ENSOARP00000004151	612.067		9940.ENSOARP00000016758	5.33442		9940.ENSOARP00000013673	2560		9940.ENSOARP00000015252	0.21694	9940.ENSOARP00000015684	28286
9940.ENSOARP00000017443	33		9940.ENSOARP00000006435	0.36785		9940.ENSOARP00000014243	6		9940.ENSOARP00000014595	10		9940.ENSOARP00000014852	27.109		9940.ENSOARP00000019025	1		9940.ENSOARP00000013314	0.15926		9940.ENSOARP00000009316	611.8		9940.ENSOARP00000005847	5.33442		9940.ENSOARP00000004179	2539.82		9940.ENSOARP00000004648	0.21681	9940.ENSOARP00000012504	28238
9940.ENSOARP00000002957	33		9940.ENSOARP00000014417	0.36627		9940.ENSOARP00000004463	6		9940.ENSOARP00000005659	10		9940.ENSOARP00000008344	26.952		9940.ENSOARP00000010691	1		9940.ENSOARP00000012467	0.15926		9940.ENSOARP00000019740	611.417		9940.ENSOARP00000003468	5.33345		9940.ENSOARP00000003056	2538.44		9940.ENSOARP00000017177	0.21585	9940.ENSOARP00000008218	28234
9940.ENSOARP00000012212	33		9940.ENSOARP00000008344	0.36588		9940.ENSOARP00000016443	6		9940.ENSOARP00000021895	10		9940.ENSOARP00000014597	26.885		9940.ENSOARP00000003919	1		9940.ENSOARP00000013316	0.15926		9940.ENSOARP00000009699	611.167		9940.ENSOARP00000005281	5.33249		9940.ENSOARP00000010694	2538.11		9940.ENSOARP00000013317	0.21479	9940.ENSOARP00000020898	28176
9940.ENSOARP00000001573	33		9940.ENSOARP00000013854	0.36588		9940.ENSOARP00000012077	6		9940.ENSOARP00000010751	10		9940.ENSOARP00000021361	26.861		9940.ENSOARP00000019028	1		9940.ENSOARP00000015972	0.15926		9940.ENSOARP00000016502	611.167		9940.ENSOARP00000020244	5.33249		9940.ENSOARP00000005068	2530.37		9940.ENSOARP00000008814	0.21454	9940.ENSOARP00000001901	28082
9940.ENSOARP00000007770	33		9940.ENSOARP00000006600	0.36588		9940.ENSOARP00000012603	6		9940.ENSOARP00000018207	10		9940.ENSOARP00000002531	26.831		9940.ENSOARP00000002593	1		9940.ENSOARP00000019092	0.15926		9940.ENSOARP00000006114	610.667		9940.ENSOARP00000000748	5.33249		9940.ENSOARP00000004756	2529.78		9940.ENSOARP00000009181	0.21429	9940.ENSOARP00000015943	28022
9940.ENSOARP00000011098	32		9940.ENSOARP00000009846	0.36588		9940.ENSOARP00000020646	6		9940.ENSOARP00000005361	10		9940.ENSOARP00000002094	26.793		9940.ENSOARP00000007802	1		9940.ENSOARP00000003536	0.15926		9940.ENSOARP00000015152	610.467		9940.ENSOARP00000015866	5.332		9940.ENSOARP00000017342	2526.55		9940.ENSOARP00000006501	0.21429	9940.ENSOARP00000006900	27884
9940.ENSOARP00000008876	32		9940.ENSOARP00000001522	0.36588		9940.ENSOARP00000004151	6		9940.ENSOARP00000000919	10		9940.ENSOARP00000003674	26.774		9940.ENSOARP00000004778	1		9940.ENSOARP00000004868	0.15926		9940.ENSOARP00000005498	610.2		9940.ENSOARP00000018392	5.33152		9940.ENSOARP00000011272	2512.01		9940.ENSOARP00000000602	0.21429	9940.ENSOARP00000021649	27830
9940.ENSOARP00000003752	32		9940.ENSOARP00000020194	0.36588		9940.ENSOARP00000007677	6		9940.ENSOARP00000020152	10		9940.ENSOARP00000019740	26.706		9940.ENSOARP00000015899	1		9940.ENSOARP00000001357	0.15926		9940.ENSOARP00000020430	610.083		9940.ENSOARP00000004151	5.33152		9940.ENSOARP00000021377	2511.43		9940.ENSOARP00000006368	0.21429	9940.ENSOARP00000009036	27684
9940.ENSOARP00000009699	31		9940.ENSOARP00000016933	0.36588		9940.ENSOARP00000021986	6		9940.ENSOARP00000010356	10		9940.ENSOARP00000001673	26.609		9940.ENSOARP00000015408	1		9940.ENSOARP00000019088	0.15926		9940.ENSOARP00000016553	609.95		9940.ENSOARP00000018255	5.33104		9940.ENSOARP00000020194	2507.02		9940.ENSOARP00000007677	0.21429	9940.ENSOARP00000002361	27652
9940.ENSOARP00000001830	31		9940.ENSOARP00000010124	0.36588		9940.ENSOARP00000005914	6		9940.ENSOARP00000010353	10		9940.ENSOARP00000009699	26.605		9940.ENSOARP00000004781	1		9940.ENSOARP00000003539	0.15926		9940.ENSOARP00000001243	609.683		9940.ENSOARP00000020060	5.32959		9940.ENSOARP00000009831	2499.43		9940.ENSOARP00000002425	0.21429	9940.ENSOARP00000016712	27650
9940.ENSOARP00000020083	31		9940.ENSOARP00000019693	0.36571		9940.ENSOARP00000014852	6		9940.ENSOARP00000021441	10		9940.ENSOARP00000005201	26.547		9940.ENSOARP00000006961	1		9940.ENSOARP00000015963	0.15926		9940.ENSOARP00000010571	609.617		9940.ENSOARP00000009316	5.32959		9940.ENSOARP00000006337	2480.77		9940.ENSOARP00000006435	0.21244	9940.ENSOARP00000017529	27554
9940.ENSOARP00000009846	31		9940.ENSOARP00000008548	0.36558		9940.ENSOARP00000002842	6		9940.ENSOARP00000018298	10		9940.ENSOARP00000002944	26.545		9940.ENSOARP00000005634	1		9940.ENSOARP00000014632	0.15926		9940.ENSOARP00000020772	609.533		9940.ENSOARP00000018139	5.32911		9940.ENSOARP00000012840	2469.27		9940.ENSOARP00000004034	0.21212	9940.ENSOARP00000000616	27548
9940.ENSOARP00000016502	31		9940.ENSOARP00000007008	0.36502		9940.ENSOARP00000008115	6		9940.ENSOARP00000000485	10		9940.ENSOARP00000019388	26.511		9940.ENSOARP00000003455	1		9940.ENSOARP00000013789	0.15926		9940.ENSOARP00000009752	609.467		9940.ENSOARP00000018780	5.32862		9940.ENSOARP00000001881	2465.34		9940.ENSOARP00000001873	0.21212	9940.ENSOARP00000001243	27446
9940.ENSOARP00000017574	31		9940.ENSOARP00000021549	0.36298		9940.ENSOARP00000010454	6		9940.ENSOARP00000014659	10		9940.ENSOARP00000022181	26.425		9940.ENSOARP00000012374	1		9940.ENSOARP00000010274	0.15926		9940.ENSOARP00000000782	609.35		9940.ENSOARP00000015445	5.32766		9940.ENSOARP00000002700	2463.15		9940.ENSOARP00000012513	0.21212	9940.ENSOARP00000007657	27358
9940.ENSOARP00000010933	31		9940.ENSOARP00000021574	0.35949		9940.ENSOARP00000021093	6		9940.ENSOARP00000014658	10		9940.ENSOARP00000012504	26.3		9940.ENSOARP00000010192	1		9940.ENSOARP00000012454	0.15926		9940.ENSOARP00000006016	609.333		9940.ENSOARP00000010124	5.32766		9940.ENSOARP00000022353	2462.88		9940.ENSOARP00000001357	0.21212	9940.ENSOARP00000005433	27354
9940.ENSOARP00000012893	30		9940.ENSOARP00000018526	0.35915		9940.ENSOARP00000006729	6		9940.ENSOARP00000016486	10		9940.ENSOARP00000015958	26.293		9940.ENSOARP00000016734	1		9940.ENSOARP00000022288	0.15926		9940.ENSOARP00000015399	609.183		9940.ENSOARP00000009752	5.32669		9940.ENSOARP00000003832	2454.75		9940.ENSOARP00000002361	0.21212	9940.ENSOARP00000021915	27218
9940.ENSOARP00000017624	30		9940.ENSOARP00000002923	0.35915		9940.ENSOARP00000018703	6		9940.ENSOARP00000007515	10		9940.ENSOARP00000018422	26.259		9940.ENSOARP00000014555	1		9940.ENSOARP00000003989	0.15926		9940.ENSOARP00000000748	609.083		9940.ENSOARP00000016553	5.32669		9940.ENSOARP00000008087	2443.78		9940.ENSOARP00000016281	0.21212	9940.ENSOARP00000021242	27172
9940.ENSOARP00000007925	30		9940.ENSOARP00000010303	0.3588		9940.ENSOARP00000012589	6		9940.ENSOARP00000020976	10		9940.ENSOARP00000022653	26.211		9940.ENSOARP00000015884	1		9940.ENSOARP00000001324	0.15926		9940.ENSOARP00000016758	608.883		9940.ENSOARP00000021649	5.32621		9940.ENSOARP00000007425	2439.76		9940.ENSOARP00000020357	0.21212	9940.ENSOARP00000005947	27156
9940.ENSOARP00000013319	30		9940.ENSOARP00000013829	0.35834		9940.ENSOARP00000015280	6		9940.ENSOARP00000007961	10		9940.ENSOARP00000015042	26.164		9940.ENSOARP00000015407	1		9940.ENSOARP00000003507	0.15926		9940.ENSOARP00000003468	608.883		9940.ENSOARP00000012085	5.32572		9940.ENSOARP00000008666	2437.17		9940.ENSOARP00000015399	0.21212	9940.ENSOARP00000018792	27122
9940.ENSOARP00000018602	30		9940.ENSOARP00000000956	0.358		9940.ENSOARP00000009835	6		9940.ENSOARP00000018602	10		9940.ENSOARP00000021847	26.135		9940.ENSOARP00000014559	1		9940.ENSOARP00000015990	0.15926		9940.ENSOARP00000006027	608.867		9940.ENSOARP00000013690	5.32476		9940.ENSOARP00000017183	2432.09		9940.ENSOARP00000008047	0.21053	9940.ENSOARP00000018035	26982
9940.ENSOARP00000015295	30		9940.ENSOARP00000009316	0.358		9940.ENSOARP00000021915	6		9940.ENSOARP00000020927	10		9940.ENSOARP00000001294	25.936		9940.ENSOARP00000003421	1		9940.ENSOARP00000013337	0.15926		9940.ENSOARP00000018422	608.833		9940.ENSOARP00000018384	5.32427		9940.ENSOARP00000010053	2430.37		9940.ENSOARP00000018029	0.21053	9940.ENSOARP00000015608	26954
9940.ENSOARP00000005914	30		9940.ENSOARP00000019651	0.358		9940.ENSOARP00000020328	6		9940.ENSOARP00000013387	10		9940.ENSOARP00000000748	25.885		9940.ENSOARP00000004758	1		9940.ENSOARP00000014669	0.15926		9940.ENSOARP00000009911	608.617		9940.ENSOARP00000001324	5.32331		9940.ENSOARP00000015152	2424.03		9940.ENSOARP00000000853	0.21034	9940.ENSOARP00000016774	26870
9940.ENSOARP00000010574	30		9940.ENSOARP00000001464	0.358		9940.ENSOARP00000008677	6		9940.ENSOARP00000002254	10		9940.ENSOARP00000015306	25.846		9940.ENSOARP00000005605	1		9940.ENSOARP00000011154	0.15926		9940.ENSOARP00000006148	608.483		9940.ENSOARP00000015399	5.32331		9940.ENSOARP00000015498	2422.14		sta dev	0.173365	9940.ENSOARP00000008938	26870
9940.ENSOARP00000011398	30		9940.ENSOARP00000003631	0.358		9940.ENSOARP00000022519	6		9940.ENSOARP00000012603	10		9940.ENSOARP00000009029	25.832		9940.ENSOARP00000011072	1		9940.ENSOARP00000004841	0.15926		9940.ENSOARP00000021649	608.317		9940.ENSOARP00000004233	5.32282		9940.ENSOARP00000009006	2419.22		9940.ENSOARP00000001360	0.20952	9940.ENSOARP00000019066	26762
9940.ENSOARP00000015392	30		9940.ENSOARP00000016553	0.358		9940.ENSOARP00000021669	6		9940.ENSOARP00000004185	10		9940.ENSOARP00000020328	25.795		9940.ENSOARP00000016769	1		9940.ENSOARP00000000485	0.15926		9940.ENSOARP00000012101	608.15		9940.ENSOARP00000005444	5.32186		9940.ENSOARP00000019379	2418.83		9940.ENSOARP00000018652	0.20952	9940.ENSOARP00000000238	26750
9940.ENSOARP00000004219	30		9940.ENSOARP00000012230	0.358		9940.ENSOARP00000014081	6		9940.ENSOARP00000020636	10		9940.ENSOARP00000018652	25.762		9940.ENSOARP00000002587	1		9940.ENSOARP00000002667	0.15926		9940.ENSOARP00000010124	608.017		9940.ENSOARP00000000220	5.31993		9940.ENSOARP00000015280	2414.64		9940.ENSOARP00000008036	0.20879	9940.ENSOARP00000012374	26566
9940.ENSOARP00000000933	29		9940.ENSOARP00000019755	0.358		9940.ENSOARP00000021256	6		9940.ENSOARP00000009846	10		9940.ENSOARP00000006813	25.727		9940.ENSOARP00000003439	1		9940.ENSOARP00000010293	0.15926		9940.ENSOARP00000018392	607.933		9940.ENSOARP00000016502	5.31896		9940.ENSOARP00000009956	2411.37		9940.ENSOARP00000016457	0.20879	9940.ENSOARP00000008591	26512
9940.ENSOARP00000012504	29		9940.ENSOARP00000001192	0.358		9940.ENSOARP00000001665	6		9940.ENSOARP00000006337	10		9940.ENSOARP00000016608	25.717		9940.ENSOARP00000005617	1		9940.ENSOARP00000013325	0.15926		9940.ENSOARP00000006230	607.4		9940.ENSOARP00000005498	5.31848		9940.ENSOARP00000012184	2409.52		9940.ENSOARP00000018047	0.20879	9940.ENSOARP00000012775	26472
9940.ENSOARP00000013854	29		9940.ENSOARP00000022663	0.35765		9940.ENSOARP00000009133	6		9940.ENSOARP00000008115	10		9940.ENSOARP00000006900	25.705		9940.ENSOARP00000014574	1		9940.ENSOARP00000015985	0.15926		9940.ENSOARP00000018255	607.233		9940.ENSOARP00000013158	5.31848		9940.ENSOARP00000005798	2406.44		9940.ENSOARP00000021248	0.20871	9940.ENSOARP00000019821	26386
9940.ENSOARP00000016867	29		9940.ENSOARP00000016903	0.35765		9940.ENSOARP00000021242	6		9940.ENSOARP00000021093	10		9940.ENSOARP00000006724	25.653		9940.ENSOARP00000018930	1		9940.ENSOARP00000014659	0.15926		9940.ENSOARP00000015866	607.183		9940.ENSOARP00000006016	5.31703		9940.ENSOARP00000003501	2406.09		9940.ENSOARP00000014494	0.20833	9940.ENSOARP00000006909	26382
9940.ENSOARP00000003552	29		9940.ENSOARP00000006457	0.35633		9940.ENSOARP00000012775	6		9940.ENSOARP00000006729	10		9940.ENSOARP00000005311	25.591		9940.ENSOARP00000016755	1		9940.ENSOARP00000016836	0.15926		9940.ENSOARP00000001324	607.017		9940.ENSOARP00000020430	5.31654		9940.ENSOARP00000017081	2401.14		9940.ENSOARP00000020543	0.20674	9940.ENSOARP00000011537	26328
9940.ENSOARP00000015963	29		9940.ENSOARP00000022632	0.3561		9940.ENSOARP00000014509	6		9940.ENSOARP00000017856	10		9940.ENSOARP00000014121	25.529		9940.ENSOARP00000017601	1		9940.ENSOARP00000014658	0.15926		9940.ENSOARP00000015445	606.85		9940.ENSOARP00000002254	5.31558		9940.ENSOARP00000018758	2394.78		9940.ENSOARP00000021574	0.20641	9940.ENSOARP00000015632	26306
9940.ENSOARP00000003161	29		9940.ENSOARP00000019147	0.3553		9940.ENSOARP00000001645	6		9940.ENSOARP00000012154	10		9940.ENSOARP00000008343	25.497		9940.ENSOARP00000011067	1		9940.ENSOARP00000013323	0.15926		9940.ENSOARP00000013158	606.7		9940.ENSOARP00000022421	5.31558		9940.ENSOARP00000022615	2393.99		9940.ENSOARP00000022663	0.20588	9940.ENSOARP00000018526	26294
9940.ENSOARP00000020194	29		9940.ENSOARP00000000276	0.35388		9940.ENSOARP00000002957	6		9940.ENSOARP00000016517	10		9940.ENSOARP00000020019	25.482		9940.ENSOARP00000002550	1		9940.ENSOARP00000003161	0.15926		9940.ENSOARP00000012829	606.65		9940.ENSOARP00000008218	5.3151		9940.ENSOARP00000017389	2393.5		9940.ENSOARP00000019244	0.20565	9940.ENSOARP00000006337	26276
9940.ENSOARP00000014902	29		9940.ENSOARP00000015803	0.35382		9940.ENSOARP00000018047	6		9940.ENSOARP00000020194	10		9940.ENSOARP00000011398	25.366		9940.ENSOARP00000009181	1		9940.ENSOARP00000007529	0.15926		9940.ENSOARP00000000485	606.233		9940.ENSOARP00000009917	5.31461		9940.ENSOARP00000002517	2384.93		9940.ENSOARP00000002796	0.20553	9940.ENSOARP00000010124	26210
9940.ENSOARP00000021630	29		9940.ENSOARP00000008262	0.35353		9940.ENSOARP00000010565	6		9940.ENSOARP00000001472	10		9940.ENSOARP00000007070	25.325		9940.ENSOARP00000010160	1		9940.ENSOARP00000021813	0.15926		9940.ENSOARP00000000220	606.183		9940.ENSOARP00000009911	5.31413		9940.ENSOARP00000006516	2381.31		9940.ENSOARP00000018159	0.20513	9940.ENSOARP00000021608	26108
9940.ENSOARP00000011059	28		9940.ENSOARP00000020543	0.35125		9940.ENSOARP00000018038	6		9940.ENSOARP00000015632	10		9940.ENSOARP00000022208	25.225		9940.ENSOARP00000013678	1		9940.ENSOARP00000014285	0.15926		9940.ENSOARP00000013690	606.05		9940.ENSOARP00000000485	5.31316		9940.ENSOARP00000021093	2359.12		9940.ENSOARP00000003631	0.20513	9940.ENSOARP00000003056	26082
9940.ENSOARP00000012347	28		9940.ENSOARP00000005386	0.35124		9940.ENSOARP00000001606	6		9940.ENSOARP00000012594	10		9940.ENSOARP00000004801	25.033		9940.ENSOARP00000021281	1		9940.ENSOARP00000017317	0.15926		9940.ENSOARP00000003056	605.767		9940.ENSOARP00000018038	5.31316		9940.ENSOARP00000010958	2338.27		9940.ENSOARP00000001898	0.20468	9940.ENSOARP00000001430	26080
9940.ENSOARP00000006501	28		avg	0.553553		9940.ENSOARP00000010080	6		9940.ENSOARP00000013087	10		9940.ENSOARP00000022758	24.995		9940.ENSOARP00000000383	1		9940.ENSOARP00000017799	0.15926		9940.ENSOARP00000004055	605.683		9940.ENSOARP00000011272	5.31268		9940.ENSOARP00000011537	2337.42		9940.ENSOARP00000005262	0.20455	9940.ENSOARP00000015862	25956
9940.ENSOARP00000022727	28		9940.ENSOARP00000011276	0.34991		9940.ENSOARP00000017978	6		9940.ENSOARP00000005422	10		9940.ENSOARP00000006296	24.949		9940.ENSOARP00000003414	1		9940.ENSOARP00000006201	0.15926		9940.ENSOARP00000012085	605.65		9940.ENSOARP00000006148	5.3122		9940.ENSOARP00000013193	2336.9		9940.ENSOARP00000003452	0.20383	9940.ENSOARP00000017255	25620
9940.ENSOARP00000006600	28		9940.ENSOARP00000022733	0.34989		9940.ENSOARP00000015309	6		9940.ENSOARP00000013058	10		9940.ENSOARP00000006013	24.799		9940.ENSOARP00000013667	1		9940.ENSOARP00000020955	0.15926		9940.ENSOARP00000013692	605.383		9940.ENSOARP00000003852	5.31026		9940.ENSOARP00000018161	2334.9		9940.ENSOARP00000004259	0.20336	9940.ENSOARP00000021164	25444
9940.ENSOARP00000011198	28		9940.ENSOARP00000014742	0.34989		9940.ENSOARP00000001113	6		9940.ENSOARP00000020328	10		9940.ENSOARP00000009282	24.787		9940.ENSOARP00000013219	1		9940.ENSOARP00000015121	0.15926		9940.ENSOARP00000004233	605.367		9940.ENSOARP00000014597	5.30881		9940.ENSOARP00000012603	2332.59		9940.ENSOARP00000009485	0.20261	9940.ENSOARP00000012212	25404
9940.ENSOARP00000006368	28		9940.ENSOARP00000001081	0.34989		9940.ENSOARP00000015392	6		9940.ENSOARP00000018461	10		9940.ENSOARP00000003056	24.78		9940.ENSOARP00000002531	1		9940.ENSOARP00000016457	0.15926		9940.ENSOARP00000018384	605.217		9940.ENSOARP00000006230	5.30833		9940.ENSOARP00000011064	2325.45		9940.ENSOARP00000019273	0.20261	9940.ENSOARP00000005914	25396
9940.ENSOARP00000002842	28		9940.ENSOARP00000020336	0.34989		9940.ENSOARP00000006424	6		9940.ENSOARP00000013643	10		9940.ENSOARP00000015810	24.776		9940.ENSOARP00000004713	1		9940.ENSOARP00000007981	0.15926		9940.ENSOARP00000002254	604.717		9940.ENSOARP00000006531	5.30737		9940.ENSOARP00000018526	2324.27		9940.ENSOARP00000018813	0.20168	9940.ENSOARP00000022758	25384
9940.ENSOARP00000007657	28		9940.ENSOARP00000018461	0.34989		9940.ENSOARP00000002032	6		9940.ENSOARP00000000770	10		9940.ENSOARP00000015445	24.719		9940.ENSOARP00000013692	1		9940.ENSOARP00000002298	0.15926		9940.ENSOARP00000002944	604.683		9940.ENSOARP00000015820	5.30688		9940.ENSOARP00000018035	2320.8		9940.ENSOARP00000007008	0.20161	9940.ENSOARP00000002182	25350
9940.ENSOARP00000010080	28		9940.ENSOARP00000010933	0.34989		9940.ENSOARP00000013158	6		9940.ENSOARP00000018035	10		9940.ENSOARP00000006333	24.702		9940.ENSOARP00000010180	1		9940.ENSOARP00000006652	0.15926		9940.ENSOARP00000002361	604.35		9940.ENSOARP00000013692	5.30447		9940.ENSOARP00000005498	2315.92		9940.ENSOARP00000019836	0.20158	9940.ENSOARP00000022135	25348
9940.ENSOARP00000003745	28		9940.ENSOARP00000019740	0.34989		9940.ENSOARP00000002017	6		9940.ENSOARP00000015306	10		9940.ENSOARP00000018334	24.618		9940.ENSOARP00000013690	1		9940.ENSOARP00000007986	0.15926		9940.ENSOARP00000014597	604.3		9940.ENSOARP00000002361	5.30398		9940.ENSOARP00000012369	2306.36		9940.ENSOARP00000019693	0.20143	9940.ENSOARP00000018468	25328
9940.ENSOARP00000008623	28		9940.ENSOARP00000006112	0.3491		9940.ENSOARP00000004684	6		9940.ENSOARP00000003760	10		9940.ENSOARP00000020152	24.573		9940.ENSOARP00000012369	1		9940.ENSOARP00000008836	0.15926		9940.ENSOARP00000018038	604.267		9940.ENSOARP00000002410	5.30398		9940.ENSOARP00000005778	2293.1		9940.ENSOARP00000018385	0.20063	9940.ENSOARP00000020194	25296
9940.ENSOARP00000013158	28		9940.ENSOARP00000006719	0.34895		9940.ENSOARP00000001708	5		9940.ENSOARP00000005944	10		9940.ENSOARP00000003752	24.566		9940.ENSOARP00000018903	1		9940.ENSOARP00000010708	0.15926		9940.ENSOARP00000021256	604.05		9940.ENSOARP00000004055	5.3035		9940.ENSOARP00000010770	2290.3		9940.ENSOARP00000019450	0.2	9940.ENSOARP00000019751	25294
9940.ENSOARP00000007704	28		9940.ENSOARP00000015893	0.34844		9940.ENSOARP00000008343	5		9940.ENSOARP00000001113	10		9940.ENSOARP00000011545	24.54		9940.ENSOARP00000013214	1		9940.ENSOARP00000019991	0.15926		9940.ENSOARP00000006531	603.9		9940.ENSOARP00000020772	5.3035		9940.ENSOARP00000006165	2286.8		9940.ENSOARP00000018139	0.2	9940.ENSOARP00000013652	25288
9940.ENSOARP00000014627	27		9940.ENSOARP00000021248	0.34634		9940.ENSOARP00000008350	5		9940.ENSOARP00000002449	10		9940.ENSOARP00000003978	24.534		9940.ENSOARP00000011035	1		9940.ENSOARP00000015152	0.15926		9940.ENSOARP00000003852	603.7		9940.ENSOARP00000012829	5.30253		9940.ENSOARP00000020152	2286.15		9940.ENSOARP00000006103	0.2	9940.ENSOARP00000012742	25230
9940.ENSOARP00000004781	27		9940.ENSOARP00000015703	0.34596		9940.ENSOARP00000020406	5		9940.ENSOARP00000010038	10		9940.ENSOARP00000022288	24.481		9940.ENSOARP00000000363	1		9940.ENSOARP00000016488	0.15926		9940.ENSOARP00000014402	603.6		9940.ENSOARP00000004392	5.30205		9940.ENSOARP00000007770	2276.9		9940.ENSOARP00000021354	0.2	9940.ENSOARP00000017799	25188
9940.ENSOARP00000013689	27		9940.ENSOARP00000013430	0.34469		9940.ENSOARP00000011570	5		9940.ENSOARP00000017551	10		9940.ENSOARP00000018417	24.437		9940.ENSOARP00000015862	1		9940.ENSOARP00000009713	0.15926		9940.ENSOARP00000009917	603.35		9940.ENSOARP00000001243	5.30205		9940.ENSOARP00000007494	2273.27		9940.ENSOARP00000000383	0.2	9940.ENSOARP00000007030	25160
9940.ENSOARP00000016060	27		9940.ENSOARP00000011261	0.3446		9940.ENSOARP00000012894	5		9940.ENSOARP00000004233	10		9940.ENSOARP00000004392	24.409		9940.ENSOARP00000014538	1		9940.ENSOARP00000016486	0.15926		9940.ENSOARP00000017268	603.317		9940.ENSOARP00000012101	5.30205		9940.ENSOARP00000021124	2271.63		9940.ENSOARP00000013667	0.2	9940.ENSOARP00000019651	25074
9940.ENSOARP00000018679	27		9940.ENSOARP00000008487	0.34451		9940.ENSOARP00000004801	5		9940.ENSOARP00000002066	10		9940.ENSOARP00000020728	24.378		9940.ENSOARP00000015866	1		9940.ENSOARP00000004482	0.15926		9940.ENSOARP00000014574	603.133		9940.ENSOARP00000008344	5.30157		9940.ENSOARP00000009033	2259.19		9940.ENSOARP00000016334	0.2	9940.ENSOARP00000022288	25068
9940.ENSOARP00000019088	27		9940.ENSOARP00000000853	0.34401		9940.ENSOARP00000019028	5		9940.ENSOARP00000019740	10		9940.ENSOARP00000020244	24.259		9940.ENSOARP00000007881	1		9940.ENSOARP00000003156	0.15926		9940.ENSOARP00000000747	603.117		9940.ENSOARP00000002517	5.30109		9940.ENSOARP00000004034	2258.58		9940.ENSOARP00000006531	0.2	9940.ENSOARP00000010053	25014
9940.ENSOARP00000021825	27		9940.ENSOARP00000000775	0.3439		9940.ENSOARP00000009222	5		9940.ENSOARP00000018417	10		9940.ENSOARP00000018703	24.245		9940.ENSOARP00000007882	1		9940.ENSOARP00000007511	0.15926		9940.ENSOARP00000008218	603.1		9940.ENSOARP00000005914	5.3006		9940.ENSOARP00000021747	2255.98		9940.ENSOARP00000021712	0.2	9940.ENSOARP00000012840	25000
9940.ENSOARP00000008826	27		9940.ENSOARP00000013108	0.3439		9940.ENSOARP00000011059	5		9940.ENSOARP00000017508	10		9940.ENSOARP00000013470	24.217		9940.ENSOARP00000005222	1		9940.ENSOARP00000008844	0.15926		9940.ENSOARP00000014465	602.95		9940.ENSOARP00000003056	5.29915		9940.ENSOARP00000018255	2254.24		9940.ENSOARP00000015445	0.2	9940.ENSOARP00000020430	24878
9940.ENSOARP00000021599	27		9940.ENSOARP00000020481	0.34286		9940.ENSOARP00000004781	5		9940.ENSOARP00000004201	10		9940.ENSOARP00000001901	24.205		9940.ENSOARP00000006559	1		9940.ENSOARP00000008849	0.15926		9940.ENSOARP00000008344	602.933		9940.ENSOARP00000014465	5.2977		9940.ENSOARP00000017413	2252.03		9940.ENSOARP00000009796	0.2	9940.ENSOARP00000021281	24864
9940.ENSOARP00000002347	27		9940.ENSOARP00000017958	0.34272		9940.ENSOARP00000014574	5		9940.ENSOARP00000001708	9		9940.ENSOARP00000006027	24.122		9940.ENSOARP00000015498	1		9940.ENSOARP00000021825	0.15926		9940.ENSOARP00000018751	602.917		9940.ENSOARP00000002312	5.29722		9940.ENSOARP00000015182	2249.99		9940.ENSOARP00000000930	0.2	9940.ENSOARP00000004659	24840
9940.ENSOARP00000022374	27		9940.ENSOARP00000022273	0.34102		9940.ENSOARP00000011067	5		9940.ENSOARP00000008343	9		9940.ENSOARP00000016973	24.048		9940.ENSOARP00000017675	1		9940.ENSOARP00000018652	0.15926		9940.ENSOARP00000007961	602.717		9940.ENSOARP00000002313	5.29722		9940.ENSOARP00000000220	2244.64		9940.ENSOARP00000017357	0.2	9940.ENSOARP00000018623	24808
9940.ENSOARP00000011850	27		9940.ENSOARP00000013595	0.34102		9940.ENSOARP00000002550	5		9940.ENSOARP00000020430	9		9940.ENSOARP00000014395	24.04		9940.ENSOARP00000015496	1		9940.ENSOARP00000009704	0.15926		9940.ENSOARP00000015820	602.583		9940.ENSOARP00000000747	5.29722		9940.ENSOARP00000020081	2241.57		9940.ENSOARP00000019559	0.2	9940.ENSOARP00000006724	24750
9940.ENSOARP00000002550	26		9940.ENSOARP00000008825	0.34051		9940.ENSOARP00000009181	5		9940.ENSOARP00000006148	9		9940.ENSOARP00000012938	23.978		9940.ENSOARP00000015011	1		9940.ENSOARP00000020976	0.15926		9940.ENSOARP00000002313	602.517		9940.ENSOARP00000016334	5.29674		9940.ENSOARP00000001687	2236.43		9940.ENSOARP00000016035	0.2	9940.ENSOARP00000004286	24652
9940.ENSOARP00000003414	26		9940.ENSOARP00000009977	0.33959		9940.ENSOARP00000003414	5		9940.ENSOARP00000021303	9		9940.ENSOARP00000006802	23.958		9940.ENSOARP00000016348	1		9940.ENSOARP00000016475	0.15926		9940.ENSOARP00000002410	602.517		9940.ENSOARP00000018289	5.29577		9940.ENSOARP00000012775	2199.08		9940.ENSOARP00000010356	0.2	9940.ENSOARP00000020497	24560
9940.ENSOARP00000006909	26		9940.ENSOARP00000011575	0.33936		9940.ENSOARP00000002531	5		9940.ENSOARP00000021737	9		9940.ENSOARP00000013436	23.904		9940.ENSOARP00000018527	1		9940.ENSOARP00000016479	0.15926		9940.ENSOARP00000012828	602.483		9940.ENSOARP00000007961	5.29432		9940.ENSOARP00000017268	2194.34		9940.ENSOARP00000001876	0.2	9940.ENSOARP00000003989	24526
9940.ENSOARP00000000797	26		9940.ENSOARP00000020168	0.33936		9940.ENSOARP00000001211	5		9940.ENSOARP00000021747	9		9940.ENSOARP00000015963	23.846		9940.ENSOARP00000004386	1		9940.ENSOARP00000007961	0.15926		9940.ENSOARP00000010054	602.317		9940.ENSOARP00000018751	5.29336		9940.ENSOARP00000021410	2183.04		9940.ENSOARP00000013840	0.2	9940.ENSOARP00000003781	24522
9940.ENSOARP00000012311	26		9940.ENSOARP00000017832	0.33936		9940.ENSOARP00000014538	5		9940.ENSOARP00000021377	9		9940.ENSOARP00000017009	23.839		9940.ENSOARP00000015483	1		9940.ENSOARP00000004453	0.15926		9940.ENSOARP00000006216	601.967		9940.ENSOARP00000006216	5.29287		9940.ENSOARP00000020976	2179.82		9940.ENSOARP00000012019	0.2	9940.ENSOARP00000020081	24392
9940.ENSOARP00000009916	26		9940.ENSOARP00000001972	0.33919		9940.ENSOARP00000007882	5		9940.ENSOARP00000011570	9		9940.ENSOARP00000014763	23.822		9940.ENSOARP00000019840	1		9940.ENSOARP00000008810	0.15926		9940.ENSOARP00000011272	601.833		9940.ENSOARP00000021256	5.29239		9940.ENSOARP00000009810	2171.99		9940.ENSOARP00000019088	0.2	9940.ENSOARP00000010536	24312
9940.ENSOARP00000013690	25		9940.ENSOARP00000003639	0.33919		9940.ENSOARP00000008715	5		9940.ENSOARP00000012416	9		9940.ENSOARP00000020552	23.718		9940.ENSOARP00000016334	1		9940.ENSOARP00000006632	0.15926		9940.ENSOARP00000014632	601.8		9940.ENSOARP00000014509	5.29142		9940.ENSOARP00000014595	2170.66		9940.ENSOARP00000007979	0.2	9940.ENSOARP00000007606	24308
9940.ENSOARP00000011641	25		9940.ENSOARP00000014500	0.33919		9940.ENSOARP00000014185	5		9940.ENSOARP00000003978	9		9940.ENSOARP00000004342	23.687		9940.ENSOARP00000015007	1		9940.ENSOARP00000006633	0.15926		9940.ENSOARP00000002312	601.783		9940.ENSOARP00000014402	5.29142		9940.ENSOARP00000012138	2165.55		9940.ENSOARP00000016443	0.2	9940.ENSOARP00000013387	24258
9940.ENSOARP00000006333	25		9940.ENSOARP00000003760	0.33919		9940.ENSOARP00000008413	5		9940.ENSOARP00000001776	9		9940.ENSOARP00000014509	23.669		9940.ENSOARP00000004351	1		9940.ENSOARP00000005788	0.15926		9940.ENSOARP00000015236	601.717		9940.ENSOARP00000017358	5.29046		9940.ENSOARP00000013574	2165.32		9940.ENSOARP00000017775	0.2	9940.ENSOARP00000006371	24232
9940.ENSOARP00000006337	25		9940.ENSOARP00000008013	0.338		9940.ENSOARP00000018691	5		9940.ENSOARP00000008355	9		9940.ENSOARP00000009810	23.607		9940.ENSOARP00000005201	1		9940.ENSOARP00000005307	0.15926		9940.ENSOARP00000010727	601.7		9940.ENSOARP00000008193	5.28949		9940.ENSOARP00000022135	2161.46		9940.ENSOARP00000006626	0.2	9940.ENSOARP00000006531	24206
9940.ENSOARP00000017096	25		9940.ENSOARP00000002581	0.33783		9940.ENSOARP00000018207	5		9940.ENSOARP00000010195	9		9940.ENSOARP00000016092	23.587		9940.ENSOARP00000008718	1		9940.ENSOARP00000017753	0.15926		9940.ENSOARP00000004392	601.617		9940.ENSOARP00000017268	5.28852		9940.ENSOARP00000003213	2160.74		9940.ENSOARP00000004185	0.2	9940.ENSOARP00000005922	24118
9940.ENSOARP00000006724	25		9940.ENSOARP00000018623	0.33783		9940.ENSOARP00000008876	5		9940.ENSOARP00000004756	9		9940.ENSOARP00000007961	23.561		9940.ENSOARP00000005209	1		9940.ENSOARP00000014243	0.15926		9940.ENSOARP00000011198	601.567		9940.ENSOARP00000010727	5.28852		9940.ENSOARP00000013314	2158.62		9940.ENSOARP00000006333	0.2	9940.ENSOARP00000014494	24094
9940.ENSOARP00000021936	25		9940.ENSOARP00000013184	0.33783		9940.ENSOARP00000022727	5		9940.ENSOARP00000002578	9		9940.ENSOARP00000011258	23.511		9940.ENSOARP00000021718	1		9940.ENSOARP00000018602	0.15926		9940.ENSOARP00000013803	601.5		9940.ENSOARP00000017551	5.28852		9940.ENSOARP00000019008	2143.63		9940.ENSOARP00000016166	0.2	9940.ENSOARP00000016180	24004
9940.ENSOARP00000002944	25		9940.ENSOARP00000012750	0.33776		9940.ENSOARP00000016041	5		9940.ENSOARP00000001256	9		9940.ENSOARP00000003156	23.44		9940.ENSOARP00000014185	1		9940.ENSOARP00000013398	0.15926		9940.ENSOARP00000020194	601.4		9940.ENSOARP00000001673	5.28804		9940.ENSOARP00000018038	2143.26		9940.ENSOARP00000017009	0.2	9940.ENSOARP00000006977	23978
9940.ENSOARP00000010038	25		9940.ENSOARP00000015353	0.3366		9940.ENSOARP00000001433	5		9940.ENSOARP00000011063	9		9940.ENSOARP00000002254	23.43		9940.ENSOARP00000021712	1		9940.ENSOARP00000020928	0.15926		9940.ENSOARP00000020497	601.3		9940.ENSOARP00000014574	5.28708		9940.ENSOARP00000011836	2141.67		9940.ENSOARP00000010003	0.2	9940.ENSOARP00000004185	23942
9940.ENSOARP00000004684	25		9940.ENSOARP00000001394	0.33633		9940.ENSOARP00000001430	5		9940.ENSOARP00000014574	9		9940.ENSOARP00000017624	23.348		9940.ENSOARP00000016369	1		9940.ENSOARP00000020927	0.15926		9940.ENSOARP00000008193	601.267		9940.ENSOARP00000013803	5.28708		9940.ENSOARP00000013319	2140.55		9940.ENSOARP00000005090	0.2	9940.ENSOARP00000011272	23924
9940.ENSOARP00000010309	24		9940.ENSOARP00000012374	0.33503		9940.ENSOARP00000010356	5		9940.ENSOARP00000004731	9		9940.ENSOARP00000001278	23.278		9940.ENSOARP00000008722	1		9940.ENSOARP00000018607	0.15926		9940.ENSOARP00000014509	600.867		9940.ENSOARP00000007979	5.28708		9940.ENSOARP00000010801	2138.25		9940.ENSOARP00000008123	0.2	9940.ENSOARP00000020517	23918
9940.ENSOARP00000013316	24		9940.ENSOARP00000021539	0.33413		9940.ENSOARP00000012504	5		9940.ENSOARP00000002531	9		9940.ENSOARP00000009686	23.272		9940.ENSOARP00000020858	1		9940.ENSOARP00000002283	0.15926		9940.ENSOARP00000011570	600.7		9940.ENSOARP00000020194	5.28708		9940.ENSOARP00000005747	2127.14		9940.ENSOARP00000012638	0.2	9940.ENSOARP00000012369	23914
9940.ENSOARP00000013470	24		9940.ENSOARP00000021923	0.33413		9940.ENSOARP00000021441	5		9940.ENSOARP00000006900	9		9940.ENSOARP00000015236	23.245		9940.ENSOARP00000020855	1		9940.ENSOARP00000007971	0.15926		9940.ENSOARP00000009520	600.683		9940.ENSOARP00000006047	5.28708		9940.ENSOARP00000009897	2127.01		9940.ENSOARP00000009464	0.2	9940.ENSOARP00000012603	23880
9940.ENSOARP00000006729	24		9940.ENSOARP00000006035	0.33413		9940.ENSOARP00000019919	5		9940.ENSOARP00000013200	9		9940.ENSOARP00000007389	23.209		9940.ENSOARP00000017689	1		9940.ENSOARP00000004463	0.15926		9940.ENSOARP00000001673	600.617		9940.ENSOARP00000012828	5.28466		9940.ENSOARP00000012938	2114.24		9940.ENSOARP00000014341	0.2	9940.ENSOARP00000004358	23852
9940.ENSOARP00000019388	24		9940.ENSOARP00000021747	0.33284		9940.ENSOARP00000016401	5		9940.ENSOARP00000006559	9		9940.ENSOARP00000020415	23.186		9940.ENSOARP00000017209	1		9940.ENSOARP00000003131	0.15926		9940.ENSOARP00000020858	600.35		9940.ENSOARP00000006698	5.28466		9940.ENSOARP00000020398	2114.2		9940.ENSOARP00000013436	0.2	9940.ENSOARP00000018392	23786
9940.ENSOARP00000006813	24		9940.ENSOARP00000015866	0.33284		9940.ENSOARP00000012467	5		9940.ENSOARP00000016330	9		9940.ENSOARP00000005386	23.182		9940.ENSOARP00000003485	1		9940.ENSOARP00000005311	0.15926		9940.ENSOARP00000006698	600.183		9940.ENSOARP00000011198	5.28418		9940.ENSOARP00000005979	2109.85		9940.ENSOARP00000020621	0.2	9940.ENSOARP00000000220	23562
9940.ENSOARP00000004201	24		9940.ENSOARP00000006296	0.33284		9940.ENSOARP00000003507	5		9940.ENSOARP00000004358	9		9940.ENSOARP00000010054	23.153		9940.ENSOARP00000007843	1		9940.ENSOARP00000005798	0.15926		9940.ENSOARP00000007979	600.167		9940.ENSOARP00000011264	5.28418		9940.ENSOARP00000002094	2109.29		9940.ENSOARP00000004553	0.2	9940.ENSOARP00000020152	23414
9940.ENSOARP00000002593	23		9940.ENSOARP00000018703	0.33284		9940.ENSOARP00000014658	5		9940.ENSOARP00000002158	9		9940.ENSOARP00000007979	23.141		9940.ENSOARP00000006516	1		9940.ENSOARP00000003135	0.15926		9940.ENSOARP00000015958	600.033		9940.ENSOARP00000009530	5.28418		9940.ENSOARP00000014285	2105.79		9940.ENSOARP00000009560	0.2	9940.ENSOARP00000021377	23138
9940.ENSOARP00000008715	23		9940.ENSOARP00000012589	0.33284		9940.ENSOARP00000010708	5		9940.ENSOARP00000017624	9		9940.ENSOARP00000021915	23.105		9940.ENSOARP00000011092	1		9940.ENSOARP00000008824	0.15926		9940.ENSOARP00000020936	600		9940.ENSOARP00000002649	5.28369		9940.ENSOARP00000010708	2104.95		9940.ENSOARP00000012711	0.2	9940.ENSOARP00000012426	22934
9940.ENSOARP00000006296	23		9940.ENSOARP00000021915	0.33284		9940.ENSOARP00000021825	5		9940.ENSOARP00000021410	9		9940.ENSOARP00000007068	23.083		9940.ENSOARP00000016784	1		9940.ENSOARP00000008825	0.15926		9940.ENSOARP00000017856	599.817		9940.ENSOARP00000011348	5.28369		9940.ENSOARP00000011810	2093.56		9940.ENSOARP00000016260	0.2	9940.ENSOARP00000004756	22890
9940.ENSOARP00000016143	23		9940.ENSOARP00000021256	0.33284		9940.ENSOARP00000020976	5		9940.ENSOARP00000016092	9		9940.ENSOARP00000022353	23.062		9940.ENSOARP00000020800	1		9940.ENSOARP00000008826	0.15926		9940.ENSOARP00000006047	599.817		9940.ENSOARP00000014632	5.28321		9940.ENSOARP00000021242	2091.87		9940.ENSOARP00000018035	0.2	9940.ENSOARP00000010694	22750
9940.ENSOARP00000008516	23		9940.ENSOARP00000017978	0.33284		9940.ENSOARP00000005798	5		9940.ENSOARP00000019585	9		9940.ENSOARP00000021242	23.056		9940.ENSOARP00000011094	1		9940.ENSOARP00000007979	0.15926		9940.ENSOARP00000018289	599.783		9940.ENSOARP00000011570	5.28128		9940.ENSOARP00000006724	2089.62		9940.ENSOARP00000013110	0.2	9940.ENSOARP00000005776	22742
9940.ENSOARP00000002909	23		9940.ENSOARP00000006424	0.33284		9940.ENSOARP00000010404	5		9940.ENSOARP00000006698	9		9940.ENSOARP00000009483	23.035		9940.ENSOARP00000016303	1		9940.ENSOARP00000014230	0.15926		9940.ENSOARP00000005914	599.7		9940.ENSOARP00000022161	5.28128		9940.ENSOARP00000002578	2088.76		9940.ENSOARP00000001582	0.2	9940.ENSOARP00000001046	22736
9940.ENSOARP00000013643	23		9940.ENSOARP00000019821	0.33205		9940.ENSOARP00000011734	5		9940.ENSOARP00000016041	9		9940.ENSOARP00000009320	22.981		9940.ENSOARP00000013277	1		9940.ENSOARP00000017745	0.15926		9940.ENSOARP00000002032	599.45		9940.ENSOARP00000002944	5.28079		9940.ENSOARP00000008640	2086.19		9940.ENSOARP00000010030	0.2	9940.ENSOARP00000012138	22732
9940.ENSOARP00000012828	22		9940.ENSOARP00000008454	0.33205		9940.ENSOARP00000008569	5		9940.ENSOARP00000017372	9		9940.ENSOARP00000002649	22.978		9940.ENSOARP00000003493	1		9940.ENSOARP00000019923	0.15926		9940.ENSOARP00000012741	599.367		9940.ENSOARP00000009520	5.27983		9940.ENSOARP00000018759	2080.14		9940.ENSOARP00000000238	0.2	9940.ENSOARP00000013319	22682
9940.ENSOARP00000012805	22		9940.ENSOARP00000017315	0.33191		9940.ENSOARP00000022820	5		9940.ENSOARP00000010741	9		9940.ENSOARP00000016179	22.93		9940.ENSOARP00000007857	1		9940.ENSOARP00000017747	0.15926		9940.ENSOARP00000002517	599.317		9940.ENSOARP00000001430	5.2779		9940.ENSOARP00000000757	2077.09		9940.ENSOARP00000007701	0.2	9940.ENSOARP00000013979	22560
9940.ENSOARP00000022653	22		9940.ENSOARP00000018813	0.33146		9940.ENSOARP00000015295	5		9940.ENSOARP00000016905	9		9940.ENSOARP00000015985	22.91		9940.ENSOARP00000003015	1		9940.ENSOARP00000019927	0.15926		9940.ENSOARP00000001940	599.15		9940.ENSOARP00000021164	5.27693		9940.ENSOARP00000010566	2075.19		9940.ENSOARP00000011107	0.19744	9940.ENSOARP00000019092	22534
9940.ENSOARP00000015862	22		9940.ENSOARP00000008709	0.33049		9940.ENSOARP00000001901	5		9940.ENSOARP00000021030	9		9940.ENSOARP00000021267	22.865		9940.ENSOARP00000008706	1		9940.ENSOARP00000002254	0.15926		9940.ENSOARP00000015943	599.117		9940.ENSOARP00000011471	5.27645		9940.ENSOARP00000004083	2073.7		9940.ENSOARP00000019613	0.19744	9940.ENSOARP00000014538	22532
9940.ENSOARP00000013277	22		9940.ENSOARP00000010922	0.32943		9940.ENSOARP00000021999	5		9940.ENSOARP00000013413	9		9940.ENSOARP00000019008	22.863		9940.ENSOARP00000008709	1		9940.ENSOARP00000005763	0.15926		9940.ENSOARP00000017551	599.067		9940.ENSOARP00000012741	5.27645		9940.ENSOARP00000021608	2071		9940.ENSOARP00000000276	0.19725	9940.ENSOARP00000006873	22494
9940.ENSOARP00000008115	22		9940.ENSOARP00000002593	0.32929		9940.ENSOARP00000010473	5		9940.ENSOARP00000012977	9		9940.ENSOARP00000003485	22.85		9940.ENSOARP00000018950	1		9940.ENSOARP00000003104	0.15926		9940.ENSOARP00000016334	599.017		9940.ENSOARP00000015958	5.27596		9940.ENSOARP00000021281	2070.31		9940.ENSOARP00000014742	0.19697	9940.ENSOARP00000005778	22452
9940.ENSOARP00000021256	22		9940.ENSOARP00000019220	0.32929		9940.ENSOARP00000021599	5		9940.ENSOARP00000008029	9		9940.ENSOARP00000004656	22.845		9940.ENSOARP00000016774	1		9940.ENSOARP00000000079	0.15926		9940.ENSOARP00000016092	598.9		9940.ENSOARP00000013436	5.27596		9940.ENSOARP00000011264	2063.96		9940.ENSOARP00000015280	0.19697	9940.ENSOARP00000021379	22322
9940.ENSOARP00000010124	22		9940.ENSOARP00000016143	0.32929		9940.ENSOARP00000011293	5		9940.ENSOARP00000007155	9		9940.ENSOARP00000016457	22.823		9940.ENSOARP00000014595	1		9940.ENSOARP00000012085	0.15926		9940.ENSOARP00000001430	598.8		9940.ENSOARP00000013314	5.27548		9940.ENSOARP00000022758	2050.08		9940.ENSOARP00000008663	0.19697	9940.ENSOARP00000009956	22254
9940.ENSOARP00000011923	21		9940.ENSOARP00000011850	0.32929		9940.ENSOARP00000013470	5		9940.ENSOARP00000012020	9		9940.ENSOARP00000009514	22.798		9940.ENSOARP00000015441	1		9940.ENSOARP00000016443	0.15926		9940.ENSOARP00000011471	598.783		9940.ENSOARP00000011428	5.275		9940.ENSOARP00000007606	2047.77		9940.ENSOARP00000000684	0.19608	9940.ENSOARP00000001771	22162
9940.ENSOARP00000002638	21		9940.ENSOARP00000010038	0.32929		9940.ENSOARP00000013479	5		9940.ENSOARP00000013357	9		9940.ENSOARP00000005749	22.794		9940.ENSOARP00000015445	1		9940.ENSOARP00000017775	0.15926		9940.ENSOARP00000017358	598.767		9940.ENSOARP00000020936	5.27403		9940.ENSOARP00000002912	2046.81		9940.ENSOARP00000009027	0.19524	9940.ENSOARP00000021083	22122
9940.ENSOARP00000011734	21		9940.ENSOARP00000019836	0.32833		9940.ENSOARP00000002361	5		9940.ENSOARP00000006600	9		9940.ENSOARP00000010003	22.738		9940.ENSOARP00000014597	1		9940.ENSOARP00000014265	0.15926		9940.ENSOARP00000021164	598.367		9940.ENSOARP00000011723	5.27403		9940.ENSOARP00000017255	2046.01		9940.ENSOARP00000012463	0.19474	9940.ENSOARP00000017413	22064
9940.ENSOARP00000013026	21		9940.ENSOARP00000018236	0.32832		9940.ENSOARP00000012138	5		9940.ENSOARP00000003552	9		9940.ENSOARP00000013689	22.664		9940.ENSOARP00000001285	1		9940.ENSOARP00000018623	0.15926		9940.ENSOARP00000004342	598.2		9940.ENSOARP00000015236	5.27403		9940.ENSOARP00000010814	2044.06		9940.ENSOARP00000022542	0.19474	9940.ENSOARP00000002957	22018
9940.ENSOARP00000020898	20		9940.ENSOARP00000022153	0.32783		9940.ENSOARP00000012167	5		9940.ENSOARP00000012467	9		9940.ENSOARP00000009994	22.599		9940.ENSOARP00000002135	1		9940.ENSOARP00000002264	0.15926		9940.ENSOARP00000021915	598.133		9940.ENSOARP00000002032	5.27403		9940.ENSOARP00000002032	2043.49		9940.ENSOARP00000001776	0.19444	9940.ENSOARP00000006148	21982
9940.ENSOARP00000009222	20		9940.ENSOARP00000002326	0.32657		9940.ENSOARP00000002347	5		9940.ENSOARP00000003161	9		9940.ENSOARP00000002312	22.577		9940.ENSOARP00000001287	1		9940.ENSOARP00000005776	0.15926		9940.ENSOARP00000002649	598.1		9940.ENSOARP00000010054	5.27258		9940.ENSOARP00000005337	2041.62		9940.ENSOARP00000016041	0.19444	9940.ENSOARP00000008391	21866
9940.ENSOARP00000002535	20		9940.ENSOARP00000011570	0.32413		9940.ENSOARP00000021050	5		9940.ENSOARP00000008844	9		9940.ENSOARP00000000220	22.502		9940.ENSOARP00000002138	1		9940.ENSOARP00000005778	0.15926		9940.ENSOARP00000022161	597.85		9940.ENSOARP00000000757	5.27162		9940.ENSOARP00000020271	2041.62		9940.ENSOARP00000003552	0.19444	9940.ENSOARP00000018703	21850
9940.ENSOARP00000010536	20		9940.ENSOARP00000014538	0.32413		9940.ENSOARP00000007657	5		9940.ENSOARP00000006632	9		9940.ENSOARP00000008807	22.481		9940.ENSOARP00000013297	1		9940.ENSOARP00000006626	0.15926		9940.ENSOARP00000000664	597.8		9940.ENSOARP00000017856	5.27113		9940.ENSOARP00000005944	2035.06		9940.ENSOARP00000003161	0.19444	9940.ENSOARP00000013325	21780
9940.ENSOARP00000002094	20		9940.ENSOARP00000018691	0.32413		9940.ENSOARP00000014395	5		9940.ENSOARP00000017747	9		9940.ENSOARP00000005739	22.381		9940.ENSOARP00000018981	1		9940.ENSOARP00000008807	0.15926		9940.ENSOARP00000020765	597.717		9940.ENSOARP00000015943	5.27017		9940.ENSOARP00000006258	2033.41		9940.ENSOARP00000018703	0.19444	9940.ENSOARP00000010001	21778
9940.ENSOARP00000000782	20		9940.ENSOARP00000014658	0.32413		9940.ENSOARP00000018773	5		9940.ENSOARP00000009403	9		9940.ENSOARP00000001046	22.228		9940.ENSOARP00000015475	1		9940.ENSOARP00000020936	0.15926		9940.ENSOARP00000001357	597.7		9940.ENSOARP00000015884	5.27017		9940.ENSOARP00000004386	2030.44		9940.ENSOARP00000012572	0.19444	9940.ENSOARP00000002517	21592
9940.ENSOARP00000017539	20		9940.ENSOARP00000006047	0.32413		9940.ENSOARP00000016595	5		9940.ENSOARP00000018392	9		9940.ENSOARP00000018255	22.205		9940.ENSOARP00000018501	1		9940.ENSOARP00000016433	0.15926		9940.ENSOARP00000021379	597.683		9940.ENSOARP00000007704	5.27017		9940.ENSOARP00000003989	2027.94		9940.ENSOARP00000000747	0.19444	9940.ENSOARP00000006516	21578
9940.ENSOARP00000021747	19		9940.ENSOARP00000021269	0.32413		9940.ENSOARP00000015685	5		9940.ENSOARP00000004179	9		9940.ENSOARP00000005947	22.15		9940.ENSOARP00000014147	1		9940.ENSOARP00000015584	0.15926		9940.ENSOARP00000013314	597.533		9940.ENSOARP00000021915	5.26968		9940.ENSOARP00000002932	2025.58		9940.ENSOARP00000011398	0.19444	9940.ENSOARP00000014597	21536
9940.ENSOARP00000010404	19		9940.ENSOARP00000003839	0.32413		9940.ENSOARP00000017417	5		9940.ENSOARP00000001901	9		9940.ENSOARP00000009181	22.052		9940.ENSOARP00000001294	1		9940.ENSOARP00000015100	0.15926		9940.ENSOARP00000011348	597.533		9940.ENSOARP00000009916	5.26872		9940.ENSOARP00000000854	2022.62		9940.ENSOARP00000008487	0.19313	9940.ENSOARP00000018773	21462
9940.ENSOARP00000022820	19		9940.ENSOARP00000009079	0.32413		9940.ENSOARP00000006047	5		9940.ENSOARP00000022468	9		9940.ENSOARP00000016041	22.024		9940.ENSOARP00000002147	1		9940.ENSOARP00000015109	0.15926		9940.ENSOARP00000014538	597.217		9940.ENSOARP00000013434	5.26823		9940.ENSOARP00000004185	2011.72		9940.ENSOARP00000022724	0.19231	9940.ENSOARP00000008666	21396
9940.ENSOARP00000004185	19		9940.ENSOARP00000000300	0.324		9940.ENSOARP00000008673	5		9940.ENSOARP00000001006	9		9940.ENSOARP00000019411	21.95		9940.ENSOARP00000007838	1		9940.ENSOARP00000005068	0.15926		9940.ENSOARP00000002158	597.2		9940.ENSOARP00000000664	5.26727		9940.ENSOARP00000009048	2005.41		9940.ENSOARP00000020081	0.19231	9940.ENSOARP00000017268	21374
9940.ENSOARP00000014395	19		9940.ENSOARP00000007761	0.32381		9940.ENSOARP00000019357	5		9940.ENSOARP00000018703	9		9940.ENSOARP00000012085	21.95		9940.ENSOARP00000013281	1		9940.ENSOARP00000013912	0.15926		9940.ENSOARP00000011264	597.183		9940.ENSOARP00000001956	5.26678		9940.ENSOARP00000006873	1995.52		9940.ENSOARP00000015236	0.19231	9940.ENSOARP00000005724	21346
9940.ENSOARP00000005143	19		9940.ENSOARP00000004621	0.3237		9940.ENSOARP00000009975	5		9940.ENSOARP00000003674	9		9940.ENSOARP00000021895	21.925		9940.ENSOARP00000019821	1		9940.ENSOARP00000010404	0.15926		9940.ENSOARP00000009686	596.75		9940.ENSOARP00000012138	5.2663		9940.ENSOARP00000001956	1994.42		9940.ENSOARP00000008072	0.19118	9940.ENSOARP00000005798	21266
9940.ENSOARP00000013775	18		9940.ENSOARP00000020743	0.32366		9940.ENSOARP00000011810	5		9940.ENSOARP00000015608	9		9940.ENSOARP00000006114	21.89		9940.ENSOARP00000014132	1		9940.ENSOARP00000011734	0.15926		9940.ENSOARP00000009530	596.25		9940.ENSOARP00000014538	5.26582		9940.ENSOARP00000017257	1988.73		9940.ENSOARP00000021721	0.19048	9940.ENSOARP00000014183	21250
9940.ENSOARP00000001776	18		9940.ENSOARP00000007370	0.32239		9940.ENSOARP00000002094	5		9940.ENSOARP00000012572	9		9940.ENSOARP00000016758	21.812		9940.ENSOARP00000017641	1		9940.ENSOARP00000007249	0.15926		9940.ENSOARP00000013436	596.067		9940.ENSOARP00000012416	5.26485		9940.ENSOARP00000020430	1987.94		9940.ENSOARP00000015011	0.19048	9940.ENSOARP00000002449	21192
9940.ENSOARP00000002182	18		9940.ENSOARP00000018903	0.32237		9940.ENSOARP00000021630	5		9940.ENSOARP00000009810	9		9940.ENSOARP00000000776	21.76		9940.ENSOARP00000016799	1		9940.ENSOARP00000001941	0.15926		9940.ENSOARP00000012416	595.917		9940.ENSOARP00000018481	5.26485		9940.ENSOARP00000013979	1984.51		9940.ENSOARP00000010770	0.19048	9940.ENSOARP00000017358	21184
9940.ENSOARP00000005360	18		9940.ENSOARP00000020834	0.32163		9940.ENSOARP00000000797	5		9940.ENSOARP00000017453	9		9940.ENSOARP00000018772	21.673		9940.ENSOARP00000015466	1		9940.ENSOARP00000001940	0.15926		9940.ENSOARP00000012138	595.867		9940.ENSOARP00000002158	5.26389		9940.ENSOARP00000008391	1982.65		9940.ENSOARP00000012138	0.19048	9940.ENSOARP00000021688	21066
9940.ENSOARP00000014710	18		9940.ENSOARP00000011107	0.32133		9940.ENSOARP00000001643	5		9940.ENSOARP00000009835	9		9940.ENSOARP00000002578	21.668		9940.ENSOARP00000012948	1		9940.ENSOARP00000000616	0.15926		9940.ENSOARP00000012043	595.817		9940.ENSOARP00000020497	5.2634		9940.ENSOARP00000004201	1976.42		9940.ENSOARP00000014303	0.19048	9940.ENSOARP00000002578	21032
9940.ENSOARP00000012467	18		9940.ENSOARP00000017282	0.32073		9940.ENSOARP00000021269	5		9940.ENSOARP00000005459	9		9940.ENSOARP00000006230	21.641		9940.ENSOARP00000007123	1		9940.ENSOARP00000019695	0.15926		9940.ENSOARP00000007389	595.733		9940.ENSOARP00000019588	5.2634		9940.ENSOARP00000005230	1973.22		9940.ENSOARP00000013624	0.19048	9940.ENSOARP00000005068	21030
9940.ENSOARP00000000747	18		9940.ENSOARP00000018139	0.32073		9940.ENSOARP00000003839	5		9940.ENSOARP00000018773	9		9940.ENSOARP00000015862	21.535		9940.ENSOARP00000010766	1		9940.ENSOARP00000020208	0.15926		9940.ENSOARP00000019588	595.65		9940.ENSOARP00000019498	5.26292		9940.ENSOARP00000014824	1973.21		9940.ENSOARP00000001643	0.19048	9940.ENSOARP00000001673	21024
9940.ENSOARP00000014081	18		9940.ENSOARP00000018602	0.32073		9940.ENSOARP00000011460	5		9940.ENSOARP00000005403	9		9940.ENSOARP00000003468	21.425		9940.ENSOARP00000021895	1		9940.ENSOARP00000021539	0.15926		9940.ENSOARP00000017641	595.45		9940.ENSOARP00000005567	5.26292		9940.ENSOARP00000000672	1962.25		9940.ENSOARP00000010922	0.18992	9940.ENSOARP00000016537	20896
9940.ENSOARP00000020430	17		9940.ENSOARP00000004219	0.32073		9940.ENSOARP00000012311	5		9940.ENSOARP00000016553	9		9940.ENSOARP00000008065	21.341		9940.ENSOARP00000021410	1		9940.ENSOARP00000021538	0.15926		9940.ENSOARP00000013434	595.433		9940.ENSOARP00000013869	5.26244		9940.ENSOARP00000020611	1959.42		9940.ENSOARP00000001874	0.18972	9940.ENSOARP00000020802	20810
9940.ENSOARP00000017268	17		9940.ENSOARP00000016247	0.31945		9940.ENSOARP00000013643	5		9940.ENSOARP00000002912	9		9940.ENSOARP00000009464	21.23		9940.ENSOARP00000016071	1		9940.ENSOARP00000021535	0.15926		9940.ENSOARP00000022727	595.417		9940.ENSOARP00000012043	5.26244		9940.ENSOARP00000005459	1955.94		9940.ENSOARP00000020481	0.18717	9940.ENSOARP00000010274	20794
9940.ENSOARP00000009211	17		9940.ENSOARP00000016784	0.31924		9940.ENSOARP00000014926	5		9940.ENSOARP00000000747	9		9940.ENSOARP00000005422	21.154		9940.ENSOARP00000017394	1		9940.ENSOARP00000013911	0.15926		9940.ENSOARP00000011428	595.267		9940.ENSOARP00000021050	5.26195		9940.ENSOARP00000006333	1948.69		9940.ENSOARP00000022421	0.18713	9940.ENSOARP00000014081	20788
9940.ENSOARP00000001256	17		9940.ENSOARP00000004259	0.31718		9940.ENSOARP00000018035	5		9940.ENSOARP00000009520	9		9940.ENSOARP00000009209	21.125		9940.ENSOARP00000021418	1		9940.ENSOARP00000005070	0.15926		9940.ENSOARP00000010473	595.25		9940.ENSOARP00000004342	5.26147		9940.ENSOARP00000013413	1947.61		9940.ENSOARP00000016488	0.18681	9940.ENSOARP00000014009	20736
9940.ENSOARP00000009181	17		9940.ENSOARP00000019244	0.31441		9940.ENSOARP00000017949	5		9940.ENSOARP00000014902	9		9940.ENSOARP00000021256	21.106		9940.ENSOARP00000021899	1		9940.ENSOARP00000008100	0.15926		9940.ENSOARP00000019498	595.167		9940.ENSOARP00000016092	5.26147		9940.ENSOARP00000018773	1944.75		9940.ENSOARP00000009975	0.18681	9940.ENSOARP00000004656	20700
9940.ENSOARP00000019585	17		9940.ENSOARP00000001873	0.31194		9940.ENSOARP00000013557	5		9940.ENSOARP00000006013	9		9940.ENSOARP00000019498	21.103		9940.ENSOARP00000009778	1		9940.ENSOARP00000008101	0.15926		9940.ENSOARP00000001956	595.167		9940.ENSOARP00000020858	5.25857		9940.ENSOARP00000013379	1940.6		9940.ENSOARP00000006570	0.18621	9940.ENSOARP00000007915	20616
9940.ENSOARP00000007961	17		9940.ENSOARP00000013317	0.31142		9940.ENSOARP00000009079	5		9940.ENSOARP00000008677	9		9940.ENSOARP00000021649	21.091		9940.ENSOARP00000009774	1		9940.ENSOARP00000011723	0.15926		9940.ENSOARP00000005567	595.167		9940.ENSOARP00000001940	5.25857		9940.ENSOARP00000013279	1939.08		9940.ENSOARP00000009461	0.18621	9940.ENSOARP00000016330	20606
9940.ENSOARP00000006639	17		9940.ENSOARP00000006699	0.31026		9940.ENSOARP00000011398	5		9940.ENSOARP00000019768	9		9940.ENSOARP00000012826	21.023		9940.ENSOARP00000007131	1		9940.ENSOARP00000002800	0.15926		9940.ENSOARP00000004756	595.133		9940.ENSOARP00000002912	5.25809		9940.ENSOARP00000007642	1938.26		9940.ENSOARP00000016754	0.18531	9940.ENSOARP00000021747	20540
9940.ENSOARP00000013387	17		9940.ENSOARP00000022468	0.31026		9940.ENSOARP00000003752	5		9940.ENSOARP00000009994	9		9940.ENSOARP00000019245	20.985		9940.ENSOARP00000012938	1		9940.ENSOARP00000019691	0.15926		9940.ENSOARP00000015884	595.1		9940.ENSOARP00000010473	5.25761		9940.ENSOARP00000007154	1938.24		9940.ENSOARP00000014040	0.18478	9940.ENSOARP00000007979	20510
9940.ENSOARP00000018703	17		9940.ENSOARP00000021135	0.31026		9940.ENSOARP00000002425	5		9940.ENSOARP00000010124	9		9940.ENSOARP00000001433	20.967		9940.ENSOARP00000010755	1		9940.ENSOARP00000001956	0.15926		9940.ENSOARP00000018866	595		9940.ENSOARP00000004756	5.25712		9940.ENSOARP00000001243	1935		9940.ENSOARP00000008825	0.18421	9940.ENSOARP00000008029	20348
9940.ENSOARP00000017166	17		9940.ENSOARP00000021101	0.31026		9940.ENSOARP00000007770	5		9940.ENSOARP00000001645	9		9940.ENSOARP00000006873	20.96		9940.ENSOARP00000020552	1		9940.ENSOARP00000019684	0.15926		9940.ENSOARP00000015862	594.983		9940.ENSOARP00000005778	5.25664		9940.ENSOARP00000000758	1929.1		9940.ENSOARP00000015248	0.18421	9940.ENSOARP00000011835	20344
9940.ENSOARP00000002897	17		9940.ENSOARP00000008663	0.31026		9940.ENSOARP00000004269	5		9940.ENSOARP00000021269	9		9940.ENSOARP00000019658	20.921		9940.ENSOARP00000018231	1		9940.ENSOARP00000016179	0.15926		9940.ENSOARP00000000757	594.933		9940.ENSOARP00000021068	5.25616		9940.ENSOARP00000020275	1928.53		9940.ENSOARP00000012206	0.18301	9940.ENSOARP00000015152	20312
9940.ENSOARP00000002425	17		9940.ENSOARP00000019450	0.30898		9940.ENSOARP00000005567	5		9940.ENSOARP00000006079	9		9940.ENSOARP00000016502	20.919		9940.ENSOARP00000010751	1		9940.ENSOARP00000018357	0.15926		9940.ENSOARP00000009916	594.85		9940.ENSOARP00000021379	5.25567		9940.ENSOARP00000007979	1913.36		9940.ENSOARP00000020060	0.18182	9940.ENSOARP00000015498	20278
9940.ENSOARP00000020019	16		9940.ENSOARP00000021303	0.30898		9940.ENSOARP00000017574	5		9940.ENSOARP00000002957	9		9940.ENSOARP00000002329	20.88		9940.ENSOARP00000010308	1		9940.ENSOARP00000009407	0.15926		9940.ENSOARP00000011723	594.833		9940.ENSOARP00000009935	5.25567		9940.ENSOARP00000014009	1912.41		9940.ENSOARP00000004801	0.18182	9940.ENSOARP00000019695	20276
9940.ENSOARP00000003439	16		9940.ENSOARP00000008308	0.30898		9940.ENSOARP00000018422	5		9940.ENSOARP00000006058	9		9940.ENSOARP00000010565	20.793		9940.ENSOARP00000007104	1		9940.ENSOARP00000010875	0.15926		9940.ENSOARP00000000602	594.8		9940.ENSOARP00000002423	5.25519		9940.ENSOARP00000001915	1911.62		9940.ENSOARP00000007133	0.18182	9940.ENSOARP00000008115	20230
9940.ENSOARP00000014121	16		9940.ENSOARP00000004392	0.30898		9940.ENSOARP00000017508	5		9940.ENSOARP00000007389	9		9940.ENSOARP00000002842	20.76		9940.ENSOARP00000006258	1		9940.ENSOARP00000009884	0.15926		9940.ENSOARP00000009935	594.667		9940.ENSOARP00000020765	5.25374		9940.ENSOARP00000009752	1905.89		9940.ENSOARP00000016157	0.18182	9940.ENSOARP00000005979	20104
9940.ENSOARP00000019684	16		9940.ENSOARP00000013758	0.30898		9940.ENSOARP00000007704	5		9940.ENSOARP00000002932	9		9940.ENSOARP00000002361	20.566		9940.ENSOARP00000021434	1		9940.ENSOARP00000005042	0.15926		9940.ENSOARP00000001901	594.583		9940.ENSOARP00000014009	5.25374		9940.ENSOARP00000013387	1897.82		9940.ENSOARP00000020336	0.18182	9940.ENSOARP00000009916	20098
9940.ENSOARP00000005498	16		9940.ENSOARP00000021377	0.30898		9940.ENSOARP00000004201	5		9940.ENSOARP00000000757	9		9940.ENSOARP00000012522	20.469		9940.ENSOARP00000008439	1		9940.ENSOARP00000007220	0.15926		9940.ENSOARP00000016166	594.35		9940.ENSOARP00000022727	5.25229		9940.ENSOARP00000000747	1896.48		9940.ENSOARP00000004684	0.18182	9940.ENSOARP00000009810	20070
9940.ENSOARP00000012589	16		9940.ENSOARP00000003978	0.30898		9940.ENSOARP00000004688	5		9940.ENSOARP00000004659	9		9940.ENSOARP00000008663	20.406		9940.ENSOARP00000018270	1		9940.ENSOARP00000006374	0.15926		9940.ENSOARP00000005778	594.3		9940.ENSOARP00000001357	5.25229		9940.ENSOARP00000011835	1889.16		9940.ENSOARP00000004507	0.18168	9940.ENSOARP00000002032	19982
9940.ENSOARP00000012572	16		9940.ENSOARP00000011114	0.30898		9940.ENSOARP00000020430	4		9940.ENSOARP00000005947	9		9940.ENSOARP00000015866	20.397		9940.ENSOARP00000019598	1		9940.ENSOARP00000012603	0.15926		9940.ENSOARP00000013775	594.183		9940.ENSOARP00000019768	5.25229		9940.ENSOARP00000005433	1887.53		9940.ENSOARP00000003562	0.18095	9940.ENSOARP00000021303	19918
9940.ENSOARP00000001075	16		9940.ENSOARP00000013773	0.30898		9940.ENSOARP00000017268	4		9940.ENSOARP00000014402	9		9940.ENSOARP00000003842	20.365		9940.ENSOARP00000022768	1		9940.ENSOARP00000018392	0.15926		9940.ENSOARP00000006909	594.183		9940.ENSOARP00000020611	5.25181		9940.ENSOARP00000011258	1880.76		9940.ENSOARP00000007370	0.18095	9940.ENSOARP00000007154	19824
9940.ENSOARP00000008673	16		9940.ENSOARP00000019066	0.30898		9940.ENSOARP00000011923	4		9940.ENSOARP00000021164	9		9940.ENSOARP00000004161	20.311		9940.ENSOARP00000009315	1		9940.ENSOARP00000017056	0.15926		9940.ENSOARP00000002897	594.183		9940.ENSOARP00000006909	5.25084		9940.ENSOARP00000001046	1873.96		9940.ENSOARP00000015121	0.17949	9940.ENSOARP00000004034	19786
9940.ENSOARP00000009079	16		9940.ENSOARP00000009211	0.30898		9940.ENSOARP00000021721	4		9940.ENSOARP00000011398	9		9940.ENSOARP00000004659	20.279		9940.ENSOARP00000010780	1		9940.ENSOARP00000018384	0.15926		9940.ENSOARP00000013869	593.817		9940.ENSOARP00000017641	5.25036		9940.ENSOARP00000006993	1869.08		9940.ENSOARP00000021135	0.17949	9940.ENSOARP00000017508	19772
9940.ENSOARP00000021369	15		9940.ENSOARP00000018180	0.30898		9940.ENSOARP00000017255	4		9940.ENSOARP00000009935	9		9940.ENSOARP00000012693	20.196		9940.ENSOARP00000012961	1		9940.ENSOARP00000013933	0.15926		9940.ENSOARP00000018481	593.817		9940.ENSOARP00000010001	5.25036		9940.ENSOARP00000003485	1860.24		9940.ENSOARP00000002313	0.17949	9940.ENSOARP00000013314	19696
9940.ENSOARP00000010686	15		9940.ENSOARP00000022181	0.30898		9940.ENSOARP00000021369	4		9940.ENSOARP00000004269	9		9940.ENSOARP00000002423	20.186		9940.ENSOARP00000008444	1		9940.ENSOARP00000005053	0.15926		9940.ENSOARP00000021050	593.567		9940.ENSOARP00000015862	5.24988		9940.ENSOARP00000020113	1856.55		9940.ENSOARP00000006757	0.17949	9940.ENSOARP00000010356	19680
[truncated: 1,009 more rows]

## Sheet: (2) Top 10 Network 2 GV-GV 
node_name	MCC		node_name	DMNC		node_name	Degree		node_name	EPC		node_name	BottleNeck		node_name	EcCentricity		node_name	Closeness		node_name	Radiality		node_name	Betweenness		node_name	ClusteringCoefficient		node_name	MNC		node_name	Stress
[truncated: 1,564 more rows]

## Sheet: (3) Venn Network 1 MII-GV
Number of centrality coefficents shared	Centrality coefficients	total	Accession number	Gene name
[truncated: 64 more rows]

[truncated: 1 more sheets: (4) Venn Network 2 GV-GV]
